# Supplementary material for: Effective therapeutic targeting of tumor lineage plasticity in neuroendocrine prostate cancer by BRD4 inhibitors
Source: Acta Pharm Sin B. 2025 Jan 22;15(3):1415–29. doi: 10.1016/j.apsb.2025.01.007 (PMC12069891; doi:10.1016/j.apsb.2025.01.007)
Supplement: Multimedia component 2 [file mmc2.xlsx]

## Sheet: TableS3shBRD4siFOXA1
Table S3: Gene expression derived from RNA sequencing data of BRD4 and FOXA1 knockdown in 42D cells (FPKM)
Gene symbol	42DsiCtrl	42DsiFOXA1-1	42D-siFOXA1-2	42DshGFP	42DshBRD4-1
ZNF471	2.35276	3.54046	3.30715	2.76371	2.75385
THOC5	4.9925	4.53029	4.77298	4.33316	5.30678
ZNF99	0	0.00351781	0	0.00872363	0
CREBBP	9.8872	10.1377	10.8309	6.28353	4.68159
CCDC117	11.9925	12.0385	12.0693	9.27721	9.11212
DNM2	15.5292	17.3867	17.5037	14.7287	13.8323
RAB33A	0.760723	0.429851	0.710607	0.634112	0.932773
LSR	55.8794	73.1835	75.5635	39.6196	30.6815
HMBOX1	2.8465	3.51966	3.3309	3.26116	2.78896
SLC6A3	0.129923	0.142975	0.144031	0.440882	0.321155
TFAP2C	13.6357	12.5966	15.0509	12.5866	8.27752
DCT	0.00893459	0.0477929	0.03148	0.0109402	0.0506492
PNKD	12.2749	8.79428	9.20413	12.459	11.9547
KRTAP4-3	0	0	0	0	0
FBP1	0.0323231	0.133002	0.0502441	0.181403	0.049081
KRTAP8-1	0	0	0	0	0
SLAMF6	0	0	0	0	0
UAP1L1	5.82215	5.67163	7.32632	3.70201	4.44486
VASH2	3.11082	2.2753	2.22139	4.26264	3.70171
SLC25A33	22.278	17.1501	20.1907	17.6614	29.9266
ZNF366	0	0	0.00351393	0	0
TMEM179B	34.9582	55.054	49.3544	30.4953	33.1536
ANGEL2	4.63672	5.15644	5.16959	3.70531	3.42097
FBN3	0.00133281	0.00137105	0.0069059	0.03128	0.00539682
RBM20	0.0776158	0.0560597	0.0855665	0.109531	0.12705
CALCOCO1	1.71021	5.13292	4.97619	3.16715	4.18475
MED12	17.4488	21.4602	21.4287	14.2149	13.9992
PANX2	27.9351	26.676	29.0569	26.4654	38.4835
PPA1	24.6324	14.5009	15.3536	19.8605	28.8643
RILP	6.77461	9.26341	8.70086	7.73031	6.28699
IFRD1	3.31164	3.80286	4.96121	2.84844	5.81382
AGGF1	16.1045	10.9309	11.2799	15.077	10.4758
DPF1	4.02677	2.05671	2.73246	3.34386	2.26272
SCN2B	0.0115677	0.00475985	0.0119875	0.00236074	0
BDP1	17.5215	18.9552	17.4374	21.3206	16.6058
RAPH1	0.69946	0.548833	0.603041	0.46798	0.358115
EIF3CL	0.859045	0.556233	1.82563	1.17469	0.626827
CLN5	1.45121	2.08014	1.94678	0.894997	1.29794
ZNF845	1.29503	1.28506	1.44331	1.31833	1.14091
CIITA	0.609552	0.892554	0.80637	0.59769	0.316238
BPY2C	0	0	0	0	0
RDH11	18.6938	19.7026	17.8838	21.2462	21.8688
DGAT2	5.70863	4.53411	5.15071	5.50669	5.77886
FPR3	0.00486245	0.0500196	0.0151167	0	0.00492227
TFCP2L1	0.0503367	0.048822	0.03875	0.055766	0.0495
C17orf99	0.0536612	0.125456	0.146604	0.0696892	0.133334
PASD1	0	0.0031306	0.0157686	0.00310537	0.00308072
N4BP1	4.07336	3.77634	3.37659	2.91601	2.39506
SEC14L3	0.00367969	0.00378527	0.0114397	0	0
WAC	19.6651	21.7071	23.4066	17.5949	15.2051
MAF	0.0966078	0.580377	0.804914	0.0926638	0.285565
ADM2	11.1272	7.35102	8.70215	8.33068	8.9953
DNAJB14	1.58409	2.29324	2.28027	1.72473	1.69957
KCNH3	3.82081	2.74708	2.8427	4.79847	4.73799
MAGI3	4.24794	4.39016	4.39185	4.20513	3.57627
XPO1	16.5548	16.112	16.0354	14.7346	16.2877
ACAT2	5.30809	3.10271	3.4018	4.18785	3.4024
HMGA2	0.000875071	0	0.00453414	0.000892921	0.000885835
TGIF2	8.20692	8.99568	9.52355	7.49473	7.7742
ZNF691	8.80486	6.70118	7.27207	7.08625	6.86247
SMCP	0	0.304145	0.270346	0	0
IFT88	3.56212	4.075	3.41254	3.49525	2.85349
KLC3	2.50835	3.52897	3.60856	2.07397	2.0127
SPACA7	0	0	0	0	0
DDX24	32.1079	27.3359	27.1966	28.8563	24.8749
HENMT1	4.767	5.12095	5.13575	4.34267	3.28458
MRS2	7.342	6.08048	6.0356	6.31013	5.36158
EIF4A1	1.24493	0.993742	0.885472	1.03489	0.962508
IGSF11	0.0220106	0.0707565	0.102642	0.0393042	0.0222813
AEN	9.14707	6.64011	10.7974	5.57643	6.99911
KRT2	0.0801668	0.357357	0.465226	0.0381743	0.0054102
MTMR1	11.7563	9.06747	9.34652	9.05093	7.10171
PHACTR3	0.0199029	0.00909955	0.0504172	0.0519006	0.0201478
TNK1	4.65121	5.46715	6.10099	2.83625	2.91272
ENSA	36.4806	33.3472	33.2198	31.6963	30.553
NDRG2	9.44582	14.4384	15.2167	9.25777	7.16202
PSG3	0	0	0.00400685	0	0
COPS4	7.36302	9.44063	9.5182	6.13631	7.19341
RNF208	43.8	39.3055	43.2032	43.8323	41.3607
ITIH5	0.000921433	0	0	0	0.00373107
MGRN1	10.9291	12.0283	12.653	10.1346	9.85786
ZNF713	0.275925	0.407741	0.338134	0.232393	0.210598
MYO1H	0.0506296	0.0868037	0.0670411	0.043052	0.0427103
TMEM211	0.0425644	0.0437856	0.029406	0.0144775	0.043088
TMEM132E	0.0617615	0.133118	0.137149	0.0570194	0.0357264
EIF5	43.9132	43.7467	43.3143	36.3983	25.6286
SLC25A23	46.2088	42.6664	43.6428	59.4303	68.231
TBC1D15	2.75407	2.30051	2.60274	2.68319	2.64697
NT5C1A	1.03495	1.90384	1.85481	1.44122	0.690238
AKR1A1	58.4582	36.5095	40.3327	49.9689	59.7194
TP53I13	14.6998	15.0275	16.4252	15.9446	16.8601
ASPDH	0.0978491	0.192925	0.1352	0.183049	0.173342
LGI4	0.23793	0.905598	0.813662	0.764767	0.903212
TRAPPC5	0.694265	0.564988	0.623368	0.470667	0.404353
RTN4IP1	3.35261	2.5146	2.75961	3.01689	2.77176
OR6N1	0	0	0	0	0
USH1C	1.08292	2.72842	2.6973	3.53377	2.24812
LIPH	0.0915585	0.201826	0.301587	0.116783	0.112546
YIPF7	0	0.0152956	0.00770428	0	0
B4GALNT1	12.0977	8.25551	9.32529	12.1296	9.54588
RECQL4	22.2832	6.63486	7.927	22.1013	14.4176
SERPING1	0	0	0	0	0
NTN1	1.62175	1.17518	1.09415	1.6613	1.81271
AK5	1.56041	1.17633	1.16281	0.86271	0.52259
NSDHL	19.6441	16.6927	15.8993	18.329	17.2676
EML2	1.81759	3.27247	3.41554	3.22101	3.95532
GALNT2	19.2041	31.4788	30.0896	16.1801	17.3257
KCND1	0.160157	0.436951	0.389667	0.27711	0.197372
C2orf15	2.4863	2.01571	2.09718	2.19613	2.31528
SCARA5	0.0668617	0.315763	0.305498	0.0713268	0.0738373
CDAN1	4.12208	4.12796	4.45181	4.47729	4.34624
CCNB2	21.3465	14.3456	14.8555	36.174	27.2744
CLEC3B	0.500115	0.388985	0.518265	0.298722	0.271656
SLC2A1	14.086	18.4272	19.6066	6.27248	6.17562
ETV2	1.42804	1.68164	1.53179	1.07371	1.2871
CA14	0.425496	0.430469	0.641363	0.552587	0.601598
VGLL2	0	0.0248596	0.0125216	0	0.00611588
ZDHHC23	3.51225	1.89392	2.04293	2.72453	3.06992
EEPD1	11.3041	12.4065	14.5183	9.60231	12.8056
TEX43	0.0566333	0	0.0293443	0	0
SULF2	0.441394	0.501964	0.654645	0.675597	1.27693
AKT1	20.7301	16.2169	15.7573	20.1771	18.9094
TDRD3	1.59434	1.46305	1.53536	1.5542	1.51784
PJVK	0.268806	0.282162	0.284246	0.39744	0.472033
LRFN2	0.539973	0.288333	0.234934	0.462662	0.312948
RBM19	3.80514	2.86831	3.01472	2.54275	2.20408
TBCB	18.9334	28.227	25.5462	17.5787	14.547
CPNE8	0	0	0.00539508	0.00265617	0
DAZ1	0	0	0	0	0
PPAN	3.16225	1.76606	1.74666	1.54416	1.46323
SMARCAD1	7.38095	7.01069	7.5249	5.88229	4.12167
PCDHA8	0.00245872	0.0075878	0	0.00250888	0
SKP2	10.7071	7.27782	7.5318	11.1191	10.0351
COL7A1	0.411508	0.676302	0.600551	0.437295	0.57186
SPIN2B	4.04909	4.57803	4.38504	3.26626	4.0435
CACNB1	2.56692	2.28485	2.39033	2.72592	2.31961
SLC1A5	62.9519	18.0059	22.767	27.0409	21.339
EXOC1L	0	0	0	0	0
CD200R1	0.010355	0.00355069	0.0357692	0.0140883	0.00349411
USP39	24.3483	18.8615	22.5105	19.844	22.6592
NBEAL1	0.872462	1.01857	0.911801	0.875982	0.730718
GLMP	10.0226	11.1051	11.9397	7.91301	6.91464
SUCLG2	22.6347	23.3424	21.5214	35.4035	36.5664
CHRNG	0.00515439	0.00530227	0.0747802	0.0315572	0.0417423
ACTN3	0.160963	0.165581	0.226377	0.297207	0.240535
MOS	0	0	0	0	0
PIGK	6.66479	5.601	5.75639	7.03026	6.90765
EIF3A	77.9587	57.0824	54.9234	60.1842	53.967
LGALS4	0.519784	5.33649	4.97985	0.84238	0.510702
TMEM40	0.155145	0.280267	0.176461	0.131282	0.13024
KIF18B	12.0165	4.7628	5.24808	17.3731	10.4027
CFD	2.60309	3.00683	3.04047	3.39902	2.94775
SLC31A2	0.145338	0.321164	0.295646	0.335053	0.168922
CLRN2	0	0	0	0	0
TFB2M	11.6991	7.05277	8.48049	7.72527	6.56384
TSPAN10	0.619254	1.07242	1.00675	0.695654	0.693009
IGFL2	0.122231	0.257191	0.184242	0.23244	0.298087
INO80C	1.90054	2.13503	1.98324	1.40918	1.59924
TRAK2	7.0177	6.74456	6.65337	3.90953	3.26846
GFPT1	6.74392	5.25154	5.37698	6.5309	6.96846
TTLL8	0.104563	0.0409766	0.211556	0.0711309	0.0252023
RCBTB1	3.65061	4.00917	4.12505	4.19526	3.50593
GPR52	0	0.012744	0	0	0
PACSIN3	14.0567	6.58508	7.94828	12.5692	12.1274
PRUNE1	11.8505	12.2132	13.9724	10.5701	13.0788
ZC3H7A	4.26496	4.80078	4.6349	3.95544	2.66296
GRIA4	0.00401033	0.00550052	0.00831173	0.00682023	0.00811932
DYNC2LI1	0.834758	1.18598	1.13727	1.0275	1.1139
GAGE1	0.0291477	0.0214171	0	0.0127467	0.0126455
KLK7	0	0.0227863	0.0114773	0	0
PGAM2	0	0	0	0	0
ABHD1	0.917019	0.805573	1.14639	1.6546	1.72693
NDC1	14.442	6.30223	6.6752	13.7055	11.835
TM2D1	3.88039	5.18069	4.72011	4.0518	1.69691
RHOD	45.8596	38.0669	40.2584	38.445	51.0294
WDR3	9.08682	5.10761	5.27448	5.75445	6.25058
PABPC1L	5.45477	4.57081	4.8484	7.26869	6.93724
SCGB3A2	0	0.0257962	0.103947	0	0
CASP8	3.1245	3.23521	3.33431	2.53122	1.64081
OR1D4	0	0	0	0	0
PANK1	1.98175	1.53213	1.87079	1.60081	1.24512
ATOH1	0	0	0.0126292	0.0124355	0
OR10H3	0	0	0	0	0
TRIQK	1.77805	1.6208	1.68263	2.47091	2.50001
NDNF	0	0	0	0	0
SLC4A7	4.85688	2.16143	2.07862	5.9071	5.50974
GSTT2	6.26186	3.49434	4.39706	4.29262	5.4211
MAMDC2	0.00699466	0.0359768	0.0362425	0.010706	0.0141614
NPEPL1	2.1856	2.72555	2.88278	3.20757	3.60711
PRPF4B	9.28023	7.72753	7.93213	7.02296	5.16509
ADAM23	3.06688	2.35805	2.69742	2.97521	2.60098
HSPB6	0.140893	0.0644155	0.0973371	0.415326	0.602197
HAPLN3	0.0535477	0.196729	0.210073	0.226366	0.255544
UMAD1	4.17009	4.25457	2.9636	3.45295	3.66391
PHLDA2	55.1569	39.6363	52.7854	51.9183	29.5179
RAB3D	6.55779	7.75046	8.56034	5.25299	5.64068
KIF11	9.57377	4.04837	4.34556	12.1745	8.90824
PPP4R3C	0	0	0	0	0
DDX5	50.4821	54.6187	54.1558	33.5677	25.546
FDCSP	0	0	0.148069	0	0
PTAFR	0.0744681	0.0471413	0.103883	0.0263032	0.0347927
CENPX	57.3484	24.9596	27.0964	52.0052	39.0977
UBE2Q1	37.145	38.7006	39.2383	31.3284	19.442
SLC39A5	0.0139291	0.0668674	0.0866075	0.0947549	0.0517016
BBS10	2.59826	3.36705	3.57842	2.41407	2.18236
LEAP2	0.694953	1.18764	1.17899	0.949318	1.0666
COLCA2	1.06891	3.20487	5.05896	1.35674	1.55051
BRIX1	10.5011	5.5174	5.92052	8.29172	7.55609
CFC1	0	0	0	0	0
PAN2	5.1211	6.15079	5.97966	7.8959	7.89315
CDK3	0.10466	0.130734	0.247904	0.122051	0.249733
TAS2R31	0.052806	0.054321	0.0547223	0.0673539	0.200458
ZNHIT2	22.3957	14.5449	17.3903	11.3736	14.3863
BEST1	1.44598	1.67379	1.658	0.882514	1.44085
ZBTB42	12.9506	6.82442	7.18961	7.11105	6.32435
TMEM131L	4.4402	5.09896	5.47528	3.3174	2.61664
HNRNPU	70.8363	45.6361	42.9683	49.264	31.1712
MAP3K10	12.9444	12.9878	15.1242	14.6603	16.591
CARM1	9.66353	8.26636	8.50613	8.07005	8.43479
WDR41	3.52908	4.00238	4.05512	3.75896	4.22357
CENPA	7.01464	4.30717	5.36034	13.5248	8.22249
ASF1B	35.2763	9.01494	9.46347	29.4713	21.0116
CYBA	0	0.00826062	0	0.012291	0.016258
KCNK1	10.502	11.5909	11.6341	9.80238	11.2783
KCNN1	3.81914	2.21164	2.65253	4.80566	5.07257
ATP6V0E1	46.507	58.0076	58.9439	33.2529	39.9668
PRR3	0.006297	0	0.00652552	0.00642545	0.0127489
XPNPEP3	2.87341	2.18829	2.28178	2.53554	2.88026
NAMPT	10.1228	12.1539	11.8547	9.83382	10.8565
GUCA1B	0.0363308	0.0124577	0.0627487	0.0370719	0.0612961
GTF2E2	9.11567	9.31843	8.87592	10.3192	9.39079
BRAT1	17.8579	12.0986	13.404	13.6604	13.0259
C9	0	0	0	0	0
MOGAT3	0	0	0	0	0
UFSP1	9.28354	4.76103	5.81994	2.85844	2.60287
ZBED4	10.0215	5.04289	6.30813	7.73581	7.97332
ZFP14	0.239675	0.594208	0.59145	0.436345	0.459065
CNTFR	0.2554	0.394091	0.383769	1.26396	0.956603
ELOC	7.44963	6.66294	6.99526	7.02736	6.9633
CCDC71L	1.71032	2.7554	3.30384	1.45596	1.28965
RANBP9	16.9018	19.2509	20.4448	15.6398	20.4444
UBE2E1	21.8097	23.9916	24.8686	18.9214	18.82
RSAD2	0.674772	1.52308	1.34651	0.697073	0.795977
LRP10	33.8314	49.5896	49.9245	30.0755	26.6483
CTSA	10.5395	13.5482	14.4401	8.45043	7.68436
B4GALNT2	0.0255706	0.00464193	0	0.0291619	0.0213172
CHIT1	0.00174369	0.00717487	0.00361394	0.00533778	0.00706055
PDE9A	17.9221	11.4641	12.1244	17.4807	18.3473
ADNP2	10.6723	9.51499	10.8794	8.95751	10.2664
NBPF1	15.6939	11.3528	11.3635	8.80947	13.725
PRKAB1	2.68668	4.866	5.2687	3.23693	4.16588
DDX51	3.98538	3.15648	3.42119	3.23476	2.76963
COQ8B	5.66116	5.99286	6.07022	5.39571	5.14902
ITGAX	0.00190539	0.00980028	0.025669	0.00388851	0.00578648
ZNF444	6.13515	6.22116	6.39446	6.437	6.88163
CT47A9	0	0	0	0	0
PPP1R18	0	0	0.00607431	0	0
BLOC1S5	1.76057	2.15824	2.19104	1.98733	1.55996
GPM6B	0.5629	0.476434	0.543947	0.491981	0.488077
STAG2	17.7214	18.6058	18.4498	18.948	23.4392
PLK5	0.160393	0.0824973	0.17215	0.245497	0.382719
THAP9	1.19479	1.50753	1.81531	1.26679	1.68824
NUDT1	7.94684	3.77606	3.95745	10.054	8.2858
HPCA	0.101547	0.104461	0.154341	0.13125	0.10965
WASL	11.2601	11.6488	11.7129	12.5256	11.1187
TMEM210	3.13596	2.77552	2.97998	3.41729	2.92297
USP51	0.990947	0.729926	0.640234	0.68347	0.510857
STK11IP	2.00263	2.47649	2.85049	2.00725	2.12312
PEX7	3.97383	3.74027	4.20939	4.39218	6.90033
MYCL	2.38001	5.21426	5.32175	3.03977	3.42528
NCCRP1	0.0272573	0.0771081	0.112986	0.00695332	0.00689814
TXNL1	5.14668	4.74208	5.19004	3.8578	4.92256
CARD6	0.0612808	0.324651	0.342926	0.0468982	0.0434242
GPHN	6.95365	6.9985	6.87813	5.70799	7.03237
RC3H2	9.1228	9.39775	9.55308	5.92796	4.60451
RGCC	1.82851	1.00766	1.78659	2.91866	2.15509
CHMP3	6.83787	9.80985	9.18227	7.71645	9.71624
DTX4	2.96789	2.23555	2.67073	2.86988	2.68082
ZCCHC13	0	0	0.0497667	0	0
SLF2	1.73595	1.52913	1.31097	1.29087	0.907045
TRAPPC12	3.65522	4.04214	4.0796	3.28694	3.25195
LSM11	2.10247	0.960304	1.10105	2.42527	2.39567
GPBP1	11.2295	13.6148	13.0377	13.2203	15.1055
AMBRA1	6.67524	9.31711	10.8477	5.01893	4.88308
DAPK2	1.88536	2.32754	2.33653	2.82813	4.06669
HSPE1-MOB4	0.0151446	0	0	0.0154536	0
TTC9C	7.12236	6.3613	7.12324	8.22011	9.01761
MOGAT1	0	0	0	0	0
ZNF773	0.953344	0.920584	0.984481	0.55369	0.638874
PGAP2	15.0544	11.7605	12.6675	16.0199	21.4249
FER1L6	0.102347	0.020599	0.0461138	0.0227033	0.0270278
FOXS1	0.0204378	0.0630725	0.116487	0.0208547	0
SMPD1	23.5608	33.514	35.1635	16.5244	18.5417
MRPL24	108.331	63.1348	65.958	82.6518	92.3722
HACD1	0.451898	0.339708	0.481806	0.806953	0.769759
RENBP	0.248999	0.417918	0.454957	0.187216	0.35156
PLEKHM3	0.755573	0.979753	0.941991	0.472635	0.427857
CEP76	1.42273	0.970446	0.993492	1.15917	0.992651
STARD6	0.296792	0.260629	0.495102	0.44319	0.425017
ALG1L2	0.64741	0.249744	0.177044	0.678967	0.79191
AXIN1	8.01306	4.29464	4.88045	6.07865	6.03041
NDUFS3	20.8571	18.2782	15.7414	17.7374	19.0354
TRIM52	1.72541	2.83563	2.61818	1.63904	1.30166
LONP2	11.5822	10.1209	10.075	9.93159	8.8072
IGFBP4	0.0551402	0.0630247	0.101584	0.506385	0.415538
XXYLT1	9.77326	8.7694	8.65083	9.11317	11.4776
LMNTD1	0.0349756	0.0134922	0	0	0
CD8B	0.00723107	0	0	0	0
RPL13	191.842	156.422	159.327	214.715	257.146
WNK1	21.2939	20.1401	21.2891	18.0779	13.522
KIAA1671	4.06373	4.96134	5.2055	3.37973	3.6298
TTI2	3.41278	3.5304	4.238	3.57361	3.87166
IFNA1	0	0	0	0	0
RB1CC1	9.10322	11.116	11.1358	12.6899	12.1609
MGST3	3.02754	4.00069	4.03524	4.07649	5.15182
ILK	1.88795	3.17982	2.94271	2.70415	3.08999
ONECUT2	4.33073	2.46151	2.59155	4.43347	3.62924
ARHGAP20	0.353757	0.4651	0.427368	0.631221	0.628127
OR10H5	0	0	0	0	0
SEMA4D	2.66433	3.1961	3.36274	2.40106	2.36081
EMILIN2	0.0691216	0.101271	0.0759713	0.0919049	0.053009
TSNARE1	2.67256	3.1342	3.06813	2.58177	3.15802
ZNF502	0.107072	0.055072	0.166437	0.0420216	0.112558
SNCAIP	1.27887	0.270684	0.318448	0.315442	0.0484311
C14orf39	0.0233465	0.0320218	0.0322584	0.0317637	0.0315116
SEC14L6	0	0	0	0	0
LRRC74A	0	0	0	0	0
KLRC3	0.011741	0.0120779	0	0	0
BEGAIN	1.13196	0.81942	1.019	1.37089	1.43139
HCAR2	0	0	0	0.00670584	0
CWC22	7.92747	6.46971	6.46287	7.50162	4.86014
APP	64.4891	45.2559	45.2054	57.7149	63.7983
TMED1	3.59908	3.28079	3.75738	2.87254	2.76858
P2RX6	0.00569925	0.0703532	0.0561077	0.0319853	0.0836556
ANAPC7	7.60407	5.44326	5.43001	6.43165	5.27479
ZSCAN5C	0.00712406	0	0	0.0290775	0.0144234
PSENEN	13.1134	15.7442	15.0732	15.0582	12.9937
CPSF6	14.1967	10.7433	10.7372	10.5247	8.58333
FZD4	1.29073	1.5813	1.80298	1.32265	1.52838
OR4A15	0	0	0	0	0
SAXO1	0.102586	0.228648	0.16537	0.180281	0.311545
HLA-DMA	0	0.00547176	0.0275609	0	0.0107692
C15orf62	0.88152	1.4743	1.43215	1.15484	1.50262
NT5C3B	37.5479	31.3928	32.1721	32.7619	39.1193
TMEM38A	5.10442	4.27729	4.13226	5.18566	5.66214
RGS14	10.5679	8.43539	9.29597	11.1167	10.5793
MRAP	0.0100139	0.0309037	0.0103773	0	0
TFF3	1.98488	2.29112	2.49939	3.12048	2.80367
MED25	11.9238	10.1884	11.2473	13.5896	12.1976
DUSP15	0.679091	1.36789	1.23799	1.37863	2.47264
BLVRA	17.1722	13.8883	14.5968	16.9183	17.9005
HTR4	0.0363514	0.0432988	0.0892199	0.0253794	0.00774707
C1orf127	0.0377238	0.0271643	0.0703671	0.00384933	0.0267315
PTPMT1	11.1814	9.74629	9.47674	11.5902	9.78521
PITX2	0.629757	0.448305	0.464024	0.830742	0.605992
DPH2	18.7138	9.8951	10.5069	9.59471	9.40215
CXCL17	0.0566809	0.0233229	0.0117476	0	0.0459025
ZNF551	2.70777	1.98162	1.86871	1.34353	1.14743
IFI27L2	5.24713	7.02449	8.21095	7.04234	4.04738
DTWD2	2.19536	1.80188	2.06024	1.45371	1.04912
FNDC1	0.0353979	0.0384364	0.0427962	0.0742465	0.0637036
FHL1	0.851832	0.293632	0.426233	2.17417	2.96689
UNKL	10.77	7.55254	8.42844	10.3309	9.17282
ADAMTS15	0.225714	0.0488822	0.0984866	0.244865	0.170767
NOVA1	2.05012	2.44709	2.47629	2.16861	1.57959
NMB	0.290149	0.189938	0.314345	0.242237	0.146859
ATPAF1	28.2087	29.2598	28.9322	25.448	26.8372
DLG5	17.1059	31.0464	30.1878	12.5391	8.33204
TOB2	19.6969	17.5345	17.9089	21.9968	29.0675
ELF5	0.0539869	0.0339386	0.0590542	0.033665	0.00303616
CCDC38	0.0432663	0.0104724	0.0369241	0.0207759	0
MPST	8.79307	5.76154	6.43844	7.60724	8.96784
SF3A1	46.263	35.5038	36.086	35.2849	31.1308
TIMM13	44.6854	24.8707	29.38	30.4282	32.863
CFAP298	3.34456	2.94429	2.79941	3.94603	3.27582
NAGLU	14.6588	10.1037	10.369	12.4625	12.5272
LCE1B	0.0797557	0.21097	0.177107	0.104635	0.115338
PDYN	0.00473436	0.00974039	0	0	0
ZCCHC24	7.68268	2.77528	3.17464	7.3765	7.93927
PHB	34.5994	21.3509	22.6914	23.3612	26.9904
FOXA3	0.0307453	0.0126509	0.0764664	0.0250979	0.0124494
ASAH1	14.5328	20.5168	20.0047	8.63995	14.3874
PCP4	0.377794	0.601755	0.997705	0.447678	0.382441
ZBTB7A	26.7856	26.6216	29.2069	28.4707	27.606
ZDHHC3	12.841	15.0736	15.0803	10.7911	11.0964
ITGB3BP	4.7752	3.09617	3.26232	6.56064	5.44631
POLR1D	30.958	29.317	29.1662	34.3082	56.1475
CSF1	5.54274	7.73117	9.76565	4.75464	4.05961
UBE2S	132.138	84.7692	92.0887	154.704	83.6339
ATP1B3	66.7051	41.371	44.9577	59.8157	53.9814
TGFBR3L	7.13056	6.13701	6.83652	5.8063	5.75122
ZNF791	4.4645	4.68862	5.02608	4.61769	5.36167
MATK	4.91496	1.72104	1.98336	4.34431	4.62945
IL34	0	0.117977	0.0250208	0.0615928	0.0427728
CYLD	2.50034	2.39868	2.78085	2.08206	1.90859
GHITM	75.8689	67.7632	72.3258	64.2891	82.1469
SNX20	0.0023425	0	0.00485501	0	0
MOB3C	4.28102	5.04837	5.28871	4.14516	4.01079
ABRACL	5.05452	4.34451	3.99248	5.53585	5.10532
CDK14	3.35934	1.31135	1.4803	2.72822	2.47321
FSIP2	0.0045381	0.015172	0.0146962	0.00578834	0.00976208
SLC9A9	0.323199	1.11276	0.902255	0.198548	0.190295
SIRT1	4.91347	6.09031	6.78597	3.38175	3.44186
TMTC1	0.0598604	0.0890511	0.0792111	0.0516843	0.0261032
TEX49	0	0	0	0.0209022	0
ASB5	0.0132665	0.0955296	0.18216	0.0338427	0.0839353
PAGE5	0	0	0	0	0
ADAM28	0.0230627	0.0459661	0.0537743	0.0264748	0.0408562
CRYAA	0.00740182	0.0152284	0.0306818	0.0453169	0.0224786
SYNC	0.0811738	0.111337	0.11216	0.161715	0.0586945
ZNF486	0	0	0.00327807	0.00645561	0.0192131
CEACAM8	0	0	0.0106829	0.00525953	0.0156534
MTRNR2L1	0.00867915	0.00892817	0.0179882	0.00885619	0
NXPE2	0.115141	0.0592224	0.14915	0.0367156	0.0145697
ACP6	2.66419	2.59108	2.69314	3.35332	3.32214
SS18L1	9.99658	10.1201	9.56144	11.1374	12.9401
TUBB3	0.258621	0.585291	0.652675	0.316676	0.511284
MOB1B	3.01399	3.56522	3.63758	4.01937	4.57195
C19orf44	3.17684	2.4557	3.0141	2.72211	2.19127
KCNJ8	0.0434097	0.0279095	0	0.0276845	0.0494367
GFOD1	0.581479	0.541071	0.66663	0.539284	0.633322
PPWD1	3.82557	4.1923	4.10863	4.67195	5.28152
ADAM12	0.807903	1.20373	1.18996	0.882969	0.54246
GPNMB	2.85823	9.09774	10.6893	0.461842	0.508577
SLC22A25	0.00718482	0.00739096	0.00372278	0.00366569	0.0036366
ABHD16B	6.12142	6.79367	7.58427	6.37766	5.87744
RPS3A	158.912	132.755	130.043	194.59	243.177
DEXI	1.20541	1.12727	1.30594	0.990392	0.982532
FUCA1	11.0095	23.4094	22.3268	11.953	12.7847
ZNF34	2.20804	2.48979	2.98593	1.99311	1.98957
ZIC3	0	0.00335238	0.00337714	0.00997606	0.00659793
TBC1D4	0.718676	0.164519	0.222378	0.456528	0.536928
DIS3L	12.7894	9.09314	9.21427	9.62453	7.47989
DHRS4L2	3.84647	3.21837	3.442	3.44388	3.53044
ACVR1	2.28699	2.88081	2.9266	1.82693	1.77823
SIDT1	0.172247	0.134182	0.140372	0.257668	0.191294
NDUFB6	11.4491	11.408	11.3212	11.4944	10.1842
SEC14L5	0.00416202	0.0278294	0.0215653	0.00637039	0.00631983
COMMD6	4.5782	4.68563	4.20916	4.72857	6.98475
ASB2	0.393129	0.187073	0.155199	0.291993	0.124533
QPCT	0.00518612	0.0106698	0.0376203	0.0740867	0.167997
BEND4	0.665863	0.349602	0.449394	0.792425	0.479465
REXO5	4.44922	2.57491	2.53282	6.61607	5.71451
DDX20	2.8731	2.50863	2.87294	2.2302	1.86567
CMTM1	3.19257	1.76986	1.99269	2.32827	2.21665
TNS1	1.03543	1.68572	1.66146	1.42431	1.01754
ZNF491	0.0666823	0.201214	0.147418	0.108868	0.220508
GTF2A1L	0	0	0.0136007	0.00669604	0.0066429
DDI2	5.91638	3.44465	3.87178	4.9253	5.15492
MYBPC2	0.0290803	0.0261753	0.0150678	0.0370919	0.0404773
LZTS1	2.93385	1.72285	1.76985	2.18381	1.36063
ADO	17.7226	17.7533	18.9011	15.206	13.716
NIPSNAP3B	0.00618858	0.095492	0.0128263	0.0126296	0.0125294
JMY	4.57489	5.87617	6.14512	5.14736	5.19252
CLEC2D	0.133683	0.155456	0.162627	0.268866	0.219662
PRKCE	0.971317	1.12373	1.42103	1.05082	0.874472
AMPH	0.365906	0.888116	0.802979	0.37825	0.411563
NECAB3	15.7852	14.2806	16.0396	17.067	23.5904
C11orf42	0.0826191	0.0849896	0.330239	0.0602175	0.131427
OPN3	1.75043	1.01916	0.884659	1.41453	0.606511
ZNF418	0.140746	0.129382	0.201713	0.180286	0.284956
CTXND1	0.0586882	0.0623844	0.0750089	0.0538968	0.0514888
KIAA1841	0.971439	1.92923	1.69355	1.49549	1.39655
PLEKHA8	1.725	2.09188	2.19982	1.64961	1.59651
KANSL3	8.48344	10.1326	9.81237	7.20714	7.79168
ARIH2	17.2229	12.3279	12.6646	12.1582	13.4709
ASPRV1	0.309571	0.394882	0.590282	0.202167	0.150422
ZFHX2	4.03909	5.02704	4.91661	4.02778	3.65767
ZNF723	0.00561613	0.00577727	0.00581994	0.0401149	0.00568522
FRMPD3	1.8265	0.964434	1.09663	2.50954	2.34362
PTCD2	1.21826	0.993413	0.973081	1.31236	1.2828
MRGPRX3	0	0.0238922	0	0.0157997	0
TMPRSS4	0.257434	0.405593	0.358042	0.541962	0.266087
GNB2	109.722	125.764	134.692	108.2	106.348
OR2T12	0	0	0	0	0
UBTD1	25.1798	27.4545	31.2844	21.7995	28.3608
ELF1	3.55267	4.94947	4.78291	2.33447	1.35794
CAPN15	15.0291	9.9824	10.798	10.2778	10.2193
GPX4	146.003	119.425	128.056	153.736	138.75
CFAP221	0.0293167	0.0502631	0.0347207	0.0569805	0.0565283
ERF	29.9886	24.3266	26.5623	23.3791	18.4853
EPB41L1	17.5554	20.8855	21.0469	15.1082	13.6775
ZNF653	1.83337	2.11279	2.14109	1.7916	1.41777
RAMP2	0.0587052	0	0.0365014	0.167728	0.0594274
TBC1D16	22.0489	18.3173	18.4937	20.0788	16.0688
MRPL28	34.9023	32.9102	33.961	28.0051	32.6753
GRB10	21.8311	17.3583	16.294	18.1312	23.4978
KLHDC4	1.94879	1.31497	1.32593	2.13005	1.99962
MDN1	4.10767	2.73627	2.49217	2.39998	2.09193
CTTNBP2	0.513475	0.392214	0.285909	0.258065	0.0659437
MYT1L	0	0	0	0	0
NCOR2	36.8782	41.004	43.3119	27.3666	23.9265
TMEM212	0.00495723	0.00509946	0	0	0
OR2L13	0	0.0735177	0.096279	0.02917	0.0144693
SLC13A2	0.00417815	0.0300862	0.00865956	0.0127901	0.0253773
MLH1	17.6422	12.0518	12.3306	14.5208	11.9061
HOPX	0.053894	0.0357679	0.0198177	0.0709592	0.0263985
GDI1	81.2698	111.441	105.601	97.4715	105.151
CCND3	16.8867	13.2011	14.6058	11.945	10.592
SLC6A15	0	0.00473708	0.00159069	0.0109641	0.00155387
FAM174A	14.4782	22.2768	21.1984	15.1038	16.6124
DEFB1	0.0563963	0.145036	0.642873	0.0863201	0
APOL4	0.120098	1.53005	1.80622	0.210531	0.0467598
GNA12	14.1174	14.9076	15.6796	10.7557	11.9835
MPDU1	35.336	32.053	32.226	22.5753	17.4949
NUPR2	0	0	0	0	0
RCBTB2	0.482877	0.664915	0.788032	0.170708	0.14626
CSTF2	20.6649	16.2873	16.7142	15.3196	13.0206
ACTBL2	0.00964833	0.00496258	0.00999847	0.108297	0.156272
MTFP1	1.20005	0.523224	0.634154	0.93259	0.788422
TRMT61A	11.9092	4.71485	5.08709	4.64703	5.34541
NMRK1	2.76549	3.07802	3.44047	2.8824	3.38201
PHF3	3.67165	3.83177	3.84392	3.57558	3.78123
NLRP10	0.00532545	0.00547825	0.00551872	0	0
ABCD4	2.30102	3.01375	2.95477	2.26483	2.63119
BCORL1	10.7563	8.60087	9.20943	10.6713	8.66178
ZNHIT6	4.83946	9.01243	8.54706	3.47781	3.04949
TSPAN6	4.11346	5.19151	4.7309	4.7645	4.0738
NFKB1	6.64996	5.28292	6.14792	3.14552	1.99532
IPP	4.5111	5.99526	5.80204	6.12883	6.2496
CNIH4	8.64827	8.80393	8.59224	9.19699	9.71014
GALNT18	7.93412	8.99514	9.41974	6.91665	6.57209
ADRA1A	0.820524	2.89259	2.61778	0.646761	0.438641
ITSN1	1.94297	1.37775	1.4393	1.6936	1.35077
OR1A1	0	0	0	0	0
SLC38A1	9.21909	4.28631	4.74754	3.37696	2.43599
CAPN5	2.8986	5.17874	5.42993	4.90278	6.20708
GJA8	0.0103523	0	0	0.0105635	0
ARMC1	12.5765	12.3456	11.9999	13.7617	9.34496
KRTAP9-1	0	0	0	0	0
SOX4	11.9675	27.6503	28.3941	13.4786	18.1756
GRK3	2.66445	2.60676	2.76565	3.09284	2.61802
EML1	2.2977	1.03769	1.1976	1.80363	1.71879
VN1R2	0.009232	0	0	0	0.0186911
EPN2	10.3215	11.0784	10.8437	10.5966	12.0585
ZNF732	0.00614625	0.0126452	0.0191079	0.0125432	0.0373311
PRR22	3.12712	1.78884	1.67058	0.76917	0.611964
CASTOR3	1.31182	1.36657	1.53187	1.64704	1.65643
FNDC10	235.732	120.613	139.33	145.875	120.373
TOX3	13.7413	20.5653	18.6405	9.4835	7.0677
LRRFIP2	8.2944	8.36824	8.26734	7.58493	8.21312
TSPY3	0	0	0	0	0
SMIM19	5.88863	4.90213	5.39981	5.46281	5.6583
ZNF140	0.830193	1.0501	1.21121	0.76523	1.14508
CD244	0	0.00485315	0	0	0.00477582
LRRC52	0.029537	0.0405126	0.153045	0	0
RPS11	515.769	424.881	401.601	592.773	745.639
TAFA3	0.168221	0.508327	0.392233	0.600784	0.383153
FREM3	0.0333583	0.0444082	0.0183012	0.0120137	0.123156
PDE4A	2.23699	0.705164	0.851187	2.17708	2.25013
HNRNPCL1	0.0224458	0.0115449	0.0116302	0.0343555	0.0795268
HMG20B	38.8077	28.0472	28.8157	67.0424	51.8329
CD38	0.00589878	0.0161814	0.0163009	0.00200637	0.0119427
SSX5	0	0	0	0	0.00818017
NGFR	0.269574	0.547936	0.743831	0.606487	1.30198
ZNF835	0.073739	0.0998088	0.100546	0.0435619	0.015715
ISG15	26.3851	31.6609	35.8983	16.265	14.0211
SDHAF1	13.2494	9.80636	10.8792	10.3553	11.5679
MPHOSPH8	23.4978	22.5522	21.463	24.0023	20.8799
ZMYND10	0.901047	0.719384	0.940714	2.17506	1.93998
C20orf173	0	0	0	0	0
GBF1	40.3083	43.5172	45.6622	30.9763	26.2433
EGFL8	0.00514259	0	0	0	0
SLITRK6	0.34961	0.507351	0.426994	0.133778	0.195915
LDHC	0	0.00661835	0	0	0
ZNF142	10.4145	7.4779	7.98449	7.93677	7.6787
STEAP3	13.8658	8.46758	8.97716	11.7699	13.5039
APIP	1.75019	1.83937	1.65929	2.16987	2.9094
ZNF865	14.4076	13.1107	15.2757	9.1382	8.24463
OLFML2B	0.0749914	0.312632	0.404925	0.161097	0.191782
GALNTL5	0	0	0	0	0
SELENOO	18.4812	18.7239	19.7075	23.1246	27.8376
NAT8	0.0426992	0	0	0.0290468	0
PSMB7	87.2534	75.1853	73.9586	77.3884	71.5364
TPD52	10.6504	13.3664	12.5961	9.76197	10.1006
ATP8B2	6.44209	5.68754	6.64451	5.90144	4.42744
TOMM5	7.61599	2.39715	2.986	6.54469	5.66899
ARMC7	6.17834	6.88115	8.43119	5.90487	4.68834
ZNF354C	0.376139	0.558615	0.580811	0.488025	0.423633
SHLD2	7.13336	3.98444	3.90191	5.25895	5.34909
BRD7	8.49642	7.90258	7.23724	9.15076	6.25186
ARMCX4	2.40479	2.19546	2.12275	1.81617	1.29383
IL11RA	0.773188	1.37323	1.17734	1.56826	2.00627
ESRRG	0.0914063	0.109277	0.104964	0.0567188	0.0350116
MBNL3	2.35123	1.99019	1.94765	1.30107	1.11514
TRAF3IP2	10.0088	11.2269	13.1835	10.0513	9.34066
MEN1	20.999	18.816	21.4288	18.985	17.1119
ZNF662	0	0	0.00826501	0	0.00538245
FUT4	0.71409	0.427932	0.537137	0.617428	0.245462
CCDC130	6.27268	7.83626	9.16971	6.65849	6.79132
ALG5	4.1714	2.99554	3.11953	2.26302	2.6804
NAALAD2	0.0315878	0.0630769	0.071245	0.0379202	0.0131668
MPP7	1.72008	1.31752	1.56734	1.41172	1.50229
THSD7B	0.109648	0.0758795	0.078506	0.140364	0.282537
PCYT1A	7.96424	9.13472	8.88705	5.77351	4.54931
CT47A5	0	0	0	0	0
IBTK	6.30357	7.04877	6.52272	6.55515	8.14729
KRT77	0	0	0.00353438	0	0
MKS1	4.28027	4.38608	4.2986	4.64414	4.47679
NPM1	227.519	113.39	117.588	177.853	197.692
RPL7L1	29.8934	22.1254	22.7163	22.7537	15.4966
GPR6	0	0.0213863	0.0574514	0.0212139	0
ISL1	0.280612	0.129898	0.252023	0.434276	0.340876
KRTAP24-1	0	0	0	0	0
WFDC5	0	0.212497	0.187309	0.052696	0.182972
LELP1	0	0	0	0	0.0260889
MRPL57	81.8205	60.4252	66.1266	50.8016	49.5176
NFAM1	0.261835	1.1489	1.11416	0.347566	0.175922
NTF4	0.409193	0.517292	0.73058	0.593611	0.454152
PDE6G	0.315043	1.05983	1.35002	0.286716	0.189627
BBC3	1.82259	3.14807	5.40706	4.22125	11.3189
PHOSPHO2	1.37686	0.978408	1.12644	0.850361	0.531843
OSTN	0	0.00430737	0	0	0
FBXW12	0.0695576	0.0675781	0.0560637	0.0354882	0.0195592
RBM34	0.320406	0.436496	0.453182	0.552267	0.346263
USP38	4.17499	4.83074	5.29692	2.94255	2.10266
GALR1	0.00130874	0	0	0	0.00132484
TEX48	1.27227	0.379355	0.496805	1.65571	1.10127
ZNF385A	20.4322	17.9522	18.0717	22.2075	25.8169
KCNQ3	0.00864159	0.0122231	0.0201492	0.00220447	0.00109349
SHISA2	2.02181	2.05073	2.44193	1.46193	0.911225
ZNF844	1.27865	1.86827	2.00656	0.855968	0.890398
SRA1	12.5461	13.6487	13.6969	9.489	11.0768
IL1R1	5.46342	7.65604	7.46807	4.40203	4.36517
LYZL2	0	0	0	0	0.0166803
ZNF263	4.6307	3.86316	4.68814	2.96857	3.94895
GCFC2	9.62378	7.60887	7.24591	7.78913	6.88842
OLFM3	0	0.00309289	0	0	0
DEDD	16.9714	18.8542	21.6574	13.0711	12.3579
MRPL3	63.8092	35.9684	37.8496	48.2518	50.7134
PRPS1L1	0	0	0.0128146	0	0.0125179
SIGLEC8	0	0	0	0	0
RIPOR3	0.0672927	0.235359	0.316131	0.0251773	0.0158948
SUGCT	1.45308	1.96552	1.67204	1.43458	1.81004
NCR3	0	0	0	0	0
ADD2	2.16013	1.36215	1.40417	2.1445	1.91538
PXK	5.74998	6.75144	6.3865	6.71243	6.02459
TRMT12	5.82864	5.38319	4.79378	4.09483	3.84575
SNX10	3.9463	4.08711	4.24833	4.06589	3.70783
STK40	16.4252	14.4062	16.5466	13.2099	23.1444
PIGY	0	0	0	0	0
EBPL	11.1963	8.04196	7.92444	13.4327	17.7379
FAM118B	5.82115	6.7777	6.49001	4.01596	2.97653
OR52B6	0	0	0.013857	0	0
RAB40B	7.25074	6.70439	6.79	6.60149	7.64172
GORAB	1.7612	2.48792	2.56553	1.7388	0.929404
ZNF677	0.193212	0.266985	0.276429	0.210395	0.326955
DOK3	1.22178	0.80817	0.976389	0.208259	0.0679254
ARHGAP21	7.15828	6.90161	6.6285	6.08035	3.99056
CDC37L1	3.57021	4.86291	5.04739	3.69179	5.47647
PNPLA6	12.7604	14.1976	14.5084	11.0478	12.2636
ISOC1	14.8335	11.1638	11.2895	12.272	11.2813
POLR2J3	0.593345	0.657562	0.600615	0.630415	0.648633
WDR17	0.585206	0.452829	0.452596	0.396334	0.471826
ZFP91	20.3575	23.7572	26.2847	20.6621	16.4518
IP6K2	20.1102	31.5671	30.7298	23.2277	27.7209
TRIM22	0.308981	0.760066	0.865451	0.525472	1.17633
ERICH4	0	0.0146569	0	0	0
CLIC4	14.6542	10.2564	11.2986	14.4238	19.7216
ZFAND4	0.774291	0.752009	0.806873	0.732705	0.626177
AIMP2	43.6115	31.5707	34.4257	21.2142	24.0227
LSM12	11.3162	10.4817	11.5181	6.71293	7.39746
FNDC5	0.974727	0.980608	1.23704	2.36165	2.14296
CNGA2	0.0142682	0.0978507	0.202076	0.0242655	0.00962916
PIP5KL1	0.229957	0.46481	0.50587	0.411663	0.47374
KRTAP10-10	0	0	0	0	0
FCN2	0	0.0262355	0.0132146	0.0650599	0.0903611
DNAJB11	10.5925	10.4125	10.1565	8.15896	9.06734
MAP2K3	30.3458	29.2263	35.0914	23.9517	34.1816
ACSS2	11.3286	12.784	13.0548	11.5189	13.7484
EIF4E	2.10129	1.63523	1.77341	1.88114	1.88174
ENO1	498.542	461.837	502.526	272.926	261.349
RASSF10	0.00532756	0	0.0055209	0	0.00539309
IFNA8	0	0	0	0	0
DEFA4	0	0	0	0	0
UBE2V1	1.13022	1.27776	1.15384	1.57005	1.53494
EGR2	0.0876902	0.161619	0.253686	0.115577	0.0776728
KDM4D	2.03674	2.47231	2.89395	1.97669	1.65402
NAV2	0.936602	2.19596	2.34383	1.6635	0.842984
AHNAK2	6.39074	6.94565	6.47756	3.85405	3.11474
CCR9	0.023992	0.00987216	0.0546979	0.0244814	0
SDC2	6.26095	27.7095	26.0081	7.96536	9.09033
MDFIC2	0	0	0	0	0
THBS3	2.40535	3.33214	3.11203	3.13868	4.54227
DPPA2	0	0	0	0	0
ATCAY	0.00997869	0.0051325	0	0.00763668	0.00505072
CHMP1A	25.76	25.5698	26.7427	20.4976	19.7522
NPAS1	0.610771	0.698105	0.584249	1.06535	1.47437
HS3ST5	0.11495	0.0135141	0.0204209	0.147456	0.113039
ICE2	3.09396	3.28925	3.1094	3.56599	3.9979
NDUFA4L2	0.331444	0.138358	0.204092	0.313697	0.267444
ATG9B	0.0632705	0.242987	0.310348	0.174315	0.149447
CST7	0.0434797	0.0298182	0.0150192	0.0147889	0.0293431
ARL8B	20.2784	24.7337	27.6936	17.8421	17.38
OBSCN	1.48483	1.22899	1.16972	1.79072	1.30998
CDH19	0.153167	0.153522	0.211634	0.0641197	0.0477081
KHDRBS2	0.0288995	0	0	0.0117956	0
PABPN1L	0.0102578	0.0211042	0.0212601	0.020934	0
CDKL2	0	0	0.0221654	0.00363757	0
RMC1	12.807	21.6148	21.0422	12.8991	11.8871
SPRY3	0.0224172	0.0184483	0.021682	0.0121997	0.0121029
MYH8	0	0	0	0	0
NR0B2	0.104938	0.035983	0.0362488	0.0237953	0.0236064
UBXN8	2.71921	1.97831	1.85833	1.58186	1.95952
PITPNM3	2.26403	3.68299	3.45741	3.42513	3.10985
CLEC4E	0	0	0	0	0
RPS29	4.70095	4.28166	4.42751	5.52649	7.39758
PLPPR3	0.698277	0.374332	0.473919	1.44511	1.32911
SYTL2	3.40976	1.86825	1.95644	2.40988	2.29145
RPAP1	7.66906	7.64508	8.95046	6.29319	6.38074
ZNF729	0.0312893	0.010729	0	0.007095	0.00351935
CLPSL1	0	0	0	0	0
GPC1	11.4598	11.5354	12.3773	11.6872	13.1985
ULBP3	3.51975	2.45592	3.09612	3.03472	2.27869
SHE	0.00159681	0.0114984	0.0165476	0	0
CLEC18B	0.0257309	0.0308807	0.0177765	0	0.00434124
TAPBP	0.0666471	0.0767865	0.0939295	0.0217621	0.0485762
SYAP1	20.6024	47.2609	43.7317	19.9126	14.5204
CD69	0	0	0	0	0
MYRFL	0.00382483	0.0747569	0.114946	0.00780571	0.0154875
MED20	3.10035	4.22985	4.2057	2.39577	2.55575
PVALEF	0.0149514	0.0538314	0.023241	0.0305129	0.0605414
SMAD4	2.03675	2.67314	3.009	1.83725	2.14706
CTNND2	5.08079	3.16988	3.40089	2.12628	1.41555
AUH	5.02617	4.1449	3.6992	4.97642	5.17863
ZNF513	18.2946	22.9058	24.2858	17.8071	22.1485
ERI2	3.64829	3.66272	4.17115	3.55793	3.80618
EEF1AKMT3	1.67582	1.83738	1.96526	1.57148	3.14378
ZP1	0.0276657	0.0170757	0.0573394	0.011292	0.0336072
SIGLEC6	0	0	0	0	0
CDC42BPG	12.2063	19.4529	20.2274	10.8486	11.1777
WDR70	3.11548	3.40579	3.63931	2.8117	2.80295
CPB2	0	0.0313875	0.00790485	0	0.00772186
MDGA2	0.014747	0.080907	0.0815047	0.0167198	0.00995224
CLEC5A	0.0032644	0	0.00676574	0	0
RNLS	0.538052	1.01532	1.04058	0.762344	1.04077
LAMP5	0	0.00679013	0	0.00673539	0
KRT78	0	0	0	0	0.00837087
TXNDC11	7.99239	7.86957	8.14901	5.84178	4.90211
ZAP70	0.0105488	0.00813859	0.0163974	0.0484379	0.0266964
ICOSLG	8.55591	7.18917	9.40032	4.31095	3.32785
SERPINA2	0	0	0.014109	0	0
ARV1	11.9728	11.5487	11.0365	13.4837	14.5784
A2ML1	0.00553692	0.0113916	0.0114757	0.0169496	0.00186834
AKR1B15	0.00405375	0.075061	0.0588121	0.00827288	0.0164145
SLC22A16	0.00344989	0.00709774	0.0429011	0.00352026	0
CD177	0.264077	0.554396	0.379774	0.346454	0.0709231
CXXC1	11.3347	11.6567	11.4065	6.90709	6.59954
AP3M2	3.45559	2.75497	2.87548	4.02135	5.00038
OR2H1	0	0	0	0	0
KNG1	0.140553	0.0185367	0.0112042	0.0147098	0.0437792
MUC7	0	0	0.00998418	0	0
GYG1	12.5727	9.86101	11.5252	9.46813	12.4981
FHOD1	9.78186	8.49056	8.44479	6.64154	4.68612
OR7C1	0	0	0	0	0
AP2B1	51.7386	56.1069	55.6966	60.7667	66.7533
BHMT2	0.00423593	0.00871492	0.00438965	0	0
TDP2	5.79471	7.36461	7.18788	5.15874	4.91858
EME2	3.21117	4.92686	5.01986	2.70535	4.17689
LUC7L3	18.3371	18.0552	16.9496	24.6203	23.1794
CYP3A5	0.0941167	0.181275	0.336175	0.0653866	0.0385152
DHRS7B	2.92477	3.0612	3.14932	2.62471	1.95168
COX5B	61.3417	55.3655	53.8747	59.8156	66.8875
MRPS17	4.61361	3.17255	3.36419	3.49097	2.964
SCOC	5.38806	6.58465	6.57116	6.64957	8.97711
JUP	148.607	240.491	256.78	90.8265	96.2737
IL5RA	0.0224645	0.0084033	0.0338615	0.0125033	0.0041347
TMEM242	1.42508	1.24801	1.33844	1.47191	1.67178
APBA1	0.950756	1.52856	1.48832	0.994314	0.982827
CAMLG	13.3634	13.6407	13.9238	16.3607	23.5907
ITGA9	0.0521105	0.551133	0.534954	0.199401	0.128582
OR10AD1	0	0.0106249	0	0	0.0104556
RAP1GAP2	16.9795	12.6732	13.6923	13.443	13.832
C1orf35	9.97763	8.60958	8.59212	11.0751	8.44073
TPRA1	18.8912	16.8575	17.79	13.3903	15.5948
EHBP1	4.71321	3.42123	3.51109	4.51316	3.64894
NFIB	2.71523	4.77655	4.90483	3.06233	1.98945
NDUFB10	196.512	111.429	123.818	132.292	94.0707
MTSS2	8.25332	8.51508	9.11167	6.34721	6.45788
CECR2	0.276866	0.166246	0.240176	0.415461	0.448941
CR1	0	0	0	0	0
TRPC7	0.00846387	0.108834	0.0789393	0	0
CEBPG	6.35587	3.84435	4.42057	6.2236	6.75575
DIMT1	9.04113	7.19993	7.04749	7.59839	7.85217
KIF3C	5.52579	9.0343	8.99415	7.10989	6.46106
OBP2A	0	0	0.0136672	0.0134576	0.0133508
PCDHB5	0.870105	1.35481	1.1353	0.899961	0.596547
RALB	7.80517	6.60214	7.03904	8.55417	9.0433
COMP	1.28659	1.62755	1.68011	2.47486	2.80722
KERA	0	0	0	0	0
TP53TG3B	0.00490314	0.00504381	0	0.0100063	0.0099269
ANKZF1	5.51793	9.99744	9.34996	5.7586	6.70296
LIPN	0	0	0	0	0
CYGB	0.127977	0.0752279	0.179986	0.116596	0.115671
STON2	1.03791	0.849583	0.989783	0.717045	0.564178
FAM76A	3.05059	3.32716	3.24786	3.26283	3.9168
LANCL1	8.32992	10.6247	10.7165	11.4527	11.728
FUT8	3.40388	5.0971	4.70321	3.80587	3.74104
PMF1-BGLAP	0.414936	0.660915	0.332899	0.573639	0.84008
PRRT1	0.00632655	0	0	0	0.00640437
GSTM2	0.555945	0.807651	0.737006	0.633671	0.874111
GOLGA8H	0.170347	0.70824	0.625207	0.543194	0.423921
ZNF606	0.967431	1.78153	1.76542	0.761991	0.913209
ZFYVE1	3.41667	5.48503	5.55977	3.39565	3.52556
FBXO9	9.01773	8.52918	7.87532	7.31316	5.8529
TMC2	0.0355063	0.00842884	0.0339644	0.0445914	0.0801806
RETSAT	16.3158	27.0142	30.2759	15.5291	22.2605
ORC5	6.56563	4.71365	5.03728	4.50946	4.07064
HIGD2A	126.413	110.944	113.437	130.475	146.924
GPR89B	0.395739	0.477189	0.518737	0.746116	0.535912
MAGEA9	0	0.00764357	0	0	0
PLVAP	0	0	0	0	0.00591953
UTY	0.00146651	0	0.00151973	0	0
CLCNKB	0.0321031	0.0283064	0.0570311	0.0233986	0.0139277
CNIH3	0.339817	0.508067	0.494322	0.575044	0.626033
CNNM2	2.55719	2.67558	3.03419	1.89741	2.38888
ACBD3	21.2051	27.417	28.6111	22.4026	21.6337
USP18	7.38196	4.83239	6.48204	6.40847	6.81906
PITPNB	3.11674	2.38164	2.11874	1.84759	1.7744
COTL1	10.0044	4.50083	5.38926	8.52231	9.25374
CC2D1B	8.30483	9.76038	10.1512	5.13446	4.8352
COASY	12.2619	9.09232	9.86966	14.4973	14.4364
GALR3	0.384441	0.143808	0.277667	0.22586	0.400963
TFAP2D	0.0145245	0	0	0.00741038	0.00735157
C19orf25	3.96371	3.29342	3.44619	2.93318	3.15551
PPP1R35	19.4289	16.517	17.1215	23.4287	17.3689
DCTN5	2.85762	2.46509	2.53921	2.07493	2.13557
GLOD5	0.355706	0.535799	0.552922	0.401851	0.681583
B3GALNT1	0	0.00331471	0	0	0
SLC35D3	0	0.0117554	0	0.0174909	0
SLC12A2	4.59065	3.29863	3.4959	2.50981	2.50397
CSNK1G3	7.25155	6.51676	6.29392	6.46147	6.07727
VWA1	48.5154	65.659	68.7997	32.2295	28.0137
HIGD1C	0.0363308	0.0373732	0	0.0741438	0.0367777
CATSPERE	0.0155536	0.0255997	0.0290124	0.0285675	0.0157449
FXYD4	0	0	0.0168898	0	0
SLC49A3	4.19043	4.1009	4.11534	3.52685	5.44955
C4orf50	0.165599	0.224552	0.20021	0.112651	0.0507987
INSR	4.73193	3.8448	3.99884	4.02174	3.46368
FOLH1	143.916	108.088	109.142	150.19	211.804
TMEM30A	10.111	6.70131	7.47061	10.9616	18.5292
FAT1	11.1174	10.8433	11.2083	6.76078	5.07505
PFDN2	76.9501	46.6551	50.5071	73.9895	57.8229
GABRA2	0	0.00232447	0	0	0
MRPL18	44.1318	27.9527	28.0576	37.9401	32.1911
KRTAP19-3	0	0	0	0	0
LRCOL1	0.0519268	0.0305238	0.0384366	0.0908333	0.0675843
TEX47	0	0	0	0	0
SCIN	0.0104369	0.00238586	0.00841221	0.0343161	0.0164349
ZNF410	0.185669	0.186704	0.281044	0.104307	0.158387
KCTD11	5.64113	6.98717	8.24543	5.50417	5.80874
KAZN	1.43912	1.12292	1.12459	1.20307	1.19352
SCNN1G	0.130675	0.46653	0.50184	0.141184	0.303471
RDH13	1.58564	0.926084	0.988185	1.07065	1.04946
PROS1	1.58251	2.58901	2.60498	1.81974	1.81763
AZIN2	0.840493	0.676466	0.779424	1.29589	1.45619
SEPHS1	20.485	14.3362	14.7079	21.2	18.0979
SFRP2	0.152564	0.00682354	0.0343698	0.0744539	0.0805779
RNF25	9.8929	9.92606	10.5466	6.49495	4.75179
TSSK4	0.294234	0.194577	0.217794	0.250197	0.418413
MPPE1	1.73474	1.83903	1.9588	1.87468	1.77039
UBR4	16.2875	14.7567	14.4949	11.5893	10.2996
IKZF4	1.46904	1.51933	1.75829	1.69093	1.46306
ARC	0.581329	1.25164	1.8353	0.266704	0.419691
UBL4A	37.4278	23.8823	25.7423	27.6538	28.1191
AGAP5	0.0951948	0.22701	0.224203	0.0573989	0.0876053
RASSF1	6.5582	4.99954	6.5421	6.92725	7.77993
MYO9B	8.57663	7.68258	7.77865	7.4188	6.4437
SEL1L3	8.44287	6.50967	6.6995	7.76112	7.13108
ST6GALNAC4	21.8837	17.2132	19.1514	18.6747	26.6146
TOP2A	27.95	18.3135	18.8307	53.3737	29.9895
ANG	1.1028	0.814473	1.12329	2.31793	1.66978
ATP11C	3.00255	3.03628	2.955	3.37018	3.52949
ZNF221	0.253005	0.42867	0.534655	0.253104	0.195854
NIT1	8.21232	10.8716	11.843	9.25735	8.66227
FAM228A	0.0119017	0.0183648	0.0123337	0.0485781	0.0602407
BORCS6	6.62158	6.11695	6.44963	6.35606	7.60914
OR5K1	0	0	0	0	0
FBXO2	33.9712	55.9432	53.3808	37.4468	41.4892
SNX6	9.99494	11.0248	10.7728	8.9424	8.78833
RGS12	2.60891	2.71654	2.78202	3.11327	3.04623
SH2D1A	0	0	0.00570117	0	0
CDK6	0.00769584	0.0101785	0.0102537	0.0100965	0.00445172
PCBP2	19.594	16.4283	16.4809	17.4255	18.0085
RAB12	21.248	18.1088	18.9786	25.4334	20.193
RFX2	2.31068	1.41338	1.5682	2.06139	1.78546
TMEM267	2.12979	2.66508	3.2863	1.53738	1.24434
NKX2-2	0.36725	0.231974	0.247042	0.539102	0.463079
PRDX5	198.407	215.264	204.779	210.679	167.34
VIPAS39	6.90898	8.19919	8.16147	7.69387	10.0072
WNT3	0.621999	0.463888	0.425417	2.06273	2.1597
TMEFF2	0.839371	0.0961716	0.0884575	0.315223	0.740655
C1orf189	0.174144	0.17914	0.505298	0.177696	0.0352572
LATS2	4.19005	5.64511	7.17925	4.30264	3.83553
ZSWIM9	1.20737	0.883455	0.927219	0.671	0.79299
PCDHB8	0.0147577	0.0202415	0.0254888	0.00501959	0.00497975
ARPIN	2.09066	2.46203	2.12752	2.15571	1.98778
ASCL4	0	0	0	0	0.0060374
RPH3A	0	0.0013372	0	0	0
INPP5A	10.3873	10.1578	10.082	8.6582	11.5975
ISL2	0.867833	1.12996	0.949639	0.990809	1.14267
PEA15	115.439	100.685	100.996	105.368	123.54
COL23A1	0.142831	0.197194	0.1597	0.609825	0.650645
TSPYL4	22.6913	15.9718	17.2827	14.5203	14.9894
TSPAN31	1.71456	3.07692	3.00627	1.64738	2.25255
EFHD1	1.57664	2.28971	2.31577	3.82146	2.87465
MAN1B1	11.1635	11.4255	11.7883	10.9835	11.1567
OR56B1	0	0	0	0	0
SMARCD3	19.7747	33.2899	32.7296	23.3796	29.1081
TMCO3	2.99959	3.02037	2.86283	2.90615	3.026
ADAMTS3	1.3448	0.995954	0.926949	1.1947	0.83504
CSK	19.9172	11.9237	14.57	16.369	15.2956
CACNA1F	0.00778217	0.0320218	0.0221776	0.00794092	0.00393895
RRP7A	21.879	13.879	13.7762	16.9141	15.6935
PDK4	0.116324	0.202505	0.188546	0.0547834	0.033213
SALL2	17.8038	19.2679	19.7813	15.3074	13.4823
SAAL1	3.28407	2.31693	2.77082	3.35554	3.50224
ASB7	3.50392	3.19596	3.4085	3.34094	3.15515
SYNGR3	3.76774	6.7219	6.95126	4.73737	5.24636
CACNG2	0	0	0	0	0
TMPRSS13	0.700682	0.266097	0.301895	1.17369	1.28895
ADGRA1	0	0.0213216	0.00429582	0.00845989	0.00839275
MRPL14	33.9147	19.3307	23.0419	23.7068	25.0126
NRXN3	0.336835	0.181456	0.220458	0.256875	0.207279
STIMATE-MUSTN1	0.0881243	0.141507	0.12696	0.114047	0.100087
RGL2	0	0.00610678	0.00615189	0	0.00600948
HOXB9	1.07057	0.934749	1.8346	1.37483	1.77099
COIL	9.12816	8.22317	10.3399	8.17957	6.444
SATL1	1.40008	1.93457	1.93042	1.67078	2.64843
KRTAP4-6	0	0	0	0	0
ZNF169	0.795566	0.815769	0.845577	1.0954	0.96539
CD2	0	0.00825815	0	0.0409579	0
CEP57	6.20503	5.74456	5.25	7.87529	6.81746
ULBP1	4.77461	2.92578	3.86761	4.42551	3.93007
FAM98A	15.7768	12.0847	12.3216	12.8341	14.0105
GUK1	33.2133	39.2693	40.0708	34.0654	28.0918
FMN1	0.0214758	0.0780121	0.0785884	0.0308163	0.0101906
IFT80	1.52164	2.91416	2.64173	2.2811	1.88266
PTPRC	0.0112712	0.00165637	0.00500581	0.00328603	0.00162998
POLE	4.99497	2.50361	2.39343	4.00379	3.19651
CCDC136	2.64434	2.46253	2.42654	3.22282	2.12121
FAM86B1	3.16266	0.665096	0.587495	3.05818	4.30744
TIAF1	0.636432	0.995028	1.21175	0.487061	0.593129
KRTAP5-6	0.0480525	0.0741467	0.248982	0.0980654	0.218896
TSPY8	0	0	0	0	0
HECTD3	15.2415	13.6224	14.5814	14.0408	13.5612
UGGT2	1.49657	1.56908	1.52605	1.83513	1.95638
HDGFL3	2.88433	1.96469	1.84342	3.46952	2.81823
LMAN2L	4.98548	5.9065	6.85761	3.88393	5.1828
ATP6V0A4	0.0100238	0.0274972	0.0242377	0.0136377	0
PRR13	12.1015	13.3964	12.7673	11.9021	10.6679
PCDHGA2	0.0861964	0.117539	0.0955565	0.0859093	0.101461
LCN10	0.00948538	0	0	0	0
DNAJB7	0.198678	0.0860539	0.124616	0.0586852	0.0211707
KRTAP22-1	0	0	0	0	0
KATNAL1	3.24786	2.53701	2.48854	3.29715	2.54036
DNAJB13	0.0232726	0.0638409	0.0803906	0.0277052	0.0628237
P2RX2	0.650319	1.14782	1.25562	1.94884	3.05598
LMOD3	0.00945654	0.0324262	0.0293992	0.0192989	0.00638191
SPIC	0.273861	0.195978	0.0123391	0.473845	0.445978
PZP	0.00216456	0.00667999	0	0	0.00438237
LY6K	0.0099867	0.0102732	0.0137988	0.0305713	0.0707668
DLX2	1.47948	1.71801	2.44555	1.22718	0.826941
ZDHHC11B	1.02204	1.38081	1.10531	1.33558	1.79014
TMEM116	1.14896	1.1125	1.21688	0.809141	0.746358
HTR2A	0.00239664	0.00246541	0	0	0.00242612
BMF	12.3602	23.7726	24.2841	7.27452	7.3746
LRRC28	1.13448	1.19991	1.20877	1.168	1.39254
TRIM15	0	0	0	0	0
PPP3CB	8.40899	8.81084	8.91432	10.1384	7.67404
CXCR6	0.0786765	0.0735762	0.0518838	0.178809	0.213592
DHRS3	7.57401	3.82259	4.64675	8.27213	6.98405
STX19	1.02429	2.82577	4.95751	0.213788	0.365268
SPEM2	0.0489838	0.00839821	0.00846025	0.00833051	0
DOP1A	1.53908	2.17678	2.19426	1.09673	1.08939
KIAA1958	2.88602	3.25419	3.0376	2.67756	2.22884
C3orf38	6.20843	5.72079	5.68675	5.17245	4.5351
FAM184B	0.0712406	0.113068	0.0991377	0.0311545	0.0412097
TCF4	0.234303	0.33529	0.386101	0.222285	0.132757
C5orf60	0.110818	0.118219	0.238185	0.0628213	0.211897
URI1	14.1388	5.54413	6.28451	15.3437	16.1765
CRADD	1.38065	1.63752	1.53529	1.34449	0.765829
RTF1	27.3032	25.0083	24.4692	30.177	23.0822
IMP3	21.7446	16.3034	17.3169	10.3488	7.0111
TBX19	0.558071	0.672932	0.654923	0.716533	0.654727
ATXN7	4.97296	5.62358	5.71385	4.89296	4.81099
COQ10A	3.10472	3.16814	3.38967	4.19014	4.59445
NECTIN2	19.3098	23.8936	25.7252	24.1781	21.8997
SERTM1	0	0	0.00435543	0.00857728	0
ARHGAP12	3.9451	5.78155	5.37497	2.63585	2.38745
NIPA1	6.01275	6.20917	6.20687	6.08007	5.31195
KHDC1	0	0	0	0	0
RNF114	10.2301	13.3771	13.7621	8.75435	11.0406
SPRR2E	0.330541	0.585598	0.91343	0	0
CCNL1	8.82934	11.0682	11.4764	9.78623	9.4616
SLC7A2	5.07605	4.72004	4.69836	3.61023	2.42339
LPIN3	4.46436	7.2805	6.89673	4.62774	5.32032
TPP1	30.8765	54.862	50.3909	20.6066	20.1202
AKTIP	4.88675	7.26856	7.72233	3.53228	4.06555
BEND2	0	0	0	0	0.00294253
SLC22A17	12.6375	18.5456	17.739	16.9558	18.1449
SRPX	3.19501	1.00484	1.10365	5.47516	6.16647
CRYBA4	0	0	0	0	0
TMEM198	1.85607	1.37148	1.67961	1.38177	1.64602
PSMA8	0	0.0146414	0	0	0
CPOX	8.00046	7.69672	7.47163	6.88434	5.25161
MACO1	11.5851	16.0503	15.3545	6.45686	4.8145
QRICH2	1.83026	1.06462	1.27981	1.38368	1.53023
PCDH18	0.00403192	0.0580665	0.0438716	0	0
ACSBG2	0.14859	0.120674	0.182348	0.151622	0.118751
CCR7	0.128983	0.0552849	0.00556932	0.0274196	0.027202
OR5T1	0	0	0	0	0
LAMA1	0.103604	0.033196	0.054562	0.232232	0.185687
TFRC	39.6962	32.256	35.4023	12.2418	7.1847
KRT76	0	0	0.00552308	0	0
CDH7	0.35524	0.11545	0.135526	0.164681	0.0910761
MAP1A	3.77769	1.10099	1.06839	2.25669	1.33891
FUT9	0.238744	0.77923	0.595612	0.148374	0.194936
SLC35B4	7.19156	7.02341	6.9633	4.82123	4.76762
ABCD1	76.8316	71.2565	81.7548	48.5586	43.1158
DCAF1	9.52701	7.20096	6.85443	7.89596	6.91689
LIPC	0.00260006	0.0294213	0.032333	0	0.00789613
WFDC3	0.0840669	0.201784	0.174235	0.217314	0.351751
FAT4	0.0844521	0.343283	0.381506	0.0853382	0.0664007
ZBTB8OS	4.19516	4.77888	4.88935	5.51549	5.18577
ZBTB26	1.66562	2.25966	2.17111	1.71736	2.34116
PARP11	0.700024	1.08687	1.19628	0.75867	0.691029
RWDD2B	3.66049	3.95747	4.2747	4.54945	5.5824
PHLDA3	3.81425	3.90601	5.65748	4.04107	7.15707
TTC39B	0.807089	1.0097	1.06979	0.831439	0.966785
SMAD5	7.6905	8.33917	8.22575	9.84016	10.5672
OR4F3	0	0	0	0	0
CD5	0.0209232	0.0344376	0.0216825	0.02135	0.00847223
LRRC37A3	0.536256	0.722215	0.723894	0.241198	0.31964
TMPRSS5	0.207599	0.218764	0.209885	0.583833	0.620205
KRTAP13-2	0	0.0223636	0.0112644	0	0
CDC25B	23.13	11.7088	15.4896	27.6381	22.9559
HILPDA	8.34769	4.56153	4.9866	7.17583	6.05105
DLEC1	0.190752	0.164629	0.152444	0.174849	0.129278
SYCP1	0.0155356	0	0	0	0.0062907
KLHL4	0	0.0285984	0.012004	0	0
CUX1	6.8462	6.7207	6.65413	6.37657	6.05826
MGAM	0.0137704	0.028331	0.0778371	0.0102191	0.00506901
PRKX	12.1772	9.85968	9.62726	14.6852	19.4475
IL9	0	0	0	0	0
TSHZ2	0.338548	0.943392	1.03807	0.335615	0.297162
MAK16	9.54302	3.51929	4.62041	6.11621	6.25069
SLC8A1	0.0288979	0.0252996	0.0331324	0.0276052	0.0124482
MROH1	1.48225	1.34165	1.60907	1.24758	1.35532
GREB1L	2.04374	1.5476	1.70965	1.76799	1.36032
IPO9	20.5343	14.9256	15.1003	20.9023	14.1736
CCDC88B	1.75542	2.77775	2.92401	2.39876	2.53368
CELSR1	3.53545	3.63364	3.66703	3.66664	2.9908
MMUT	6.50387	5.85093	6.42693	6.46411	6.46013
CARNMT1	6.86216	3.522	4.03886	5.56412	5.36014
GPD1	0.31071	0.687887	0.692969	0.217109	0.188035
GATD1	18.2146	13.1533	13.7777	20.5307	22.9035
ACSBG1	0.185066	0.2982	0.315677	0.372669	0.344843
TGIF2LY	0	0	0	0	0
TNFRSF12A	9.24109	12.1548	17.3767	10.479	16.1992
TSPAN12	0.416207	1.14036	0.870918	0.420614	0.226868
FGF11	0.048441	0.054814	0.0552189	0.0197717	0.0171629
QSOX1	20.8152	25.9171	24.3879	21.9961	37.1513
TCF24	0.0260307	0.00535552	0	0	0
CDH23	0.113448	0.0898309	0.0680643	0.482852	0.423109
SEC11C	6.39724	6.8943	6.24854	3.9331	2.94305
SEPTIN8	11.1207	9.72433	10.6765	14.1015	13.4109
COLGALT2	0.0433763	0.0271605	0.0508136	0.0115464	0.0133639
MMGT1	8.84518	8.14938	8.62809	7.81141	7.99033
GLT8D2	0.119499	0.199228	0.19643	0.100913	0.0875986
SPANXC	0	0	0.108278	0.0355392	0.141029
SRRD	4.19747	3.93587	4.26895	2.85646	2.94436
ZFP92	0.474681	0.476944	0.430133	0.326664	0.225732
PKN3	3.74609	3.78372	3.39367	6.28797	5.13438
ZZEF1	6.30218	5.87522	6.26258	4.45924	4.05348
ZC3HAV1	11.4115	11.0806	11.2913	7.52736	5.69309
AMPD1	0.0162004	0.0166652	0.0167883	0.0220411	0.0109331
RTP4	0.0520414	0.356897	0.26965	0.035402	0.00878026
NUTM2D	0.144725	0.301725	0.285956	0.165398	0.234408
KCTD12	0.0129915	0.0111369	0.0067315	0.0176754	0.0284946
PDE3A	0.0160499	0.00495312	0.00665295	0.00163773	0.0113731
CRKL	10.1932	8.84784	9.9808	11.38	11.0565
PUS3	11.9967	9.3333	10.5002	9.95601	12.9928
TEX44	0	0	0.0100997	0	0.0394635
RNF31	6.98285	7.46151	7.24467	6.81886	6.91812
ADAR	52.0373	56.683	56.8343	44.8887	38.6263
PNPLA4	10.6662	11.0126	11.8165	10.9718	12.3003
CDKN2AIP	4.2551	4.52917	5.40692	3.16597	2.34602
S1PR5	0.758959	0.780734	0.746679	0.975403	0.729393
HMGN4	19.213	18.48	19.5704	24.7436	27.5139
MTIF2	13.3988	10.5326	10.7222	14.41	11.5376
OR1S2	0	0	0	0	0
FYN	1.25675	0.671663	0.799133	1.36033	1.46185
PPP1CB	25.6774	25.562	30.9476	26.4424	29.7597
ZNF106	11.9772	10.4479	10.0365	9.36552	8.14893
PRDM2	8.2479	8.47692	8.29146	8.25623	5.48004
SLC7A8	15.1368	13.9881	16.3273	18.4461	17.0904
TPH2	0.00194526	0	0	0	0
ZNF771	1.80529	1.44878	1.83116	1.12479	1.05535
JPH2	0.018144	0.00466614	0.0329043	0.0115713	0.0183672
PAK4	44.6228	45.6459	50.4846	39.788	42.8263
ZP2	0	0	0.00809028	0	0
RGS17	1.0955	0.751286	0.848788	1.08824	1.19189
ACOT6	0	0	0	0	0
PTEN	6.07363	9.02407	9.60575	5.73404	7.04222
PPP1R10	0.0465229	0.0771041	0.0642817	0.0632959	0.0209312
OSTC	15.8377	16.0777	15.1081	14.2385	21.0448
MBTPS2	7.40295	5.09916	5.5014	6.39383	5.05307
DTNA	0.0277384	0.0757255	0.0796016	0.0555198	0.0809988
FLT3LG	0.113665	0.33129	0.377908	0.217468	0.119857
RPL27A	141.288	112.728	103.372	148.998	200.832
HAVCR2	0.0141732	0.0291597	0.0550783	0.0180779	0.032282
ARFGEF2	9.06216	8.56108	8.87416	6.78074	4.74546
ATP1A3	3.01574	1.54301	1.43715	4.34199	3.33521
NPHP4	3.4334	2.15453	2.36352	3.78443	3.87978
TRPM6	0.00439858	0.00301652	0.00607761	0.00748051	0.00148423
RBM11	2.2217	3.48399	3.74647	2.30782	3.61349
RAP1A	6.40069	6.05047	5.70127	6.71274	7.80145
VTN	0.0610902	1.41111	1.04169	0.0510025	0.0562197
PEX3	8.03142	7.45689	7.92686	6.77161	5.20727
SLC2A12	2.07852	2.10092	2.4822	2.49955	3.52107
SLC39A10	2.52348	3.68836	3.24712	3.33055	2.95102
FGFR1OP2	1.53726	2.0876	1.93459	1.68379	1.97664
GPCPD1	2.08897	2.74665	3.06708	2.49916	7.12645
ZSCAN2	2.98974	3.47347	3.66807	3.51877	3.91322
GEMIN5	10.3344	4.5431	4.9756	5.27017	4.30128
NCAM2	26.5843	16.6303	17.1948	26.2255	25.8415
ZKSCAN3	0.715413	1.03662	0.960615	0.673197	0.59177
C8orf88	0.0904612	0.0465283	0.15624	0.0307688	0
ZNF225	0.2742	0.322363	0.324744	0.247437	0.200155
C1orf56	1.25478	1.52871	1.26436	1.26267	1.68581
SPATA25	1.24638	1.17224	1.80826	1.47166	1.24369
LDAH	4.73716	4.95127	4.95634	3.76341	4.32759
SLC12A7	52.8292	46.8135	48.3657	45.0239	42.1484
GPAT3	0.57133	2.03904	2.0541	0.678165	0.692455
RBFOX1	0	0	0	0	0.00166133
TAF1C	5.26146	6.45662	6.45422	5.7979	5.96474
LYSMD4	1.22555	1.32156	1.32887	0.951193	0.936459
OPRPN	0	0.0126509	0	0	0
C4B	0.00378829	0.0194849	0.00785153	0	0.00191744
ART4	0	0.0106371	0.00267892	0	0
SPATA5L1	6.64834	5.22295	5.69213	4.90222	4.47874
RAB39A	0	0	0.0610617	0.00751567	0
TUSC2	21.4281	18.2395	19.6107	16.892	17.2173
TENT4B	5.20016	5.48216	5.75248	3.8944	3.17657
FBXO47	0	0	0	0	0
MZT2B	38.0078	32.6736	33.7922	40.0561	48.0979
IBSP	0.0174369	0	0	0.16903	0.0529542
IMMT	53.57	38.7578	37.9859	54.1348	46.948
PIDD1	6.37305	3.87684	4.39337	8.33563	9.31798
SPANXB1	0	0.0591277	0	0	0
CSTA	0.0981698	0	0	0.040069	0.0298132
CCT5	52.8899	22.9508	25.6105	35.337	30.8573
SETDB2	1.48149	1.50116	1.93057	1.75062	1.55079
TWIST1	0.981235	1.01621	0.84508	1.59659	1.6309
CLIC1	0.0832877	0.0499784	0.0863102	0.00708222	0.0281041
METTL26	58.7392	38.4596	43.1477	53.6393	52.8483
PARP2	12.4092	5.87995	5.7597	14.4957	12.8517
ADRM1	77.0968	61.8054	68.3852	44.3944	36.3344
ADAM2	0.28303	0.219556	0.153863	0.435572	0.4556
OVOL1	3.57892	4.79473	5.80271	5.33138	5.13309
ARPP19	18.4283	15.9381	15.9004	18.9613	15.0155
ACRV1	0.134056	0.0501463	0.0820896	0.0435243	0.0185052
RCL1	5.34672	2.92112	2.85985	3.88953	6.61346
ZFR2	0.0204086	0.00933071	0.0234991	0.037022	0.0252506
ARX	1.72936	2.00075	2.10781	1.3725	1.5324
SULT1C2	0.0192576	0.042922	0.0515542	0.00163754	0.00974725
REL	1.43709	1.59289	1.69526	1.32465	0.769815
SRGN	0	0.0113651	0.114491	0.0112735	0.0223681
ZNF212	3.7022	5.23331	6.22452	3.70856	3.46473
EHD3	12.1471	13.8864	12.7205	9.28284	9.83018
TRIM3	2.44867	2.50239	2.90806	2.6544	2.63536
DMRT1	0.0662956	0.0767224	0.163166	0.194488	0.0796944
CNDP1	0.0206585	0.0405705	0.0856327	0.0134145	0.00190114
LIPI	0.00772862	0.0477022	0.0480546	0.0315451	0.101708
LZIC	8.57254	9.41401	9.24359	8.07794	7.12015
GPR37	0.678175	0.849092	1.01257	0.514454	0.379391
ZBTB8B	0.144932	0.109117	0.0707427	0.310781	0.21901
HAO2	0.0789909	0	0.037208	0.0659473	0
UHMK1	18.823	26.1068	27.0369	16.2542	12.368
ZBTB10	1.79171	2.72396	3.13101	2.44486	3.0799
CDCP1	28.9253	27.6243	28.3865	17.7126	15.2675
PARD6A	13.9045	11.8341	12.588	9.48338	9.31642
FAM160B1	3.55833	4.1177	4.37507	3.40302	3.76454
ACTG1	612.489	517.028	541.302	642.111	707.663
MRPL10	17.7749	17.1964	18.8546	19.6403	26.9484
ABHD6	10.4442	10.176	9.6985	8.0284	8.55776
SLC35E4	3.59449	2.80768	2.78549	2.64082	3.2366
ESPNL	0.010055	0.0103435	0.0182348	0.00256503	0.0178127
LYPD5	0.0291231	0.0272352	0.0274364	0.0216125	0.0938044
UBE2T	67.7227	24.0334	25.2209	77.7696	62.8032
PAQR5	1.47045	1.37229	1.60011	2.18768	1.94233
FAM107A	0.202649	0.971962	0.821639	0.12924	0.153857
PTH2	0.587308	0.72499	0.699915	1.13865	1.27824
KAZALD1	3.17476	2.47145	2.74873	4.4234	3.37242
SPINK2	1.48406	1.9038	1.21224	2.56545	1.97952
BNC2	0.182965	0.285941	0.285319	0.16695	0.143364
OR51I2	0	0	0	0	0
MANEA	13.606	33.6652	28.6332	9.87443	12.3635
APOM	0	0	0.563763	0	0
MRPL1	16.7391	13.3945	13.6444	13.874	12.851
KLHL42	5.97364	6.18142	6.34803	4.68982	4.35901
YAE1	4.12914	4.0641	4.11044	2.37169	2.49627
SLC6A17	1.23751	1.06224	1.36862	0.387107	0.31421
WASHC2C	5.1083	6.60201	6.44991	3.97993	2.53412
BBS9	1.25105	1.74353	1.9413	1.43642	1.35674
PARN	10.858	9.36281	10.1205	8.38654	7.74082
RAC2	0.00532335	0	0.0882646	0.092343	0.0161665
OR51A2	0	0	0	0	0
C4orf3	11.0895	24.0003	23.3611	14.8197	14.416
FAM151A	0.551249	10.7742	8.82658	0.452739	0.503588
NSUN4	6.25866	5.40667	5.25527	5.22503	6.35337
TTLL1	4.67016	5.26395	5.3268	5.85848	7.90274
LNPK	3.03648	2.5384	3.24467	2.80441	2.89882
STX17	5.88912	6.82741	6.38573	5.15327	4.89073
HIP1	17.8492	19.9704	18.3284	18.4345	12.0184
DMRTA1	0	0	0.00250815	0	0
NPHP3	1.99798	2.14964	2.23031	2.66113	3.18574
RIMKLB	2.5819	1.97067	2.16835	2.78297	2.42052
ETS2	4.13308	7.9632	6.77875	2.64897	2.48838
SGSM3	9.66681	18.1326	18.2344	12.6378	13.3356
FAM72D	2.13118	1.03543	1.29364	5.12392	4.26356
LURAP1	0.0145401	0.0149573	0.00753391	0.00741837	0.014719
DCUN1D3	1.09159	2.27244	2.37194	1.17329	1.32776
CPT1B	0.216869	0.449562	0.456288	0.352056	0.442399
GRINA	193.081	209.172	226.029	150.371	142.601
C12orf57	24.8752	23.063	22.7307	24.7657	21.8494
CSPG5	18.5201	8.65717	9.47934	13.1079	10.1506
ACD	11.5466	7.30915	7.27647	8.1165	7.76421
RGS6	0.046754	0.0620586	0.0484507	0.035396	0.0870245
MGLL	2.72323	1.31215	1.52233	3.1246	2.81346
ARL5A	5.68571	3.47875	3.68955	5.21394	4.28067
EID1	66.5666	61.6825	61.3541	57.5823	53.5271
AGPS	3.02396	3.26295	3.59208	2.63932	2.24385
TRAM1L1	1.77229	2.84437	3.46607	1.82884	2.05039
GTF2A2	12.3639	10.6025	10.6634	9.53399	8.69178
TRIM7	1.46947	1.07515	1.25631	1.52756	1.92265
TWIST2	0	0	0	0	0
MFN1	8.42165	9.34294	9.37678	8.02778	7.25631
METTL4	0.753527	0.990735	0.990733	0.937095	1.11559
PRIMA1	4.81383	1.76702	1.83391	4.65052	2.45054
SAMD9L	0.0113346	0.0174897	0.0332801	0.00385527	0
UGT2B7	0.0298334	0	0.030916	0.0426187	0.00604007
LCE3C	0	0	0	0	0
MPEG1	0	0	0	0	0
SDC4	14.4691	16.9962	19.2492	13.1484	16.0413
CBS	27.4937	19.0042	20.0358	26.2001	23.0364
GTPBP10	3.17336	2.72765	2.55908	2.38014	2.34818
PRB3	0.126424	0.0200079	0.0503891	0.119079	0.0196891
ENDOU	0.115719	0.051756	0.119918	0.266962	0.142608
TMED8	8.53848	5.83902	6.18541	8.75153	8.43492
NECTIN4	1.88209	2.83089	3.18285	1.59451	0.985741
OBP2B	0	0	0.0123065	0.0121178	0
NID1	0.0229855	0.0827576	0.27869	0.00234544	0.00930731
LDHA	99.4886	134.464	133.174	81.5807	55.7931
CCDC113	4.76428	3.97927	4.2184	4.13515	4.88274
RNF133	0.00932783	0.0191909	0.00966634	0	0
CLEC14A	0.0237825	0.0489297	0.0677753	0.0728028	0.0120375
NSD1	18.2929	17.325	17.7233	13.1067	9.25181
SYT7	22.9362	30.5608	30.993	34.2259	37.2388
ATN1	123.341	172.986	174.933	158.719	165.018
FBXO44	21.2556	23.6424	24.4784	18.6086	25.2696
JCAD	2.31752	1.53445	1.83351	2.18844	1.86564
GLI2	0.69523	0.159136	0.281017	1.09569	1.04462
TRIM16	5.02584	3.85971	4.93581	2.77512	4.69817
NIBAN1	0.191587	0.124213	0.20855	0.205352	0.22165
TMEM167A	6.70366	8.02885	7.87471	6.82079	4.69552
KRR1	3.64022	2.98489	2.99395	3.07471	2.30646
PLS3	22.7984	25.3659	25.988	23.1274	22.4205
INPP5E	10.7464	10.3153	11.655	10.2524	8.40219
TACC3	21.4734	9.4539	10.4395	26.5171	18.1279
TEAD2	3.15257	4.01539	4.19036	3.43842	2.83421
MTCP1	0.365143	0.496188	0.373722	0.43239	0.470029
AEBP2	2.82823	3.32079	3.44096	2.95499	2.83811
RPP38	12.068	10.4889	11.5144	7.93865	7.65648
ARFRP1	2.23025	2.34696	2.37712	2.46509	3.56543
POU4F1	0.533576	0.612921	0.583658	0.589832	0.573148
FLNA	101.732	98.9522	112.494	164.049	214.744
ULK4	0.243801	0.252904	0.263264	0.357482	0.201173
RALA	8.01368	6.94975	7.26405	7.94073	7.40862
IQCF5	0	0	0	0	0
BCL7C	10.9166	8.71398	9.22934	10.4826	9.12427
ARRDC1	20.2234	23.1949	23.5125	21.1722	27.1676
BOK	27.8351	19.9345	21.8954	25.9441	30.4524
DPEP2NB	0.0568722	0.0117008	0	0	0
NUMB	5.14722	6.58222	6.98523	5.0183	4.79333
FUBP1	28.4347	21.9141	20.3922	28.4322	25.1458
KCNV1	0	0	0	0	0
KRT33B	0	0.016536	0	0	0
ZNF772	0.84242	1.70816	1.65433	0.539227	0.711771
ZIC2	15.5555	2.92389	4.63767	14.7094	12.2842
OAS1	0.395071	1.45745	1.49363	0.300262	0.115842
RPL5	172.425	127.869	122.086	199.423	263.948
FHOD3	4.17138	15.0022	14.266	2.72829	2.52334
FEV	0.453895	0.839099	0.736227	1.65796	0.945594
ABLIM3	0.69026	0.552699	0.713376	1.106	1.19543
APLNR	0.00721173	0.0408025	0.0635243	0.00735884	0.00365022
FKBP10	53.7067	41.6872	42.6849	59.1089	70.6558
DPYSL5	15.1924	10.8922	10.7852	13.3515	10.7379
ZSCAN12	0.706437	0.696426	0.719364	0.633244	0.586007
TBX2	0.243686	0.54735	0.644065	0.203031	0.28742
TRMT112	67.1613	51.0931	56.9115	49.9787	53.7972
RNF10	28.7657	36.1003	38.8317	30.6159	28.6925
STYXL1	14.7149	18.3642	19.595	17.9177	21.624
HACD2	12.1613	18.3378	18.3872	12.7461	13.4762
COL13A1	0.182493	0.58966	0.598865	0.830807	0.952108
TMEM18	7.73076	6.03933	6.03963	6.26332	5.69423
SUCLG1	20.4036	16.2594	16.8423	23.955	22.0522
NTRK3	0.000503877	0.00259167	0.00208865	0.000514156	0
IZUMO2	0	0	0.00924412	0	0
ZNF362	20.0906	23.8889	21.8764	23.6137	17.4212
C2orf66	0.0646074	0.0166153	0.008369	0	0.0163505
KLHDC1	0	0.00461259	0	0	0.00453909
OR7D4	0	0	0	0	0.0133508
PLK4	4.96806	1.80047	1.93219	5.91942	3.30306
CNTN2	0.347872	1.01438	1.08426	0.536549	0.430708
SLC12A5	0.00460653	0.00315913	0.00318247	0.00783417	0.0062176
SNAI2	0.0708785	0.710892	0.783474	0.0421892	0.340814
ANKRD33B	0.0261776	0.0184249	0.0128499	0.0309292	0.0125525
TMEM88B	0.136979	0.732727	0.880089	1.11818	1.08158
CLCA2	0.0959339	0.00308395	0.00621346	0.0305909	0.00910444
OR2AT4	0	0	0	0	0
C1GALT1C1L	0.314456	0.426403	0.814669	0.37921	0.1881
DMGDH	0.125706	0.102922	0.122292	0.0968568	0.142834
POU5F2	0.00197288	0.00202949	0.00408895	0.0080525	0.00199715
TTC1	20.844	25.0265	24.7357	14.9885	13.6093
HOMER1	4.57979	2.51894	2.86212	3.33673	3.35016
RMDN1	3.98202	4.23871	4.20075	5.19356	5.46167
SLC35E1	11.5749	13.149	13.1729	8.66498	9.86346
DDX23	16.2944	11.6778	12.3492	12.0684	7.20372
C2CD2	3.81547	1.65702	1.85437	3.52236	3.34689
CD37	0.518288	0.66978	0.731794	0.796596	0.773878
BCAS3	1.36574	2.60733	2.70483	1.35167	1.3661
SH3TC2	0.0152282	0.0359375	0.0287768	0.0137107	0.0136019
PCNX1	3.7384	7.58265	7.43226	3.58838	4.84231
PKIA	1.95659	2.11139	2.02428	1.35384	1.67644
CEACAM16	0.023758	0.00814656	0.0164135	0.0161618	0.032067
TMEM86B	0.379827	0.396005	0.414887	0.513275	0.644296
SPANXN4	0	0	0.0223486	0	0
FFAR3	0	0	0	0	0
ZPBP	0	0	0	0	0
ZNF428	10.623	10.8047	11.8839	7.1934	6.91686
MYF5	0.00874106	0	0.00905828	0	0
HELZ2	6.71702	16.0626	16.0076	9.05285	9.7477
RAB4A	10.5183	6.58923	7.03457	10.3049	12.3955
FOSB	0.606822	0.409496	0.837619	0.450778	0.282572
SNX16	0.847902	1.25421	1.55434	1.29481	1.44141
KRTAP10-6	0	0	0	0	0.017871
NBPF20	0.138371	0.179568	0.176483	0.121643	0.114931
CRYGD	0	0	0	0.0222192	0
NSUN2	25.2903	15.4897	15.3555	16.6163	11.268
ZNF345	0.364136	0.444818	0.36261	0.264159	0.227505
SLC35C1	11.8032	10.6307	11.2828	10.3984	9.60114
KRT1	0.00541749	0.0557293	0.0392987	0	0
KRTAP5-11	0	0	0.00917128	0	0
SNRPA1	9.25766	6.04275	6.22063	12.1605	13.704
REEP6	36.0497	17.7324	17.2474	43.6871	37.6464
GAS7	0.246887	0.115317	0.188082	0.898755	0.549834
CYP21A2	0	0	0	0	0.00469045
ACAP1	0.699273	0.99586	1.12368	0.546737	0.63433
CENPB	84.1803	65.7583	74.5756	62.8843	57.5904
SHANK3	6.88671	4.66273	5.69582	8.42747	9.01948
TMEM165	9.47241	9.00417	10.2841	5.95634	5.53528
SPRR1A	1.04834	3.33798	3.67303	0.815032	0.555888
WDR48	3.27068	3.7256	3.91167	3.28229	3.93774
AQP4	0.0966781	0.083262	0.102516	0.247773	0.134283
EIF5A	150.449	80.3013	92.8578	100.365	84.5039
PRIM2	1.53358	0.674407	0.945757	1.29373	1.08466
RBMX2	22.5187	20.5668	20.3593	29.4982	32.5285
TAS1R1	0.591908	0.949294	1.17365	0.708609	0.745447
HSD17B6	0.539861	0.482117	0.614783	1.1865	0.822755
PEX5L	0.109294	0.146294	0.109167	0.0443407	0.0333248
ADRB2	9.64611	13.805	13.9638	8.89614	13.5058
PHF6	7.65072	10.4319	9.9183	7.83252	6.76439
CUZD1	0.50195	0.360245	0.459682	0.301755	0.256032
NCOR1	20.5978	30.7877	29.3666	16.1099	12.6967
COX4I2	0	0	0	0	0
ZMIZ2	21.6166	22.2369	22.601	19.8706	23.1951
HCRTR2	0	0	0.0142239	0	0
ZBTB4	19.3055	25.5749	25.1797	19.5692	21.1461
CLMP	0.0476	0.0734485	0.0767315	0.0269838	0.0348006
IFNAR2	3.57271	3.69925	3.49651	3.3326	3.50132
SLC30A5	6.1894	6.90156	7.30995	7.04329	7.50401
RAF1	18.436	18.9049	19.4147	16.5703	15.4233
ZNF570	0.435911	0.690386	0.648524	0.407369	0.308017
ISCA2	5.40294	5.66214	5.53056	5.59852	4.93895
CPNE5	0.122624	0.143189	0.168288	0.612101	0.24491
GBP7	0	0.0113003	0.0113838	0.00560459	0
VPS16	7.38044	6.55764	7.586	6.65606	6.38421
OR10J1	0	0	0	0	0
NCBP2L	0	0	0	0.0416778	0
RABGAP1	8.66069	10.4937	10.4873	8.27292	6.9965
DTNBP1	5.74126	5.08824	4.73681	4.74529	4.08173
CDK12	12.6757	11.7964	11.6364	10.3963	7.63785
DEFB119	0	0	0	0	0
BRD4	17.0153	16.1402	18.0475	12.9882	5.06042
DRAP1	54.3029	42.2269	41.59	57.1842	49.8571
ZNF185	2.04758	2.4521	2.36862	2.39517	2.43571
CMKLR1	0	0	0.00490962	0	0
POTEH	0	0	0	0	0
STPG4	0.0123545	0.00423631	0.0042676	0	0.00416881
CERS6	8.41931	8.93853	8.32169	5.96606	4.81826
CCDC149	2.13014	2.09429	2.31243	1.24903	1.0739
BRAF	4.69418	5.45134	5.97066	3.87567	4.16434
NDUFS1	8.8016	7.06157	7.05111	8.74683	7.81768
PPM1N	0.361739	0.819738	0.820361	1.10201	0.907512
EFHD2	27.1598	17.1031	19.6025	27.1215	31.2244
DACT3	0.988087	1.16645	1.36005	1.01594	1.11732
STON1	0.500054	1.28061	1.42415	1.36306	0.907983
FGF19	0.352529	0.997269	1.08455	1.51757	1.73414
LRRC47	27.2171	22.4469	23.8716	20.7615	22.8899
RNF128	1.622	2.69471	2.53961	1.57895	1.63798
MED1	17.6069	12.8932	14.2613	13.0613	9.9309
PDGFC	0.151825	0.180972	0.159833	0.221318	0.475716
C16orf90	0.0419898	0.0431945	0.0290091	0.0142821	0.0566751
DIAPH2	5.36326	4.51825	4.73591	4.89659	4.28909
NPIPA2	0.217094	0.135936	0.0782514	0.240786	0.0859949
C9orf153	0.0139531	0.00717673	0.0216892	0	0
IFT74	7.88981	6.65763	6.58033	8.96644	5.71943
INHA	0.630493	0.822593	0.964125	1.41224	1.97702
GPR137C	1.36898	1.33438	1.22244	1.8433	2.12831
KLF6	3.48879	7.87568	8.86672	6.6472	15.2248
DEGS1	118.811	68.5278	71.7665	155.211	183.303
LRRK1	0.165421	0.143381	0.185709	0.239908	0.253509
PURA	7.4368	8.42509	7.52213	8.09643	5.01773
FAM83G	10.0115	8.79177	10.5167	5.25978	5.15048
IPO4	1.02833	0.365536	0.479823	0.475212	0.60497
MYH4	0	0	0	0	0
IFIT1B	0	0	0	0	0
GGTLC2	0	0	0	0	0
ATRX	9.83678	13.1656	12.5938	10.1269	9.51895
PTP4A3	9.56207	8.76169	9.74886	10.6511	11.1499
EPCAM	65.4566	55.9957	52.0953	57.6901	58.6243
EPYC	0	0	0	0.00761976	0.00755929
HSF2	9.90202	8.75442	10.5198	10.7352	9.77133
SYNM	2.20307	3.19726	2.96543	1.67457	1.41872
JAZF1	1.65634	1.32101	1.56357	1.90567	2.18244
IRAK4	2.15027	2.66274	2.77174	2.52155	2.6397
NUCKS1	53.5422	41.1346	37.2455	70.2685	46.3822
CCDC138	2.04413	1.16741	1.12061	1.5448	1.0264
RPS27L	5.76541	5.93235	6.37407	7.20007	7.865
VWCE	0.110617	0.12517	0.117497	0.273719	0.417118
ZNF582	0.168987	0.103473	0.183459	0.0739003	0.0651679
YTHDF2	34.7918	31.5395	33.9406	24.8557	21.7803
TMEM79	4.45628	6.31563	6.7084	3.43505	3.11417
ASB3	0.160486	0.195908	0.188485	0.161577	0.168959
C1QTNF6	0.5944	1.05985	1.0931	1.31895	1.79749
VPS4A	15.321	13.885	14.9212	11.7622	13.4231
SPINT3	0.0283166	0.291291	0.20541	0.115577	0.11466
GAK	7.65588	8.04113	8.27196	7.42544	7.94362
IL21	0	0	0	0	0
SERPINA4	0.00576506	0	0	0	0
COL6A1	26.0316	40.8256	39.2737	42.2443	54.3891
NDUFB2	8.81709	9.07006	9.47943	7.43199	8.04496
PPAT	8.09367	4.89713	5.45977	6.95143	8.04773
IFI30	0.0325967	0.00558865	0.00562993	0	0.0109992
SNX30	2.06756	2.0191	1.84219	1.69397	1.84315
DYNLRB1	73.1851	86.6928	90.3483	70.8426	63.863
PIGH	4.14765	5.16565	4.91631	2.73186	3.91315
SLC23A3	0.0262013	0.0192522	0.0543044	0.0267358	0.0151564
HASPIN	6.55865	2.06718	2.69669	6.58917	4.6246
DDX43	3.01074	3.23049	3.18469	2.66058	2.22629
ARSJ	0.0697545	0.143512	0.144572	0.139617	0.0162952
NDUFB11	81.5282	75.6146	78.1728	83.9187	87.4962
ZNF787	11.5254	9.96	11.449	9.9509	10.9647
PRG3	0	0	0	0	0
RNF185	6.88208	10.5912	11.1475	4.6883	4.55213
SMIM1	5.6232	7.68849	8.62377	9.05378	9.91159
NUFIP1	4.39641	2.5412	2.78397	3.18241	2.85238
PLCD1	3.7118	4.985	5.65644	5.1106	6.58188
PGGT1B	1.5643	1.86269	1.88616	1.48688	1.7381
SNCB	0.282206	0.0760318	0.181039	0.651345	0.435319
CADM1	0.0660662	0.114528	0.114106	0.168535	0.131281
ZNRF1	3.75767	4.36202	4.52404	3.82029	4.67755
JADE1	2.32544	2.36027	2.32415	2.39247	1.91762
TMPRSS9	0.070687	0.195009	0.226416	0.245894	0.335014
GABRB1	0	0	0.00444837	0	0
FAM178B	0.0373466	0.0384181	0.0562937	0.0554304	0.0481167
PTN	0	0.0161885	0.0407702	0	0.0318611
CNPY2	4.58714	4.13243	3.5534	4.34106	4.1589
RAE1	5.53652	4.69838	4.8476	4.74742	5.32964
GAMT	57.0854	47.4034	50.7587	54.0283	52.9733
DCTN2	25.5159	29.0329	29.1414	26.4115	31.0553
PSG2	0.0192691	0	0	0	0
MXD4	24.2667	34.0684	34.2963	23.4561	27.4244
CXCL2	0.00898581	0.157142	0.158302	0	0
BSX	0	0	0	0	0
CKMT1B	11.8628	10.1014	9.0127	13.8964	12.0835
ANP32A	26.961	22.9136	21.3462	23.2485	18.3922
C10orf62	0.189684	0.355818	0.497201	0.0683129	0.0564757
C6orf132	5.89153	4.36077	4.2401	3.49663	2.33183
RNASE7	0.224795	2.0257	2.66498	0.339483	0.482428
OR51M1	0	0	0	0	0
AADAC	0.00808077	0.324192	0.343335	0	0
CTIF	2.82055	3.61186	3.54198	2.56056	3.59979
TFEB	8.32635	20.0961	22.2427	9.17804	8.56648
ARHGAP24	0.0357933	0	0.017663	0.033045	0.0569384
BCL2A1	0	0.0509291	0.0128263	0	0
CHRDL2	0.0687909	0.0176912	0.0133664	0.0438713	0.0261139
ACACB	1.48122	1.45776	1.41075	1.87554	1.36398
ASPA	0.0115124	0.125533	0.12646	0.0446395	0.0512777
DNAJC3	5.24588	6.98852	7.38741	3.56203	3.49227
FAM102B	2.19723	1.97421	2.377	4.41646	4.41059
AHSP	0	0	0.0248539	0.0244727	0.097114
GSDMB	0.798908	1.45346	1.42872	1.66302	1.64751
CYP2S1	0.544026	0.183329	0.233284	0.765688	0.484252
ETFRF1	4.0775	5.48208	5.62453	4.46185	5.14021
CASR	0	0	0.0025876	0	0
IGFBP1	0.17939	0.402626	0.473201	0.0499226	0.082544
RNF11	41.6364	41.6718	44.5522	39.1244	47.9263
MAPKAPK5	1.77362	1.36714	1.42112	1.64384	1.82271
CYP2A13	0.0155017	0.00797323	0.0321285	0.0553627	0.133385
HYI	4.36829	5.89534	5.25579	4.76359	4.60129
RBM28	3.15262	2.15593	2.12784	2.14636	1.79995
SLC16A8	0.116249	0.144759	0.278977	0.243483	0.105291
GBP6	0	0	0.00467622	0	0
FAM169A	4.54858	3.7372	4.11706	4.08801	3.72738
TMTC3	4.43343	5.0886	5.20054	3.50083	2.92369
DKK4	0	0.0620378	0.140616	0	0
GRPEL2	6.71953	5.30269	5.7591	6.10963	5.59799
MTAP	1.67735	0.731358	0.799829	1.78684	1.6177
GRIA1	0	0	0	0	0
ADORA2A	0.167158	0.198408	0.21653	0.0426419	0.0715906
NOC3L	2.56349	1.52507	1.64898	1.90715	1.72696
PRMT5	56.2397	30.3264	32.5407	33.3468	30.3784
GFRA1	0.15877	0.0501437	0.038968	0.235907	0.131116
MYBL2	144.684	36.2738	41.134	122.688	72.2811
PTPN20	0.197425	0.292325	0.300684	0.128197	0.121123
NCDN	27.5715	22.2772	23.7002	13.7257	13.6362
CRACR2B	9.93767	7.14001	7.33911	13.0402	10.2656
GCNT4	0.00728055	0.00998591	0.0402387	0.0272399	0.0073701
TCEA2	13.737	14.8934	15.6404	16.7037	15.3892
CLASRP	5.39039	4.95737	5.93726	5.69281	5.21596
SH3GL2	2.41732	2.90544	2.97377	2.18459	2.31479
CDH17	0.0103656	0.174162	0.196932	0.00352568	0
ADGRE5	6.11827	5.0031	5.54874	3.12537	3.89409
NTN5	0.177409	0.311583	0.358725	0.445946	0.862912
NUDT10	0.393731	0.560288	0.462422	0.502203	0.199287
NRXN1	0.244244	0.183284	0.187715	0.27877	0.312631
UTP18	13.7314	8.30092	8.69591	8.22389	8.4946
ZCCHC2	5.56664	4.29172	4.60865	4.13349	3.72741
SCN3A	0.00549759	0.0113106	0.0199399	0.00560974	0.00278261
FSCN2	2.49012	2.03277	1.79182	1.45779	2.45318
CFAP57	0.0467686	0.105843	0.0945085	0.0572672	0.0591799
RANBP3L	0.296588	0.115442	0.0913747	0.55211	0.430068
DRICH1	0.0103523	0.0745454	0.0858241	0.021127	0
RPS27	917.65	817.372	770.979	958.962	1309.33
FKBP3	18.7224	23.4646	21.9151	18.3686	16.8174
DDX17	24.2307	31.7802	31.4602	26.2317	23.8325
HACD3	32.5373	30.6087	28.5026	34.1913	19.3315
ANAPC15	3.02021	2.5634	2.17052	2.97686	2.745
CEMP1	0	0	0	0	0
TAS2R5	0.26934	0.385486	0.266979	0.119493	0.213381
EIF4G3	22.3398	27.4986	27.5593	22.1767	17.6396
ARHGEF40	6.42251	14.7882	14.732	7.58979	6.27158
GET1	3.50185	3.68215	4.08632	4.27606	4.38451
ZNF92	5.59566	4.4889	4.59365	7.77756	4.58055
LPXN	2.20183	3.23171	3.9803	2.8377	5.71886
LGALS13	0	0	0	0	0
FAM160A2	7.07234	8.44047	8.82429	7.57091	7.66064
MCF2L	1.65893	1.9569	1.86938	1.33746	1.13586
LYPLA2	26.8531	30.8373	33.0433	19.334	21.7157
LDHB	49.0304	23.3756	24.1804	48.592	53.0595
MAP3K1	2.12941	3.73052	3.89022	1.92152	1.53846
POLK	3.07472	3.51471	3.33511	3.02263	2.99565
SNAI1	8.24232	5.13169	5.63354	6.68921	6.56329
EIF5A2	1.33028	0.818093	1.04141	1.10659	0.514749
DBR1	6.09528	5.73485	5.22911	4.09128	3.41977
SIX3	2.38268	1.53877	1.56675	2.98187	2.52556
NYNRIN	0.0118606	0.0278878	0.0719903	0.0345787	0.00514564
GOT1L1	0	0	0	0.0173111	0
SETSIP	0.696919	0.274563	0.491718	0.5447	0.255178
ELFN1	1.36014	0.829402	0.799202	1.22334	1.30945
NR1D2	5.22706	9.17692	11.4815	5.90793	6.24084
AKT3	0.186355	0.0878023	0.128254	0.39628	0.26065
SHOX2	1.1702	0.920698	1.22651	1.19953	1.17648
NUDT22	5.42264	5.10126	5.64195	5.18211	4.13626
BTRC	2.27261	3.22681	3.11758	1.89053	1.50001
LRRTM4	0.236687	2.52192	2.14811	0.0559299	0.027743
C2orf16	0.00217434	0	0.00675974	0.00665607	0
DCAKD	11.4574	13.1609	12.5533	16.6558	21.8389
TRIM2	0.310503	0.393694	0.456466	0.642516	0.115495
TP53I11	32.9894	20.8406	20.6009	51.3689	56.458
FAM83H	64.5424	62.11	67.9989	50.4317	54.6891
POLE3	51.1146	25.5957	25.2108	45.9195	35.8247
CHL1	0.00113639	0	0	0	0
CDC37	70.2879	39.4534	44.5355	50.4512	51.7558
PCGF5	5.07602	3.93962	3.95358	5.13486	6.45265
ESYT1	16.757	12.2399	12.3074	12.995	12.1343
TCERG1L	0.981809	0.920319	1.23527	1.00707	0.900466
ANLN	16.8529	4.46499	5.46912	21.4198	14.221
PAFAH1B2	8.69931	11.3964	11.3843	6.87103	4.03535
LRFN3	10.999	11.5922	12.8384	7.84612	8.53963
MAFF	0.888179	1.7409	2.60203	1.05816	0.935555
ISY1	6.06247	7.98733	7.80117	8.01683	8.37232
ERCC4	1.98357	2.1421	2.23552	1.3331	0.99834
SLC66A1L	0	0	0.00439241	0	0
TRMT13	2.69705	3.62655	3.99806	2.78867	2.19871
TRIM67	0.0361321	0.0193278	0.050923	0.0294953	0.0204829
OR2T34	0	0	0	0	0
MAGEE2	0	0.0123303	0.0310535	0.0122309	0.00606693
PTS	4.39673	2.42756	2.77126	3.69987	3.25202
PTPRCAP	0.709406	1.05171	1.58922	0.574844	0.865983
PLCB2	0.322756	0.450863	0.397182	0.11976	0.165219
SPATA13	8.26229	5.26993	5.50262	8.04648	8.09783
SPATA13	0	0.0241699	0.0162323	0.00799167	0.063426
SUPT5H	15.9533	16.9499	16.9316	12.5337	12.1078
IRAK1BP1	0.00357431	0.0165459	0.00740804	0.00911805	0.00361828
CFB	0.00269736	0.0194233	0.011181	0	0.00273054
BRSK2	1.74171	1.75753	1.66327	1.72743	2.01416
ODF4	0	0	0	0	0
B3GAT1	0.819931	0.921126	0.90837	1.58423	1.40446
AVPI1	6.47571	6.72812	6.87369	5.17297	5.71253
BMP10	0	0	0	0	0
RPAIN	4.07808	4.24921	4.02869	4.32232	5.44679
VPS35	7.75099	6.67273	6.92438	7.66887	6.50894
HIGD1A	56.2968	40.9424	44.0884	40.1607	47.5725
HIBCH	1.49502	2.59861	2.28541	1.51257	2.24351
FAR1	11.0996	6.10368	6.26608	10.3579	10.2811
OR4F4	0	0	0	0	0
MTMR6	10.5796	14.7484	14.7365	9.53642	6.77858
RAB40A	0.531533	0.661036	0.620703	0.599041	0.694674
RASGEF1B	0.103523	0.0851947	0.0886849	0.242256	0.229155
FGF1	0.00511042	0.0105141	0.00794381	0.00260733	0
WFIKKN1	0.237632	0.324039	0.332159	0.112781	0.162235
SIGLEC14	0	0	0.0402532	0	0
ZNF146	18.6381	13.8688	14.3823	16.7227	14.408
LGALS9B	0.0100964	0.18695	0.0418513	0.0412095	0.0153309
RPS8	540.503	456.196	401.06	850.534	834.851
F8	5.04558	5.5381	5.80577	5.33457	3.26594
NPY1R	0.33858	0.54732	0.60817	0.444197	0.16974
HEXIM2	2.49336	3.08877	3.20754	2.46324	3.14668
RAP1GDS1	4.27423	3.75267	3.9864	3.16963	3.48911
CARD19	7.82212	7.3715	7.6617	8.60218	8.94577
FAM50B	0.4465	0.538255	0.542231	0.306112	0.289558
KLK3	63.5786	69.6978	59.873	86.5897	79.3641
RHOT2	17.3421	14.4604	15.5525	16.7601	16.606
UBA6	3.70924	3.22015	3.37956	3.62249	3.09246
TCERG1	14.0634	9.45154	9.64158	15.4109	11.3162
TMC5	1.72253	7.12466	6.11982	1.44572	0.749136
UBE2C	35.6044	19.3211	20.3761	49.5282	31.4694
C5orf63	0.592389	0.549604	0.637199	0.625515	0.578801
UBQLN3	0	0	0	0	0
CFAP74	0.0646647	0.0385816	0.0777333	0.131968	0.166269
CLTCL1	0.93891	0.920315	0.911824	1.20168	1.15956
TMED4	23.6673	29.872	27.706	32.4118	37.8347
RAB33B	1.67546	1.60219	1.60014	1.49627	2.41791
SLC20A1	12.4201	10.6707	9.92553	9.92375	7.92444
IGFBPL1	0.628925	0.0634284	0.178911	1.17026	0.936266
NKAP	5.32729	5.50472	5.3826	6.6242	5.75752
UMOD	0	0	0	0	0
PRDM15	1.46044	0.906308	1.08701	1.43206	1.28114
SNU13	27.6508	17.1074	15.6912	21.3874	22.3515
TFDP3	0	0	0	0.00818671	0
SART3	8.68489	7.30744	7.28458	7.50768	6.12699
KIR2DL3	0	0	0	0	0
C17orf100	0	0	0	0	0
FRMD1	0.0954781	0.0574932	0.0651576	0.0451485	0.030646
TSNAXIP1	0.321922	0.363554	0.373492	0.264219	0.230242
FRMPD4	0	0	0	0	0
NEK9	10.5348	11.5312	11.549	9.88015	12.9665
SMDT1	18.0651	19.841	17.712	15.7639	20.3446
KITLG	0.615915	0.771323	0.790896	0.459974	0.320782
SPRYD3	8.01982	7.6521	7.42357	6.2779	9.03621
KLF2	4.06098	2.94074	4.24989	3.48953	5.71339
NOTCH2	7.31528	6.67611	7.22083	6.26298	6.01109
INKA1	0.181444	0.813261	0.564087	0.185146	0.0524789
REM1	0	0	0.00838911	0.0413023	0
MTNR1A	0.470553	0.311946	0.563483	0.448141	0.285805
TMED2	33.2604	32.0788	31.3639	28.4015	25.3653
DIPK1A	4.17313	5.95707	5.59438	4.20931	3.91546
RNF152	0.314402	1.01982	0.897296	0.425598	0.34137
DOK1	3.47909	1.98727	2.13939	4.52441	3.75459
CC2D1A	25.4087	23.2292	23.7362	20.1542	19.5583
DEFB105A	0.0408446	0	0	0	0
C11orf86	0.0113553	0.0116811	0.0235347	0	0.0574748
MRPL33	22.666	28.785	26.6288	26.8371	23.5211
NT5C1B	0.0270453	0.0556426	0.115611	0.0241474	0.027378
SYNGR4	1.42396	1.94563	1.82483	2.08523	1.62854
CABLES1	5.07832	10.9711	10.9745	3.1294	2.23923
RAB5C	50.5122	44.3533	44.6355	42.9198	44.0371
KLHL6	0.00127809	0	0	0.00260832	0.00258762
TRPM2	7.71333	6.8924	7.05997	3.93841	3.22951
SGCZ	0	0	0	0	0
CAST	9.58496	8.12456	7.67851	10.1385	8.34039
OTX1	2.76937	2.80006	2.52595	3.41779	2.58887
SPANXN3	0	0	0	0	0
CNOT7	8.39418	6.59252	7.02542	6.77314	5.87277
SNN	12.1317	13.0072	12.7364	11.9431	10.4971
SLC25A31	0	0	0	0	0
GTPBP2	8.46792	8.94177	9.14074	8.41163	7.19701
ZMYM6	1.35335	1.73192	1.76219	1.25477	1.43686
MEPCE	42.6117	29.8431	33.9109	24.1373	18.1608
CDKN1B	17.7654	32.1307	31.3445	28.5153	42.0985
SLC5A11	0.00394692	0.0121805	0.0245409	0.028192	0.0239728
TEP1	1.3374	2.1065	2.34031	1.45696	1.6068
GAR1	4.93429	3.32743	3.3998	3.71739	3.63454
DHX57	3.5178	2.61507	2.87404	2.45275	2.70498
SEL1L	7.21384	5.55546	6.21314	5.4373	5.51405
C5orf58	0	0	0	0	0
LIAS	5.00529	4.09661	3.25388	6.83218	8.00176
RAD54L	16.3197	3.90667	4.09208	18.9905	13.0498
DIP2A	3.35452	3.62872	3.2805	3.12164	3.57896
ZNF587B	2.08335	1.74109	1.70293	1.57005	1.42676
COPS7B	5.43948	5.31897	5.84182	6.27599	6.21494
P3H3	2.97639	2.76344	2.81422	3.55425	4.76565
MINAR2	0	0	0.0118673	0	0
EDN1	0.556917	0.300088	0.371011	1.02155	1.79198
GCNT3	0.0957562	0.0920794	0.144532	0.0467306	0.0316089
HOXD9	0	0	0.00746945	0	0
PHYHD1	0	0.00951317	0.0191669	0.018873	0.046808
RGS9	0.566518	0.859022	0.987357	0.810806	0.435701
OR2T33	0	0	0	0.0571284	0.0566751
CITED1	1.79206	4.43537	3.38086	2.39908	2.34128
FMO2	0.0021604	0	0	0.00881787	0.00874789
PCDHGA7	0.0668612	0.259834	0.210429	0.0606445	0.0426156
VPS29	11.8794	11.4818	10.8228	13.4924	13.9547
DCAF15	10.051	8.13383	8.50526	10.8599	9.4143
NF1	5.84053	6.83634	6.93395	5.09429	4.4229
ANKRD18A	1.49411	0.679482	0.755225	2.17373	1.51743
MAPK14	4.67629	4.26473	4.46931	4.22635	3.94219
CMSS1	12.1609	4.97063	4.99708	8.89388	8.55583
HRK	0.277324	0.0647445	0.0550317	0.110383	0.107516
CCDC85C	7.23876	7.93276	8.5421	5.34177	5.36116
GLRA2	0.0217809	0.0186715	0.0112856	0.0518587	0.0036748
RAP1GAP	14.0361	8.18675	9.37825	9.53556	7.83345
PCDHA4	0.00300864	0.00618993	0.0041571	0.00102334	0.00304565
ZNF784	3.60873	5.11364	4.44556	2.5596	1.29285
CXCL3	0.328008	0.524875	1.2967	0.0495851	0.0553405
CFAP161	0.00681087	0.0210189	0.0564643	0.0416988	0.00689465
ASL	6.49257	6.54865	7.0823	4.79979	4.52682
DHRS7C	0	0	0	0	0
YKT6	27.3719	21.2227	23.9153	17.1411	16.1732
ZNF879	1.03095	1.34619	1.46765	0.779245	0.741435
SRRT	45.2865	33.6331	35.7082	29.342	21.4363
DDIT4	31.8302	50.4492	51.7653	91.8716	184.566
CAPZA1	39.5615	49.0461	49.3204	39.2562	21.5141
PTCD1	3.3157	2.24522	2.81282	1.604	1.31862
EAPP	14.8797	18.9813	18.5298	16.1792	14.8006
SH2D2A	1.66338	0.270464	0.522683	2.31053	2.78105
EDEM3	5.1711	5.72811	6.05322	3.71511	2.87612
AP4M1	4.91537	3.75265	3.61768	3.83308	3.83156
TMEM128	8.76078	9.37933	10.8237	10.8715	12.1913
PGPEP1L	0	0	0	0	0
MYBBP1A	43.2306	16.5366	18.9578	29.984	27.0911
ZFP90	3.38169	2.60706	2.79955	3.63105	2.6511
CABP2	0.0135329	0	0	0	0
MBD1	8.48675	9.77211	10.0911	7.06678	6.11511
TDRKH	6.0326	9.04576	8.62431	7.23067	7.01787
PNLIPRP1	0.0162199	0.0194661	0.0196099	0.0248261	0.0328388
ZNF208	0.00196283	0.00201914	0.00203406	0.00801146	0.0198697
GPR61	0.0799608	0.0987059	0.121532	0.138706	0.0890388
UQCRFS1	22.5279	15.4734	18.723	23.779	25.6242
BABAM2	17.4365	25.5154	25.0573	13.1455	14.8915
TFR2	0.862212	0.761025	0.887987	1.355	1.12066
TMEM106A	0.0753633	0.0658967	0.113242	0.0269152	0.0953629
TPM3	45.2884	41.3732	41.7171	41.7004	35.3027
TES	4.305	5.30645	5.44355	3.35487	4.05829
C16orf46	1.16861	1.61647	1.51671	0.995636	0.981992
IGSF8	24.5394	26.7413	28.9596	34.9732	50.2668
GRM6	0.0140928	0.0124261	0.0104316	0.00410864	0.00611405
ASCL3	0	0.0219043	0.0441323	0	0
DAXX	0.0294295	0.0151369	0.0533707	0.0150149	0.0148958
ARHGDIA	172.79	111.53	117.955	121.452	99.6478
NDUFA1	37.1984	42.0127	40.9189	39.0346	40.1676
SRFBP1	5.55439	3.98893	3.51554	4.28835	2.42101
RABGEF1	1.01938	1.38261	1.59569	1.09864	1.51767
SULT1E1	0	0.00601799	0.00606244	0	0
RETREG2	10.2494	14.9622	15.0555	7.95145	7.49741
KLF13	22.1384	31.891	34.1722	40.7582	46.3397
PPP1R1C	0.0799842	0.124837	0.117185	0.0816158	0.106096
CD1A	0	0	0	0	0
RGS1	0.00327392	0	0	0.0033407	0
CHN2	0.104947	0.249734	0.303991	0.159986	0.113918
GART	11.0859	5.7476	6.19192	7.69396	7.60474
WT1	1.56973	0.613545	0.736938	1.7957	1.4663
DEFB103A	0	0	0	0	0
AMOT	4.35181	4.36903	4.11216	3.57349	2.90961
PTCHD3	0	0	0	0	0.0107904
OCM2	0	0	0	0	0
OR5J2	0	0	0	0	0
PHLDB3	2.13741	2.23833	2.14442	2.51028	3.88987
PSMC3IP	4.47894	1.2556	1.61773	3.69366	2.22194
PWP2	4.78434	3.31913	3.43446	3.45133	2.97057
CUL2	8.38525	7.55097	8.04095	7.19081	5.84538
FASLG	0	0	0	0	0
TMEM151B	0.0123454	0.0177795	0.0127934	0.0100778	0.0249945
GGT1	2.50788	5.55994	5.63566	4.27747	4.11428
RAB42	0.111292	0.0508824	0.102516	0.12618	0.219063
GET4	1.52236	1.41174	1.56465	1.05856	0.905923
SMIM22	0.413082	1.0466	0.856146	0.320034	0.294263
OTULINL	3.47721	3.12092	2.8594	3.84522	2.42145
HIRA	5.78779	3.68326	3.87292	3.83913	4.05622
TMEM37	0.576315	0.738038	0.633795	0.642078	0.261937
KDM5C	21.1455	26.4773	27.2859	18.9607	18.4741
USP17L5	0	0	0	0	0
OR5L2	0	0	0	0	0
PRKAR2B	5.44081	6.20381	6.61193	6.02639	5.24546
MAPK8IP2	3.62722	4.65001	5.85841	2.93206	3.20476
CARHSP1	6.06869	4.72872	4.66096	6.19248	5.85709
RAD18	5.13631	2.19607	2.42232	5.79257	4.69537
PFAS	17.1322	6.92736	7.34117	8.46559	5.80066
CCR4	0	0	0.00451304	0.00444384	0.00440857
CELF5	0.031325	0.0621459	0.104342	0.0570786	0.0203852
SYCE1L	0.205865	0.401251	0.325617	0.5528	0.603254
BEND7	1.55867	1.43669	1.60812	1.13645	1.01899
HOXA11	0.338867	0.0480813	0.0968729	0.393473	0.159689
GSE1	24.7262	25.7491	27.4579	19.5766	16.3901
TFAP4	3.25874	1.37297	1.64056	2.16961	2.02404
ALDH3A1	0.488509	0.187562	0.206773	0.18254	0.553721
SLC7A13	0	0	0	0	0
TBCA	101.002	89.2367	75.791	159.516	115.916
KLHL11	4.04418	3.33399	3.56377	2.63184	2.5537
GABRG3	0.528661	0.51961	0.441382	0.487029	0.402998
PRORP	0.196911	0.117167	0.14604	0.139861	0.0820782
MTA2	52.658	38.0383	41.4321	41.3649	40.3119
GOLGA6L2	0	0	0	0.00453916	0
GAPT	0	0	0	0	0
KRT25	0	0	0	0	0
RBM5	6.18815	9.01227	8.62483	7.64491	9.16215
AGK	8.79503	8.8123	9.39583	8.81688	9.89733
RFNG	9.4229	7.75962	9.06737	9.09913	12.7549
AP2A1	20.3707	18.4217	19.9728	18.3912	19.6961
CFAP52	0.50797	0.549572	0.499177	0.35747	0.248243
DOCK9	1.67022	1.46062	1.53251	1.32556	1.14283
CD82	3.56751	3.48517	3.62462	4.20684	3.63831
ZNF726	0.432931	0.277794	0.255415	0.384902	0.316759
NABP1	0.915764	0.422813	0.419866	0.680411	0.621643
CLCN6	6.95889	8.81129	10.2353	5.31275	5.03065
RBIS	9.43081	9.99922	8.31738	9.75996	8.81955
DLG3	11.6538	13.1124	12.3029	14.6952	13.975
ULK3	16.4535	15.3167	16.2561	15.7252	14.9135
TTC21A	0.593436	0.801909	0.927916	0.845608	1.02196
GPR26	0.0591959	0.236196	0.28999	0.00183041	0.00181588
KAT7	5.22445	5.91367	5.70175	4.92599	5.2051
PRAP1	0.109435	0.0375249	0.0945052	0.158195	0.240025
CLEC18A	0	0	0	0	0
G0S2	0	0.0320218	0.0161292	0	0.0157558
ART1	0.0643156	0.132322	0.171385	0.234384	0.167417
USP13	6.96773	3.77357	3.74021	7.04794	5.24603
THBD	1.47285	0.914465	0.863431	0.866926	0.82684
PKNOX2	1.09265	0.354165	0.356781	1.51463	2.28104
NOTO	0.0294188	0.00504381	0.0101621	0.0150095	0.119123
MTTP	0.0224729	0.0231176	0.0931536	0.00254792	0.0202216
SLC25A43	0	0	0.0179363	0.00883061	0
SAPCD2	35.4272	15.4833	16.7193	33.6014	24.8708
SGPL1	9.64901	12.3726	12.1039	6.66371	7.21049
SLC25A45	3.68241	2.47477	2.89315	3.03264	2.99467
PHF13	11.8859	8.82928	9.9532	13.1409	13.4369
ARF5	82.3852	87.602	87.9729	83.7643	81.9838
OXT	0	0.108113	0.136139	0	0
VEGFC	0	0	0	0.00568333	0
MN1	0.00525623	0.0144188	0.0326819	0.0125147	0.00354726
NOMO2	6.32019	5.03975	4.64569	5.11035	5.11996
CACNA1A	0.0222177	0.0342827	0.0370942	0.0226709	0.014994
ZNF705G	0.00369888	0	0.00383311	0	0
KDELR2	32.5111	28.485	29.5006	32.2022	36.1597
CYP3A4	0.0300385	0.110358	0.0311286	0.0262725	0.02172
PRAMEF10	0	0.00909209	0	0.0090188	0.0268417
PC	6.82464	6.63445	7.33154	4.48787	4.176
SLC7A9	0.093422	0.10678	0.311951	0.0529598	0.0315237
RNASE12	0	0	0	0	0
USP24	7.21943	7.29629	7.68304	4.78465	3.6512
STAT5A	0.0398224	0.0385553	0.0631151	0.0693181	0.099595
ADPRM	1.67236	2.26811	2.07794	2.67432	5.03668
SLC25A21	0.303285	0.256767	0.383824	0.230049	0.203771
SCAF8	10.4023	13.6302	14.1743	9.18417	8.04083
ITGB3	0	0.00315554	0.00317885	0.0031301	0.0155263
MITF	2.31797	1.83125	1.71079	1.91591	1.91778
FMNL3	0.516095	0.245827	0.349613	0.445683	0.328306
NTRK1	0.0402257	0.0190984	0.00961974	0.0631482	0.0125294
BSN	1.16303	1.64933	1.71058	0.985008	0.895619
ABTB1	0.734326	2.51197	2.05804	1.66637	1.54663
CHD3	32.0461	39.6667	40.4178	30.3376	31.0001
C3orf35	0.175504	0.162486	0.200061	0.196993	0.404183
BEND6	0.28945	0.861007	0.78738	0.105835	0.0781361
IGSF9B	3.77676	2.10645	2.07831	3.55974	3.02157
CYTH2	2.63933	4.04488	3.85001	3.11985	3.10514
NEUROG2	0.0176809	0.0848781	0.00610751	0.240554	0.262509
SIGLEC1	0.017092	0.0457141	0.0425094	0.0662743	0.0363346
TYRO3	3.16125	1.89644	2.27034	3.08122	3.67012
STXBP5L	14.0612	10.8772	10.674	8.66661	6.90904
CNOT11	21.7372	24.6005	24.5516	20.9465	13.3409
FBLN1	4.98834	3.99935	4.11903	9.30032	5.82687
C1GALT1	2.3918	2.0696	1.98646	2.0071	1.77964
APLP1	61.1888	79.1195	77.3161	87.0175	91.7609
VPS72	18.9503	19.4391	20.0652	19.4972	24.2299
C6orf15	0	0	0	0	0
VSIG8	0.378116	0.495739	0.338056	0.733832	0.405283
FBXL18	6.74201	6.87277	7.12943	4.5332	4.78416
NUDT13	0.946344	1.045	1.12474	1.22752	1.26108
DCAF8	7.39047	10.2104	10.6669	8.841	8.98125
CYP8B1	0.00303506	0.0187329	0.00314521	0.00309698	0
MBIP	5.08756	5.51739	6.88324	5.21116	5.58292
URGCP-MRPS24	0.0339087	0.0174408	0	0.0173002	0.0171629
SIL1	17.7465	17.5712	19.282	14.292	13.488
SH3PXD2A	4.38437	5.15649	5.04488	5.42963	4.95827
SLC48A1	8.74843	7.2497	7.87378	6.17671	7.14251
TP53	52.2643	26.3183	30.7321	36.1069	31.8476
TNKS1BP1	39.2314	58.7182	59.9139	25.0737	24.8575
STIL	8.72577	5.21832	5.78179	10.0488	6.98039
EEF1G	0.372203	0.255255	0.401139	0.374732	0.487304
OR8H3	0	0	0	0	0
ESPN	2.08019	9.77075	10.0598	4.71917	4.12547
TOM1	4.56408	6.08842	6.46171	3.2024	4.52261
MMAB	5.2972	4.06925	3.67739	4.1261	4.3298
CAMK2A	0	0.00225454	0.0022712	0.0223637	0.00443724
ZP4	0	0	0	0	0
NHSL1	38.1663	55.1969	55.2962	48.3668	39.5521
FERMT1	5.2441	2.01811	2.25456	3.81889	3.21572
KLF4	2.5565	8.63985	10.0512	2.12376	2.12182
SLC22A23	8.16327	8.68421	8.31196	7.28645	6.93267
EPGN	0.00743039	0.00764357	0.0231001	0	0
ZNF507	3.1745	2.43777	2.76524	3.06915	2.73279
SLC30A9	10.9098	11.1806	10.9075	10.7079	11.7711
ERCC6L	5.88999	1.67122	1.834	5.86832	3.98643
CHRM1	0.116124	0.140788	0.124636	0.105797	0.104958
SMPX	0	0	0.0134306	0	0
PKN2	10.7466	8.79934	9.12964	9.74542	6.22184
MINDY1	0.728675	1.2103	1.05348	0.874112	0.687264
VSTM2A	0	0.0232369	0.0280902	0.0230496	0.00228666
RLN2	0.147654	0.0867946	0.142083	0.34438	0.672617
ACP2	14.8792	19.0351	20.7954	8.69671	7.63294
HMGN5	14.4606	17.6532	16.3671	28.8337	19.4502
RANGAP1	21.5917	12.8595	13.5082	22.7008	20.5102
ZFR	23.2683	16.8541	16.9272	15.9103	14.1608
DGKE	2.55569	1.91374	2.15274	2.76004	3.27478
MAP6	0.0419049	0.107768	0.212786	0.0684156	0.0254522
SCGB1D2	0.589694	0.115545	0.436496	0.057307	0.0284261
LAMP1	17.1426	19.9852	19.2006	11.3476	12.4201
AMY1A	0	0	0	0	0
OR2T29	0	0	0	0	0
GTF2H5	1.34589	1.5161	1.78869	1.21707	1.13811
TDRD10	0.00498105	0	0.0103236	0.00508266	0
HECTD2	1.01965	0.825266	0.920743	0.900595	1.20801
MAN2A1	1.81389	1.65118	1.65392	1.61226	1.18834
FBXW2	4.35728	5.32434	5.38351	3.53641	3.54106
GUCY2F	0	0.00373329	0.00376087	0	0
GDAP1	7.48115	9.06113	8.21457	6.2421	4.16205
GMCL2	0.00852544	0	0	0	0
KLHL3	0.0830054	0.177792	0.17557	0.114865	0.209491
HSD17B2	0.00141138	0.00290376	0.0014626	0	0
CAMSAP2	8.5375	9.4439	9.44183	11.9692	11.7672
BRD2	0.169012	0.589617	0.338869	1.47341	0.206425
CEP350	4.06124	6.33112	5.71959	3.51127	2.7497
MFSD4B	0.515802	0.609726	0.72676	0.353191	0.487795
DLGAP3	0.437203	0.31029	0.453069	1.25882	0.857714
NPVF	0	0	0	0	0
ADAM30	0	0	0	0	0
TATDN3	3.81446	2.59886	2.94992	3.76156	4.48454
TBX21	0	0.0053043	0.0160305	0.0105231	0
PRR16	0.936516	0.384135	0.239554	1.01005	0.630024
COL9A2	2.08464	2.85593	3.3111	2.06752	1.34769
PRAMEF1	0.082895	0.119383	0.16608	0.434208	0.553837
PPP5D1	0.0590861	0.0267438	0.0857225	0.0651147	0.0813456
NSD2	11.3945	6.09698	6.22889	12.787	11.1848
SLFN11	0.0135193	0.0811251	0.0817244	0.0275901	0.0228093
EXOSC9	6.4604	3.53773	3.51643	6.49	5.44796
PTTG1IP	31.4465	38.1231	36.596	24.7037	29.1446
NT5C2	8.03599	8.01108	8.14612	6.65276	6.65554
ARSI	0	0	0	0.0294511	0.00834782
TMCO4	8.75751	8.14347	9.00986	7.25681	7.81177
MASP2	1.42048	1.52647	1.48517	0.427072	0.349859
CAPN12	0.472184	0.532214	0.409718	0.696213	0.631225
FANCC	3.0443	1.82431	1.71774	3.23503	2.36606
LEKR1	0.115925	0.109314	0.0800881	0.152791	0.178472
RECQL5	3.11059	3.98596	3.77798	3.35291	3.35743
RBPMS	1.89707	1.641	1.92369	3.37566	3.47262
FLOT2	71.7006	82.2118	83.824	63.3551	60.1856
ZNF415	1.42632	1.98445	1.89564	1.94298	1.91673
GAB2	1.39545	1.53173	1.28518	2.30954	2.86956
CRHR1	0.0123093	0.00422084	0.00425201	0.0795494	0.120454
OR2V2	0	0	0	0	0.014393
OR14K1	0	0	0.0591232	0	0.0144386
TCP10L	0.25835	0.178702	0.240029	0.104539	0.0721455
RAD51C	5.2511	2.0725	2.39627	4.34505	3.7844
CCNA1	0.0505452	0.19065	0.203698	0.458456	0.40365
RWDD4	5.81682	5.74896	4.82535	6.32689	3.27351
FTSJ1	37.7282	22.5313	24.9204	31.688	21.5975
LCOR	3.0241	5.17272	5.05261	3.15384	2.27572
MYO1D	10.1189	5.03782	6.32375	9.80965	9.95177
PREX2	0.20009	0.116139	0.116997	0.25436	0.141447
LRRC26	68.0402	68.7079	70.1859	60.9075	45.9783
MANBA	1.33078	1.58918	1.43371	0.952014	1.75145
CIR1	7.13978	10.4132	8.97527	11.8858	12.0918
KIF5C	2.68404	4.33342	3.96678	3.00596	3.75206
LSM4	43.5555	24.3664	26.6953	46.1558	41.1678
SLC6A11	6.22636	4.4804	4.26541	5.93255	6.79782
GSAP	0.876019	1.46187	1.29111	1.38133	1.38098
EBP	30.8461	20.1564	18.6586	31.4353	23.7887
SPDYC	0.217618	0.125922	0.183231	0.0832715	0.206527
MUC3A	0.267821	0.192609	0.205085	1.01574	0.777356
GPR155	0.983709	1.28856	1.16504	1.38263	1.94244
CDO1	0	0.00633414	0.0191428	0	0
CERS4	11.4166	10.2035	9.69733	12.2492	14.4916
ERBB3	9.59452	12.2512	12.0368	11.0087	5.22898
CNN2	18.3488	7.83997	11.546	21.4172	23.6056
TBC1D9	9.35548	10.9429	10.6722	6.91734	7.9729
[truncated: 16,611 more rows]

## Sheet: TableS442DInhibitors
Table S4: Gene expression derived from RNA sequencing data of 42D cells treated with BRD4 inhibtors for 48 h (FPKM)
Symbol	42DDMSO	AZD5153 500 nM	JQ1 500 nM
ZNF471	5.07105	4.39545	4.88409
THOC5	5.2863	4.99292	4.75255
ZNF99	0.00172195	0.00198954	0
CREBBP	5.1304	5.87039	5.26524
CCDC117	18.8676	21.2485	21.9011
DNM2	10.1743	18.2082	14.0818
RAB33A	0.80927	0.199472	0.182799
LSR	20.5847	23.1488	18.6015
HMBOX1	5.47345	6.53913	7.22962
SLC6A3	0.143014	0.439462	0.47683
TFAP2C	13.2173	8.63245	8.08308
DCT	0.0467888	0.128911	0.0323921
PNKD	9.15417	8.60112	5.85549
KRTAP4-3	0	0	0
FBP1	0.0406899	0.00940258	0.0516999
KRTAP8-1	0	0	0
SLAMF6	0	0	0
UAP1L1	7.23287	4.23036	3.34625
VASH2	4.19654	4.07882	5.19634
SLC25A33	32.28	22.3533	23.2482
ZNF366	0	0	0
TMEM179B	23.1559	39.1459	38.535
ANGEL2	9.6207	8.76932	7.74804
FBN3	0.00536899	0	0
RBM20	0.09147	0.0153722	0.0228919
CALCOCO1	4.51709	11.2577	10.9208
MED12	14.0257	11.5878	11.7497
PANX2	8.65998	15.0465	10.6149
PPA1	37.2049	27.4757	28.4894
RILP	4.97654	1.49899	1.01831
IFRD1	8.77816	13.2144	16.2629
AGGF1	13.7354	16.941	18.5128
DPF1	1.54406	1.00636	0.709646
SCN2B	0.030289	0	0
BDP1	45.2654	26.7677	32.8584
RAPH1	0.876164	1.17724	1.18082
EIF3CL	2.18697	0.28414	0.413833
CLN5	2.70134	2.96153	2.44191
ZNF845	2.72529	2.96398	3.4132
CIITA	0.572624	0.0919821	0.0731222
BPY2C	0	0	0
RDH11	33.7829	28.2548	32.5532
DGAT2	5.93451	4.21997	3.05451
FPR3	0.00979376	0.0282892	0.00518491
TFCP2L1	0.156424	0.264404	0.268374
C17orf99	0.117908	0.0170288	0
PASD1	0	0	0
N4BP1	2.9905	5.9761	5.79927
SEC14L3	0	0	0
WAC	20.3913	29.5578	28.6944
MAF	0.143992	1.42087	1.54728
ADM2	10.3616	1.72753	1.20668
DNAJB14	4.88661	4.8137	5.18503
KCNH3	2.45385	4.13692	2.62514
MAGI3	7.14551	9.19345	9.85698
XPO1	34.0525	36.172	39.5737
ACAT2	7.33806	6.73818	6.20505
HMGA2	0.0229129	0.00101821	0
TGIF2	9.16184	2.3832	1.92571
ZNF691	8.98721	8.60436	6.96745
SMCP	0	0	0
IFT88	6.0685	7.95596	8.01769
KLC3	1.47481	2.4594	2.02569
SPACA7	0	0	0
DDX24	24.822	23.607	26.8878
HENMT1	7.62637	3.66552	2.58303
MRS2	9.42231	7.11915	7.33049
EIF4A1	1.96616	2.99745	3.96354
IGSF11	0.0443328	0.169673	0.117351
AEN	5.56229	3.04132	2.2999
KRT2	0	0	0
MTMR1	13.2607	10.0902	8.11256
PHACTR3	0.0334064	0	0
TNK1	3.04188	5.15606	3.41069
ENSA	48.1014	72.0362	68.5163
NDRG2	8.87084	4.51187	3.48939
PSG3	0	0	0
COPS4	12.8737	11.0699	11.2046
RNF208	12.6417	18.0156	16.1223
ITIH5	0	0	0
MGRN1	6.19132	7.82257	7.16167
ZNF713	0.40138	1.31482	1.06714
MYO1H	0.0453227	0.0654571	0.0539871
TMEM211	0.0142886	0	0.015129
TMEM132E	0.0266566	0.00342211	0.00627212
EIF5	37.3756	41.0795	43.3678
SLC25A23	25.1816	30.5214	31.7386
TBC1D15	5.14455	4.18634	4.8322
NT5C1A	1.10359	0.680044	0.220717
AKR1A1	58.7807	30.568	30.4306
TP53I13	7.05143	15.8345	11.6553
ASPDH	0.18066	1.04367	0.660808
LGI4	0.799713	0.636753	0.326649
TRAPPC5	0.684814	1.22834	0.783405
RTN4IP1	4.22903	2.84432	1.92217
OR6N1	0	0	0
USH1C	1.84901	0.275037	0.172916
LIPH	0.220638	0.399507	0.28243
YIPF7	0.0224614	0.0173012	0.0237825
B4GALNT1	6.90326	3.6764	2.7136
RECQL4	9.50127	4.55399	5.62213
SERPING1	0	0	0
NTN1	1.25895	1.39316	0.826372
AK5	0.731776	0.0884025	0.0560861
NSDHL	21.5241	16.5793	14.2934
EML2	5.79179	6.00909	4.26773
GALNT2	22.3186	31.8086	26.7163
KCND1	0.0607763	0.307891	0.215329
C2orf15	3.89497	3.39386	3.00057
SCARA5	0.0550924	0.00353631	0.0259257
CDAN1	3.70363	8.93683	7.1704
CCNB2	27.6717	4.01467	5.91118
CLEC3B	1.10559	0.0141932	0
SLC2A1	23.2912	8.91608	5.77003
ETV2	0.466769	0.495576	0.367329
CA14	0.30456	0.208677	0.232481
VGLL2	0	0	0
ZDHHC23	7.88054	3.71324	3.69885
EEPD1	9.76264	14.0527	11.3391
TEX43	0	0	0
SULF2	0.167205	1.07431	0.639069
AKT1	15.8677	20.3076	15.0344
TDRD3	1.97018	0.736531	0.904877
PJVK	1.2983	1.26387	1.09973
LRFN2	0.294729	0.167866	0.136254
RBM19	2.6037	2.37959	2.01051
TBCB	16.7453	19.7011	15.0985
CPNE8	0.00262151	0.00302887	0
DAZ1	0	0	0
PPAN	1.95493	1.0565	0.478529
SMARCAD1	12.2926	6.98094	6.35417
PCDHA8	0	0.00286091	0.00262177
SKP2	15.1697	7.11623	7.77999
COL7A1	0.588528	1.68154	0.906156
SPIN2B	4.81249	5.04037	4.18147
CACNB1	1.548	1.0214	0.709106
SLC1A5	38.2007	7.62524	6.47887
EXOC1L	0.0245021	0	0
CD200R1	0.0139044	0.0120488	0.0184028
USP39	22.6831	25.6008	26.4212
NBEAL1	2.03911	3.34242	4.02144
GLMP	6.47617	4.15697	3.39956
SUCLG2	55.6145	21.1448	28.0428
CHRNG	0.0207635	0.197918	0.104428
ACTN3	0.208417	0.0981056	0.081732
MOS	0	0	0
PIGK	14.7732	8.55154	8.46243
EIF3A	68.8705	52.1635	55.6484
LGALS4	1.43696	0.160096	0.0652064
TMEM40	0.0685948	0.0704481	0.0403497
KIF18B	7.47672	2.21355	2.63986
CFD	3.01031	5.54442	4.85751
SLC31A2	0.249365	0.770396	0.321431
CLRN2	0	0	0
TFB2M	17.4745	9.68338	9.43394
TSPAN10	0.680853	0.459433	0.33016
IGFL2	0.0559528	0	0
INO80C	2.1142	4.44443	3.95705
TRAK2	7.95192	6.59049	4.53583
GFPT1	15.912	12.1368	13.1957
TTLL8	0.0501446	0.0984927	0.0106188
RCBTB1	10.9905	9.21501	8.9361
GPR52	0.0124762	0.0864899	0.383092
PACSIN3	10.3927	6.59938	4.26163
PRUNE1	14.5801	22.0481	22.0304
ZC3H7A	5.51138	3.5596	3.73126
GRIA4	0.0228861	0.052885	0.0413374
DYNC2LI1	2.97761	2.23128	2.26886
GAGE1	0.0545147	0.00969015	0.00888018
KLK7	0	0	0
PGAM2	0	0	0
ABHD1	1.50987	0.409871	0.248338
NDC1	21.5098	7.61727	8.464
TM2D1	7.85017	7.48635	7.54065
RHOD	17.2977	14.2081	9.19163
WDR3	11.1368	7.7891	7.82763
PABPC1L	11.4552	14.6356	14.8138
SCGB3A2	0	0	0
CASP8	1.9978	0.933259	1.04773
OR1D4	0	0	0
PANK1	3.11541	1.63652	1.84032
ATOH1	0.0061366	0	0
OR10H3	0	0	0
TRIQK	5.10343	5.15942	5.01886
NDNF	0.030538	0	0
SLC4A7	10.7834	8.19405	10.8766
GSTT2	4.72356	12.0686	8.44308
MAMDC2	0.00704419	0.0122082	0.00372926
NPEPL1	2.45156	3.38465	1.93365
PRPF4B	10.9436	10.445	11.7062
ADAM23	3.07379	3.82989	3.02851
HSPB6	0.0157656	0.0182155	0.0500786
HAPLN3	0.0577787	0.649771	0.45679
UMAD1	6.08523	7.4374	7.59329
PHLDA2	11.3	10.7568	9.13524
RAB3D	8.01173	14.0466	11.7044
KIF11	14.0909	4.55015	6.91717
PPP4R3C	0	0	0
DDX5	70.152	78.244	83.5216
FDCSP	0	0	0
PTAFR	0.0173066	0.039992	0.0213787
CENPX	21.4828	44.2334	23.6852
UBE2Q1	31.063	21.5747	18.5831
SLC39A5	0.0841663	0.302541	0.0495094
BBS10	6.60395	13.0267	14.4565
LEAP2	1.12883	1.06296	0.752991
COLCA2	0.866435	0.189598	0.0277999
BRIX1	8.43813	4.29098	4.46866
CFC1	0	0	0
PAN2	9.97946	12.5847	12.5168
CDK3	0.203274	0.330545	0.191315
TAS2R31	0.412144	2.02764	1.83
ZNHIT2	7.51464	18.4696	13.5692
BEST1	2.28009	1.0643	0.931883
ZBTB42	6.64282	9.31372	5.77111
TMEM131L	3.47582	4.96289	7.12896
HNRNPU	63.7832	57.032	53.164
MAP3K10	7.56894	13.2242	9.42118
CARM1	4.97262	5.17151	4.21983
WDR41	8.63827	8.27994	8.00332
CENPA	10.1994	2.60205	2.79044
ASF1B	15.8306	4.96917	5.95114
CYBA	0.00404354	0	0.00428137
KCNK1	13.3346	6.52939	5.62302
KCNN1	2.07994	2.12738	1.62824
ATP6V0E1	48.5592	46.8089	42.6661
PRR3	0	0	0
XPNPEP3	3.93018	4.64248	4.4721
NAMPT	23.8196	10.7336	11.2341
GUCA1B	0.048784	0.169094	0.103307
GTF2E2	14.0606	22.1141	22.8189
BRAT1	8.23159	14.5779	13
C9	0	0	0
MOGAT3	0	0	0
UFSP1	4.51109	7.00719	3.23239
ZBED4	8.69037	14.1795	13.4989
ZFP14	1.20686	2.13675	2.45089
CNTFR	0.533707	0.364042	0.333613
ELOC	15.5962	12.7973	11.6926
CCDC71L	2.23563	2.34956	2.07845
RANBP9	21.5434	19.8961	18.8943
UBE2E1	37.5961	6.00504	5.63401
RSAD2	0.932275	0.16871	0.0891968
LRP10	25.4305	25.0954	18.1496
CTSA	5.76716	4.1887	3.99811
B4GALNT2	0.00757402	0	0
CHIT1	0	0	0.00185932
PDE9A	13.0535	11.2399	10.1776
ADNP2	11.7637	13.7593	15.7189
NBPF1	17.4701	20.4366	24.9849
PRKAB1	4.52037	6.28244	6.49826
DDX51	2.8044	2.21516	2.16097
COQ8B	6.08462	6.74722	5.31115
ITGAX	0.00191888	0.00665119	0.00203175
ZNF444	4.56035	5.41849	3.31568
CT47A9	0	0	0
PPP1R18	0	0	0
BLOC1S5	3.87365	3.26444	4.60009
GPM6B	0.980688	0.400724	0.233
STAG2	40.1819	19.2217	22.2426
PLK5	0.0807642	0.526561	0.238219
THAP9	3.04886	6.02794	7.41189
NUDT1	9.90985	4.28618	2.71245
HPCA	0.12272	0.0472632	0.0360939
WASL	14.9086	22.1125	23.8355
TMEM210	2.91981	1.63858	0.971631
USP51	0.649908	0.758019	0.505502
STK11IP	2.25282	3.54215	2.81696
PEX7	12.8788	7.72637	7.53483
MYCL	3.45855	3.64906	3.62508
NCCRP1	0.00686257	0.0158579	0
TXNL1	8.75988	5.78449	4.73616
CARD6	0.0277716	0.0427829	0.0392068
GPHN	6.46507	5.08859	4.72785
RC3H2	14.9568	17.6873	17.9218
RGCC	1.53893	0.197564	0.348173
CHMP3	13.4551	11.7184	11.021
DTX4	2.88831	0.968596	0.712474
ZCCHC13	0	0	0
SLF2	2.41127	2.89761	3.444
TRAPPC12	3.16282	7.56453	6.39597
LSM11	3.53786	1.83657	2.61955
GPBP1	22.2635	26.787	32.1651
AMBRA1	5.46292	8.34355	6.55036
DAPK2	2.82512	1.95641	1.17836
HSPE1-MOB4	0	0	0
TTC9C	10.8307	8.77143	8.69278
MOGAT1	0.0129524	0	0
ZNF773	1.18372	1.28025	1.37085
PGAP2	16.9129	8.37477	6.98672
FER1L6	0.0627396	0.0103556	0.00474499
FOXS1	0.0514562	0	0.0653794
SMPD1	13.4063	26.0232	20.8899
MRPL24	98.6949	35.0589	22.7757
HACD1	0.800796	0.672439	0.597699
RENBP	0.217767	0.106742	0.0139743
PLEKHM3	1.21864	2.74866	2.64238
CEP76	1.96184	1.83119	1.86951
STARD6	0.590498	0.0421147	0
ALG1L2	0.190165	0.35573	0.239703
AXIN1	4.00498	5.25158	3.71648
NDUFS3	18.6118	12.5596	10.3389
TRIM52	3.20426	2.59798	2.44215
LONP2	15.2414	17.3972	15.9214
IGFBP4	0.228293	0.0142577	0.13066
XXYLT1	5.35538	10.4238	8.94134
LMNTD1	0.0176116	0	0
CD8B	0	0	0.00771061
RPL13	185.07	184.617	190.031
WNK1	18.8423	20.4279	24.6394
KIAA1671	6.37345	5.15381	5.6907
TTI2	3.68129	5.73551	5.82801
IFNA1	0	0	0
RB1CC1	19.5386	24.9165	28.0713
MGST3	6.17874	7.90616	7.81159
ILK	3.45198	5.72601	4.05105
ONECUT2	5.0253	6.85538	8.00699
ARHGAP20	0.817307	0.843057	0.887569
OR10H5	0	0	0
SEMA4D	2.71962	3.91423	3.55153
EMILIN2	0.0253131	0.0706794	0.0156345
TSNARE1	2.46469	3.64536	2.45782
ZNF502	0.194924	0.0383343	0.0790426
SNCAIP	0.824641	0.0256931	0.0451289
C14orf39	0.133234	0	0
SEC14L6	0	0	0
LRRC74A	0	0	0
KLRC3	0	0	0
BEGAIN	0.740792	0.330389	0.136146
HCAR2	0	0	0
CWC22	7.7835	5.94029	5.97128
APP	60.411	308.597	360.179
TMED1	5.64319	8.32377	5.82312
P2RX6	0.0200886	0.0629993	0.0486176
ANAPC7	7.81152	6.52501	6.26423
ZSCAN5C	0.0071745	0.00828938	0.030386
PSENEN	8.11506	10.5152	7.8757
CPSF6	12.6	16.4884	19.4539
FZD4	2.13642	2.52789	2.21341
OR4A15	0	0	0
SAXO1	0.120532	0.0596836	0.0790036
HLA-DMA	0	0	0
C15orf62	1.47197	0.98601	0.448764
NT5C3B	29.2168	26.7998	20.369
TMEM38A	2.891	3.85172	3.79283
RGS14	6.90326	4.41137	3.77389
MRAP	0.0100848	0.0932155	0
TFF3	1.89434	0.872798	0.738317
MED25	3.82383	7.65212	7.22151
DUSP15	1.35348	1.25766	1.35347
BLVRA	28.1024	41.1509	32.2732
HTR4	0.0404623	0	0
C1orf127	0.00379909	0	0
PTPMT1	8.26339	7.68721	6.42045
PITX2	0.733086	0.87208	0.607687
DPH2	8.9645	5.13327	4.99852
CXCL17	0	0.211048	0.193407
ZNF551	2.26572	1.5487	1.49861
IFI27L2	7.39963	4.98249	1.64307
DTWD2	3.23698	6.28427	5.00877
FNDC1	0.0217852	0.0663586	0.0880724
FHL1	1.46222	1.30761	1.30856
UNKL	8.74875	7.50691	7.67918
ADAMTS15	0.162708	0.552918	0.559905
NOVA1	2.06193	2.66179	2.91572
NMB	0.0929737	0.122767	0.126569
ATPAF1	30.6202	30.3283	29.6667
DLG5	10.5702	15.4346	13.5442
TOB2	17.2375	47.3082	46.4991
ELF5	0.114779	0.00348988	0
CCDC38	0.0307571	0.0207297	0.0271385
MPST	5.14051	6.73973	6.23166
SF3A1	18.876	26.6067	25.4614
TIMM13	26.5635	20.8345	16.0699
CFAP298	4.35604	6.98812	5.75674
NAGLU	11.7983	11.7365	9.65986
LCE1B	0.0458974	0	0
PDYN	0	0	0
ZCCHC24	5.32378	11.7401	10.2238
PHB	30.9433	21.7681	21.087
FOXA3	0.0309629	0.00715489	0.0262273
ASAH1	18.734	26.3586	23.8594
PCP4	0.245464	0.0850823	0.0129951
ZBTB7A	7.37628	15.3	11.8018
ZDHHC3	13.2441	12.3691	11.1747
ITGB3BP	6.28852	2.69484	2.68021
POLR1D	39.402	35.9927	39.5945
CSF1	2.67825	0.523942	0.273233
UBE2S	42.2026	47.2193	31.9413
ATP1B3	65.6539	71.0128	65.3385
TGFBR3L	2.86526	2.37942	1.38417
ZNF791	7.66586	10.791	12.4013
MATK	2.56667	0.352226	0.461616
IL34	0.0121578	0.00702352	0
CYLD	5.71196	5.17699	4.85077
GHITM	172.606	126.6	117.174
SNX20	0	0	0
MOB3C	4.63256	4.40071	3.9114
ABRACL	14.9542	4.99258	5.38971
CDK14	5.14115	4.57827	4.08214
FSIP2	0.0314203	0.135971	0.091337
SLC9A9	0.614441	0.249432	0.13715
SIRT1	8.14569	13.185	17.6696
TMTC1	0.0890352	1.26767	1.12145
TEX49	0	0.0238351	0.1529
ASB5	0.0534416	0.0154365	0.0141462
PAGE5	0	0	0
ADAM28	0.0551618	0.0218036	0.0138331
CRYAA	0.00745423	0	0
SYNC	0.105105	0.0674656	0.0618264
ZNF486	0.0222997	0	0
CEACAM8	0.00519088	0.0239901	0.0989317
MTRNR2L1	0	0	0
NXPE2	0.0144946	0.0669878	0.00767356
ACP6	3.86228	2.36695	2.34095
SS18L1	15.3728	17.6201	17.9304
TUBB3	0.717009	1.07979	1.04793
MOB1B	10.0036	15.2113	18.4781
C19orf44	2.51157	2.31652	1.59623
KCNJ8	0.0273232	0.0252552	0.0347164
GFOD1	0.702462	0.930502	0.938804
PPWD1	9.55258	10.2647	11.6936
ADAM12	1.61623	0.163834	0.0991212
GPNMB	1.47684	0.113229	0.142374
SLC22A25	0.0108535	0	0
ABHD16B	2.77447	4.82339	4.54376
RPS3A	408.535	336.978	468.616
DEXI	1.01688	2.52284	2.52897
FUCA1	19.1908	20.2039	18.1992
ZNF34	2.61464	5.69604	4.63131
ZIC3	0.0525112	0	0
TBC1D4	0.990844	0.873923	0.906651
DIS3L	13.1047	3.99878	4.40748
DHRS4L2	3.72804	2.82378	2.17074
ACVR1	2.63318	5.31431	5.24113
SIDT1	0.205465	0.0778338	0.0606287
NDUFB6	25.7694	33.2992	26.2703
SEC14L5	0.0649682	0.174342	0.15755
COMMD6	10.5941	7.73077	7.05481
ASB2	0.266635	0.0529007	0.0256653
QPCT	0.141017	0.05431	0.105071
BEND4	0.912171	0.493856	0.441098
REXO5	5.75103	2.04717	2.173
DDX20	3.24075	3.2623	3.3072
CMTM1	1.22306	1.89487	1.1969
TNS1	0.819062	0.209181	0.105986
ZNF491	0.407404	0.548302	0.730005
GTF2A1L	0.00660864	0	0.0349868
DDI2	9.02632	12.4114	13.7508
MYBPC2	0.0732155	0.0211482	0.0038761
LZTS1	1.72472	1.75086	1.56925
ADO	18.3047	19.0433	17.1385
NIPSNAP3B	0.0872535	0.151218	0.0197969
JMY	10.9005	9.46873	11.0139
CLEC2D	0.632173	0.656016	0.63217
PRKCE	1.37276	1.80927	1.93075
AMPH	0.248073	1.24945	1.19601
NECAB3	12.7238	17.1753	15.0743
C11orf42	0.41602	0.576802	0.176196
OPN3	1.19494	3.13944	2.05024
ZNF418	0.431261	0.658561	0.562002
CTXND1	0.031522	0.025039	0.00208601
KIAA1841	2.14177	1.96829	2.18502
PLEKHA8	4.91505	8.86537	9.0787
KANSL3	8.62783	14.8537	14.4491
ARIH2	16.9588	24.5592	22.4149
ASPRV1	0.47388	0.0504293	0
ZFHX2	2.21009	4.66572	4.30837
ZNF723	0	0	0.0119771
FRMPD3	2.02471	0.98129	0.754882
PTCD2	2.11876	2.67584	3.15212
MRGPRX3	0	0	0
TMPRSS4	0.285183	0	0
GNB2	70.2464	137.106	120.685
OR2T12	0	0	0
UBTD1	10.1687	23.323	18.6608
ELF1	3.39585	5.9762	6.169
CAPN15	3.97906	6.0926	4.55007
GPX4	68.812	70.7273	66.8157
CFAP221	0.0590486	0.0438586	0.0535901
ERF	15.7617	10.1479	6.51237
EPB41L1	12.7745	9.64479	7.81448
ZNF653	1.10205	1.59638	1.17558
RAMP2	0.0236484	0	0
TBC1D16	17.1465	36.1108	30.5475
MRPL28	30.5814	23.8188	17.5412
GRB10	43.3693	36.9029	51.4776
KLHDC4	2.16905	1.51124	1.28976
MDN1	3.38661	2.91969	2.99165
CTTNBP2	0.55956	0.0624219	0.0286021
MYT1L	0.0010377	0	0
NCOR2	12.4805	15.4501	12.1758
TMEM212	0	0	0
OR2L13	0.0935652	1.22242	0.69348
SLC13A2	0.00420773	0	0
MLH1	21.9485	10.8213	9.71329
HOPX	0.0875413	0.0101145	0.0129767
GDI1	83.8467	117.567	109.881
CCND3	6.09457	10.6098	6.79242
SLC6A15	0.00309171	0.00178607	0
FAM174A	29.8708	37.8686	31.1406
DEFB1	0	0	0
APOL4	0.12405	0.00358316	0
GNA12	10.1119	15.235	15.4529
MPDU1	19.227	12.7378	13.2919
NUPR2	0	0	0
RCBTB2	0.543732	1.45111	0.409487
CSTF2	19.0175	14.7082	14.1228
ACTBL2	0.00485832	0.0112266	0
MTFP1	2.4331	0.573336	0.42372
TRMT61A	3.97682	3.33681	1.81159
NMRK1	6.8661	6.18007	5.02761
PHF3	6.1017	7.11486	9.25949
NLRP10	0	0	0
ABCD4	3.27241	4.47129	4.44011
BCORL1	6.9127	8.60867	8.99454
ZNHIT6	6.06314	6.29163	5.19519
TSPAN6	10.6588	6.47399	5.55254
NFKB1	5.67524	1.77965	1.63779
IPP	12.0647	10.261	9.07353
CNIH4	16.9397	9.04771	7.40337
GALNT18	5.78969	8.10769	6.23723
ADRA1A	1.53661	1.00302	0.729934
ITSN1	1.57475	2.87882	3.01488
OR1A1	0	0	0
SLC38A1	10.4446	1.86198	1.70921
CAPN5	5.35393	7.47548	9.13029
GJA8	0	0	0
ARMC1	19.4109	19.6491	21.187
KRTAP9-1	0	0	0
SOX4	22.2532	116.21	201.668
GRK3	4.7144	4.59901	4.31811
EML1	2.81886	3.61642	3.29799
VN1R2	0.00929737	0	0
EPN2	9.11	10.9842	10.2331
ZNF732	0.0185693	0.00715162	0.0131077
PRR22	0.443452	0.425522	0.238747
CASTOR3	1.59482	2.84949	2.26826
FNDC10	38.5805	28.4861	18.0122
TOX3	4.88896	2.14164	2.34829
LRRFIP2	10.2508	11.3648	13.0965
TSPY3	0	0	0
SMIM19	9.27701	5.40571	5.00347
ZNF140	2.18995	1.62263	2.15829
CD244	0	0	0
LRRC52	0	0.0114562	0
RPS11	539.724	299.702	263.08
TAFA3	0.296471	0.53828	0.829618
FREM3	0.0454514	0.089046	0.00836953
PDE4A	0.847619	0.346897	0.302763
HNRNPCL1	0.0226048	0.0261174	0
HMG20B	28.3062	48.1159	43.4009
CD38	0.0198018	0.0137274	0
SSX5	0	0	0
NGFR	0.883138	4.0248	4.07973
ZNF835	0.0234509	0.00903168	0.0744907
ISG15	13.4733	9.9229	8.05596
SDHAF1	9.92845	12.6226	10.0106
MPHOSPH8	17.4568	23.5524	18.7503
ZMYND10	1.62186	1.14624	1.39818
C20orf173	0	0	0
GBF1	22.9316	54.0079	55.8844
EGFL8	0	0	0
SLITRK6	0.480974	0.177974	0.169755
LDHC	0	0	0
ZNF142	4.06215	5.24951	4.51275
STEAP3	6.52821	2.91874	1.6099
APIP	4.15338	5.28367	5.34023
ZNF865	3.55877	9.78212	7.22038
OLFML2B	0.0238492	0.0367403	0.0168346
GALNTL5	0	0.00471684	0
SELENOO	10.5468	33.9356	27.699
NAT8	0	0.13249	0.0303539
PSMB7	115.24	61.9354	57.4018
TPD52	19.4645	10.133	8.39174
ATP8B2	8.422	16.164	12.4327
TOMM5	5.88189	4.14468	3.43932
ARMC7	2.84658	5.05006	3.86425
ZNF354C	0.890561	0.779683	0.855289
SHLD2	8.71344	7.02837	7.89441
BRD7	6.95172	5.27462	4.37507
ARMCX4	3.71507	3.6181	2.34142
IL11RA	1.90057	5.80925	2.91759
ESRRG	0.186595	0.119294	0.088248
MBNL3	2.34006	0.320124	0.279228
TRAF3IP2	7.5069	1.64661	1.33352
MEN1	10.585	13.4414	11.4243
ZNF662	0.0214188	0.0030934	0.0311831
FUT4	0.634013	0.344266	0.196885
CCDC130	5.66445	10.0921	8.38798
ALG5	4.91862	2.56626	2.13558
NAALAD2	0.0467816	0.103778	0.0396266
MPP7	3.13876	2.72115	2.27929
THSD7B	0.265018	0.169338	0.140303
PCYT1A	8.5719	7.42893	7.07819
CT47A5	0	0	0
IBTK	13.7516	7.0218	7.4829
KRT77	0	0	0
MKS1	7.99537	5.91112	6.07609
NPM1	382.19	125.935	160.088
RPL7L1	24.3045	29.8607	29.9801
GPR6	0	0	0
ISL1	0.315568	0.331955	0.249351
KRTAP24-1	0	0	0
WFDC5	0	0	0
LELP1	0	0	0
MRPL57	37.5797	37.9449	32.0855
NFAM1	0.203017	0.0296577	0.00988315
NTF4	0.506424	0.418762	0.336446
PDE6G	0.0857496	0.148612	0.0907933
BBC3	2.46298	4.58669	3.0779
PHOSPHO2	2.07079	3.46766	3.00394
OSTN	0	0	0.0178597
FBXW12	0.0311334	0.0674463	0.0247235
RBM34	0.998548	0.59953	0.867987
USP38	4.3196	6.60814	7.48621
GALR1	0.00395402	0	0
TEX48	0.79848	0.107274	0
ZNF385A	7.16497	13.9223	9.63898
KCNQ3	0.00761493	0.00502757	0
SHISA2	1.17231	4.23345	4.34695
ZNF844	2.3683	2.3241	2.9657
SRA1	9.22367	15.629	12.8121
IL1R1	6.34342	3.52287	2.37818
LYZL2	0.049783	0	0
ZNF263	5.59775	6.0792	5.38066
GCFC2	11.8081	12.5583	11.5191
OLFM3	0	0	0
DEDD	15.2054	11.525	9.25734
MRPL3	63.996	34.03	30.9421
PRPS1L1	0	0	0
SIGLEC8	0	0	0
RIPOR3	0.0135538	0.0730801	0.0478368
SUGCT	3.00275	0.944195	0.528218
NCR3	0	0	0
ADD2	2.04367	0.589075	0.57386
PXK	8.0446	7.58105	7.48695
TRMT12	6.52794	7.44143	7.78746
SNX10	8.83979	8.22069	7.76233
STK40	10.7573	22.518	19.0572
PIGY	0	0	0
EBPL	17.4835	16.0704	13.7881
FAM118B	6.26119	10.8961	10.1012
OR52B6	0.0134664	0.186708	0.0427755
RAB40B	5.59271	4.59567	4.72202
GORAB	2.56157	1.87471	1.64182
ZNF677	0.537274	0.978122	0.771826
DOK3	0.0478657	0.0487975	0.0178875
ARHGAP21	6.12801	1.64577	2.14223
CDC37L1	7.96437	11.2275	12.8585
PNPLA6	7.29791	16.6439	12.3354
ISOC1	20.6761	18.9738	19.0103
POLR2J3	0.699191	2.3221	1.9845
WDR17	1.12654	2.88642	2.8955
ZFP91	26.6698	22.7531	23.6597
IP6K2	25.577	40.2796	41.1448
TRIM22	0.198426	0.0416837	0.0214872
ERICH4	0	0.0165788	0
CLIC4	40.656	23.5654	25.3015
ZFAND4	1.11303	2.14667	2.02489
AIMP2	18.345	14.9582	13.575
LSM12	9.09773	9.70804	12.5984
FNDC5	1.37082	0.384718	0.412084
CNGA2	0.0287385	0	0
PIP5KL1	0.219397	0.337986	0.249509
KRTAP10-10	0	0	0
FCN2	0.0128422	0	0
DNAJB11	15.4079	10.4513	9.24485
MAP2K3	16.9937	31.6199	26.0705
ACSS2	12.4423	11.6498	10.9776
EIF4E	4.76017	4.82981	4.97885
ENO1	866.136	359.227	206.082
RASSF10	0	0	0
IFNA8	0	0	0
DEFA4	0	0	0
UBE2V1	2.73286	2.96873	3.85416
EGR2	0.0220778	0.0765257	0.0740252
KDM4D	2.30642	1.40614	1.23069
NAV2	0.79848	0.807105	0.636803
AHNAK2	2.91138	5.65395	6.17521
CCR9	0.0193295	0.0446665	0.122799
SDC2	6.78109	14.0204	16.1058
MDFIC2	0	0	0
THBS3	5.35861	5.23123	4.44888
DPPA2	0	0	0
ATCAY	0.0100493	0.00580548	0
CHMP1A	15.8252	23.227	19.9594
NPAS1	0.641381	1.66432	1.14112
HS3ST5	0.0429981	0.25222	0.196117
ICE2	5.82307	4.57672	4.91774
NDUFA4L2	0.406354	0.61482	0.250982
ATG9B	0.278237	0.100614	0.0967017
CST7	0.0437876	0.303552	0.278179
ARL8B	34.8122	33.8669	33.2225
OBSCN	1.99394	2.91531	2.2768
CDH19	0.389585	0.0822562	0.0586294
KHDRBS2	0.00582082	0.0941549	0.0184896
PABPN1L	0	0.0119357	0
CDKL2	0.0215406	0.0456278	0.015205
RMC1	14.0574	13.5771	11.5911
SPRY3	0.0316063	0.0191284	0.0414333
MYH8	0	0	0
NR0B2	0.0587117	0.0135671	0
UBXN8	3.08446	1.36993	1.21521
PITPNM3	2.60121	0.681506	0.399652
CLEC4E	0	0	0
RPS29	19.0327	9.99397	9.50679
PLPPR3	0.455608	0.480633	0.314613
SYTL2	5.7316	2.77587	2.44306
RPAP1	5.45008	7.28974	7.13529
ZNF729	0.0070024	0.0202263	0.00370714
CLPSL1	0	0	0
GPC1	5.95796	16.7931	14.1564
ULBP3	3.6958	3.14305	3.7968
SHE	0.00643249	0	0
CLEC18B	0	0.0449098	0.00457288
TAPBP	0.0402714	0.0961608	0.0170561
SYAP1	19.8748	26.7191	22.8488
CD69	0	0	0
MYRFL	0.0115558	0.0311534	0.0285494
MED20	5.00645	4.88973	6.83114
PVALEF	0.0752865	0.0695885	0.00797148
SMAD4	5.00329	8.04911	8.53614
CTNND2	1.85525	3.01878	2.63661
AUH	7.8872	8.9114	8.06468
ZNF513	14.5097	22.2421	16.7305
ERI2	7.21974	4.87138	5.38892
EEF1AKMT3	3.44374	0.681248	0.475014
ZP1	0.0557231	0.0321911	0.00590007
SIGLEC6	0	0	0
CDC42BPG	7.9797	21.0696	14.9746
WDR70	4.12489	5.61924	5.79068
CPB2	0.0153641	0.00887578	0.0162678
MDGA2	0.0181517	0.152526	0.0768774
CLEC5A	0	0	0.00348088
RNLS	0.659208	0.0478521	0.0109631
LAMP5	0.00664748	0	0
KRT78	0	0	0
TXNDC11	5.85409	8.01715	6.43283
ZAP70	0.0371822	0.00613716	0.0309329
ICOSLG	4.37017	1.55095	1.09345
SERPINA2	0	0	0
ARV1	20.474	17.9962	17.5118
A2ML1	0.013011	0.00644263	0
AKR1B15	0.0244947	0	0.00864516
SLC22A16	0.0243202	0	0
CD177	0.222527	0	0
CXXC1	6.4555	8.81312	5.75036
AP3M2	5.77269	5.54271	6.55422
OR2H1	0	0	0
KNG1	0.108884	0.0167738	0.0230576
MUC7	0	0.00560526	0
GYG1	13.9028	11.7705	11.5971
FHOD1	4.55903	7.35591	5.60602
OR7C1	0	0	0
AP2B1	82.0514	57.9734	60.8244
BHMT2	0.0298614	0.0887188	0
TDP2	9.75119	10.6609	9.99365
EME2	2.59734	7.92688	6.55909
LUC7L3	22.4337	34.563	41.6559
CYP3A5	0.0705832	0.54057	0.548767
DHRS7B	2.74715	3.94917	3.58796
COX5B	66.0621	64.1054	47.2569
MRPS17	6.20551	4.23506	3.90769
SCOC	22.9449	21.2129	23.0911
JUP	39.4865	70.8836	63.7343
IL5RA	0.0123401	0.0118814	0
TMEM242	2.74757	8.87179	7.88882
APBA1	1.46068	1.51269	1.16657
CAMLG	32.4288	25.2518	23.8658
ITGA9	0.104959	0.125059	0.0833495
OR10AD1	0.0208033	0.012018	0
RAP1GAP2	16.1634	6.64469	5.2895
C1orf35	5.30299	7.31023	5.22457
TPRA1	14.5669	21.5321	17.4741
EHBP1	6.16692	6.92677	8.55464
NFIB	4.34311	14.6722	17.9978
NDUFB10	108.289	43.0344	36.5359
MTSS2	2.2782	3.63303	3.38111
CECR2	0.40373	0.231776	0.236448
CR1	0	0	0
TRPC7	0	0	0
CEBPG	18.3348	6.07643	5.77705
DIMT1	9.25775	8.06425	7.4248
KIF3C	6.05463	6.87057	5.16048
OBP2A	0	0	0
PCDHB5	0.641267	0.860568	0.801288
RALB	15.5998	16.0547	14.767
COMP	1.45328	0.662541	0.648875
KERA	0	0	0
TP53TG3B	0.0197514	0.0513465	0.0209132
ANKZF1	15.2912	11.5288	11.3308
LIPN	0	0	0
CYGB	0.0506327	0.063819	0.00487371
STON2	1.19778	1.57657	1.45771
FAM76A	4.70082	5.4313	5.71483
LANCL1	27.4687	25.2805	27.7768
FUT8	5.87741	7.2191	6.61782
PMF1-BGLAP	0.310035	1.24596	1.48436
PRRT1	0	0	0
GSTM2	1.04084	1.22495	1.4773
GOLGA8H	0.80773	0.941506	0.272466
ZNF606	2.40192	2.34585	2.67309
ZFYVE1	5.07304	8.49499	8.84674
FBXO9	8.39157	7.76876	6.80954
TMC2	0.09352	0.155723	0.0757218
RETSAT	24.5182	43.3734	41.7253
ORC5	7.15523	9.11783	8.92304
HIGD2A	87.2363	95.9324	81.6095
GPR89B	0.369508	0.625145	0.768512
MAGEA9	0	0	0
PLVAP	0	0	0
UTY	0	0	0
CLCNKB	0.036949	0.0106727	0
CNIH3	0.760969	2.56889	1.13882
CNNM2	2.86301	5.06323	5.1313
ACBD3	38.0516	37.6352	36.779
USP18	7.90604	4.80303	4.52982
PITPNB	2.85827	4.84051	4.46393
COTL1	5.03259	5.85174	4.70159
CC2D1B	6.33702	8.96021	7.5957
COASY	8.26502	9.75163	9.46765
GALR3	0.0821254	0.921762	0.695647
TFAP2D	0.00731366	0	0.00774384
C19orf25	2.51511	5.19204	4.79461
PPP1R35	9.32008	13.9659	8.41528
DCTN5	3.83997	4.49454	4.22942
GLOD5	0.319843	0.118255	0.054185
B3GALNT1	0	0	0
SLC35D3	0	0	0
SLC12A2	6.34156	8.21972	8.26719
CSNK1G3	10.6394	15.235	17.181
VWA1	15.2411	24.6044	15.3289
HIGD1C	0.073176	0	0
CATSPERE	0.0281946	0.0904888	0.056389
FXYD4	0	0	0
SLC49A3	2.72613	2.74046	2.32114
C4orf50	0.0581172	0.017517	0
INSR	5.51357	5.00774	4.73356
FOLH1	325.368	119.702	144.56
TMEM30A	28.3009	37.4959	36.8755
FAT1	11.5922	14.1653	13.8679
PFDN2	60.6326	70.819	54.5393
GABRA2	0.0989901	0.010517	0
MRPL18	44.8786	29.9869	24.0518
KRTAP19-3	0	0	0
LRCOL1	0.0224119	0	0.00791006
TEX47	0	0	0
SCIN	0.0186859	0.0445286	0.0296775
ZNF410	0.590363	0.919989	0.751885
KCTD11	7.89753	9.3711	6.56078
KAZN	1.29901	1.05185	0.917326
SCNN1G	7.07157	0.482982	0.184421
RDH13	1.1246	1.68807	1.30949
PROS1	4.86083	3.27551	3.36517
AZIN2	1.68047	2.33376	1.69166
SEPHS1	29.2396	14.8404	14.8051
SFRP2	0.00668019	0	0
RNF25	4.68054	7.14298	7.51729
TSSK4	0.642021	1.076	1.06076
MPPE1	3.35529	2.6331	2.18132
UBR4	13.8107	23.3425	26.4298
IKZF4	1.35183	1.41907	1.09145
ARC	0.453833	0.5296	0.269095
UBL4A	28.8412	25.0161	22.0288
AGAP5	0.204811	1.03214	0.765922
RASSF1	8.26686	8.07384	7.11799
MYO9B	4.17267	8.83498	7.07648
SEL1L3	8.74372	9.0009	8.21783
ST6GALNAC4	8.70191	5.8023	4.61234
TOP2A	47.4937	8.73228	13.3767
ANG	2.58194	1.27223	0.854314
ATP11C	6.69086	5.38876	5.8833
ZNF221	0.539569	1.46041	1.76682
NIT1	9.31188	14.6581	14.6984
FAM228A	0.065923	0.214653	0.114219
BORCS6	4.29101	7.15046	4.54899
OR5K1	0	0	0
FBXO2	38.0519	73.2413	43.7769
SNX6	16.5337	18.4611	18.6826
RGS12	3.04255	3.40759	3.42113
SH2D1A	0	0	0
CDK6	0.0210366	0.0204679	0.0140678
PCBP2	20.13	25.6326	28.2138
RAB12	31.121	20.5786	19.3246
RFX2	1.62251	2.72142	2.00084
TMEM267	5.48468	2.42851	2.29379
NKX2-2	0.330919	0.11995	0.130535
PRDX5	300.03	164.861	83.7086
VIPAS39	14.0811	10.7089	12.2527
WNT3	1.68189	0.180936	0.192342
TMEFF2	0.75321	1.92497	2.06096
C1orf189	0.0701507	0.0810517	0.0371384
LATS2	4.923	7.01794	7.58567
ZSWIM9	0.705668	1.7979	1.04221
PCDHB8	0.0396326	0.0228956	0.0104909
ARPIN	4.49997	2.04758	1.70752
ASCL4	0	0	0
RPH3A	0	0	0.00277222
INPP5A	10.2997	13.5633	12.6623
ISL2	0.702849	3.14235	2.53672
PEA15	95.8753	83.3026	64.0209
COL23A1	0.287684	0.577307	0.352701
TSPYL4	21.5725	25.8365	25.2448
TSPAN31	3.78362	10.4557	9.84595
EFHD1	2.10817	0.364852	0.301391
MAN1B1	11.2751	21.3142	17.5452
OR56B1	0	0	0
SMARCD3	22.0116	35.751	29.6327
TMCO3	5.69731	6.24959	5.36537
ADAMTS3	1.71094	0.883612	0.835945
CSK	8.35538	12.9964	11.1395
CACNA1F	0.00783727	0.0113189	0.0373421
RRP7A	11.9048	17.7928	12.9818
PDK4	0.0630797	0.00347057	0
SALL2	11.7254	12.3702	13.0347
SAAL1	7.11869	4.21462	4.28368
ASB7	5.80743	8.8603	8.59372
SYNGR3	3.42132	9.93748	7.70319
CACNG2	0	0	0
TMPRSS13	1.32782	0.111044	0.056237
ADGRA1	0.00208737	0.00482347	0.0243116
MRPL14	24.8836	29.7316	20.5322
NRXN3	0.320474	1.26141	0.983944
STIMATE-MUSTN1	0.203472	0.39265	0.26357
RGL2	0.00597849	0	0
HOXB9	0.536445	0.249138	0.206038
COIL	9.93198	5.22784	4.88573
SATL1	5.14408	4.39028	4.39654
KRTAP4-6	0	0	0
ZNF169	1.41494	1.1779	0.823853
CD2	0	0	0
CEP57	10.9591	6.46025	7.9038
ULBP1	6.62291	2.59062	3.138
FAM98A	18.1173	14.5075	13.9345
GUK1	31.199	53.8451	45.1649
FMN1	0.0209519	0.00468538	0.00500936
IFT80	6.43803	9.90192	9.3587
PTPRC	0.00162157	0	0
POLE	3.26175	2.73841	2.73623
CCDC136	3.43522	2.10871	1.50043
FAM86B1	1.17074	1.11549	1.08338
TIAF1	0.628221	0.490753	0.43896
KRTAP5-6	0.290356	0	0
TSPY8	0	0	0
HECTD3	9.55832	15.1831	14.6585
UGGT2	3.72851	4.30233	4.12494
HDGFL3	3.22128	0.964961	1.06382
LMAN2L	6.66431	10.392	9.29522
ATP6V0A4	0.00672987	0	0
PRR13	11.1517	11.3742	9.37665
PCDHGA2	0.191782	0.279896	0.241538
LCN10	0	0	0
DNAJB7	0.0315923	0.139923	0.156102
KRTAP22-1	0	0	0
KATNAL1	5.94047	4.83567	4.72229
DNAJB13	0.0390623	0.0361059	0.00413599
P2RX2	0.38606	0.16727	0.189785
LMOD3	0.00952349	0.0036678	0.0201673
SPIC	0.347748	0.0831281	0
PZP	0.00435977	0.0402981	0.00923242
LY6K	0.0100574	0.0154937	0.00354966
DLX2	0.31993	0.570309	0.38714
ZDHHC11B	1.86504	2.13218	1.44914
TMEM116	1.96587	0.830407	0.822164
HTR2A	0	0	0
BMF	9.10094	19.6483	16.304
LRRC28	1.577	2.55054	2.38226
TRIM15	0	0	0
PPP3CB	17.1316	26.2654	30.1051
CXCR6	0.25931	0.803109	0.968595
DHRS3	13.1539	0.206634	0.118351
STX19	1.0081	0.514658	0.968101
SPEM2	0.00822178	0	0
DOP1A	3.16077	4.65587	5.27829
KIAA1958	3.5759	6.26551	7.07071
C3orf38	9.37077	6.12369	6.0788
FAM184B	0.0983931	0.168156	0.075965
TCF4	0.261934	0.0868327	0.105319
C5orf60	0.0454676	0.0907389	0.0568951
URI1	19.0018	15.0916	16.5713
CRADD	2.20945	1.73854	1.51927
RTF1	19.4108	31.0952	32.4491
IMP3	13.3201	16.8391	15.9751
TBX19	0.636463	1.52664	1.65125
ATXN7	7.36722	4.93316	4.17137
COQ10A	6.55059	2.64052	2.01207
NECTIN2	12.9329	16.462	14.3265
SERTM1	0	0.0293424	0.0224081
ARHGAP12	6.67049	7.68064	8.70148
NIPA1	10.2399	11.2651	11.0058
KHDC1	0	0	0
RNF114	11.1493	21.8573	21.2842
SPRR2E	0	0	0
CCNL1	19.3123	13.1376	18.6618
SLC7A2	6.91501	1.41856	1.13999
LPIN3	6.29198	4.74456	2.67931
TPP1	20.9858	18.3172	16.1351
AKTIP	9.58958	9.62055	9.34687
BEND2	0.00292736	0	0
SLC22A17	12.8951	33.4274	22.9128
SRPX	3.65484	1.46022	1.28753
CRYBA4	0	0	0
TMEM198	1.40586	0.99771	0.596534
PSMA8	0	0	0
CPOX	18.1618	10.8321	8.63687
MACO1	9.477	11.5488	11.5515
QRICH2	0.716393	0.209803	0.086915
PCDH18	0.103542	0.025803	0.0214965
ACSBG2	0.326851	0.159247	0.183462
CCR7	0.0324741	0	0
OR5T1	0	0	0
LAMA1	0.0667077	0.0760856	0.110475
TFRC	33.1153	14.0967	13.4304
KRT76	0	0	0
CDH7	0.411932	0.19858	0.118684
MAP1A	1.26687	3.81722	2.65978
FUT9	0.452175	0.268651	0.423247
SLC35B4	8.90941	5.68083	4.8906
ABCD1	21.033	17.0803	12.2301
DCAF1	10.0364	7.89099	8.25757
LIPC	0	0	0
WFDC3	0.361225	0.365188	0.167331
FAT4	0.128814	0.491332	0.750147
ZBTB8OS	5.78949	7.28433	7.11912
ZBTB26	5.30985	3.0658	2.87142
PARP11	1.79748	3.96135	3.73223
RWDD2B	6.75709	5.33563	5.27065
PHLDA3	1.89467	1.99417	1.11298
TTC39B	2.76754	1.54805	1.62822
SMAD5	16.4408	21.6861	24.2397
OR4F3	0	0	0
CD5	0.0463569	0.209373	0.138327
LRRC37A3	0.332203	0.574713	0.494698
TMPRSS5	0.515022	0.813044	1.24721
KRTAP13-2	0	0	0
CDC25B	17.564	8.84515	8.57224
HILPDA	63.8707	23.3813	13.5255
DLEC1	0.0976792	0.282145	0.243048
SYCP1	0	0	0.00331318
KLHL4	0	0	0
CUX1	6.01786	5.95582	5.95652
MGAM	0.00504287	0.023306	0.00400462
PRKX	12.5222	10.1413	8.7523
IL9	0	0	0
TSHZ2	0.41755	0.164552	0.115383
MAK16	9.78146	3.67006	4.30347
SLC8A1	0.0179569	0.0350557	0.0150793
MROH1	1.17776	2.41805	2.01029
GREB1L	1.96063	1.84398	1.88426
IPO9	17.9375	16.1021	17.6343
CCDC88B	2.1035	2.33436	1.19728
CELSR1	2.98809	5.4989	4.38944
MMUT	14.5119	13.3157	11.8155
CARNMT1	12.043	15.7481	15.2736
GPD1	0.173461	0.0903835	0.0900311
GATD1	12.8449	13.7679	12.0563
ACSBG1	0.224312	0.236301	0.185115
TGIF2LY	0	0	0
TNFRSF12A	7.27921	23.2113	15.7569
TSPAN12	0.665005	1.64379	0.998569
FGF11	0.0439056	0.0197277	0.015496
QSOX1	20.6506	76.3878	67.8371
TCF24	0	0.00605775	0.0111028
CDH23	0.093957	0.11811	0.139277
SEC11C	9.96922	9.79741	6.8151
SEPTIN8	14.8997	5.00546	4.23852
COLGALT2	0.0208921	0.0768047	0.0241319
MMGT1	14.4239	18.8848	18.479
GLT8D2	0.149395	0.16302	0.109848
SPANXC	0	0.121578	0.0742769
SRRD	4.00719	6.69972	6.26616
ZFP92	0.155641	0.218362	0.143608
PKN3	3.06876	0.585518	0.31939
ZZEF1	5.99287	8.42058	8.09328
ZC3HAV1	9.34119	5.45257	4.50463
AMPD1	0.0489453	0	0
RTP4	0.01747	0	0
NUTM2D	0.244859	0.882408	0.639924
KCTD12	0.0915847	0.0352722	0.0115442
PDE3A	0.00484907	0.278262	0.229331
CRKL	20.4874	23.4266	27.652
PUS3	11.744	11.2203	11.1119
TEX44	0.00981501	0	0
RNF31	4.34852	6.83124	6.2285
ADAR	55.307	52.5874	54.076
PNPLA4	16.659	11.586	7.48075
CDKN2AIP	5.00369	8.0456	8.75498
S1PR5	0.454729	0.273875	0.179273
HMGN4	45.6982	29.0527	30.5615
MTIF2	18.06	10.1427	9.66123
OR1S2	0	0	0
FYN	1.73271	2.25592	1.58058
PPP1CB	80.9477	53.4328	58.6032
ZNF106	14.6738	19.413	20.3015
PRDM2	7.82164	8.78581	9.43171
SLC7A8	8.15899	2.18067	1.95041
TPH2	0	0	0
ZNF771	0.746494	1.48015	0.948483
JPH2	0.0251246	0	0.0024184
PAK4	18.8302	23.2619	19.0954
ZP2	0	0	0
RGS17	1.97795	1.87829	2.20529
ACOT6	0	0	0
PTEN	11.5372	24.2582	28.2879
PPP1R10	0.0156174	0.0120295	0.01378
OSTC	52.1812	25.5669	30.6028
MBTPS2	14.1596	6.87812	6.28548
DTNA	0.291166	0.134068	0.160403
FLT3LG	0.0715433	0	0.0050501
RPL27A	214.877	82.5341	87.4163
HAVCR2	0.0785046	0.0907038	0.0869004
ARFGEF2	12.3465	11.9489	12.0203
ATP1A3	1.6219	2.21994	1.75939
NPHP4	3.77008	3.50547	3.0651
TRPM6	0.00147657	0	0
RBM11	4.72795	4.61202	5.70031
RAP1A	13.7238	15.0173	13.9231
VTN	0.0279649	0.064621	0.0710634
PEX3	10.7579	7.43237	6.28072
SLC2A12	6.8843	4.54569	4.03706
SLC39A10	5.94421	9.1285	10.8735
FGFR1OP2	4.24661	8.15826	8.91817
GPCPD1	11.1058	9.19189	11.6123
ZSCAN2	4.31601	6.76146	7.56343
GEMIN5	6.21035	5.90392	5.90507
NCAM2	53.5434	13.9598	19.5813
ZKSCAN3	2.30441	3.14836	3.64806
C8orf88	0	0.0175431	0.0643068
ZNF225	0.715714	0.850808	0.851295
C1orf56	0.966671	1.0496	0.949539
SPATA25	1.6497	0.352206	0.284793
LDAH	7.67967	6.86353	7.49591
SLC12A7	37.5893	26.6925	22.5
GPAT3	0.622344	0.198983	0.132619
RBFOX1	0	0	0
TAF1C	3.40753	9.08896	7.83443
LYSMD4	1.47726	2.17482	2.00817
OPRPN	0	0	0
C4B	0.0190755	0	0
ART4	0	0.0451194	0.00551307
SPATA5L1	5.55161	5.61309	4.86119
RAB39A	0.0593406	0.077132	0
TUSC2	15.2216	27.0453	19.4442
TENT4B	4.38026	8.24809	7.99457
FBXO47	0	0	0
MZT2B	24.411	18.7511	12.3058
IBSP	0.00878018	0	0
IMMT	56.1594	49.3051	52.2475
PIDD1	3.36752	3.94159	3.94517
SPANXB1	0	0	0
CSTA	0.0494325	0	0
CCT5	42.9542	35.5545	33.4983
SETDB2	2.29488	2.48945	2.84524
TWIST1	1.30867	1.0646	1.10286
CLIC1	0.0559182	0.0242279	0
METTL26	22.5642	28.9759	23.9857
PARP2	16.2651	7.79964	8.27055
ADRM1	24.5184	35.3867	25.0212
ADAM2	0.289707	0.491291	0.445278
OVOL1	3.79117	2.39185	2.09483
ARPP19	37.3255	37.3212	38.2036
ACRV1	0.0429562	0.00709019	0.0324877
RCL1	6.15748	4.37576	5.4285
ZFR2	0.0319714	0	0
ARX	0.778768	0.0381727	0.00999484
SULT1C2	0.059798	0.024275	0.0239571
REL	1.98034	2.69637	3.22441
SRGN	0.0445054	0	0
ZNF212	6.0576	8.379	6.81139
EHD3	9.87025	8.15637	4.85183
TRIM3	2.29001	3.79583	3.03516
DMRT1	0.108493	0.019285	0.0132548
CNDP1	0.00756536	0.00437049	0.00200259
LIPI	0.2335	0.107914	0.0741704
LZIC	15.6535	9.59871	7.86531
GPR37	0.584124	3.99226	2.40732
ZBTB8B	0.375473	0.0623234	0.0839912
HAO2	0.00723183	0	0
UHMK1	52.2545	67.2749	73.08
ZBTB10	4.9282	10.4562	13.1106
CDCP1	18.2428	13.025	12.5857
PARD6A	8.69366	8.82197	6.98345
FAM160B1	7.38324	4.39774	4.59895
ACTG1	625.355	1128.82	1549.52
MRPL10	17.5423	16.285	19.1149
ABHD6	6.60742	9.79728	7.93315
SLC35E4	1.13384	2.28547	1.7904
ESPNL	0.00253155	0	0
LYPD5	0.0426609	0.0277257	0.0282313
UBE2T	66.7619	29.4231	36.3565
PAQR5	2.90937	1.12889	1.03453
FAM107A	0.0918379	0.103162	0.116147
PTH2	0.650613	0.751715	0
KAZALD1	3.52034	1.923	1.49176
SPINK2	2.8133	4.85539	3.14633
BNC2	0.148826	0.0511764	0.037519
OR51I2	0	0.0167024	0
MANEA	27.253	3.9942	4.15355
APOM	0	0	0
MRPL1	13.8396	11.6638	10.2672
KLHL42	8.25099	2.67908	1.92715
YAE1	3.67226	3.44317	3.03788
SLC6A17	0.298288	0.247858	0.246609
WASHC2C	7.48697	2.96232	2.65169
BBS9	3.00625	3.4329	3.30372
PARN	11.381	8.78663	8.48513
RAC2	0.0107221	0	0
OR51A2	0	0	0
C4orf3	66.9049	30.7791	21.431
FAM151A	0.297887	0.422399	0.272398
NSUN4	6.92333	9.01969	8.10112
TTLL1	7.5205	13.8452	12.425
LNPK	7.3957	7.3466	7.71253
STX17	10.5271	15.1773	15.6067
HIP1	13.3179	9.18273	8.83737
DMRTA1	0.00243745	0.109832	0.0464547
NPHP3	6.07416	4.7369	5.66102
RIMKLB	5.19248	3.87948	4.46402
ETS2	2.68529	2.06497	2.2333
SGSM3	8.78478	31.1369	24.8462
FAM72D	3.70359	1.45254	2.26052
LURAP1	0	0.0253778	0
DCUN1D3	2.56362	2.89422	3.07096
CPT1B	0.403717	0.822027	0.490531
GRINA	65.8886	93.4618	84.9671
C12orf57	14.3032	11.5151	11.0858
CSPG5	8.81729	7.18079	4.32889
ACD	4.24113	4.4963	3.78601
RGS6	0.0637926	0.0947644	0.123832
MGLL	1.34371	0.186302	0.102438
ARL5A	8.47879	7.21357	7.31683
EID1	116.284	155.183	150.355
AGPS	5.85061	2.03195	1.54649
TRAM1L1	5.13308	5.66715	4.91637
GTF2A2	21.2975	32.2677	24.7214
TRIM7	1.47803	0.414636	0.36235
TWIST2	0	0	0
MFN1	17.1608	21.8311	21.3815
METTL4	2.80305	1.72891	1.17512
PRIMA1	2.25655	0.132979	0.0960141
SAMD9L	0.00380495	0	0
UGT2B7	0.0120178	0	0
LCE3C	0	0	0
MPEG1	0	0	0
SDC4	34.0107	31.6791	24.0368
CBS	31.621	16.4993	14.775
GTPBP10	4.48613	3.99902	4.02559
PRB3	0.0489688	0.0113157	0.0103698
ENDOU	0.268544	0.023417	0.0214596
TMED8	15.3668	13.3544	13.3312
NECTIN4	4.15907	0.953909	0.541742
OBP2B	0	0	0
NID1	0	0.00267454	0
LDHA	313.106	109.373	49.6143
CCDC113	6.10574	3.50081	3.5792
RNF133	0	0	0
CLEC14A	0.0958035	0.186791	0.120458
NSD1	18.548	15.168	16.6894
SYT7	25.6798	17.093	13.8245
ATN1	38.8981	62.8921	59.3163
FBXO44	20.9635	30.4065	25.9008
JCAD	2.7291	2.63397	1.59057
GLI2	0.712982	0.326122	0.230939
TRIM16	4.99644	6.48752	4.44683
NIBAN1	1.08308	0.0955398	0.111588
TMEM167A	21.0333	15.4982	17.4679
KRR1	4.49567	2.78536	2.39877
PLS3	53.7104	21.5104	23.0689
INPP5E	5.42726	6.95915	5.1494
TACC3	11.842	5.64347	6.58963
TEAD2	3.14301	2.76303	2.68642
MTCP1	1.05325	0.535023	0.634508
AEBP2	5.12852	5.68921	5.59201
RPP38	6.73784	7.59797	6.91075
ARFRP1	3.11634	5.73917	3.72176
POU4F1	0.531383	1.68321	1.08102
FLNA	68.3427	101.18	113.597
ULK4	0.528193	0.243155	0.292738
RALA	12.3408	15.3155	13.9098
IQCF5	0	0	0
BCL7C	7.25313	3.97259	3.02942
ARRDC1	13.8761	29.1711	22.8773
BOK	17.9473	9.96968	8.71442
DPEP2NB	0	0	0
NUMB	6.20929	8.02832	8.69033
FUBP1	27.2777	28.7706	34.0087
KCNV1	0	0	0.010297
KRT33B	0	0	0
ZNF772	2.66317	3.69448	3.85956
ZIC2	4.04354	15.6077	29.7612
OAS1	0.131708	0.0919389	0
RPL5	313.192	186.118	216.911
FHOD3	2.22061	1.42363	1.1296
FEV	0.238492	0	0
ABLIM3	0.73648	0.683779	0.320275
APLNR	0.00726279	0	0
FKBP10	61.3744	28.8822	22.7681
DPYSL5	7.1562	8.11758	6.70206
ZSCAN12	1.81318	0.727806	0.920682
TBX2	0.126083	0.067635	0.190713
TRMT112	61.3552	49.888	29.2847
RNF10	24.5901	30.0988	33.9777
STYXL1	21.9007	24.1903	21.1053
HACD2	20.4665	24.9424	26.5937
COL13A1	0.829388	0.261346	0.147194
TMEM18	9.62624	9.66383	7.64505
SUCLG1	26.5624	21.4541	20.8379
NTRK3	0.00202978	0.0023452	0.000537292
IZUMO2	0	0	0
ZNF362	11.1006	7.09548	6.64909
C2orf66	0	0.244321	0
KLHDC1	0	0.0104348	0.0286878
OR7D4	0	0	0
PLK4	6.91125	1.20373	1.69315
CNTN2	0.419055	0.163467	0.242539
SLC12A5	0.00154638	0.00357337	0.00654936
SNAI2	0.0416385	0.261163	0.239333
ANKRD33B	0.0055501	0.00320628	0.0190988
TMEM88B	0.827692	0.0956312	0.350551
CLCA2	0.00603832	0.0174416	0.00959024
OR2AT4	0	0	0
C1GALT1C1L	0.950047	1.28063	0.975445
DMGDH	0.415957	0.217909	0.153191
POU5F2	0.0079474	0.162987	0.0862523
TTC1	18.4421	22.6189	22.2486
HOMER1	6.77825	7.58436	7.34977
RMDN1	8.62149	7.22508	6.2164
SLC35E1	12.2405	12.0312	10.98
DDX23	11.5377	10.092	7.61463
C2CD2	5.7803	2.72574	2.75187
CD37	0.91995	1.42475	1.01206
BCAS3	1.5554	1.93389	1.7539
SH3TC2	0.0126296	0.0156345	0.0181484
PCNX1	6.73957	9.34536	10.6683
PKIA	3.68975	5.47212	5.42721
CEACAM16	0	0.036859	0
TMEM86B	0.0930445	0.519598	0.487113
SPANXN4	0.108593	0	0
FFAR3	0	0	0
ZPBP	0	0	0
ZNF428	8.02554	18.6932	12.2601
MYF5	0	0	0
HELZ2	5.05346	22.3086	17.341
RAB4A	17.019	25.8043	23.3826
FOSB	0.41556	0.203352	0.253649
SNX16	3.48335	4.43629	5.06002
KRTAP10-6	0	0	0
NBPF20	0.302998	0.319532	0.301147
CRYGD	0	0	0
NSUN2	18.1548	13.7466	12.052
ZNF345	1.02852	0.741475	0.776568
SLC35C1	5.21573	7.02886	5.92769
KRT1	0	0	0
KRTAP5-11	0	0	0
SNRPA1	15.5757	12.5673	12.1828
REEP6	12.6596	17.483	16.0393
GAS7	0.365561	0.667714	0.495213
CYP21A2	0	0	0
ACAP1	1.01518	1.17505	1.14462
CENPB	35.8425	56.9024	40.5772
SHANK3	3.15547	5.17104	3.93679
TMEM165	14.63	9.51028	9.10501
SPRR1A	0.251373	0.464697	0.212927
WDR48	6.66381	8.41355	9.72759
AQP4	0.212839	0.0418576	0.0599357
EIF5A	78.5661	61.6978	48.1519
PRIM2	2.73403	1.84828	2.21424
RBMX2	20.0092	17.7204	16.2681
TAS1R1	0.516306	0.645345	0.303156
HSD17B6	1.46974	0.635072	0.417513
PEX5L	0.0928283	0.217571	0.126371
ADRB2	11.8789	11.848	10.7533
PHF6	18.2293	13.8248	16.3861
CUZD1	0.850344	0.588584	0.622369
NCOR1	16.0345	17.6149	18.8176
COX4I2	0	0	0
ZMIZ2	8.55621	24.5307	21.8105
HCRTR2	0	0	0
ZBTB4	16.1962	19.8607	14.7566
CLMP	0.047937	0.135388	0.0902339
IFNAR2	4.72771	4.88113	5.06498
SLC30A5	17.8994	17.3213	18.5149
RAF1	20.4417	21.5636	21.5927
ZNF570	1.00404	0.489639	0.524647
ISCA2	7.72942	7.11163	4.61556
CPNE5	0.216946	0.053988	0.0212037
GBP7	0	0	0
VPS16	7.05743	14.4853	12.1637
OR10J1	0	0	0
NCBP2L	0.0205669	0.0237629	0
RABGAP1	12.0318	21.4677	22.2601
DTNBP1	3.77159	4.08532	4.05465
CDK12	10.6304	10.8261	11.1353
DEFB119	0	0	0
BRD4	5.28688	12.0159	11.7674
DRAP1	41.5274	59.6822	37.0692
ZNF185	3.13402	1.81866	1.24849
CMKLR1	0	0	0
POTEH	0	0	0
STPG4	0.00414731	0.00958357	0.00878251
CERS6	9.13317	15.5471	18.908
CCDC149	1.86609	0.741611	0.5581
BRAF	9.47183	9.92534	10.6742
NDUFS1	14.1185	8.9642	8.58629
PPM1N	0.427657	0.963825	0.687603
EFHD2	13.5742	11.7859	9.26182
DACT3	0.731753	2.09465	1.36728
STON1	2.7997	1.24508	1.22117
FGF19	0.366119	0.217916	0.229068
LRRC47	17.7161	22.1188	20.7759
RNF128	3.32235	3.67411	2.81002
MED1	17.3205	21.2808	21.4706
PDGFC	0.271823	0.816002	0.812039
C16orf90	0	0.0325722	0.119398
DIAPH2	6.56108	3.58668	3.16197
NPIPA2	0.218631	0.15376	0.251621
C9orf153	0.0210779	0.129884	0.0446353
IFT74	10.4906	4.54007	4.16824
INHA	1.81195	0.205773	0.262363
GPR137C	2.76612	6.89588	8.42674
KLF6	7.40288	7.5799	7.12659
DEGS1	305.578	118.453	112.266
LRRK1	0.283052	0.24149	0.137193
PURA	4.37915	8.65328	8.40887
FAM83G	6.20109	4.54814	2.92707
IPO4	0.525941	0.21613	0.200935
MYH4	0	0	0
IFIT1B	0	0	0
GGTLC2	0.0110449	0	0
ATRX	15.596	15.2211	19.1918
PTP4A3	9.36555	6.52526	4.81084
EPCAM	88.9245	75.7964	72.0454
EPYC	0.00752031	0	0
HSF2	17.2566	17.1578	20.3408
SYNM	3.15266	2.71388	1.98521
JAZF1	2.04288	1.63077	1.43726
IRAK4	5.37275	5.17676	4.43765
NUCKS1	71.875	59.4852	69.2347
CCDC138	2.54574	2.21885	2.35823
RPS27L	7.42139	3.94708	3.98092
VWCE	0.0724103	0.444055	0.433477
ZNF582	0.129664	0.777153	0.476226
YTHDF2	33.3321	42.3199	48.1457
TMEM79	5.03222	2.74091	1.82293
ASB3	0.37712	0.587603	0.435809
C1QTNF6	1.56588	1.1593	1.11874
VPS4A	12.4537	16.0874	11.1584
SPINT3	0.171103	0	0
GAK	4.86359	13.5838	11.0428
IL21	0	0	0
SERPINA4	0	0	0
COL6A1	22.9386	44.1886	36.0646
NDUFB2	12.1975	21.7354	14.7636
PPAT	12.9203	9.38012	9.73234
IFI30	0.00547124	0	0.00579306
SNX30	3.82205	3.63032	3.9699
DYNLRB1	38.0849	62.6767	53.9322
PIGH	4.26084	11.2448	11.3699
SLC23A3	0.0188478	0.108883	0.0917993
HASPIN	5.57137	1.63171	2.0657
DDX43	4.41027	4.2631	3.5381
ARSJ	0.124286	0.0156086	0.0228863
NDUFB11	67.8995	68.1647	64.4333
ZNF787	6.71127	8.2284	5.25024
PRG3	0	0	0
RNF185	7.78535	9.80504	10.3447
SMIM1	3.45757	7.80888	3.38976
NUFIP1	2.73271	1.26654	1.02896
PLCD1	4.5845	4.84975	4.14119
PGGT1B	4.63172	2.94066	2.94335
SNCB	0.223304	0.836558	0.551689
CADM1	0.139228	1.13744	1.13499
ZNRF1	2.87974	4.72958	3.55731
JADE1	3.45264	2.38629	1.89241
TMPRSS9	0.139139	0.564532	0.298072
GABRB1	0	0.00499475	0
FAM178B	0.0444494	0	0
PTN	0.079242	0	0
CNPY2	4.76197	4.35064	3.79735
RAE1	5.68005	6.29751	7.51154
GAMT	36.4392	36.4239	25.7024
DCTN2	26.659	26.6251	24.3621
PSG2	0	0.00560526	0
MXD4	15.2935	69.9469	53.4583
CXCL2	0.00904944	0.031367	0.00958171
BSX	0	0	0
CKMT1B	11.7512	5.97058	5.5585
ANP32A	28.9548	11.6088	12.2045
C10orf62	0.280922	0.285627	0.178467
C6orf132	2.09595	1.14903	0.908249
RNASE7	0.0271664	0	0
OR51M1	0	0.0479618	0
AADAC	0	0	0
CTIF	2.80533	6.89494	6.03471
TFEB	3.37672	3.40439	1.81947
ARHGAP24	0.0343302	0.0436314	0.0436193
BCL2A1	0.0124648	0.0288035	0
CHRDL2	0.0303091	0	0
ACACB	1.66109	2.61554	2.17199
ASPA	0.00231878	0	0
DNAJC3	6.48238	9.73662	9.32636
FAM102B	6.1392	10.639	8.26404
AHSP	0	0	0.025574
GSDMB	2.13784	2.98531	2.29036
CYP2S1	0.250324	0.0982266	0.130023
ETFRF1	6.72653	9.41265	9.15625
CASR	0	0	0
IGFBP1	0.0739065	0	0.0347794
RNF11	58.7445	81.3011	87.8007
MAPKAPK5	2.07983	1.4781	1.61827
CYP2A13	0.0390286	0	0.00826485
HYI	3.49262	3.45152	3.38332
RBM28	2.57521	3.26896	2.83266
SLC16A8	0.271113	1.23161	0.724174
GBP6	0	0	0
FAM169A	10.3923	3.86829	4.18816
TMTC3	7.42716	11.2848	11.1203
DKK4	0	0	0.0160767
GRPEL2	20.3013	10.4805	11.1949
MTAP	2.25663	1.20708	1.17502
GRIA1	0	0	0.00188221
ADORA2A	0.0971201	0.613426	0.13711
NOC3L	3.4057	2.62446	3.30659
PRMT5	39.36	22.08	21.3744
GFRA1	0.316983	0.0437544	0.0341568
MYBL2	33.3073	5.78319	8.94339
PTPN20	0.364508	0.313253	0.312586
NCDN	12.4727	20.5095	16.0592
CRACR2B	7.18081	8.73756	6.46821
GCNT4	0.0146642	0	0.0258779
TCEA2	8.36724	10.1737	7.05459
CLASRP	2.70602	5.44836	4.28758
SH3GL2	3.68962	7.9704	8.40276
CDH17	0.00695932	0.0321631	0
ADGRE5	2.92568	1.07238	0.664952
NTN5	0.283249	0.493414	0.235313
NUDT10	0.495648	1.00026	0.601773
NRXN1	0.565964	0.406859	0.360977
UTP18	15.9737	11.228	10.5642
ZCCHC2	4.95354	6.49253	6.55929
SCN3A	0	0	0
FSCN2	1.75476	1.39046	0.775934
CFAP57	0.153074	1.0394	0.673247
RANBP3L	0.996972	0.28914	0.222234
DRICH1	0.0729793	0.0722742	0.0441554
RPS27	1628.04	457.988	489.913
FKBP3	29.8667	36.6642	34.2222
DDX17	62.5661	62.5206	66.4949
HACD3	29.914	29.6455	30.8392
ANAPC15	2.91917	2.26848	2.02403
CEMP1	0	0	0
TAS2R5	0.448148	0.967445	1.02394
EIF4G3	26.7316	37.148	36.8231
ARHGEF40	5.10046	3.64461	1.84111
GET1	8.85568	13.4289	13.2037
ZNF92	9.34576	8.44016	11.025
LPXN	4.28629	3.93518	4.18302
LGALS13	0	0	0
FAM160A2	8.68161	14.796	14.1177
MCF2L	1.46778	1.746	1.34549
LYPLA2	13.7287	18.8188	14.8373
LDHB	78.5736	35.9569	38.6513
MAP3K1	3.97584	5.54695	6.06867
POLK	5.68609	8.27669	7.49647
SNAI1	2.1899	0.520923	0.980336
EIF5A2	1.87364	2.49007	2.12775
DBR1	10.2021	8.1991	6.45856
SIX3	1.18364	0.348108	0.432943
NYNRIN	0.00682547	0.00788612	0.00903367
GOT1L1	0.00854258	0	0
SETSIP	0.0895984	0.0690143	0.0474342
ELFN1	0.575445	0.697498	0.246707
NR1D2	18.5677	54.8761	65.0297
AKT3	0.315178	0.422089	0.409561
SHOX2	0.672654	0.637288	0.441576
NUDT22	3.61151	5.77015	4.2604
BTRC	3.68655	4.97565	4.55975
LRRTM4	0.0978543	0	0.0265667
C2orf16	0.00218973	0.00253001	0
DCAKD	12.2474	19.6625	19.1803
TRIM2	0.433419	0.0134435	0.0123198
TP53I11	18.8412	18.1882	15.5799
FAM83H	25.0836	47.4111	34.8028
POLE3	33.5549	15.5028	18.6667
CHL1	0	0	0
CDC37	28.4517	48.2109	37.328
PCGF5	10.9446	10.0321	10.8616
ESYT1	17.1771	18.5587	19.0038
TCERG1L	0.472436	0.623403	0.459223
ANLN	14.9718	4.38262	6.55994
PAFAH1B2	13.4977	23.8476	24.3872
LRFN3	3.28277	10.6767	8.90645
MAFF	3.93566	0.910565	0.826775
ISY1	4.99351	4.8901	3.5984
ERCC4	2.83998	3.56865	3.2024
SLC66A1L	0	0	0
TRMT13	7.14014	4.5119	4.31212
TRIM67	0.0407545	0.0521326	0.0431516
OR2T34	0	0	0
MAGEE2	0.0241426	0.0209206	0.0319533
PTS	9.77946	9.20968	7.7465
PTPRCAP	0.378227	0.558391	0.611836
PLCB2	0.2327	0.0170705	0
SPATA13	8.85295	13.3329	11.3443
SPATA13	0.110423	13.3329	11.3443
SUPT5H	10.8603	19.8039	16.7814
IRAK1BP1	0.0197979	0.0145564	0.0247737
CFB	0.00271646	0	0
BRSK2	0.892752	1.38818	0.714152
ODF4	0.0469694	0	0
B3GAT1	0.913656	0.457121	0.337142
AVPI1	4.58372	4.99461	3.81756
BMP10	0	0	0
RPAIN	10.5561	9.48187	11.2137
VPS35	10.3553	9.71176	10.3796
HIGD1A	100.724	70.234	62.5614
HIBCH	3.53315	5.91453	5.60952
FAR1	21.7682	17.9542	19.5345
OR4F4	0	0	0
MTMR6	17.0716	11.5041	9.62482
RAB40A	0.703076	0.332317	0.262242
RASGEF1B	0.307208	0.395099	0.322334
FGF1	0.0025733	0	0
WFIKKN1	0.0556546	0.437261	0.215088
SIGLEC14	0	0	0
ZNF146	27.4659	26.4229	32.08
LGALS9B	0.00508395	0	0.00538299
RPS8	809.147	523.136	558.284
F8	9.70491	1.84109	1.39553
NPY1R	0.493606	0.24013	0.223497
HEXIM2	3.80982	3.84777	2.62345
RAP1GDS1	5.89865	8.75258	8.69403
CARD19	6.1152	8.7962	5.79381
FAM50B	0.421558	0.235415	0.18598
KLK3	67.385	7.81978	5.31652
RHOT2	13.4062	23.9739	19.8421
UBA6	8.69401	7.65655	8.94263
TCERG1	12.9807	6.02935	6.36325
TMC5	0.530821	0.15946	0.0876788
UBE2C	27.1061	2.04886	3.06227
C5orf63	1.31777	1.04702	0.883543
UBQLN3	0	0	0.0058904
CFAP74	0.0937765	0.0270872	0.0275812
CLTCL1	1.26299	4.48078	4.56106
TMED4	45.0083	58.4688	53.5968
RAB33B	3.10467	4.20473	5.07385
SLC20A1	16.714	6.87015	7.77773
IGFBPL1	0.521605	0.559613	0.210394
NKAP	6.04251	5.78347	5.73701
UMOD	0	0	0
PRDM15	1.38101	1.39178	1.37271
SNU13	20.0292	19.9824	18.3276
TFDP3	0	0	0
SART3	8.58022	10.5218	10.012
KIR2DL3	0	0	0
C17orf100	0	0	0
FRMD1	0.0539401	0	0
TSNAXIP1	0.489825	0.496726	0.272377
FRMPD4	0	0	0
NEK9	18.7939	29.2094	27.3874
SMDT1	23.298	23.8469	19.8775
KITLG	0.319127	1.29051	1.28972
SPRYD3	6.23498	11.8877	8.75822
KLF2	1.13678	2.45589	1.88026
NOTCH2	7.25237	9.28747	10.3116
INKA1	0.104417	0.51273	0.124378
REM1	0	0	0
MTNR1A	0.431761	0.231177	0.189553
TMED2	49.069	49.5935	47.452
DIPK1A	7.15377	6.68236	6.24005
RNF152	1.06607	1.15355	1.41401
DOK1	2.87154	0.704703	0.740077
CC2D1A	10.3308	11.1892	7.8637
DEFB105A	0	0	0
C11orf86	0.0114357	0	0
MRPL33	55.1963	46.0926	43.4072
NT5C1B	0.034046	0.023602	0.0216292
SYNGR4	0.897646	0.0885359	0.0347724
CABLES1	2.97024	0.419547	0.244079
RAB5C	31.927	35.4512	24.8982
KLHL6	0.00128714	0.0163587	0.00545138
TRPM2	3.83235	2.12388	1.57766
SGCZ	0	0	0
CAST	11.3616	10.0517	9.12372
OTX1	1.24704	1.37267	1.49584
SPANXN3	0	0	0
CNOT7	12.8361	10.7261	10.8566
SNN	14.7258	20.1868	18.5082
SLC25A31	0	0.00851902	0
GTPBP2	13.2278	9.07975	7.85145
ZMYM6	3.34011	3.13474	4.00112
MEPCE	21.1987	19.1275	15.2173
CDKN1B	69.6478	80.5544	91.9262
SLC5A11	0.0397486	0	0
TEP1	2.12695	3.81289	2.81285
GAR1	10.5555	5.27383	3.74417
DHX57	3.9966	4.32303	4.76266
SEL1L	17.6482	18.9223	19.8997
C5orf58	0	0	0
LIAS	8.85295	7.9245	9.22784
RAD54L	14.6941	2.89549	4.55072
DIP2A	4.1182	7.0603	7.36598
ZNF587B	2.4855	2.30956	2.57591
COPS7B	5.03492	5.60532	6.01582
P3H3	3.4164	3.59279	2.9676
MINAR2	0	0.00666249	0
EDN1	0.126861	0.00771447	0.0353482
GCNT3	0.211736	0.0653984	0.0177576
HOXD9	0	0.0335476	0
PHYHD1	0.00931331	0.0914647	0.0542361
RGS9	0.592758	0.68915	0.294198
OR2T33	0.0281914	0.228005	0.0298496
CITED1	0.563019	0.0980219	0.13066
FMO2	0	0.0125689	0
PCDHGA7	0.119706	0.14407	0.303664
VPS29	18.1693	15.7275	17.0045
DCAF15	5.48742	5.38144	5.34906
NF1	9.75803	7.95313	9.37597
ANKRD18A	1.75752	0.757233	0.909656
MAPK14	7.14325	9.36895	10.2012
CMSS1	9.8455	7.16346	7.16692
HRK	0.168365	0.0320399	0.0503344
CCDC85C	4.55947	6.05984	4.66291
GLRA2	0.0255909	0.0126718	0.030967
RAP1GAP	8.11619	5.93003	3.4614
PCDHA4	0.00302995	0.0210047	0.00641633
ZNF784	2.27555	7.28544	4.90958
CXCL3	0.0489379	0.0918818	0.0388623
CFAP161	0.0617319	0	0.00726254
ASL	5.58261	6.74465	4.97529
DHRS7C	0	0	0
YKT6	20.0665	32.8055	24.7401
ZNF879	1.85277	1.80544	1.49537
SRRT	19.4944	20.729	17.4238
DDIT4	299.707	581.723	461.969
CAPZA1	62.635	54.7024	57.0727
PTCD1	1.35858	1.62914	1.09187
EAPP	20.5083	18.2021	18.3091
SH2D2A	0.978074	0.0499475	0.0572157
EDEM3	9.94058	23.0912	21.6362
AP4M1	5.13415	3.65351	3.15028
TMEM128	26.992	20.7669	22.2001
PGPEP1L	0	0	0
MYBBP1A	15.8828	11.403	10.1393
ZFP90	4.53955	4.60556	5.25116
CABP2	0	0	0
MBD1	7.67401	13.2497	12.2212
TDRKH	9.55949	13.6753	13.904
PNLIPRP1	0.0789512	0.0314551	0.0115303
ZNF208	0.00197672	0.0205551	0.0188369
GPR61	0.0751585	0.120953	0.113685
UQCRFS1	24.8046	23.2658	22.3633
BABAM2	16.7316	14.99	13.7455
TFR2	0.879037	0.300355	0.192959
TMEM106A	0.0151794	0.267457	0.269209
TPM3	31.9217	31.0006	30.5167
TES	10.1521	12.184	14.2886
C16orf46	1.29686	2.91095	2.67973
IGSF8	25.2264	69.3656	54.9729
GRM6	0.00202751	0.00468514	0.0322014
ASCL3	0.0214442	0.198212	0
DAXX	0.0592758	0.0428043	0.0353038
ARHGDIA	43.4438	85.3382	69.9518
NDUFA1	140.739	68.2212	42.9676
SRFBP1	5.65917	4.37081	4.57372
RABGEF1	1.87047	5.61117	4.03226
SULT1E1	0	0	0
RETREG2	10.7777	16.0143	14.6606
KLF13	30.8257	23.7845	18.3212
PPP1R1C	0.0416641	0.0128369	0
CD1A	0	0	0
RGS1	0	0	0
CHN2	0.159172	0.126527	0.0835928
GART	10.3536	6.64086	6.87569
WT1	0.963689	0.0266921	0.0279554
DEFB103A	0	0	0
AMOT	5.88501	7.85651	7.69343
PTCHD3	0	0.00620147	0
OCM2	0	0	0
OR5J2	0	0	0
PHLDB3	1.95876	2.97274	2.26653
PSMC3IP	2.71167	1.83472	2.15058
PWP2	3.59062	4.91441	4.17141
CUL2	11.525	11.9386	12.147
FASLG	0	0	0
TMEM151B	0.0223791	0.0459674	0.028961
GGT1	2.40012	0.113187	0.0745533
RAB42	0.143214	0.187051	0.342832
GET4	1.01705	3.61547	2.03114
SMIM22	0.285042	0.124614	0.163139
OTULINL	6.33394	3.10667	2.28606
HIRA	2.68389	3.8999	3.28974
TMEM37	0.497482	0.0615845	0.0752491
KDM5C	21.5286	25.5551	22.9546
USP17L5	0	0	0
OR5L2	0	0	0
PRKAR2B	11.3893	15.9232	15.3978
MAPK8IP2	2.14159	4.56871	3.62907
CARHSP1	6.63495	6.32177	5.05888
RAD18	6.65781	2.22574	3.34667
PFAS	9.60532	3.73001	3.04509
CCR4	0	0	0.0325066
CELF5	0.0270401	0.15621	0.124066
SYCE1L	0.152764	0.264754	0.150196
BEND7	1.61811	1.64745	1.21541
HOXA11	0.317731	0.0747805	0.0560699
GSE1	17.1929	20.6061	18.3836
TFAP4	1.34585	0.627978	0.537122
ALDH3A1	0.0866141	0.0280206	0.00733669
SLC7A13	0.0060437	0	0.0127984
TBCA	64.0356	46.43	40.3776
KLHL11	6.30574	11.886	13.0457
GABRG3	0.462351	0.344925	0.238497
PRORP	0.219691	0.0314479	0.0452874
MTA2	44.1416	27.9238	28.2667
GOLGA6L2	0	0	0
GAPT	0	0	0
KRT25	0	0	0
RBM5	17.3814	21.0959	24.1276
AGK	11.6273	9.34255	8.80531
RFNG	6.68698	7.19859	5.48129
AP2A1	10.7231	16.6088	14.6569
CFAP52	0.463056	0.14267	0.112067
DOCK9	1.87965	3.05798	2.74774
CD82	4.19881	9.17644	4.27206
ZNF726	1.00581	0.391527	0.349659
NABP1	1.81598	1.5086	1.71459
CLCN6	7.90423	7.11161	6.21886
RBIS	16.722	9.50743	8.4326
DLG3	20.8804	10.601	9.30259
ULK3	14.7555	20.3805	16.1262
TTC21A	1.71688	2.2513	2.05563
GPR26	0.207749	0	0
KAT7	5.97083	7.20969	8.73682
PRAP1	0.183683	0.191004	0.233384
CLEC18A	0	0.00255432	0.00234081
G0S2	0	0.144882	0.0497895
ART1	0.046265	0.0106909	0
USP13	8.44364	5.11015	5.63153
THBD	1.3115	0.0763374	0.0314804
PKNOX2	1.69833	1.37932	1.1783
NOTO	0.0395028	0.0228207	0
MTTP	0.0326906	0.0174326	0.00532515
SLC25A43	0.0174307	0.0453135	0.00922798
SAPCD2	14.6536	12.0398	9.9988
SGPL1	15.1626	12.5556	10.5961
SLC25A45	2.45216	1.58532	0.951462
PHF13	17.0626	13.3487	13.2403
ARF5	56.4876	88.577	87.1342
OXT	0	0	0
VEGFC	0	0	0
MN1	0.0105869	0.00203867	0.0336288
NOMO2	6.45875	12.8332	9.30487
CACNA1A	0.022375	0.0545763	0.0250072
ZNF705G	0	0	0
KDELR2	49.2378	37.605	37.7109
CYP3A4	0.13397	0.0549247	0.0960917
PRAMEF10	0.0267033	0	0
PC	4.38578	14.2731	12.5369
SLC7A9	0.0836298	0.181173	0.0885488
RNASE12	0	0	0
USP24	10.5041	7.14787	5.61375
STAT5A	0.0518998	0.0436107	0.0274762
ADPRM	5.857	4.74378	6.15714
SLC25A21	0.781149	0.309173	0.354878
SCAF8	11.3774	11.7118	14.0028
ITGB3	0.0154462	0.124926	0.0294386
MITF	2.7722	2.69932	2.82336
FMNL3	0.539973	0.487189	0.512847
NTRK1	0.00623239	0.0144018	0.0296954
BSN	0.7722	3.1396	2.5689
ABTB1	2.36207	8.26643	6.4465
CHD3	30.9	11.4532	11.6845
C3orf35	0.273958	0.50032	0.538036
BEND6	0.20405	0.724113	0.540129
IGSF9B	2.10703	2.47534	2.34588
CYTH2	3.75862	4.5835	3.58974
NEUROG2	0.0712242	0	0.0377068
SIGLEC1	0.0103278	0.0656297	0.0164029
TYRO3	2.25719	0.332442	0.261319
STXBP5L	17.5466	10.8433	10.1833
CNOT11	18.6413	19.2807	16.8798
FBLN1	3.58588	1.02092	0.883163
C1GALT1	5.25053	5.91975	6.38986
APLP1	46.4959	105.752	92.6826
VPS72	13.616	14.9416	14.0247
C6orf15	0	0	0
VSIG8	0.851185	0.517608	0.197643
FBXL18	3.63632	8.91753	8.47439
NUDT13	2.58453	1.67971	1.18014
DCAF8	14.5975	10.2138	10.3016
CYP8B1	0.00305655	0.0529729	0.0355997
MBIP	6.86145	7.32621	8.72384
URGCP-MRPS24	0	0.0394554	0
SIL1	15.537	12.5124	10.8645
SH3PXD2A	6.62773	8.58217	7.23763
SLC48A1	5.22168	5.46262	5.13452
TP53	33.2043	9.18458	8.89157
TNKS1BP1	29.6224	46.9628	32.0965
STIL	8.56414	2.72972	3.81048
EEF1G	0.109953	0.358018	0.338676
OR8H3	0	0	0
ESPN	1.41308	1.03516	0.732405
TOM1	3.40336	7.05504	5.66726
MMAB	4.84483	4.25873	2.86994
CAMK2A	0.00441436	0.00255016	0
ZP4	0	0	0
NHSL1	14.0354	2.0903	1.81034
FERMT1	3.70826	0.143402	0.182373
KLF4	1.79183	1.38876	1.30803
SLC22A23	9.80305	9.71362	7.08452
EPGN	0	0	0
ZNF507	4.99897	2.86487	2.92081
SLC30A9	22.8271	25.9076	28.4388
ERCC6L	6.77464	1.94427	3.54374
CHRM1	0.179596	0	0.026534
SMPX	0	0	0
PKN2	19.2817	20.0359	22.2518
MINDY1	1.303	0.157166	0.0530633
VSTM2A	0.00454974	0.299635	0.195103
RLN2	0.616041	0.0122719	0
ACP2	7.41825	8.33693	6.27047
HMGN5	10.7593	13.2752	16.889
RANGAP1	15.5489	14.5603	15.8184
ZFR	18.3387	17.0343	18.8651
DGKE	4.48582	4.14717	4.44599
MAP6	0.145596	0.0707014	0.0178736
SCGB1D2	0.56559	0.130696	0.0898286
LAMP1	13.6404	12.273	11.1169
AMY1A	0	0	0
OR2T29	0	0	0
GTF2H5	3.07736	3.00001	2.23245
TDRD10	0	0	0
HECTD2	2.33692	1.5535	1.32916
MAN2A1	3.56271	4.32209	4.95832
FBXW2	8.37734	13.1506	13.1628
GUCY2F	0	0	0
GDAP1	13.802	14.4024	13.7377
GMCL2	0	0	0.0181816
KLHL3	0.280552	0.447193	0.436488
HSD17B2	0	0	0
CAMSAP2	13.3385	17.9704	21.46
BRD2	0.131357	0.380491	0.783567
CEP350	6.14211	8.38516	9.96864
MFSD4B	1.49913	3.75636	2.84653
DLGAP3	0.102395	0.437734	0.440899
NPVF	0	0	0
ADAM30	0	0	0
TATDN3	7.76895	3.57723	3.30858
TBX21	0.0103857	0	0
PRR16	0.602898	0.372432	0.0126408
COL9A2	1.51078	0.23803	0.103873
PRAMEF1	0.150267	0.276503	0.341783
PPP5D1	0.0309423	0.101752	0.105847
NSD2	13.7972	10.2352	11.0353
SLFN11	0.0226917	0.00262178	0.026429
EXOSC9	8.02751	6.14224	6.33662
PTTG1IP	41.8661	58.8586	57.2668
NT5C2	10.981	8.90943	8.66368
ARSI	0	0	0
TMCO4	8.34405	2.42564	1.48902
MASP2	0.750394	1.1437	1.09206
CAPN12	0.819091	0.349632	0.192726
FANCC	4.10381	3.08834	2.67942
LEKR1	0.35267	0.275396	0.182844
RECQL5	3.58168	4.17941	4.03993
RBPMS	1.27671	0.776185	0.597047
FLOT2	52.4778	55.3295	44.1345
ZNF415	2.5676	2.20731	2.42585
GAB2	1.58977	3.02274	1.91252
CRHR1	0.119833	0.410588	0.376268
OR2V2	0	0	0
OR14K1	0	0	0
TCP10L	0.112146	0.279878	0.175739
RAD51C	5.4829	4.05528	4.15687
CCNA1	0.118774	0.49011	0.802469
RWDD4	7.54989	5.3446	5.31723
FTSJ1	23.1451	10.6268	9.65845
LCOR	6.44027	11.1179	14.0998
MYO1D	12.9624	28.1357	23.3001
PREX2	0.193627	0.111858	0.0882045
LRRC26	15.3481	14.9571	11.4838
MANBA	2.50986	4.7532	4.94531
CIR1	8.22728	9.97907	9.02748
KIF5C	4.20998	9.60583	10.6823
LSM4	33.9914	19.5099	17.0677
SLC6A11	8.98731	1.33895	0.87308
GSAP	2.72358	0.0557574	0.0479033
EBP	34.2425	14.8111	14.0683
SPDYC	0.0136974	0.0791297	0
MUC3A	0.119344	0.603954	0.554735
GPR155	2.35525	4.43313	5.03197
CDO1	0.0372065	0.00716469	0.0262633
CERS4	9.46746	5.3708	5.50966
ERBB3	15.5512	5.02133	5.29219
CNN2	14.5499	8.06335	8.17009
TBC1D9	10.3036	6.7431	5.29448
[truncated: 16,615 more rows]

## Sheet: TableS5H660Inhibitors
Table S5: Gene expression derived from RNA sequencing data of H660 cells treated with BRD4 inhibtors for 48 h (FPKM)
Symbol	H660DMSO	H660 AZD513 500 nM	H660 JQ1 500nM
ZNF471	2.92759	4.13208	3.97981
THOC5	2.77325	2.91511	2.65586
ZNF99	0	0	0
CREBBP	9.72485	5.19115	6.29822
CCDC117	6.93991	6.58562	5.94802
DNM2	26.3994	32.8553	29.6281
RAB33A	0.149623	0.0647354	0.0764432
LSR	219.929	218.525	195.624
HMBOX1	2.87783	2.01117	1.79956
SLC6A3	0.00904151	0	0.00307956
TFAP2C	8.21	8.15726	7.95474
DCT	0.0338658	0.0197934	0.0291405
PNKD	9.53113	6.26016	6.58276
FBP1	9.73694	2.89684	3.46743
SLAMF6	0	0	0
UAP1L1	2.1708	2.77469	2.5796
VASH2	3.3856	3.8182	3.64087
SLC25A33	5.96535	5.39885	5.09736
ZNF366	0	0	0
TMEM179B	30.5562	36.0189	32.2327
ANGEL2	3.6073	3.69948	3.36324
FBN3	2.68416	0.334188	0.509416
RBM20	0.0098834	0.00166293	0.00168316
CALCOCO1	10.799	12.9169	10.9511
MED12	11.9853	2.75296	2.94556
PANX2	10.8745	5.9332	5.83707
PPA1	5.81105	6.40714	6.00951
RILP	1.61107	1.16173	0.862295
IFRD1	5.48453	6.70759	5.19139
AGGF1	11.7971	13.3095	12.6446
DPF1	4.03902	3.5968	3.42017
SCN2B	0.00230771	0	0
BDP1	5.2261	6.15559	5.81509
RAPH1	1.8632	1.38316	1.25787
EIF3CL	1.70941	0.474237	3.73782
CLN5	1.93431	1.6123	1.26457
ZNF845	2.64751	3.57698	3.25626
CIITA	1.82024	0.274296	0.383443
RDH11	6.33495	5.8591	5.32538
DGAT2	1.82324	1.5659	1.30862
FPR3	0	0.0195856	0
TFCP2L1	25.3258	13.9972	16.1419
C17orf99	0	0.00491236	0.00497211
PASD1	0	0.00612908	0
N4BP1	3.44736	3.87499	3.92387
SEC14L3	0	0.0111162	0.0150018
WAC	29.1387	29.6692	29.9286
MAF	6.38894	3.55081	4.32658
ADM2	7.20028	3.78999	3.60155
DNAJB14	1.83711	1.481	1.27001
KCNH3	2.95689	1.6803	1.3754
MAGI3	4.61197	5.13213	4.61682
XPO1	22.7773	28.1717	27.7246
ACAT2	5.842	6.14709	5.56995
HMGA2	0	0	0
TGIF2	1.02328	0.247496	0.141591
ZNF691	9.443	9.42633	9.44651
SMCP	0	0	0
IFT88	1.49826	3.12946	2.73365
KLC3	1.05232	2.47758	1.75954
DDX24	20.0363	23.7273	21.0459
HENMT1	1.91751	0.855996	0.860744
MRS2	7.4073	8.49592	7.87127
EIF4A1	1.42894	2.24172	2.25606
IGSF11	2.87611	1.81747	1.91529
AEN	2.26313	0.852532	0.87888
KRT2	0.010662	0	0
MTMR1	4.73957	3.37443	3.52628
PHACTR3	0.802933	0.708149	0.595047
TNK1	7.15078	3.78704	3.89004
ENSA	20.7924	33.3502	30.372
NDRG2	3.99246	2.00087	2.04522
COPS4	3.20094	2.75948	2.33075
RNF208	9.87895	2.44311	3.02234
ITIH5	0	0	0.00375661
MGRN1	13.8315	11.6217	12.735
ZNF713	1.30188	0.994534	1.06913
MYO1H	0.0589189	0.0453184	0.0315353
TMEM211	0.042457	0.0142872	0.0433829
TMEM132E	0.0205353	0.0325772	0.00299758
EIF5	26.9511	32.0466	30.6273
SLC25A23	26.9088	27.8329	29.6416
TBC1D15	7.88021	7.91406	6.9583
NT5C1A	0.364356	0.0858265	0.0248201
AKR1A1	54.27	44.7021	40.7032
TP53I13	14.7156	12.6195	11.7359
ASPDH	0.13827	0.213487	0.149596
LGI4	0.0830654	0.0329438	0.0272819
TRAPPC5	0.218189	0.165201	0.167211
RTN4IP1	4.20233	2.14525	1.73986
USH1C	0.608631	0.138385	0.117658
LIPH	1.95702	0.714534	0.569914
YIPF7	0.0148315	0.0224592	0.0378873
B4GALNT1	12.8299	7.38256	7.63543
RECQL4	40.5881	52.9296	47.3303
SERPING1	0.0447784	0.0037671	0.0152517
NTN1	2.47915	1.71814	1.54318
AK5	0.40612	0.0411952	0.0615516
NSDHL	6.64153	5.78002	5.72643
EML2	1.16726	0.972083	0.858621
GALNT2	17.6554	19.1717	17.3751
KCND1	1.78738	1.92829	2.04874
C2orf15	3.4541	2.29664	2.47518
SCARA5	0.0333465	0.149959	0.0743428
CDAN1	2.40509	3.94583	3.5256
CCNB2	26.227	23.3127	20.8301
CLEC3B	0.146006	0.0614156	0.0745951
SLC2A1	5.93238	8.00266	8.64371
ETV2	1.29324	1.00913	1.04694
CA14	2.56407	1.77761	1.50175
VGLL2	0.00602632	0	0
ZDHHC23	6.08007	5.81096	5.49671
EEPD1	2.12475	3.78315	3.23112
TEX43	0	0	0.0288612
SULF2	0.00403927	0.0122333	0.0103184
AKT1	14.1602	12.3933	12.1515
TDRD3	1.5114	0.340616	0.372985
PJVK	0.0766081	0.281732	0.246019
LRFN2	2.54915	0.676567	1.0377
RBM19	3.34754	2.27056	2.08207
TBCB	39.7076	52.3856	50.8997
CPNE8	1.37096	0.888605	0.971047
PPAN	1.86862	1.64997	1.55835
SMARCAD1	5.30079	2.87023	2.97477
PCDHA8	0.286945	0.103988	0.102746
SKP2	14.6045	12.3631	10.7411
COL7A1	2.34259	2.89209	2.69026
SPIN2B	1.89209	1.28566	1.41283
CACNB1	1.69812	0.761488	0.888879
SLC1A5	73.9863	69.8684	73.8805
CD200R1	0.371839	0.149458	0.204046
USP39	32.9178	30.3912	27.5002
NBEAL1	1.03036	1.05012	0.982359
GLMP	8.15747	3.82824	4.80887
SUCLG2	14.9676	4.924	4.45038
CHRNG	0.0308483	0.0519038	0.021014
ACTN3	0.0191139	0.0385921	0.0234369
PIGK	8.19413	6.07861	4.65739
EIF3A	32.5941	32.4651	31.1749
LGALS4	0.406646	0.112893	0.150624
TMEM40	0.0377449	0	0.0077136
KIF18B	20.4256	20.2528	19.239
CFD	4.23586	5.6535	6.01456
SLC31A2	0.182556	0.157194	0.268833
CLRN2	0	0	0
TFB2M	6.59868	4.78869	4.84693
TSPAN10	0.555356	0.391882	0.361905
IGFL2	0.310348	0.0447579	0
INO80C	2.05439	4.52161	3.49054
TRAK2	5.60564	5.38679	6.95272
GFPT1	14.3167	16.5627	13.755
TTLL8	0	0	0
RCBTB1	6.91214	7.20852	6.27509
GPR52	0.123573	0.0374251	0.0252535
PACSIN3	15.4673	5.33149	6.51953
PRUNE1	13.4798	18.1725	16.1061
ZC3H7A	6.86106	3.73272	4.45764
GRIA4	0.0693371	0.0174995	0.0190748
DYNC2LI1	3.13846	2.45122	2.1062
GAGE1	0	0	0
KLK7	0	0	0
ABHD1	0.258441	0.0322465	0.0148358
NDC1	17.5082	11.3473	10.9689
TM2D1	5.02105	4.35778	3.88776
RHOD	1.66863	0.343345	0.314941
WDR3	2.17078	2.35923	2.43339
PABPC1L	9.36868	16.8136	16.5825
SCGB3A2	0	0	0.0127795
CASP8	2.87902	3.51923	3.45772
PANK1	1.16704	0.604185	0.674486
ATOH1	0.0364685	0.036816	0.0372638
TRIQK	5.66662	8.33063	7.24898
NDNF	0.453703	0.332069	0.258842
SLC4A7	8.04922	7.64037	7.33042
GSTT2	1.80871	2.73892	1.996
MAMDC2	0.108144	0.0211305	0.0463397
NPEPL1	1.21761	0.925462	0.879184
PRPF4B	15.0973	15.7973	16.9771
ADAM23	2.72412	4.0226	4.25981
HSPB6	1.08526	1.58429	1.48389
HAPLN3	1.1064	1.45588	1.11884
UMAD1	9.18287	10.4827	9.19733
PHLDA2	5.57498	7.09199	6.71792
RAB3D	2.61467	3.49078	2.8552
KIF11	15.0603	18.5607	16.7597
PPP4R3C	0	0	0.0055106
DDX5	71.6342	62.3398	63.2744
FDCSP	0	0	0
PTAFR	0.137133	0.0634515	0.0788194
CENPX	26.222	32.9259	29.8896
UBE2Q1	30.8605	22.7519	21.1038
SLC39A5	0.31493	0.575081	0.430641
BBS10	5.83415	6.92423	6.21359
LEAP2	1.41435	2.43239	2.1478
COLCA2	6.83288	6.60922	9.98458
BRIX1	13.1308	6.64422	6.26171
PAN2	22.4638	24.3056	22.8878
CDK3	0.223706	0.248422	0.266682
TAS2R31	0.0263364	0.279167	0.403661
ZNHIT2	6.05321	5.85108	6.77429
BEST1	0.840107	0.813155	0.832275
ZBTB42	3.01602	2.81884	3.18734
TMEM131L	4.97789	7.10382	6.68308
HNRNPU	76.5564	75.2327	72.4721
MAP3K10	6.24535	2.80613	2.91848
CARM1	21.5991	11.6291	12.0326
WDR41	3.20963	2.89854	2.56137
CENPA	12.3599	11.8206	9.28332
ASF1B	73.6192	78.0439	71.8975
CYBA	0.140174	0.113208	0.184155
KCNK1	6.73533	3.15091	3.47331
KCNN1	0.797024	0.0954634	0.110428
ATP6V0E1	19.6411	17.7961	15.7779
PRR3	0	0.0190229	0.0128362
XPNPEP3	1.5377	1.7565	1.73338
NAMPT	7.92806	5.85272	5.94364
GUCA1B	1.65492	2.10971	1.35775
GTF2E2	6.48144	7.8665	6.35809
BRAT1	13.1774	17.1628	14.7084
C9	0	0	0
MOGAT3	0	0	0
UFSP1	0.985406	2.09861	2.1931
ZBED4	10.3122	10.0836	8.90683
ZFP14	3.5551	3.5421	3.31454
CNTFR	12.0308	11.6247	10.3213
ELOC	10.1694	8.99538	7.99105
CCDC71L	3.11656	2.19372	2.11328
RANBP9	31.8825	35.2115	32.8816
UBE2E1	34.3641	10.1024	12.2184
RSAD2	1.54083	0.842336	0.812794
LRP10	21.8401	16.0863	15.5653
CTSA	19.7883	11.9875	12.5204
B4GALNT2	0.903216	0.00302931	0.0137977
CHIT1	0.00869646	0	0.00177722
PDE9A	2.33866	2.08516	2.38966
ADNP2	10.9328	13.4692	12.4348
NBPF1	10.6263	13.8974	12.8571
PRKAB1	11.1049	9.67658	8.99146
DDX51	3.8845	4.16461	4.1462
COQ8B	4.94133	5.2481	4.35318
ITGAX	0.00190058	0.00383739	0.00388406
ZNF444	7.7225	4.45678	5.47885
PPP1R18	0.0058468	0	0.00597431
BLOC1S5	5.79968	4.92144	3.75462
GPM6B	1.47596	0.36832	0.513205
STAG2	22.5639	10.3831	12.523
PLK5	0	0.0346099	0.0583847
THAP9	1.7287	2.51593	2.36894
NUDT1	6.14744	8.30064	7.26607
HPCA	1.64767	7.56016	5.12671
WASL	11.062	8.81393	8.14363
TMEM210	0.342315	0.40516	0.301535
USP51	2.76399	1.77707	1.97325
STK11IP	5.01757	5.97835	5.94249
PEX7	3.95648	4.39361	4.21496
MYCL	19.6081	5.75298	8.22159
NCCRP1	0.00679713	0.0411714	0.0138907
TXNL1	8.40622	6.91016	6.99421
CARD6	0.11614	0.0246835	0.0187378
GPHN	5.50591	5.71429	5.54137
RC3H2	6.79282	5.66662	6.04493
RGCC	0.377807	0.802271	0.292863
CHMP3	8.67178	8.31037	8.7997
DTX4	2.84748	1.45072	1.46158
SLF2	3.11124	6.14799	5.2719
TRAPPC12	4.114	6.07552	5.18105
LSM11	1.45188	0.562787	0.477823
GPBP1	23.7755	23.0143	20.9083
AMBRA1	9.05543	9.21602	8.36128
DAPK2	2.37841	1.46677	1.73188
HSPE1-MOB4	0	0	0
TTC9C	8.25305	7.55012	6.79399
MOGAT1	0	0.0259024	0.0262174
ZNF773	1.56214	2.0276	1.71363
PGAP2	11.1903	7.30155	6.64914
FER1L6	0.053264	0.0246453	0.0158741
FOXS1	0.16309	0.0102903	0.0312462
SMPD1	2.46405	3.51907	2.66766
MRPL24	23.1455	15.4546	15.5778
HACD1	0.203708	0.153143	0.146148
RENBP	1.69285	0.435492	0.400717
PLEKHM3	1.64016	1.39052	1.10057
CEP76	2.56319	1.99912	2.30453
STARD6	0.101088	0.00728939	0.0368902
ALG1L2	0.780314	1.95579	1.96125
AXIN1	9.19959	9.63714	8.69194
NDUFS3	8.54308	5.83595	4.72779
TRIM52	1.86448	2.26076	2.03703
LONP2	4.66656	5.15678	4.91458
IGFBP4	6.15402	4.37416	4.93317
XXYLT1	11.2797	10.8452	11.1498
LMNTD1	0	0	0
CD8B	0.0216385	0	0.00737013
RPL13	39.4977	53.2688	40.9356
WNK1	18.7721	21.8648	25.2388
KIAA1671	2.69268	1.96239	1.75611
TTI2	1.68139	1.93209	1.9686
IFNA1	0	0	0
RB1CC1	25.7824	32.9331	30.4147
MGST3	4.27619	8.36893	6.50348
ILK	2.15332	2.0258	1.82173
ONECUT2	4.58234	4.11433	3.99935
ARHGAP20	2.2606	2.80601	2.30604
SEMA4D	3.06684	2.20175	2.41287
EMILIN2	0.580829	0.398643	0.418436
TSNARE1	15.3871	9.88117	10.9937
ZNF502	2.11139	2.22275	2.39249
SNCAIP	3.1423	0.854209	0.979003
C14orf39	0.170776	0.0744469	0.0555228
KLRC3	0.468457	0.11823	0.0957347
BEGAIN	5.99148	0.20341	0.244731
HCAR2	0.0393312	0	0.00669816
CWC22	6.70618	4.49162	4.55451
APP	94.6239	92.9835	86.5907
TMED1	5.61604	10.5497	7.43646
P2RX6	0.446262	0.611209	0.519892
ANAPC7	7.3343	7.95533	7.70687
ZSCAN5C	0.0142122	0.00717381	0.0145221
PSENEN	32.8066	31.9569	28.9651
CPSF6	16.6404	18.6037	21.4323
FZD4	0.919624	1.35673	1.2374
SAXO1	0.164861	0.154954	0.174265
HLA-DMA	0.0212229	0.0107126	0.00542144
C15orf62	2.04224	1.24847	1.31003
NT5C3B	8.3968	5.0314	4.53905
TMEM38A	12.4425	4.58451	3.81279
RGS14	10.2402	7.02771	5.68042
MRAP	0	0	0.0102065
TFF3	14.216	2.69598	3.42272
MED25	20.1012	13.3001	13.5561
DUSP15	2.10661	2.7962	2.6164
BLVRA	8.62352	4.65845	5.1753
HTR4	0	0	0.00195002
C1orf127	0.0940717	0.00379873	0
PTPMT1	5.99615	3.27433	3.05343
PITX2	0	0.00241124	0
DPH2	13.1786	8.00474	8.79603
CXCL17	66.6243	1.60956	2.01043
ZNF551	4.26268	2.47303	2.97864
IFI27L2	2.22461	1.14332	0.859654
DTWD2	0.990081	1.57865	1.42229
FNDC1	0.0627708	0.49309	0.354773
FHL1	0.551509	0.330438	0.284059
UNKL	7.30005	9.17535	8.80481
ADAMTS15	0.597227	0.382806	0.401991
NOVA1	3.57866	2.89264	3.19175
NMB	8.95876	5.57788	4.61067
ATPAF1	8.20846	8.11693	7.13395
DLG5	19.0119	15.6713	16.9641
TOB2	10.4024	9.11596	9.64213
ELF5	0	0	0
CCDC38	0.0330025	0.0128142	0.0259402
MPST	4.72554	2.311	2.61549
SF3A1	33.6787	35.0891	38.0794
TIMM13	24.5862	19.5234	20.5825
CFAP298	3.33612	2.4976	2.54436
NAGLU	11.9543	10.2429	9.92387
LCE1B	0	0	0
PDYN	0	0	0
ZCCHC24	2.28914	8.10985	6.57386
PHB	10.9646	11.5535	10.7741
FOXA3	1.77259	0.414863	0.432444
ASAH1	4.51174	12.2615	10.7434
PCP4	89.1898	26.0044	39.5618
ZBTB7A	26.0417	18.0655	21.5392
ZDHHC3	5.92282	7.19402	6.98181
ITGB3BP	14.7032	15.3133	13.8461
POLR1D	8.44559	9.09645	8.74523
CSF1	1.41197	0.383286	0.496979
UBE2S	113.87	153.785	119.621
ATP1B3	24.3399	32.0254	27.7311
TGFBR3L	2.37677	1.07437	1.20524
ZNF791	8.9004	10.6302	9.68812
MATK	0.266232	0.0163884	0.0165877
IL34	0.0120418	0	0
CYLD	0.63207	0.781638	0.632068
GHITM	46.1411	57.4758	46.5613
SNX20	0	0	0
MOB3C	2.81803	1.17925	1.24236
ABRACL	27.0351	14.8962	15.9703
CDK14	5.45768	3.36891	3.438
FSIP2	0.387595	0.176508	0.213345
SLC9A9	0.167771	0.106271	0.0403365
SIRT1	11.5983	15.6516	15.3529
TMTC1	2.05676	1.71376	1.96082
TEX49	0	0.0206274	0
ASB5	0	0	0
PAGE5	0	0	0
ADAM28	0.0301935	0	0
CRYAA	0.0147663	0	0
SYNC	0.0848247	0.163481	0.0787951
ZNF486	0.555332	0.672112	0.625477
CEACAM8	0.0102828	0	0.00525351
MTRNR2L1	0	0.00873976	0.00884606
NXPE2	0	0	0.00733472
ACP6	1.467	1.31416	1.35656
SS18L1	18.1876	16.0162	16.5373
TUBB3	1.72991	2.99338	1.79865
MOB1B	2.71461	2.20534	2.37108
C19orf44	3.85612	1.78372	1.64072
KCNJ8	0	0	0
GFOD1	0.347253	0.649048	0.548952
PPWD1	4.58124	3.9565	3.66272
ADAM12	0.0245441	0.0261546	0.0111464
GPNMB	1.52596	0.303087	0.212204
SLC22A25	0.00358335	0	0
ABHD16B	4.46873	2.71587	3.05725
RPS3A	90.4202	102.333	84.9979
DEXI	0.8198	1.19807	1.36422
FUCA1	15.0145	28.0475	22.4089
ZNF34	6.07493	5.87016	4.9647
ZIC3	0	0	0
TBC1D4	0.381654	0.311902	0.292999
DIS3L	5.89381	3.47311	3.80093
DHRS4L2	3.35049	2.63797	2.57723
ACVR1	2.39916	2.31657	2.63741
SIDT1	0.278569	0.138086	0.129539
NDUFB6	9.82201	10.2481	9.20481
SEC14L5	0.070576	0.584657	0.449659
COMMD6	4.61771	5.62217	4.71367
ASB2	0.0186732	0	0
QPCT	0.186229	0.250672	0.0528585
BEND4	0.760819	0.246216	0.330713
REXO5	5.10141	4.13388	3.77676
DDX20	3.89783	3.54035	3.16801
CMTM1	4.27661	4.12281	4.39801
TNS1	10.9334	4.52138	4.87941
ZNF491	0.203977	0.572996	0.575434
GTF2A1L	0	0	0
DDI2	5.91585	8.5602	7.50515
MYBPC2	0.0108776	0.00366042	0.0111148
LZTS1	2.15125	2.51904	2.07778
ADO	11.0835	9.12341	8.52986
NIPSNAP3B	0.123459	0.17449	0.0504607
JMY	8.69253	8.49016	7.83071
CLEC2D	0.367184	0.495545	0.485774
PRKCE	1.23619	1.17536	0.951173
AMPH	1.9418	3.02716	3.08835
NECAB3	15.6896	19.4434	18.4048
C11orf42	0.506237	0.487291	0.372921
OPN3	5.14821	3.93542	4.05512
ZNF418	0.0238964	0.0452328	0.0366263
CTXND1	0.00975669	0.0059098	0.0119634
KIAA1841	5.24196	3.5053	3.56856
PLEKHA8	4.98645	6.76203	5.65786
KANSL3	13.2315	19.6524	17.2398
ARIH2	12.9869	17.9781	15.8354
ASPRV1	0.111164	0.0311733	0.0315524
ZFHX2	1.73103	1.45404	1.66434
ZNF723	0.0112039	0	0
FRMPD3	7.8704	3.93787	4.01877
PTCD2	0.577074	0.896267	0.679242
MRGPRX3	0	0	0.00789083
TMPRSS4	4.96676	0.562124	0.515103
GNB2	76.2166	92.5728	86.2167
UBTD1	7.58925	9.04591	7.26355
ELF1	14.0588	13.4957	13.098
CAPN15	10.4197	6.60885	6.80846
GPX4	143.297	205.636	180.954
CFAP221	0.137859	0.0224925	0.0256119
ERF	18.9981	9.15292	12.3162
EPB41L1	6.80875	4.12418	3.73209
ZNF653	2.6922	2.20389	2.26815
RAMP2	13.2808	0.260107	0.574408
TBC1D16	17.3286	19.91	17.2797
MRPL28	17.0296	11.2128	9.76627
GRB10	9.99431	8.64955	8.52404
KLHDC4	1.09223	1.15485	1.08532
MDN1	4.21873	4.02107	3.78196
CTTNBP2	2.23792	0.773662	1.324
MYT1L	0	0	0
NCOR2	29.2821	19.9887	22.3297
TMEM212	0.00494473	0	0
OR2L13	0	0	0
SLC13A2	0.183375	0.00841466	0.0042585
MLH1	11.2864	9.81457	9.41274
HOPX	0.343358	0.129549	0.104545
GDI1	59.4755	69.2587	61.4835
CCND3	8.03625	8.2064	7.88001
SLC6A15	0.666035	0.539452	0.611722
FAM174A	7.67185	6.68099	6.16072
DEFB1	0	0	0.0287404
APOL4	0.0245734	0.0124038	0.0345253
GNA12	6.85857	7.99512	7.14731
MPDU1	10.7721	10.4864	10.522
NUPR2	0.847263	0.472686	0.637914
RCBTB2	1.06192	2.27044	1.6315
CSTF2	17.6558	14.8761	13.4427
ACTBL2	0.269472	0.0242893	0.00491694
MTFP1	0.697603	0.472169	0.40501
TRMT61A	3.92641	2.75744	3.21218
NMRK1	1.37056	1.03596	0.856621
PHF3	15.2455	18.4838	17.8707
NLRP10	0	0	0
ABCD4	3.67511	3.47796	3.13016
BCORL1	14.1459	11.2813	11.5834
ZNHIT6	3.37582	3.22183	2.97725
TSPAN6	2.71563	1.04153	0.951204
NFKB1	3.47668	0.911075	1.15709
IPP	7.18866	6.90182	5.95125
CNIH4	6.81203	6.79707	5.75333
GALNT18	2.91729	7.32717	6.10196
ADRA1A	0	0	0
ITSN1	12.366	8.16318	8.23973
SLC38A1	19.1488	12.8641	14.5953
CAPN5	8.85485	13.1722	11.96
GJA8	0	0	0
ARMC1	28.9252	29.8912	28.9296
SOX4	127.108	51.6678	57.2269
GRK3	1.23709	1.43563	1.18876
EML1	0.210003	0.43316	0.322646
EPN2	3.83278	3.16174	2.98405
ZNF732	0.0980919	0.0680809	0.175404
PRR22	1.67501	2.08929	2.63957
CASTOR3	4.61989	4.68347	4.52278
FNDC10	21.0086	16.2939	17.1312
TOX3	28.4768	19.0603	23.3061
LRRFIP2	6.36237	7.52857	6.37335
SMIM19	3.59321	2.65367	2.46917
ZNF140	1.22839	1.29566	1.2245
CD244	0	0	0
LRRC52	0	0	0.010035
RPS11	298.154	245.717	213.827
TAFA3	0.0104873	0	0
FREM3	0	0.00197596	0
PDE4A	1.3473	0.279789	0.25632
HNRNPCL1	0.0111946	0	0
HMG20B	16.4355	18.7704	17.9159
CD38	0.0019613	0.00197999	0
SSX5	0	0	0
NGFR	0.926552	10.0014	6.94179
ZNF835	2.2995	2.53636	2.13209
ISG15	16.9558	11.8294	10.6024
SDHAF1	33.5817	35.1047	29.7635
MPHOSPH8	10.8133	12.6818	13.0377
ZMYND10	2.71644	1.86546	1.68597
C20orf173	0	0	0
GBF1	10.5436	20.628	18.7544
SLITRK6	28.356	6.31807	8.0875
LDHC	0.211778	0.207318	0.0721323
ZNF142	10.0384	7.81885	7.60752
STEAP3	18.67	10.6215	11.1572
APIP	3.09604	2.84325	2.62557
ZNF865	13.1258	9.9602	10.0539
OLFML2B	0.287398	0.162954	0.177004
GALNTL5	0	0	0.00413171
SELENOO	9.68384	13.7911	12.3484
NAT8	0.0141972	0.186322	0.232109
PSMB7	75.8833	50.676	46.9334
TPD52	70.6172	67.1059	61.0975
ATP8B2	4.13001	2.8698	2.8666
TOMM5	3.52352	3.29637	2.87652
ARMC7	6.26277	4.4137	5.14868
ZNF354C	0.0472093	0.0376257	0.0279278
SHLD2	3.68288	3.11644	2.91146
BRD7	9.08295	7.41456	7.45135
ARMCX4	1.17519	0.804144	0.846852
IL11RA	1.2749	3.21922	2.0586
ESRRG	0.539662	0.0708992	0.0616897
MBNL3	3.7472	0.537395	1.06421
TRAF3IP2	10.24	4.94198	5.67714
MEN1	20.4299	22.8462	23.8586
ZNF662	0.00795546	0	0.00270965
FUT4	0.698975	0.58243	0.505621
CCDC130	12.8227	17.279	17.3022
ALG5	6.93071	3.42105	3.85714
NAALAD2	0.161248	0.164655	0.0984798
MPP7	5.28022	6.83814	6.39559
THSD7B	0.387771	0.0883309	0.11582
PCYT1A	4.64616	4.80443	4.44959
IBTK	8.05265	4.96883	5.21985
MKS1	2.48915	1.18821	0.997162
NPM1	126	143.767	138.061
RPL7L1	16.1874	15.3127	15.7276
GPR6	0.497697	0.690854	0.557993
ISL1	0.0419856	0.00470952	0.0047668
WFDC5	0	0.0130008	0
MRPL57	10.7929	13.313	11.3524
NFAM1	0.265797	0.0349996	0.0236169
NTF4	0.0049176	0.0148934	0.00502485
PDE6G	0.0254796	0.0428706	0.0173568
BBC3	6.26575	6.88886	5.83214
PHOSPHO2	1.80709	1.89728	1.77264
OSTN	0.00417668	0	0
FBXW12	0.0308365	0.0038913	0.0118159
RBM34	0.280728	0.462166	0.348634
USP38	3.61542	3.56098	3.24615
GALR1	0	0	0
TEX48	0.533375	0	0.0187933
ZNF385A	30.6577	23.0042	22.2642
KCNQ3	0.561364	0.0968091	0.148631
SHISA2	6.87279	2.6861	3.19911
ZNF844	2.0817	3.04056	2.80569
SRA1	8.28326	11.9814	10.3213
IL1R1	0.15565	0.136054	0.114434
LYZL2	0	0	0
ZNF263	5.8425	5.78287	5.46946
GCFC2	4.46763	5.51606	5.85213
OLFM3	0.00299905	0.00302763	0
DEDD	10.8568	4.0656	4.31471
MRPL3	35.2435	20.7817	20.1085
PRPS1L1	0	0.0124522	0
SIGLEC8	0	0	0
RIPOR3	0.0604106	0.0542101	0.0251485
SUGCT	0.00941178	0.0380059	0.0384681
ADD2	4.23934	1.46835	1.51331
PXK	5.43163	4.46175	4.2389
TRMT12	6.51184	6.81845	5.35726
SNX10	3.12232	2.41132	2.68667
STK40	15.251	25.8613	21.7693
EBPL	4.30231	3.07651	3.09561
FAM118B	4.67734	6.59938	5.70449
OR52B6	0	0.0134651	0
RAB40B	1.34795	1.52295	1.47493
GORAB	4.99946	4.62621	4.40575
ZNF677	2.03799	1.75396	1.7944
DOK3	0.786437	0.385704	0.467335
ARHGAP21	11.8862	5.31613	6.51151
CDC37L1	2.24703	3.08989	2.48041
PNPLA6	9.91155	10.9314	9.02556
ISOC1	14.4635	16.4203	13.4759
POLR2J3	0.486597	0.720682	0.784
WDR17	2.98925	6.07545	4.9705
ZFP91	17.1922	14.1293	14.2459
IP6K2	21.2524	17.7938	14.4952
TRIM22	0.154101	0.00225463	0.0273846
ERICH4	0.0142122	0	0.0145221
CLIC4	42.5685	47.4853	43.0781
ZFAND4	2.25229	3.28214	2.87015
AIMP2	25.3606	23.9851	24.6431
LSM12	7.07869	8.0877	7.35035
FNDC5	0.912305	0.289704	0.210073
CNGA2	0	0	0
PIP5KL1	4.14086	5.07408	5.16046
KRTAP10-10	0.0122225	0	0
FCN2	0	0	0
DNAJB11	16.6959	12.9533	10.8239
MAP2K3	4.98624	6.53348	6.32243
ACSS2	3.7076	5.78957	4.59717
EIF4E	1.70699	2.01079	1.77645
ENO1	269.411	271.663	274.845
RASSF10	2.80586	2.46243	2.55211
IFNA8	0	0	0
DEFA4	0	0	0
UBE2V1	1.43991	1.76351	1.28882
EGR2	0.0947581	0.165567	0.126617
KDM4D	0.844245	1.02548	0.668905
NAV2	30.0834	8.97199	10.5461
AHNAK2	0.406114	1.69489	1.74258
CCR9	0.0095726	0	0.00489068
SDC2	0.539449	0.780977	0.514869
MDFIC2	0	0	0
THBS3	3.63237	2.71574	3.02514
DPPA2	0	0	0
ATCAY	13.9573	17.2355	16.3848
CHMP1A	24.773	21.8528	22.474
NPAS1	0.218698	0.867359	0.500141
HS3ST5	1.09091	0.380331	0.307965
ICE2	3.31625	2.2661	2.19326
NDUFA4L2	2.70715	1.75586	1.4394
ATG9B	0.109392	0.0212374	0.0343932
CST7	0.101197	0.0875668	0.0886318
ARL8B	12.8808	15.3871	15.6088
OBSCN	0.159893	0.121483	0.132746
CDH19	0	0	0
KHDRBS2	0	0	0
PABPN1L	0	0	0.010455
CDKL2	0.451595	0.43795	0.31974
RMC1	11.0342	12.7646	11.6528
SPRY3	0.00596284	0	0.00456966
MYH8	0	0	0
NR0B2	9.5718	1.60855	1.62811
UBXN8	0.777345	0.535826	0.567965
PITPNM3	4.2353	0.75227	0.84559
CLEC4E	0	0	0
RPS29	3.4591	3.69462	3.11326
PLPPR3	6.35694	0.113891	0.17542
SYTL2	8.32866	8.03215	8.36641
RPAP1	3.78956	3.66771	3.49005
ZNF729	0	0	0
CLPSL1	0.204224	0.154627	0.0521694
GPC1	6.86679	8.05081	7.27587
ULBP3	0.353808	1.44246	0.903811
SHE	0.0270774	0.00643187	0.0146477
CLEC18B	0.00427767	0.00431844	0.0305967
TAPBP	0.0265916	0.026845	0.0326058
SYAP1	6.83758	9.21211	8.60065
MYRFL	0.0305215	0.0308124	0.0272887
MED20	8.64597	12.3348	10.36
PVALEF	0	0.00752792	0
SMAD4	5.25986	7.74468	6.77736
CTNND2	12.3007	10.3987	11.0076
AUH	4.58478	4.12956	4.00943
ZNF513	12.8535	13.1941	11.8036
ERI2	3.27517	2.6961	3.1556
EEF1AKMT3	2.09902	0.602383	0.505929
ZP1	0.458092	0.0334307	0.0451164
CDC42BPG	5.32114	11.4499	8.69859
WDR70	5.05204	7.31958	5.85506
CPB2	0.0532615	0.0384065	0.0621978
MDGA2	0.00653767	0.00824997	0.00167006
RNLS	0.505929	0.400318	0.377243
LAMP5	0	0	0
KRT78	0.0123724	0	0
TXNDC11	9.02162	8.82615	8.04047
ZAP70	0.0657637	0.0610791	0.0752616
ICOSLG	3.97871	4.15219	4.0316
SERPINA2	0	0	0
ARV1	8.63385	8.57268	7.81963
A2ML1	0.00368197	0.00557559	0
AKR1B15	0.00808705	0	0
SLC22A16	0	0	0
CD177	0	0	0
CXXC1	25.1182	23.7674	22.1798
AP3M2	6.69451	9.20211	8.28741
KNG1	0	0	0
MUC7	0	0	0
GYG1	7.69692	6.78836	6.55398
FHOD1	3.56321	3.66494	3.7705
AP2B1	55.6839	52.93	51.716
BHMT2	0.016901	0.025593	0.00863478
TDP2	10.3911	12.5908	11.683
EME2	1.20845	2.36724	2.30656
LUC7L3	29.5005	43.9223	41.0908
CYP3A5	0.0199743	0.0725929	0.112255
DHRS7B	1.58359	2.07363	1.81388
COX5B	53.8815	61.6665	51.7008
MRPS17	2.83342	1.72882	1.63532
SCOC	4.97929	7.263	6.69435
JUP	20.6758	27.7829	24.8823
IL5RA	0.0529641	0	0.0020815
TMEM242	2.90665	5.1965	4.37519
APBA1	2.07151	1.4665	1.36486
CAMLG	11.5621	14.6912	10.3854
ITGA9	2.40403	0.526384	0.667228
RAP1GAP2	8.87535	2.42095	2.84291
C1orf35	10.8076	11.2729	9.97499
TPRA1	14.671	15.2185	14.5822
EHBP1	4.87308	5.4843	5.59111
NFIB	10.6877	9.04813	9.32543
NDUFB10	67.1482	27.2472	24.7154
MTSS2	3.12249	3.33687	3.42967
CECR2	1.05468	0.440275	0.481383
CR1	0	0	0
TRPC7	0.080204	0.0127845	0.00862664
CEBPG	39.054	32.1151	26.5197
DIMT1	7.28016	6.33593	6.04895
KIF3C	3.96853	2.66242	2.34294
OBP2A	0	0	0
PCDHB5	10.6792	1.35012	1.50762
RALB	0	0	0
COMP	0.624328	0.345777	0.385424
KERA	0	0	0
TP53TG3B	0	0	0
ANKZF1	7.1673	9.52251	8.19696
CYGB	0.19604	0.0598328	0.027951
STON2	5.05562	4.96349	4.71309
FAM76A	5.05927	5.99238	5.32966
LANCL1	17.7591	20.2921	17.2365
FUT8	9.25278	12.3938	11.6916
PMF1-BGLAP	0.0400538	0.026957	0.0682122
PRRT1	0	0	0
GSTM2	0.132736	0.174202	0.177828
GOLGA8H	0.134518	0.150095	0.0795773
ZNF606	3.43734	3.14655	3.12905
ZFYVE1	4.75101	6.2518	5.16014
FBXO9	7.39591	6.5703	6.36246
TMC2	0.0326923	0.0880104	0.103
RETSAT	9.04707	18.1073	14.6812
ORC5	4.32152	4.47204	4.45265
HIGD2A	83.5666	116.202	108.34
GPR89B	0.46271	0.620187	0.582319
MAGEA9	0	0	0
PLVAP	0	0	0
UTY	0	0	0
CLCNKB	5.09152	0.240146	0.224369
CNIH3	0.229482	0.223168	0.314084
CNNM2	0.996576	1.36444	1.21187
ACBD3	18.1868	20.1886	16.583
USP18	21.7995	6.42622	7.05287
PITPNB	2.4352	3.57514	3.25435
COTL1	101.06	43.7996	56.5303
CC2D1B	5.35816	7.0644	6.40615
COASY	24.2185	25.0754	22.1572
GALR3	0.0929626	0.269815	0.273096
TFAP2D	0.137635	0.0292518	0.0074019
C19orf25	9.783	13.371	11.3833
PPP1R35	19.2326	8.96471	9.45568
DCTN5	2.57075	2.53452	2.28498
GLOD5	0	0.0895475	0.0258962
B3GALNT1	4.33265	0.992898	1.46148
SLC35D3	0.330561	0.00575364	0.0582362
SLC12A2	1.54065	2.20699	2.27248
CSNK1G3	3.75914	4.90523	4.60221
VWA1	7.11654	7.67744	7.72742
HIGD1C	0.0362391	0	0
CATSPERE	0.102395	0.0344568	0.0380464
FXYD4	0.0325144	0.0328243	0.0332235
SLC49A3	0.0406799	0.0513345	0.0519589
C4orf50	0	0	0
INSR	6.51846	3.92731	4.26558
FOLH1	0.028127	0.0283951	0.0790362
TMEM30A	25.2046	25.7468	23.4722
FAT1	0.118016	0.0839021	0.0704858
PFDN2	41.3271	56.5168	42.756
GABRA2	0.219759	0.268499	0.221097
MRPL18	34.4967	32.3379	29.0245
LRCOL1	0.0443964	0.0373496	0.0151216
TEX47	0	0	0
SCIN	4.66395	5.708	5.255
ZNF410	0.191443	0.212174	0.191366
KCTD11	5.56531	4.09495	4.10879
KAZN	3.26442	2.64394	2.81299
SCNN1G	18.2713	10.109	10.6041
RDH13	0.882339	1.26347	1.103
PROS1	3.33007	0.649682	0.660686
AZIN2	0.727684	1.92863	1.68818
SEPHS1	27.9199	13.8731	15.0842
SFRP2	0	0	0.00676079
RNF25	9.2834	10.0321	9.21382
TSSK4	3.47299	3.49903	3.72723
MPPE1	2.96559	2.22004	1.94276
UBR4	19.835	27.4246	24.3708
IKZF4	5.24715	4.77681	5.15374
ARC	0.242733	0.834973	0.707336
UBL4A	16.4557	9.48551	9.43373
AGAP5	0.1338	0.627445	0.52041
RASSF1	6.36644	6.01805	5.48324
MYO9B	21.4834	24.1563	21.1399
SEL1L3	17.8449	8.75738	9.55546
ST6GALNAC4	26.5469	12.1278	12.3276
TOP2A	123.079	106.432	101.785
ANG	0.122225	0.142373	0.00960694
ATP11C	5.73765	4.53894	4.73696
ZNF221	0.861016	0.769311	0.455066
NIT1	12.6188	17.0761	14.839
FAM228A	0.0296793	0.0299621	0.0545878
BORCS6	2.32868	4.03232	3.30777
FBXO2	0.270854	0.0290888	0.0353312
SNX6	13.579	13.143	12.2688
RGS12	14.1241	10.8545	10.9236
SH2D1A	0	0	0
CDK6	0.995743	0.844705	0.833688
PCBP2	47.4585	61.0419	62.4551
RAB12	12.164	12.9511	11.8501
RFX2	3.81136	6.51927	5.29033
TMEM267	3.95082	3.53719	3.55846
NKX2-2	0	0	0
PRDX5	146.943	127.491	97.7654
VIPAS39	6.6696	9.80771	9.13135
WNT3	2.78263	0.522996	0.630791
TMEFF2	0.0628448	0.292659	0.194717
C1orf189	0.173704	0	0
LATS2	1.05813	0.48179	0.578776
ZSWIM9	1.69179	1.37502	1.24524
PCDHB8	3.75863	0.7579	0.686896
ARPIN	4.82001	2.71962	2.79746
ASCL4	0	0	0
RPH3A	0.00907639	0	0.00662452
INPP5A	2.49594	3.12769	2.81357
ISL2	0.0786949	0.0122223	0.0123709
PEA15	60.7792	75.6664	68.6456
COL23A1	0.0112477	0.00378496	0.015324
TSPYL4	22.2481	29.344	25.4875
TSPAN31	2.92613	3.47828	3.47721
EFHD1	22.96	7.09773	8.56595
MAN1B1	9.16165	15.5833	11.952
SMARCD3	3.18659	4.82805	3.8111
TMCO3	7.95547	6.94358	6.26635
ADAMTS3	0.267465	0.214362	0.158555
CSK	10.4116	8.50902	8.57042
CACNA1F	0.0155251	0.0313461	0.00594887
RRP7A	13.5435	13.8987	12.0283
PDK4	22.5308	10.8066	12.0507
SALL2	9.21296	3.54074	3.41023
SAAL1	3.87576	2.80741	3.14585
ASB7	2.48866	1.87862	1.9422
SYNGR3	5.55479	5.09974	4.26197
CACNG2	0.154297	0.0463093	0.0639172
TMPRSS13	9.91508	0.847197	1.02644
ADGRA1	0.00413493	0.00208717	0
MRPL14	23.3705	26.8768	20.7143
NRXN3	1.03625	2.07083	2.02464
STIMATE-MUSTN1	0.377336	0.683945	0.514816
RGL2	0	0	0
HOXB9	23.7431	10.2914	11.7526
COIL	13.5335	7.92869	8.0478
SATL1	2.01789	2.19245	1.7898
ZNF169	0.961427	0.516107	0.410631
CEP57	13.7533	13.9685	12.5172
ULBP1	3.15365	2.56597	1.53907
FAM98A	3.17745	3.17739	2.79169
GUK1	15.2117	27.4674	20.4572
FMN1	0.483994	0.371016	0.335172
IFT80	4.27608	6.58496	6.06575
PTPRC	0	0	0
POLE	11.4137	10.9349	11.302
CCDC136	1.34056	0.528613	0.406277
FAM86B1	0.200146	0.166774	0.126602
TIAF1	1.40821	0.778207	0.890636
KRTAP5-6	0	0	0
HECTD3	9.28181	9.68305	10.6451
UGGT2	3.403	4.6819	4.42629
HDGFL3	4.19812	0.913597	1.39467
LMAN2L	7.7224	6.25784	5.91811
ATP6V0A4	0	0	0
PRR13	32.2961	23.2102	25.56
PCDHGA2	0.0719825	0.0181671	0.00817247
LCN10	0.00315382	0	0.0032226
DNAJB7	0.0208607	0.0368541	0.0213156
KATNAL1	2.65577	1.54568	1.73059
DNAJB13	1.04076	0.976464	0.759045
P2RX2	0.204846	0.0827192	0.0697711
LMOD3	0.00314423	0.00317419	0.0064256
SPIC	0	0	0
PZP	0.0021591	0.00653903	0.00441237
LY6K	0.00664101	0.00335215	0.00678584
DLX2	1.52102	1.13336	1.48943
ZDHHC11B	5.25844	14.0047	12.2989
TMEM116	1.1225	1.46789	1.37053
HTR2A	0	0	0
BMF	83.6821	62.9006	65.0603
LRRC28	1.25188	1.64706	1.1948
PPP3CB	10.9981	20.0315	17.581
CXCR6	0.0891796	0.0504165	0.0473847
DHRS3	4.37086	3.08474	3.06343
STX19	0.661787	0.222698	0.201679
SPEM2	0	0.016442	0.00832097
DOP1A	4.02204	5.27645	4.91393
KIAA1958	5.91531	6.77039	5.75739
C3orf38	6.25462	3.40687	3.36141
FAM184B	0.0670003	0.0840361	0.101655
TCF4	0.00218934	0.00276275	0.00111854
C5orf60	0.0409401	0.0578623	0.0585661
URI1	12.5463	14.1001	13.1562
CRADD	0.676009	0.412645	0.212045
RTF1	14.209	17.5012	17.8355
IMP3	8.4914	8.86865	7.91069
TBX19	4.78141	8.50024	7.98585
ATXN7	5.94253	3.70397	3.86286
COQ10A	14.0956	11.5346	10.9802
NECTIN2	20.7071	12.0768	13.6683
SERTM1	27.1787	18.897	18.887
ARHGAP12	19.3973	21.1456	19.265
NIPA1	3.8047	3.8394	3.28921
KHDC1	2.58861	1.50314	1.44351
RNF114	18.013	25.2429	21.7992
SPRR2E	0	0	0
CCNL1	14.9988	17.74	16.1648
SLC7A2	2.85562	1.93677	2.00204
LPIN3	5.10693	3.17542	3.18094
TPP1	30.9358	26.0047	25.3399
AKTIP	1.4861	2.5074	2.27117
BEND2	0	0	0
SLC22A17	1.9328	8.18876	5.21194
SRPX	0.473644	0.546466	0.235073
CRYBA4	0.016578	0.0502078	0.0508185
TMEM198	9.50205	8.97661	8.27047
CPOX	5.98154	6.80123	6.63663
MACO1	15.3031	13.607	14.1039
QRICH2	1.44623	0.848148	0.903778
PCDH18	0.351903	0.052781	0.0616419
ACSBG2	0.144315	0.24413	0.263041
CCR7	0.0589681	0.0162355	0.00547764
LAMA1	0.262592	0.366002	0.381705
TFRC	19.7315	14.3954	16.7792
CDH7	0.0703137	0.0326899	0.0141804
MAP1A	1.3699	3.61636	3.14723
FUT9	0	0.000989347	0
SLC35B4	1.39951	0.662509	0.744001
ABCD1	5.21209	5.97359	5.66004
DCAF1	11.3286	10.7311	10.8275
LIPC	0.00518701	0.00261822	0
WFDC3	0.212432	0.0733667	0.108532
FAT4	0.0826034	0.061098	0.0860762
ZBTB8OS	7.92747	8.2029	7.57901
ZBTB26	3.53123	1.16005	1.34274
PARP11	1.14063	1.3332	1.39595
RWDD2B	3.96411	4.70952	4.17196
PHLDA3	3.71037	1.63497	1.81684
TTC39B	6.87654	4.64287	4.77474
SMAD5	25.7179	28.4583	27.6136
CD5	0.200356	0.176982	0.170605
LRRC37A3	0.672148	1.02671	1.06617
TMPRSS5	0.24748	0.397702	0.392217
CDC25B	77.2744	59.3757	62.1009
HILPDA	6.20276	5.9078	6.3513
DLEC1	0.469227	0.223013	0.248792
SYCP1	0	0	0
CUX1	9.99587	4.84603	5.45408
MGAM	0	0.00378179	0
PRKX	0.139615	0.113598	0.0894286
IL9	0.659724	0.0229659	0.0464905
TSHZ2	0.0833549	0.0194191	0.0229311
MAK16	2.6329	2.73642	2.75836
SLC8A1	0.453227	0.333099	0.313337
MROH1	3.72649	4.94712	4.63811
GREB1L	0.731244	1.22608	1.17082
IPO9	25.7249	28.0923	27.6707
CCDC88B	0.169451	0.382862	0.187988
CELSR1	7.13076	7.06305	7.73147
MMUT	9.56085	10.2023	8.31824
CARNMT1	1.76444	2.68218	2.19032
GPD1	0.0774815	0.224457	0.137689
GATD1	19.5351	22.1181	22.4868
ACSBG1	0.0228707	0.0841088	0.0751163
TNFRSF12A	3.61582	6.56609	5.56802
TSPAN12	16.4586	8.11227	9.24292
FGF11	0.0386551	0.0292676	0.0345608
QSOX1	17.0532	31.7958	25.2538
TCF24	3.17293	3.10881	2.71681
CDH23	2.57891	3.59708	3.44076
SEC11C	25.0595	15.7302	12.6568
SEPTIN8	16.1107	5.56749	5.99153
COLGALT2	0.0978208	0.0873585	0.0480549
MMGT1	8.92718	9.75662	9.03734
GLT8D2	0.230176	0.203323	0.146997
SPANXC	0.173704	0	0
SRRD	2.31602	3.18973	2.62099
ZFP92	0.129933	0.0333485	0.0382547
PKN3	12.2098	2.68642	3.13021
ZZEF1	2.65711	4.08263	3.63565
ZC3HAV1	8.7607	6.76747	7.11503
AMPD1	0	0.00543784	0
RTP4	1.20258	0	0
NUTM2D	0.471576	0.722849	0.682471
KCTD12	3.92435	1.74212	2.47614
PDE3A	0.00480283	0.0129296	0.00490757
CRKL	12.2606	13.2058	11.029
PUS3	5.26418	6.46905	5.31747
TEX44	0.00972142	0.0196281	0
RNF31	8.4549	7.76175	9.07773
ADAR	66.5076	37.6859	38.3925
PNPLA4	0.281319	0.429945	0.255515
CDKN2AIP	5.98339	6.33796	6.03213
S1PR5	4.07271	2.21538	2.26681
HMGN4	36.8727	29.7239	23.6801
MTIF2	11.0817	9.73512	8.54651
FYN	12.0224	16.3017	15.1134
PPP1CB	20.1414	14.5131	15.4671
ZNF106	4.59905	4.97086	4.31111
PRDM2	8.92622	8.48319	9.92331
SLC7A8	0.157091	0.0679662	0.0435688
TPH2	0.00194035	0.00195885	0.00793068
ZNF771	0.787078	0.534535	0.63852
JPH2	0.0113114	0.00685151	0.00693485
PAK4	10.2323	13.59	12.1913
ZP2	0.00389363	0.00393074	0
RGS17	3.92329	3.69091	3.97233
ACOT6	0.0227299	0.0229465	0.0232256
PTEN	0.363153	1.08587	0.871726
PPP1R10	0.00515617	0.0208212	0.0105372
OSTC	11.7402	10.9708	10.2546
MBTPS2	2.0573	1.42464	1.52815
DTNA	6.23391	4.01578	4.12769
FLT3LG	0.174791	0.00953819	0
RPL27A	48.564	46.1322	37.2679
HAVCR2	0.0353436	0.0499526	0.032503
ARFGEF2	7.86543	7.80837	7.12314
ATP1A3	7.85107	13.3158	11.3669
NPHP4	4.70621	7.01269	5.83969
TRPM6	0.0014625	0	0.00747195
RBM11	2.81428	4.2789	3.95839
RAP1A	6.54251	8.05489	7.02045
VTN	0.0997136	0.0950715	0.113209
PEX3	7.0612	7.66603	7.4625
SLC2A12	2.20568	0.780712	0.375118
SLC39A10	2.15753	1.5698	1.69415
FGFR1OP2	2.6322	4.86677	3.8676
GPCPD1	4.32268	8.18454	7.75272
ZSCAN2	3.448	3.18592	2.8332
GEMIN5	6.3157	8.2901	7.52333
NCAM2	0	0	0
ZKSCAN3	1.90203	2.3182	2.11091
C8orf88	16.257	15.3036	12.5701
ZNF225	0.381424	0.373789	0.378335
C1orf56	4.72959	1.89822	2.30439
SPATA25	3.3745	0.788911	0.925541
LDAH	1.86218	3.0281	2.76122
SLC12A7	26.5225	16.2382	17.4828
GPAT3	0.767605	0.57532	0.507052
RBFOX1	0.0311031	0.0198313	0.0100362
TAF1C	5.38801	5.49534	4.96359
LYSMD4	1.4915	2.11324	1.92915
C4B	0.0132256	0.00381474	0
ART4	0	0	0.00263482
SPATA5L1	2.77894	3.5825	3.07349
RAB39A	15.0757	12.0153	10.8702
TUSC2	10.2428	12.4841	10.8659
TENT4B	0.987223	3.08322	2.88119
FBXO47	0	0	0
MZT2B	19.4004	7.12668	7.24364
IBSP	0.278287	0.052676	0.0355444
IMMT	28.4309	40.1737	38.3773
PIDD1	10.8332	12.4281	12.1603
SPANXB1	0	0	0
CSTA	0.0489611	0	0
CCT5	24.2576	26.5785	21.7821
SETDB2	1.52406	2.16662	1.93376
TWIST1	4.57636	3.61186	3.22331
CLIC1	0.0553851	0.0139782	0.0141482
METTL26	24.6119	25.7439	23.8349
PARP2	17.6331	11.5913	9.46495
ADRM1	75.7474	87.0576	81.0615
ADAM2	0	0	0
OVOL1	4.81341	2.73996	2.84467
ARPP19	16.0882	12.9449	12.5959
ACRV1	0.133718	0.171808	0.19874
RCL1	2.77507	2.66627	2.66936
ZFR2	2.56047	1.60527	1.68026
ARX	0.219716	0.0519128	0.109865
SULT1C2	2.10659	0.896884	0.888165
REL	2.04388	2.44203	2.19221
SRGN	0	0.0222506	0.0112606
ZNF212	2.89429	3.50625	2.97468
EHD3	0.672816	0.307409	0.391158
TRIM3	1.96361	1.78207	1.25504
DMRT1	0.00413302	0	0
CNDP1	0.0168598	0.00378232	0.00382832
LIPI	0.316074	0.435825	0.40174
LZIC	6.9004	5.36307	5.18737
GPR37	0.761022	1.22205	1.04137
ZBTB8B	1.70861	1.97766	1.64418
HAO2	0.0358144	0.00723114	0.00731909
UHMK1	8.61416	7.86098	7.43506
ZBTB10	8.12395	8.59463	8.00124
CDCP1	30.1995	18.5018	20.3504
PARD6A	2.86423	3.01011	2.36351
FAM160B1	2.55441	1.17911	1.24207
ACTG1	620.206	554.521	706.488
MRPL10	13.756	15.8759	14.6326
ABHD6	5.0797	4.88607	4.30243
SLC35E4	0.486159	0.480976	0.417279
ESPNL	0.012537	0.0151878	0
LYPD5	0.75001	0.285267	0.304928
UBE2T	89.6694	102.414	93.1599
PAQR5	0.220334	0.346736	0.320051
FAM107A	0.310788	0.0484653	0.0387275
PTH2	0	0	0.0299301
KAZALD1	5.52227	3.66275	3.92404
SPINK2	2.02019	1.7054	1.37023
BNC2	0.00175484	0.000885783	0
OR51I2	0	0.0144546	0
MANEA	5.37841	3.98001	3.56227
APOM	0.0161985	0.0163528	0.0165517
MRPL1	7.26555	6.86676	6.38464
KLHL42	5.29534	1.4709	1.98985
YAE1	4.60543	3.96777	4.4171
SLC6A17	0.34401	0.463732	0.370122
WASHC2C	4.48943	1.89715	2.20212
BBS9	1.78178	2.272	1.70532
PARN	11.702	13.9631	12.7629
RAC2	0.70091	0.0964894	0.130217
C4orf3	6.24829	6.20436	5.23246
FAM151A	0.274929	0.054156	0.0479628
NSUN4	4.38049	5.43683	4.57661
TTLL1	2.50599	7.13176	5.60828
LNPK	3.20716	5.13929	4.92921
STX17	5.07155	7.92895	7.35878
HIP1	14.3007	6.99639	7.00783
DMRTA1	0.0217279	0.0170605	0.00740057
NPHP3	2.1149	3.69647	3.3435
RIMKLB	4.64536	5.18883	5.23919
ETS2	0.00292595	0	0
SGSM3	9.9553	16.5094	13.9683
FAM72D	3.82532	5.23775	5.11805
LURAP1	1.59538	0.849218	0.770628
DCUN1D3	0.899471	0.777702	0.850925
CPT1B	0.376924	0.324266	0.415286
GRINA	153.388	121.78	135.721
C12orf57	12.6779	4.38149	4.65538
CSPG5	6.28508	3.91393	3.66576
ACD	8.63499	8.3509	8.0859
RGS6	0.0195571	0.00455618	0.00307439
MGLL	14.2126	1.96297	3.02991
ARL5A	3.7015	3.80347	3.76177
EID1	18.2422	29.207	25.0188
AGPS	4.85991	2.75861	2.69496
TRAM1L1	0	0	0
GTF2A2	7.49447	9.12058	8.07811
TRIM7	1.60868	0.504959	0.602836
TWIST2	0	0	0
MFN1	9.63271	10.0731	9.45765
METTL4	4.76813	2.30245	2.22245
PRIMA1	1.51996	0.244116	0.300032
SAMD9L	1.28512	0.245396	0.273411
UGT2B7	0	0	0.00608142
MPEG1	0	0	0
SDC4	70.1462	51.4501	46.7657
CBS	7.71298	1.11607	1.37258
GTPBP10	2.61139	2.71561	2.48931
PRB3	0.698427	0.137099	0.198239
ENDOU	0.0100371	0.0101328	0.010256
TMED8	7.69306	8.64171	7.49021
NECTIN4	1.78521	0.372071	0.455054
OBP2B	0	0	0
NID1	46.6347	26.0949	27.7546
LDHA	55.132	85.38	86.6419
CCDC113	0.945917	0.774021	0.748667
RNF133	0	0	0.00950722
CLEC14A	0	0	0
NSD1	9.09605	3.48271	5.16096
SYT7	35.9143	24.5442	25.9366
ATN1	52.7992	19.2021	28.4971
FBXO44	8.21474	6.77295	6.44635
JCAD	0.156843	0.146926	0.07941
GLI2	0	0	0
TRIM16	1.01074	0.647357	0.606515
NIBAN1	43.5797	30.9928	33.4193
TMEM167A	11.0889	9.47444	9.2034
KRR1	3.00815	1.50641	1.50556
PLS3	32.6598	16.5035	19.19
INPP5E	11.9038	10.7375	11.3538
TACC3	28.7719	36.3398	30.0812
TEAD2	0.0090233	0	0
MTCP1	1.20958	1.21202	0.992439
AEBP2	2.42831	2.26765	2.35376
RPP38	10.9578	10.1621	9.33894
ARFRP1	3.06547	3.03418	2.71985
POU4F1	3.66943	5.34317	4.73138
FLNA	71.7721	71.5238	68.3392
ULK4	1.77792	1.39463	1.63293
RALA	21.9664	20.5574	18.967
BCL7C	7.5233	5.6106	4.98226
ARRDC1	12.3258	26.9397	21.432
BOK	9.36627	4.08156	4.14154
DPEP2NB	0	0	0
NUMB	8.78405	6.88229	7.32987
FUBP1	27.6677	23.1189	26.5084
KCNV1	0.021191	0.0213929	0.0236216
KRT33B	0.216462	0.00809353	0.0245759
ZNF772	1.11598	0.877248	0.809041
ZIC2	11.6616	6.46658	9.19736
OAS1	8.86531	4.41454	4.74593
RPL5	152.363	165.166	142.58
FHOD3	5.87078	5.45981	5.69007
FEV	0.793954	0.0331207	0.0335235
ABLIM3	3.43329	4.65704	3.86944
APLNR	0.00719354	0	0
FKBP10	0.742559	0.101645	0.135032
DPYSL5	23.8564	21.2556	23.0356
ZSCAN12	1.46069	0.817582	0.63002
TBX2	1.17521	1.08961	1.26465
TRMT112	29.7025	35.4314	33.7065
RNF10	27.4876	29.3202	27.1667
STYXL1	17.9727	20.0648	18.7643
HACD2	10.3693	12.5506	11.8997
COL13A1	0.13069	0.249735	0.150233
TMEM18	4.47269	8.61892	7.50084
SUCLG1	8.99347	8.91767	8.11583
NTRK3	0.00351825	0	0
IZUMO2	0	0	0
ZNF362	21.5858	6.2343	8.85892
C2orf66	0.0886111	0.113853	0.0740811
KLHDC1	0.541188	0.726956	0.740367
PLK4	6.3534	5.4358	5.56015
CNTN2	0.00533839	0.0202097	0
SLC12A5	1.40298	1.7024	1.71059
SNAI2	0.0530248	0.327128	0.276926
ANKRD33B	0.142927	0.104054	0.0926815
TMEM88B	0.437227	0.0551742	0
CLCA2	0.0179422	0	0
OR2AT4	0.0129028	0	0.0131842
C1GALT1C1L	0.128317	0.302259	0.335071
DMGDH	0.770244	0.785334	0.619697
POU5F2	0	0.00397332	0.00804328
TTC1	22.0263	26.9146	23.7968
HOMER1	7.29913	8.63025	7.59671
RMDN1	11.5707	10.8467	10.1392
SLC35E1	11.2308	11.9494	11.6669
DDX23	16.804	12.7939	11.8569
C2CD2	2.51483	1.18183	1.29202
CD37	0	0	0.00330159
BCAS3	5.19275	2.55327	2.28819
SH3TC2	0.0285925	0.0135305	0.003652
PCNX1	3.42814	3.57774	3.38537
PKIA	7.83212	6.48058	5.63724
CEACAM16	0	0	0
TMEM86B	0.916453	1.11643	0.889356
SPANXN4	0	0	0
FFAR3	0	0	0
ZPBP	0.0254346	0.0308124	0.0259893
ZNF428	6.69626	10.1025	9.151
HELZ2	8.76815	14.6437	11.1773
RAB4A	5.15855	6.81923	5.8106
FOSB	0.152533	0.131989	0.188021
SNX16	4.74211	4.48699	4.66076
KRTAP10-6	0.0176093	0	0
NBPF20	0.177659	0.310829	0.168515
NSUN2	7.9799	7.78479	7.68985
ZNF345	2.90858	2.3032	2.45589
SLC35C1	3.10974	1.95232	1.99131
SNRPA1	14.555	12.8219	11.3977
REEP6	15.218	35.8248	34.2635
GAS7	0	0	0
CYP21A2	0	0	0
ACAP1	0.315238	0.73342	0.744192
CENPB	54.5079	58.2008	57.5203
SHANK3	3.05504	2.41781	2.27768
TMEM165	12.2634	8.87003	9.53367
SPRR1A	0	0.0502698	0
WDR48	9.15886	9.33677	7.89637
AQP4	0.0156986	0	0.00229157
EIF5A	111.274	87.5943	89.7821
PRIM2	4.07634	4.34785	3.8385
RBMX2	17.6344	14.6261	12.6387
TAS1R1	0.0604362	0.0891715	0.0427529
HSD17B6	7.69284	3.36932	2.82982
PEX5L	2.28676	2.08578	2.06955
ADRB2	0.0351445	0.0630745	0.0239406
PHF6	12.4166	10.437	8.81928
CUZD1	2.08036	1.50461	1.81242
NCOR1	12.7456	10.814	11.0927
COX4I2	0.0194008	0	0.0198239
ZMIZ2	68.9475	60.2816	66.8964
HCRTR2	0.0205367	0	0
ZBTB4	20.3969	8.05677	8.90024
CLMP	0.374564	0.101191	0.0943354
IFNAR2	4.66515	5.20969	4.65375
SLC30A5	4.52109	5.01238	4.75507
RAF1	18.0537	12.4174	13.1935
ZNF570	1.2743	0.823585	0.646646
ISCA2	4.66019	4.33214	3.98988
CPNE5	0.26777	0.163528	0.0945813
GBP7	0	0	0
VPS16	9.46406	15.6104	13.1254
NCBP2L	0.0203708	0	0
RABGAP1	10.1767	16.1594	15.3993
DTNBP1	12.2509	11.6428	9.58774
CDK12	8.64176	11.0757	10.3887
BRD4	23.4074	25.6462	28.9538
DRAP1	31.5413	24.8875	23.5055
ZNF185	4.09321	4.26196	3.3888
CMKLR1	0	0	0
POTEH	0	0	0
STPG4	0.00410777	0.0207346	0.00419735
CERS6	10.8676	15.6816	14.5215
CCDC149	1.50446	0.514295	0.537758
BRAF	4.49582	3.48213	3.65551
NDUFS1	7.68896	4.37455	4.0795
PPM1N	2.20157	0.480408	0.464877
EFHD2	41.8959	25.1937	26.26
DACT3	0.0300945	0.759533	0.392073
STON1	1.29581	0.684893	0.618376
FGF19	0	0	0
LRRC47	13.5192	13.9245	12.2382
RNF128	2.2212	1.80339	2.01746
MED1	14.1674	14.7357	14.3883
PDGFC	4.73798	1.99479	2.81734
C16orf90	0.0279226	0.0281887	0.0427973
DIAPH2	0	0.00142124	0
NPIPA2	0.150641	0.0855432	0.173167
C9orf153	0.00695897	0.0210759	0.0213322
IFT74	7.26838	5.73638	5.57566
INHA	0.437164	0.123882	0.188083
GPR137C	2.27299	2.31218	2.52442
KLF6	6.16061	5.52509	5.05074
DEGS1	21.116	20.675	19.3587
LRRK1	0.00458343	0.00848303	0.00858621
PURA	3.88391	3.97996	4.3339
FAM83G	3.60358	2.66253	2.54839
IPO4	0.451111	0.233127	0.224987
MYH4	0	0	0
IFIT1B	0.00681781	0	0
GGTLC2	0.0109396	0	0
ATRX	5.76374	4.868	5.51319
PTP4A3	69.3593	13.8559	16.4168
EPCAM	182.488	138.439	130.224
EPYC	0	0	0
HSF2	21.4757	24.3176	21.9085
SYNM	2.12873	2.89892	2.64779
JAZF1	1.52507	0.459181	0.403253
IRAK4	3.24594	5.22997	4.47599
NUCKS1	102.803	94.3153	91.4729
CCDC138	2.47971	2.35113	2.25173
RPS27L	1.63511	2.05519	1.87849
VWCE	0.0634445	0.0696186	0.0479165
ZNF582	0.152507	0.218786	0.213245
YTHDF2	32.7739	28.5913	27.0309
TMEM79	5.39192	3.94307	3.78051
ASB3	0.264668	0.260726	0.276983
C1QTNF6	2.34525	2.62602	2.64065
VPS4A	9.65554	11.4543	10.2417
SPINT3	0	0	0
GAK	9.08262	13.1904	11.9186
IL21	0	0	0
COL6A1	4.98484	9.11969	5.47923
NDUFB2	4.11172	6.53462	6.02714
PPAT	5.6409	8.92629	7.484
IFI30	0.308887	0.22977	0.132894
SNX30	3.50343	3.72907	3.30455
DYNLRB1	97.5726	120.098	125.015
PIGH	1.23147	2.17445	1.64007
SLC23A3	0.108275	0.312843	0.328093
HASPIN	3.22539	2.71748	2.53933
DDX43	0.00478971	0.00483536	0
ARSJ	4.13725	1.06173	1.32074
NDUFB11	62.6441	53.9468	44.7791
ZNF787	11.9505	8.92902	9.27338
RNF185	4.57518	4.80779	4.86228
SMIM1	1.29656	0.939002	0.83522
NUFIP1	4.08501	3.27661	3.13942
PLCD1	1.62683	1.79335	1.42029
PGGT1B	0.479596	0.302098	0.311233
SNCB	0.542883	9.11397	6.18412
CADM1	9.50173	11.2358	10.9534
ZNRF1	7.16727	6.32959	5.92549
JADE1	7.55667	3.89537	4.30542
TMPRSS9	0.548045	1.09359	0.962801
GABRB1	0.308287	0.0561933	0.16188
FAM178B	1.57815	0.0444451	0.0865109
PTN	10.7526	4.46882	3.62495
CNPY2	7.65476	6.43287	6.94332
RAE1	8.36305	9.01766	7.97058
GAMT	34.7341	38.655	37.8798
DCTN2	45.1101	32.9199	30.7662
PSG2	0	0	0
MXD4	8.26151	15.567	13.2533
CXCL2	2.36627	0.307651	0.256441
BSX	0	0	0
CKMT1B	3.13064	2.03788	2.06663
ANP32A	27.269	13.2886	15.6154
C10orf62	0	0	0
C6orf132	2.00533	0.742822	0.733812
RNASE7	0.0179383	0.045273	0.0274942
AADAC	0	0	0.0164723
CTIF	6.58127	11.0175	9.78107
TFEB	2.76369	0.925203	0.768624
ARHGAP24	1.37882	0.667658	0.540275
BCL2A1	0.0123459	0.0249272	0
CHRDL2	0.0214429	0	0.00876423
ACACB	1.66101	4.52335	3.71933
ASPA	0	0	0.00234676
DNAJC3	14.5509	14.1482	12.3226
FAM102B	3.25806	5.34064	4.57001
AHSP	0	0	0.0488894
GSDMB	6.13835	8.27473	7.14698
CYP2S1	4.62659	3.26334	2.99233
ETFRF1	2.86232	3.73171	2.92474
CASR	0.00249069	0	0
IGFBP1	0	0	0
RNF11	32.5137	32.9365	30.5165
MAPKAPK5	1.8133	1.2598	1.27512
CYP2A13	0.100507	0	0
HYI	4.72037	2.08546	2.3164
RBM28	1.51514	1.85038	1.82612
SLC16A8	1.0558	1.95922	1.80221
GBP6	0.0675162	0	0
FAM169A	0.721233	0.144434	0.236308
TMTC3	3.7323	5.1183	4.51306
DKK4	0.0300777	0.0455465	0
GRPEL2	5.09007	5.18772	4.18449
MTAP	3.69392	3.00948	3.16263
GRIA1	0.110924	0	0
ADORA2A	0.0833682	0.139192	0.101568
NOC3L	2.42752	2.71518	2.64357
PRMT5	31.508	27.0282	26.3822
GFRA1	0.0861307	0.0266464	0.011356
MYBL2	165.558	146.853	151.508
PTPN20	0.011935	0	0
NCDN	8.90299	9.46538	8.96025
CRACR2B	4.97864	2.45234	3.4652
GCNT4	0	0	0.00494704
TCEA2	11.8936	8.65757	7.68431
CLASRP	8.66777	9.43576	9.21063
SH3GL2	8.9431	19.6002	14.3167
CDH17	0.0379113	0.0313139	0.0176082
ADGRE5	0.522101	0.0655693	0.0612617
NTN5	0.198542	0.535942	0.326359
NUDT10	0	0.013216	0.0133768
NRXN1	2.26448	2.64116	2.49395
UTP18	13.6325	10.9491	10.8904
ZCCHC2	3.63999	6.00468	5.49517
SCN3A	0.135722	0.00553598	0.00560332
FSCN2	1.42505	1.73442	1.61943
CFAP57	1.18959	0.532176	0.550566
RANBP3L	0.0599675	0.0161437	0.00408502
DRICH1	0.258155	0.375286	0.390402
RPS27	610.626	702.216	619.412
FKBP3	22.5802	27.4517	24.8643
DDX17	37.5497	26.4708	33.1483
HACD3	31.9968	33.5334	30.935
ANAPC15	2.96129	2.89535	2.73043
TAS2R5	0.233618	0.283013	0.262584
EIF4G3	16.5354	25.0243	24.8635
ARHGEF40	17.8185	7.71874	8.42495
GET1	1.21191	1.70698	1.40642
ZNF92	13.1653	17.0511	16.8634
LPXN	2.25623	3.33407	2.47806
LGALS13	0.416011	0.0190898	0.115932
FAM160A2	6.61165	10.7184	9.55796
MCF2L	2.61599	1.25069	1.3383
LYPLA2	17.5957	9.66664	10.5349
LDHB	0.0180285	0.0136502	0.00460541
MAP3K1	4.76908	6.21473	6.03393
POLK	3.13932	2.97246	2.61632
SNAI1	3.44491	2.5117	2.34669
EIF5A2	1.00721	1.30317	1.33621
DBR1	6.14373	5.93597	4.99522
SIX3	43.5102	26.8444	35.0391
NYNRIN	1.64953	0.160383	0.139883
GOT1L1	0	0	0
SETSIP	0.354976	0.403154	0.241812
ELFN1	0.216794	0.0353	0.0428752
NR1D2	24.4292	31.8635	26.2909
AKT3	7.20694	3.83478	3.91622
SHOX2	7.04349	2.07696	2.86468
NUDT22	5.91481	5.15411	5.02112
BTRC	2.53728	2.32953	2.67571
LRRTM4	0.661053	0.213252	0.165058
C2orf16	0.110612	0.111666	0.126321
DCAKD	14.6402	26.8727	24.6982
TRIM2	5.93942	2.75878	2.85563
TP53I11	77.4156	41.6018	50.9154
FAM83H	45.8771	30.3049	33.6135
POLE3	29.0373	25.3579	23.0337
CHL1	1.33302	0.192247	0.338207
CDC37	68.8241	94.9073	83.3763
PCGF5	7.62558	5.4677	5.48293
ESYT1	43.4206	57.7729	58.288
TCERG1L	7.65822	5.93199	6.3438
ANLN	14.3303	20.4473	18.1002
PAFAH1B2	7.88818	7.76274	7.30601
LRFN3	13.8171	16.8083	15.124
MAFF	4.13757	1.70899	1.75669
ISY1	6.45688	3.50406	3.32899
ERCC4	2.46963	1.62521	1.55242
SLC66A1L	0.0169116	0	0
TRMT13	3.46121	3.09355	3.23421
TRIM67	2.3369	1.59946	2.06084
MAGEE2	0.00597809	0	0
PTS	3.35903	4.94347	3.84925
PTPRCAP	2.93453	2.39521	2.69017
PLCB2	0.0731686	0.00184665	0.00373821
SPATA13	6.73588	6.55039	6.62315
SUPT5H	10.1086	14.1257	12.7182
IRAK1BP1	3.10181	1.88962	1.76506
CFB	0.0107622	0	0.00824771
BRSK2	9.56887	8.13624	8.06006
ODF4	0	0	0
B3GAT1	1.30858	0.693789	0.561542
AVPI1	2.15005	3.95914	2.91353
RPAIN	6.42198	8.09621	7.69361
VPS35	12.5745	14.4305	13.4091
HIGD1A	45.4472	33.3122	32.8316
HIBCH	1.05743	1.64232	1.45728
FAR1	14.0219	16.9837	15.4797
MTMR6	2.48468	1.68868	1.59273
RAB40A	0.229486	0.0599155	0.161718
RASGEF1B	1.69487	1.33157	1.38153
FGF1	0.20645	0.00771916	0.0416695
WFIKKN1	0.655975	0.503626	0.557628
SIGLEC14	0	0	0
ZNF146	53.7789	55.3324	53.6561
LGALS9B	0.669718	0.0457512	0.0977605
RPS8	207.786	290.746	241.984
F8	2.53951	2.93803	2.23318
NPY1R	0.135091	0.0129884	0.0230061
HEXIM2	1.02913	0.792526	0.903279
RAP1GDS1	4.10976	4.75951	4.65276
CARD19	6.06562	7.2644	6.55461
FAM50B	1.91372	1.34885	1.23727
KLK3	0.0695567	0.046813	0.0414596
RHOT2	16.9163	20.6846	17.4924
UBA6	5.21112	5.74994	5.32597
TCERG1	20.147	8.41255	10.0252
TMC5	25.4405	3.77059	5.75691
UBE2C	150.255	105.438	98.9003
C5orf63	0.733008	0.43418	0.462389
CFAP74	0.79724	0.0690233	0.0817263
CLTCL1	1.21884	2.78778	2.29262
TMED4	44.5577	54.0069	44.2902
RAB33B	2.88521	4.59717	3.70225
SLC20A1	10.7881	11.7889	12.8437
IGFBPL1	16.8397	27.3071	25.779
NKAP	3.10145	3.23073	2.82799
UMOD	0	0	0.0161196
PRDM15	1.2417	1.29216	1.18849
SNU13	26.488	26.262	21.6397
TFDP3	0	0	0
SART3	12.8049	11.3888	9.77016
FRMD1	0.051103	0.002345	0
TSNAXIP1	0.0279226	0.0387594	0.0213986
FRMPD4	0.00792918	0	0.00648168
NEK9	6.44878	10.592	9.54536
SMDT1	8.15538	9.4563	8.59513
KITLG	8.09132	5.93026	6.54826
SPRYD3	7.99959	10.8263	8.80191
KLF2	1.40577	0.295939	0.299539
NOTCH2	8.88261	12.8281	13.1338
INKA1	0.219769	0.574236	0.250981
REM1	0	0	0
MTNR1A	0	0	0
TMED2	46.2983	43.5182	39.883
DIPK1A	2.24006	3.03863	2.5867
RNF152	0	0.0114894	0.00258426
DOK1	6.88772	6.00072	5.25817
CC2D1A	33.1702	20.1748	18.8143
DEFB105A	0	0	0
C11orf86	0	0	0
MRPL33	8.79716	9.90403	10.1138
NT5C1B	0.0303493	0.0136171	0.0310111
SYNGR4	0.336118	0.273646	0.0553949
CABLES1	9.84209	3.12498	4.49879
RAB5C	37.2079	40.9053	39.8504
KLHL6	0.193779	0.00128701	0.00651334
TRPM2	2.37213	1.01214	1.07773
SGCZ	0	0	0
CAST	7.62638	8.23552	7.29165
OTX1	3.58303	2.11751	2.51564
SPANXN3	0.205089	0.0460097	0.0232846
CNOT7	6.5006	5.4537	5.35683
SNN	6.68989	4.47101	4.47976
SLC25A31	0	0.00737254	0
GTPBP2	48.5598	41.6285	40.8038
ZMYM6	0.965844	1.23402	1.2433
MEPCE	17.6865	26.5782	25.2143
CDKN1B	25.0672	16.3589	12.956
SLC5A11	0	0.00794896	0.0120685
TEP1	2.84846	5.00834	4.3307
GAR1	3.16733	1.79777	2.37694
DHX57	3.11998	3.40469	3.32394
SEL1L	8.91017	10.0387	8.94927
LIAS	3.66674	5.30465	4.77817
RAD54L	21.4312	23.4018	21.9328
DIP2A	6.92616	10.0668	8.95696
ZNF587B	1.04058	0.691038	0.840586
COPS7B	8.19849	7.9656	7.65936
P3H3	3.14713	1.95879	2.08114
EDN1	0.198397	0.0200288	0.0270299
GCNT3	0.444351	0.0125772	0.0212169
HOXD9	3.47262	0.943567	0.947697
PHYHD1	9.13688	1.64364	2.15377
RGS9	0.689849	0.68531	0.509923
OR2T33	0	0	0
CITED1	0.672236	0.37788	0.382476
FMO2	0	0.00217548	0.00220194
PCDHGA7	0.738558	0.336641	0.287732
VPS29	15.7392	16.1386	15.6461
DCAF15	22.2989	15.3835	14.0581
NF1	4.51785	2.90938	3.15172
ANKRD18A	0.938456	0.611146	0.966375
MAPK14	8.70183	8.95294	8.33888
CMSS1	6.24631	9.35233	8.75915
HRK	0.419841	0.453551	0.563309
CCDC85C	2.67985	3.0072	2.8871
GLRA2	0.0144839	0.0584879	0.0406995
RAP1GAP	6.96883	4.04002	3.29663
PCDHA4	1.07338	0.378707	0.418066
ZNF784	3.67149	7.98674	6.79554
CXCL3	3.42934	0.305833	0.241451
CFAP161	0.00679369	0.00685844	0
ASL	4.22909	7.01795	6.16164
YKT6	26.9112	39.7922	33.1756
ZNF879	0.695954	0.786477	0.820809
SRRT	32.17	39.695	36.9918
DDIT4	33.5661	62.9838	53.4364
CAPZA1	30.6462	27.1457	25.9956
PTCD1	2.45271	2.02014	1.98555
EAPP	20.591	19.1691	18.7932
SH2D2A	3.19526	0.653788	0.596112
EDEM3	6.10388	8.24041	7.71922
AP4M1	4.08581	2.9405	2.94135
TMEM128	7.21386	8.15777	7.05483
PGPEP1L	0.0170618	0	0
MYBBP1A	6.54571	5.01296	5.20017
ZFP90	3.76606	4.07089	3.99898
MBD1	18.5419	28.9013	24.6973
TDRKH	7.39037	10.3476	9.03272
PNLIPRP1	0	0.00272219	0
ZNF208	0.00195787	0	0
GPR61	0.170153	0.257661	0.222763
UQCRFS1	20.494	18.7833	15.8965
BABAM2	7.97884	4.65766	4.80747
TFR2	1.29537	0.691371	0.729616
TMEM106A	0.0826905	0.151779	0.157466
TPM3	48.66	43.9625	42.989
TES	6.80403	10.0718	8.22029
C16orf46	0.814832	1.22818	0.936677
IGSF8	32.4136	37.7285	32.0817
GRM6	0	0	0
ASCL3	0.0849587	0.0214421	0.0217029
DAXX	0.0110082	0	0.0337449
ARHGDIA	46.6096	54.9039	53.8396
NDUFA1	23.537	16.337	16.464
SRFBP1	1.94907	1.81931	1.497
RABGEF1	0.747723	1.53374	1.11928
SULT1E1	0.30344	0.023564	0
RETREG2	13.759	15.0043	13.9601
KLF13	16.4126	12.7665	13.5656
PPP1R1C	0.940883	0.244406	0.292356
CD1A	0	0	0
RGS1	0.00979698	0.00329678	0
CHN2	0.364496	0.244464	0.240994
GART	13.7552	10.2895	10.1984
WT1	0	0	0
AMOT	7.41025	9.12679	8.72719
OCM2	0	0	0
PHLDB3	0.835681	0.655837	0.455618
PSMC3IP	5.06333	6.99479	6.14549
PWP2	6.07557	5.87072	6.03143
CUL2	7.97489	7.68434	7.71641
FASLG	0.00712114	0	0.00727645
TMEM151B	0.354651	0.0198906	0.0226491
GGT1	19.9154	2.33561	3.04255
RAB42	2.36824	0.479408	0.510446
GET4	1.05224	1.3744	1.36564
SMIM22	1.89996	0.254202	0.46001
OTULINL	2.90081	3.16167	2.60326
HIRA	3.37447	3.27718	2.92398
TMEM37	0.381286	0.0888275	0.101896
KDM5C	19.7827	20.993	18.3377
PRKAR2B	4.97872	7.27678	6.9485
MAPK8IP2	9.7583	6.16425	6.75373
CARHSP1	31.9785	37.1848	35.5284
RAD18	6.3036	5.61535	5.01475
PFAS	3.65465	2.26109	2.46056
CCR4	0	0.00877082	0.0088775
CELF5	1.50204	0.51822	0.442423
SYCE1L	2.50738	5.23711	4.93638
BEND7	7.9778	2.22503	2.92535
HOXA11	0.629402	0.241217	0.220331
GSE1	29.8644	25.2405	29.8337
TFAP4	3.98881	2.26703	2.5548
ALDH3A1	0.0102946	0.00692846	0.0175318
SLC7A13	0	0	0
TBCA	51.3696	63.9539	69.2467
KLHL11	2.10444	1.40114	1.32018
GABRG3	1.16781	0.577614	0.579185
PRORP	0.177158	0.0369356	0.0472229
MTA2	40.2294	24.4125	22.1344
GOLGA6L2	0.0044372	0	0
RBM5	9.37292	13.5794	13.2357
AGK	4.84026	5.71979	4.92274
RFNG	7.96248	3.40989	2.98573
AP2A1	9.95979	9.66984	9.11516
CFAP52	0.30576	0.158747	0.19192
DOCK9	7.52596	7.48964	7.44873
CD82	12.8511	11.4469	11.8301
ZNF726	0.955604	1.23017	1.27353
NABP1	0.102252	0.446333	0.377131
CLCN6	3.52493	2.81121	2.89491
RBIS	10.2734	10.2579	8.66681
DLG3	18.0349	13.9466	13.6574
ULK3	8.91726	14.9626	13.5465
TTC21A	1.45183	1.66191	1.29559
GPR26	0.0268393	0.00541902	0.0182831
KAT7	6.37735	8.73588	7.89969
PRAP1	0.0181931	0.036733	0.0464747
CLEC18A	0.00218969	0	0
G0S2	2.28219	2.5547	1.42773
ART1	0	0	0
USP13	4.33768	3.1745	3.7763
THBD	0	0	0
PKNOX2	0.0493535	0.0996477	0.0924547
NOTO	0.278774	0.11356	0.269861
MTTP	0.0747206	0.0125721	0.022905
SLC25A43	7.59206	2.1002	2.33302
SAPCD2	25.4674	31.3749	33.7772
SGPL1	33.1718	28.7303	31.5169
SLC25A45	2.97992	2.42082	2.61292
PHF13	17.2068	12.7432	12.9766
ARF5	49.7836	50.8311	50.1497
OXT	0.0524161	0.105831	0.0267796
MN1	0.662362	0.135852	0.27858
NOMO2	6.12633	6.97302	10.3282
CACNA1A	0.0036936	0.0037288	0.00377416
ZNF705G	0	0	0.00377001
KDELR2	32.0416	30.5304	27.2452
CYP3A4	0.0342432	0.0172847	0.0131212
PRAMEF10	0	0	0
PC	0.469556	2.17779	1.90991
SLC7A9	0.129426	0.0836217	0.132248
USP24	7.71338	3.22396	3.85455
STAT5A	3.94883	1.07328	1.07439
ADPRM	1.48556	1.88512	1.89109
SLC25A21	0.559527	0.235133	0.186017
SCAF8	13.0351	10.7795	10.6926
ITGB3	0.00917937	0.0247116	0.0187591
MITF	0.441117	1.33596	1.02562
FMNL3	1.949	1.04243	1.16973
NTRK1	0.345686	0.180722	0.173459
BSN	9.87907	12.4787	10.633
ABTB1	5.96474	6.60873	6.23334
CHD3	18.1169	5.6681	6.9295
C3orf35	0.118167	0.40206	0.326455
BEND6	0.303156	0.796688	0.572823
IGSF9B	4.33512	2.77214	2.80346
CYTH2	5.08154	7.95901	7.15574
NEUROG2	0.170484	0.154304	0.204237
SIGLEC1	0	0.0172113	0.00871033
TYRO3	1.40773	0.151292	0.141835
STXBP5L	5.33059	4.95039	5.34769
CNOT11	20.3456	17.9088	17.4461
FBLN1	13.8201	6.4551	5.63741
C1GALT1	4.35468	4.57008	4.36164
APLP1	119.403	140.284	124.724
VPS72	19.503	15.078	13.4266
VSIG8	0.532464	0.246372	0.151132
FBXL18	6.45283	6.31959	5.99144
NUDT13	1.63726	1.90052	1.56943
DCAF8	8.45633	5.03414	5.38689
CYP8B1	0.015137	0.00611252	0.0154672
MBIP	68.0804	80.3921	84.9747
URGCP-MRPS24	0.0169116	0.0170728	0.0172804
SIL1	11.5106	14.4831	10.9362
SH3PXD2A	12.4898	6.93651	7.57713
SLC48A1	3.67196	2.74436	3.1602
TP53	6.42177	3.89323	4.68751
TNKS1BP1	15.4683	18.5984	16.8625
STIL	12.5799	16.5365	14.795
EEF1G	0.153456	0.269858	0.27314
ESPN	26.5632	35.2051	37.1501
TOM1	3.57244	6.48704	5.06368
MMAB	2.90055	4.77747	4.04275
CAMK2A	0	0.00882787	0.00223381
NHSL1	4.24675	1.86178	2.30092
FERMT1	0.837943	0.157029	0.279424
KLF4	8.11681	3.68348	3.74329
SLC22A23	5.43349	4.92851	5.04558
EPGN	0	0	0.00757328
ZNF507	4.74076	2.26315	2.19289
SLC30A9	9.66345	15.0363	13.3481
ERCC6L	0.995107	1.53332	1.12699
CHRM1	0	0	0
SMPX	0	0	0
PKN2	10.9008	11.8056	11.4513
MINDY1	3.82565	0.891255	1.0615
VSTM2A	6.6942	4.29227	4.81184
RLN2	0.536526	0.297371	0.150494
ACP2	8.60941	5.82807	5.74911
HMGN5	14.3073	12.8257	16.4787
RANGAP1	17.9296	24.0748	21.2337
ZFR	26.3391	25.4391	23.5216
DGKE	2.8038	4.44442	4.33889
MAP6	1.06588	1.51911	1.68494
SCGB1D2	0.336118	0	0.0572414
LAMP1	93.2322	81.035	73.3384
AMY1A	0	0.0054183	0
GTF2H5	2.43159	3.1188	2.97309
TDRD10	0.0198739	0	0
HECTD2	0.707121	0.687685	0.567195
MAN2A1	2.58539	4.04945	3.84522
FBXW2	7.14434	8.44763	7.4831
GUCY2F	0	0.00365451	0.00739792
GDAP1	15.8802	26.0604	22.8886
GMCL2	0	0	0
KLHL3	0.797338	0.455711	0.498339
HSD17B2	0	0	0
CAMSAP2	7.79853	11.4454	11.3373
BRD2	0.117277	0.247889	0.271501
CEP350	7.74475	8.54175	8.4199
MFSD4B	1.33815	2.03889	1.73396
DLGAP3	18.6374	10.7811	11.1299
NPVF	0	0	0
TATDN3	3.38957	2.79125	2.24855
TBX21	0.138871	0.171348	0.173432
PRR16	0	0.0119374	0.00604131
COL9A2	4.73853	2.54716	1.9063
PRAMEF1	0	0	0.00563261
PPP5D1	0.073082	0.126137	0.110809
NSD2	17.9372	13.6744	14.3993
SLFN11	0.157327	0.00907579	0.00918618
EXOSC9	9.31513	7.01259	5.73604
PTTG1IP	75.8675	82.0741	75.879
NT5C2	7.32211	6.47316	6.43466
ARSI	0.020564	0.0373679	0.0378224
TMCO4	3.4557	1.00106	0.959012
MASP2	0.951979	1.31227	1.51566
CAPN12	0.856352	0.168352	0.186519
FANCC	4.2669	3.9902	3.53693
LEKR1	0.238493	0.282109	0.344617
RECQL5	3.53066	3.07503	2.88048
RBPMS	0.195702	0.0440726	0.0876791
FLOT2	57.9783	34.5139	38.3064
ZNF415	1.78196	2.22264	1.82809
GAB2	24.5464	16.698	17.0207
CRHR1	1.94815	1.74774	1.85682
OR2V2	0	0	0
OR14K1	0	0	0
TCP10L	0.430978	0.412658	0.394977
RAD51C	2.67211	3.8786	3.14695
CCNA1	8.41416	4.55256	3.94965
RWDD4	6.47051	3.51056	3.84029
FTSJ1	19.5726	9.7354	8.74884
LCOR	2.9306	3.87185	3.75952
MYO1D	26.0077	62.9526	47.9435
PREX2	0.0167251	0.00112563	0
LRRC26	12.3549	9.02611	9.63587
MANBA	5.8738	10.2573	8.80745
CIR1	9.06599	7.76993	7.32459
KIF5C	3.2171	6.91383	5.5235
LSM4	54.5645	48.4079	44.0938
SLC6A11	0.0080267	0.0020258	0
GSAP	1.75509	0.114602	0.154153
EBP	16.4417	16.035	13.2019
SPDYC	0	0.0136961	0.0138627
MUC3A	0.498828	0.149165	0.187215
GPR155	0.391107	1.02552	0.848784
CDO1	0	0	0
CERS4	38.0255	17.1007	20.0129
ERBB3	46.1823	18.141	20.7751
CNN2	41.5293	21.4522	20.8688
TBC1D9	6.83874	5.12827	5.31815
CD84	0	0.00146654	0
CLK2	22.7022	36.4803	34.0491
MYL3	0	0	0
ALOX12	2.15342	3.78753	3.77058
RFXANK	14.0248	7.21752	6.67961
AKAIN1	0	0	0
GPR153	7.98383	5.86539	6.43818
ZHX1	6.05322	5.12229	4.8524
WDR91	0.887102	1.83161	1.37106
DOK2	0	0.0306939	0.0124269
GPS1	24.8099	23.8754	21.349
KMT2E	11.7192	9.21713	10.3544
PHRF1	17.8377	19.9111	18.3577
SMOC1	28.9112	10.4414	11.0495
FZD2	8.22471	3.09759	3.47351
ABI3BP	0.0624595	0.0148364	0.0125141
SBK1	43.8354	38.557	38.1563
CTTN	16.757	15.4694	14.3211
LUZP2	0.726085	0.542853	0.583602
KLRG1	0.217351	0.208974	0.30141
TNK2	4.72475	10.2352	8.5368
SESN2	14.9555	20.2079	16.2524
KPNA5	3.66124	2.70187	3.07101
CCDC54	0.00931075	0.018799	0
C3orf49	0.0935433	0.0257549	0.00868939
BNIP5	0.295093	0.00363299	0.0110315
BRWD1	1.22126	1.06833	1.0834
DDX46	24.6472	20.6963	20.4773
MADD	13.4978	17.4759	15.3283
UNC80	2.94544	0.982477	1.1371
BAZ1B	47.8352	40.3086	44.3459
STK11	11.6768	12.0112	10.8294
EME1	4.46117	6.17247	5.22158
ARMS2	0	0	0
NFS1	4.45256	5.2926	4.55878
MOCOS	4.80337	1.7871	1.73884
TEC	1.61804	2.92001	2.42033
DEFB105B	0	0	0
FCRL1	0	0	0
MAPK15	0.118785	0.0621793	0.0674309
ATP5IF1	41.2828	35.5456	28.223
RHOQ	7.59704	5.89753	5.47554
TMEM106B	4.47446	6.02737	5.4607
CREG1	35.3174	46.4244	42.5477
ZNF300	6.08685	1.39082	1.30185
NUDT4	9.24775	5.92987	6.49546
TMEM52B	0	0	0
RELN	0.366906	0.771941	0.743296
UNCX	0	0	0
HEATR5A	3.00449	3.11528	3.11829
PDIK1L	11.663	8.16466	8.26699
FCGR3A	0	0	0
LRRC75B	13.0911	7.21082	6.84488
TMEM154	1.02457	0.401785	0.432756
C11orf96	0.0169971	0.0171591	0.0347356
N4BP2L2	2.70797	1.94469	2.01371
GDF7	0.00275817	0	0.00140916
NR2C2AP	16.3075	11.5377	11.8924
SLC22A2	0	0	0
WBP11	16.8824	14.9876	15.1725
FAM214B	3.23059	2.38462	2.32574
USP5	20.9368	31.4376	26.7445
PKDREJ	0.0489344	0.0317576	0.00892885
OR52E2	0	0	0
PRAME	0.0213691	0.0107864	0.0145567
PTPRU	3.41852	6.30299	5.4668
SPAM1	0	0	0
PCF11	4.20055	2.57244	3.05655
TMTC2	1.94975	4.54657	3.94493
VPS26C	3.70051	3.30967	3.2613
EIF4EBP1	73.9773	67.7251	56.6033
SH3BGRL3	69.5949	75.1826	87.2735
GNAT3	0	0	0
RNF130	4.36413	3.51971	3.35252
ENO2	32.1907	33.6198	33.91
CALB1	0.808039	1.72085	1.29912
ZDHHC13	7.76756	8.36086	7.77061
OR13G1	0	0	0
KIAA2026	5.12527	5.93063	6.44972
C16orf91	6.69056	7.39637	6.00466
RPGR	2.34337	3.10676	3.22533
SPTY2D1	8.87508	9.82082	8.73691
B3GALT6	8.71462	10.2444	9.55273
EFNB3	14.684	6.29777	8.17795
HELB	0.200755	0.0973987	0.0756801
FOXL1	0	0	0
OR2AK2	0	0	0
ZNF555	1.27895	1.44976	1.08048
MMS22L	2.45167	2.29505	2.1433
HTR2B	1.83772	0.0423018	0.0244665
CHIA	0.0290257	0.0175814	0.00296587
CEP41	1.82958	0.479575	0.476662
RAB3IL1	3.80173	1.89641	1.46702
DOC2A	5.10088	4.00891	3.82037
[truncated: 15,768 more rows]

## Sheet: TableS6LuCaP145.2
Table S6: Gene expression derived from RNA sequencing data of LuCaP145.2 treated with BRD4 inhibtors for 7 days (FPKM)
Symbol	Vehicle1	Vehicle2	Vehicle3	AZD5153-1	AZD5153-2	AZD5153-3	JQ1-1	JQ1-2	JQ1-3
ZNF471	1.1433	0.932048	0.993597	0.990518	0.725843	1.14756	1.54711	1.25561	1.18476
THOC5	3.02636	3.86999	3.14713	4.21524	3.42953	3.42346	3.40906	3.1256	3.58329
ZNF99	0.00365712	0	0	0	0	0	0	0	0
CREBBP	9.77871	12.0322	11.3519	9.42131	10.6172	7.54295	10.2625	10.3856	11.3803
CCDC117	7.17729	6.44661	7.07057	4.5924	5.11439	6.30468	6.0478	6.70984	5.49868
DNM2	12.4963	12.9615	13.2323	27.2446	20.6384	21.4105	13.2148	13.0589	13.1973
RAB33A	0.687499	0.657542	0.65452	0.204431	0.531485	0.55591	0.528545	0.529637	0.394902
LSR	118.154	116.944	110.709	96.5176	85.1707	78.5276	95.1642	92.1618	92.729
HMBOX1	3.36789	3.47794	4.24293	5.06867	4.28337	4.27167	3.80865	3.79905	4.10105
SLC6A3	2.19724	2.09267	2.13286	2.01773	2.86813	2.29015	3.20781	1.21434	1.82765
TFAP2C	0	0	0	0	0	0	0	0	0
DCT	0.00382197	0.00391654	0.0161717	0.0340944	0	0	0	0.0115215	0.0077483
PNKD	4.52679	4.91234	4.60025	3.25561	2.77883	2.88574	3.85344	3.66022	3.55701
KRTAP4-3	0	0	0	0	0	0	0	0	0
FBP1	14.1035	15.763	15.9244	5.82034	8.85502	5.52337	15.9624	14.1892	13.4375
KRTAP8-1	0	0	0	0	0	0	0	0	0
SLAMF6	0	0	0	0	0	0	0	0	0
UAP1L1	0.55661	0.743733	0.600333	1.29001	0.465966	0.834535	0.618348	0.433189	0.287636
VASH2	1.23426	1.43713	1.26199	2.18652	2.66585	3.34311	2.13494	1.99906	1.78823
SLC25A33	1.84016	1.43343	1.36099	1.18444	1.04091	1.26231	1.61273	1.42063	1.28901
ZNF366	0	0	0	0	0	0	0	0	0
TMEM179B	44.6697	50.6526	47.456	52.0881	49.4062	52.3973	49.6634	45.5833	44.5568
ANGEL2	4.0596	4.3508	4.47864	4.65928	4.67623	5.46378	4.37668	4.0753	4.41211
FBN3	0.0484619	0.207408	0.117605	0.136687	0.219378	0.135298	0.43165	0.240619	0.130033
RBM20	0.00353211	0.0108585	0.0149452	0	0.00744702	0.00745059	0.0141677	0.0106477	0.00358034
CALCOCO1	10.4067	11.9292	11.8446	24.0613	13.867	19.3479	16.1375	14.543	15.6032
MED12	15.0804	18.2785	19.2216	14.3784	15.4556	11.9207	16.9211	15.5944	17.0456
PANX2	1.15242	1.11427	0.914284	0.259081	0.333109	0.450893	1.25813	0.905859	0.829013
PPA1	9.15998	8.83816	8.88158	9.15105	8.59843	9.99613	8.62634	7.9999	8.51081
RILP	2.86509	3.00622	2.42168	0.978314	0.982696	1.33017	1.74582	1.07445	1.6397
IFRD1	2.74471	2.46943	2.50433	4.16805	2.98678	3.78399	3.52823	3.24927	2.76658
AGGF1	7.73381	7.42801	7.5047	5.32067	8.17695	8.78887	7.48627	8.14408	8.39481
DPF1	1.64566	2.16029	2.52226	2.49807	2.67823	1.95104	3.18	2.42614	2.45958
SCN2B	0.00494835	0	0	0	0	0	0	0	0
BDP1	4.17971	3.70112	4.17858	2.87708	3.84657	4.01711	3.64037	3.15638	3.73861
RAPH1	0.835519	0.828411	0.998537	1.1323	1.69404	1.51029	1.00837	0.998071	1.10675
EIF3CL	4.34629	6.92923	1.08526	3.21364	1.63214	3.05928	1.11297	6.93527	1.35194
CLN5	2.2171	2.06224	2.00611	1.19428	1.78349	2.03617	2.36007	1.9605	2.62078
ZNF845	3.18799	2.62421	2.74345	2.32378	3.04395	2.45975	2.96101	2.31724	2.2912
CIITA	0.327974	0.448815	0.359864	0.106762	0.0601298	0.0816438	0.384039	0.214933	0.24779
BPY2C	0	0	0	0	0	0	0	0	0
RDH11	11.1492	10.7237	9.29574	10.5447	10.3048	11.4008	10.0328	8.91429	8.60053
DGAT2	0.875267	1.09873	0.810135	1.13866	1.08417	1.36932	1.72979	1.27162	1.09423
FPR3	0.0104001	0	0	0	0	0	0	0	0
TFCP2L1	19.9146	22.5193	21.4206	15.3291	20.6565	16.5299	18.116	16.9356	16.7504
C17orf99	0	0.0534608	0.0441488	0.0116347	0.0109994	0	0.0209259	0.0209691	0
PASD1	0	0	0	0	0	0	0	0	0
N4BP1	3.74017	4.22465	4.20538	6.66803	4.79965	5.1588	4.39224	4.68956	4.82386
SEC14L3	0.00787036	0	0.0333014	0.00877609	0	0.00830081	0.0078922	0.0079085	0.00797781
WAC	21.8158	20.7437	19.7817	21.2483	26.2869	27.5669	21.7838	20.4146	21.5934
MAF	0.376068	0.457366	0.45901	0.0599066	0.100201	0.0392277	0.11189	0.191021	0.284855
ADM2	2.39344	2.8741	2.54607	1.89453	0.79603	1.35106	1.97415	1.32108	1.7017
DNAJB14	1.66212	1.45928	1.33848	0.776754	1.40825	1.18573	1.45452	1.32019	1.35857
KCNH3	6.42149	6.95442	7.86527	1.65822	2.52251	1.7609	7.42216	7.32881	5.62529
MAGI3	2.7948	2.74839	3.26208	4.16572	4.10171	4.70956	3.60127	3.30415	3.25451
XPO1	14.9612	13.5222	14.5915	13.7368	16.0497	17.0728	16.9781	14.1875	15.4874
ACAT2	3.53406	3.84141	3.24891	1.95917	2.53791	2.81496	3.55732	3.05928	3.22884
HMGA2	0	0	0	0.00208705	0	0	0	0	0
TGIF2	0.876149	0.913442	0.539962	0.552205	0.305198	0.321415	0.282674	0.229668	0.393858
ZNF691	7.8303	8.41582	9.9306	7.76828	7.38885	8.10923	8.20701	7.32758	6.55932
SMCP	0	0	0	0	0	0	0	0	0
IFT88	0.490628	0.715477	0.538953	0.625997	0.999616	1.27375	1.03129	1.02868	0.956397
KLC3	1.60162	1.60082	1.92789	2.45456	1.48047	1.93053	1.94626	1.29226	1.45554
SPACA7	0	0	0	0	0	0	0	0	0
DDX24	14.2777	15.1099	14.8383	16.3302	18.662	18.9913	14.709	15.9537	14.3542
HENMT1	8.71053	8.26847	8.93755	3.41874	8.15529	6.81813	9.77143	8.89603	9.61242
MRS2	11.0981	11.2748	9.45233	10.7281	11.4567	12.7713	11.1795	10.7963	11.3691
EIF4A1	1.13342	1.58382	1.44562	4.90426	2.92708	3.51189	2.4961	2.22879	2.46271
IGSF11	0.176541	0.138697	0.161847	0.0787429	0.229532	0.136544	0.123922	0.130091	0.172986
AEN	1.94494	1.88015	1.804	0.833317	1.54027	1.27323	1.44594	1.69442	1.46648
KRT2	0	0	0	0	0	0	0	0	0
MTMR1	9.31486	9.81633	9.94019	5.66878	6.9838	6.44856	8.72806	8.85146	10.0013
PHACTR3	0.217578	0.184186	0.340232	0.116034	0.124657	0.164626	0.417392	0.356466	0.350001
TNK1	2.28542	2.66341	2.33064	0.899444	0.78734	0.874365	2.35168	2.43158	2.24848
ENSA	31.448	31.1182	31.7227	33.9201	33.2462	39.899	34.5931	35.9829	30.5208
NDRG2	3.21893	3.73291	2.41139	1.13685	0.941929	0.934326	1.0951	0.771223	1.21923
PSG3	0	0	0	0	0	0	0	0	0
COPS4	4.6243	3.99312	4.08777	2.05538	2.88061	3.1719	3.51028	3.16821	3.7942
RNF208	6.44268	7.80948	8.24712	2.40402	2.14061	1.71859	6.1589	4.03045	4.01495
ITIH5	0	0	0	0	0	0	0	0	0
MGRN1	7.5042	8.1611	9.35256	10.2395	8.27069	8.12886	7.44865	8.01398	8.27296
ZNF713	2.91336	2.26068	2.76964	1.65565	2.47871	2.55893	3.10932	2.68744	2.76322
MYO1H	0.0300805	0.0678144	0.0636389	0.0603759	0.0634209	0.050761	0.0723935	0.072543	0.0609823
TMEM211	0.0606929	0.0932919	0.0642016	0.0338387	0.0639817	0.0320062	0.0304307	0.0914805	0.0615215
TMEM132E	0.00629045	0	0	0	0	0	0	0.00632093	0
EIF5	18.4805	17.2322	18.0536	11.4262	16.5374	17.3605	17.8112	15.7055	16.7434
SLC25A23	14.3701	13.8805	14.0774	12.5769	9.52582	10.5942	14.3088	11.7747	13.0507
TBC1D15	6.33561	5.79214	5.90121	6.00188	7.39927	7.25128	6.27237	5.32756	6.37948
NT5C1A	0.0260426	0	0	0	0	0.0549338	0	0	0.0263981
AKR1A1	37.0686	36.5092	37.5994	19.6321	21.4813	21.1896	33.2997	32.4959	32.0317
TP53I13	9.17233	11.1835	9.00193	6.31681	6.14476	6.34731	9.95689	9.88236	8.48546
ASPDH	0.0174405	0.017872	0.073795	0.0194476	0.0919277	0.183944	0.0349778	0.052575	0.12375
LGI4	0.260811	0.345487	0.296076	0.0354665	0.0201178	0.0201274	0.306187	0.0830968	0.174098
TRAPPC5	0.127135	0.109436	0.0914497	0.107742	0.0589706	0.080453	0.188682	0.102201	0.0876321
RTN4IP1	1.57728	2.03534	1.68391	0.749115	1.64735	1.26306	1.52307	1.49687	1.71724
OR6N1	0	0	0	0	0	0	0	0	0
USH1C	1.41089	2.24701	2.36927	0.308095	0.390427	0.316211	1.95714	1.44726	1.43611
LIPH	2.39893	2.52279	1.68681	0.436735	0.619328	0.472095	1.26241	1.32826	1.93542
YIPF7	0	0.0162948	0	0	0.016763	0	0	0	0
B4GALNT1	1.04827	1.73497	1.3718	0.68688	1.01773	0.961225	2.36244	1.60717	1.11005
RECQL4	31.9461	33.3154	34.5129	61.167	46.986	45.3719	46.2232	39.5073	38.9636
SERPING1	0.0240043	0.106592	0.016928	0	0.01687	0.0168781	0.0401181	0.0562814	0.0162213
NTN1	11.1785	14.8291	14.29	2.23612	2.17115	2.35797	6.71663	5.89996	5.51674
AK5	0.00416666	0.00853951	0.00440754	0.00929233	0.00878488	0.00439455	0	0.0083737	0.0168942
NSDHL	9.11381	9.62053	9.10595	7.26363	8.34391	6.7941	9.61706	7.67761	8.2866
EML2	2.8114	2.48582	3.08888	1.95445	1.57056	1.23857	2.21107	1.96202	2.11779
GALNT2	17.8381	17.9437	16.6008	18.8198	20.7122	21.9748	18.1116	15.807	17.3834
KCND1	2.5071	3.00664	3.5343	3.17759	2.23473	2.14155	3.12141	2.97321	2.96404
C2orf15	4.75447	4.66089	4.88398	2.05323	3.53455	3.15943	3.99602	3.60384	5.11189
SCARA5	0	0	0	0	0	0	0.00651841	0	0
CDAN1	3.0858	3.0914	3.65747	8.04854	4.68075	6.0274	3.99977	4.26954	3.42942
CCNB2	24.2696	23.9419	23.4843	13.8067	24.5322	19.8002	25.9573	22.6186	25.5503
CLEC3B	0.0782691	0.187147	0.248382	0.0872764	0.165021	0	0.0261621	0.0262161	0.185121
SLC2A1	26.9743	19.3432	18.0982	49.3	43.1412	35.0158	19.838	16.0337	18.8492
ETV2	0.924354	0.796218	0.481811	0.492957	0.466038	0.381486	0.806017	0.821142	0.488856
CA14	0.210596	0.462444	0.238683	0.234832	0.325083	0.309374	0.34694	0.151155	0.266839
VGLL2	0	0	0	0	0	0	0	0	0
ZDHHC23	2.45157	2.48325	3.44776	2.06716	2.27786	2.56861	3.26838	3.14931	3.05
EEPD1	1.97468	2.7976	1.9693	6.36038	3.43603	3.68233	2.24855	1.793	1.92929
TEX43	0.181696	0	0	0	0	0	0.0607335	0	0.0613923
SULF2	0.0129919	0.0133134	0.0366481	0.0338032	0.0136959	0.045675	0.026056	0.0174065	0.0131693
AKT1	6.56029	7.43987	7.50237	6.75365	7.20711	6.82102	7.67923	6.98657	6.72316
TDRD3	1.15503	1.24864	1.18152	0.113226	0.446013	0.227575	1.19642	1.15212	1.11076
PJVK	0.422405	0.901784	0.583354	0.444848	0.606094	0.754887	0.85892	0.683839	0.642258
LRFN2	0.123427	0.0451719	0.0186519	0.00983083	0	0	0.0707257	0.0177179	0.0446831
RBM19	2.72102	2.40357	2.80611	2.45777	2.48292	2.27324	2.8606	2.6166	2.70874
TBCB	31.2994	37.6342	32.2929	27.6718	29.971	31.768	36.7405	34.8218	30.7603
CPNE8	0	0	0	0	0	0	0	0	0
DAZ1	0	0	0	0	0	0	0	0	0
PPAN	1.33933	1.54403	1.68831	1.14499	1.31778	1.02412	1.04086	1.22246	1.15398
SMARCAD1	6.80427	6.85564	6.63729	3.26407	5.95502	4.39255	6.95596	7.03456	7.55449
PCDHA8	0	0	0	0	0	0	0	0	0
SKP2	22.6305	22.6284	24.1375	18.6832	22.9063	24.526	26.6865	24.9447	23.9753
COL7A1	1.41138	1.71848	1.85658	1.77416	1.02668	1.30731	1.9036	1.20627	1.47288
SPIN2B	1.61896	1.29923	1.89825	1.95752	1.95343	1.95437	2.3276	1.6856	1.83878
CACNB1	3.14544	3.65637	3.33588	3.95151	1.90213	2.73456	2.46139	2.04995	2.4057
SLC1A5	59.5704	53.2597	59.4265	49.0692	46.1525	54.1593	66.9977	57.216	63.1025
EXOC1L	0.208152	0	0.110093	0	0	0	0	0	0
CD200R1	0.0738262	0.0226959	0.13276	0.00823222	0.108957	0.0778639	0.0518217	0.103857	0.0898009
USP39	16.1507	17.2979	16.1276	16.5045	17.7488	19.8885	18.8363	17.5704	17.8131
NBEAL1	0.424268	0.330133	0.391067	0.490761	0.530771	0.525455	0.284219	0.314879	0.371173
GLMP	14.3772	16.9969	15.8409	10.7804	10.971	9.69729	14.1006	14.5887	14.2704
SUCLG2	10.3841	9.65626	9.04017	3.16266	6.03892	4.29028	8.57918	8.2219	9.09782
CHRNG	0.022049	0.0112973	0.0233237	0.0614662	0	0.0116275	0.0110551	0	0.011175
ACTN3	0.0901678	0.109199	0.112723	0.100544	0.0864126	0.0605178	0.337013	0.247104	0.132944
MOS	0	0	0	0	0	0	0	0	0
PIGK	8.7643	8.3006	7.18003	2.8689	5.93714	4.87553	7.98632	7.65075	7.57469
EIF3A	20.685	20.4064	22.6582	16.4288	23.0513	22.3601	21.2391	18.7251	20.1485
LGALS4	0.479577	0.435597	0.334358	0.170153	0.0689406	0.137947	0.163946	0.208094	0.176773
TMEM40	0.267086	0.356632	0.325334	0.189524	0.136513	0.247549	0.438263	0.252115	0.246121
KIF18B	20.648	23.3611	27.1416	32.2918	25.2924	21.6532	21.7797	20.5053	21.8653
CFD	0.235917	0.145053	0.174689	0.289374	0.223831	0.422995	0.354858	0.0711182	0.0239138
SLC31A2	0.0805926	0.129779	0.121788	0.102705	0.133508	0.157858	0.31172	0.208242	0.163386
CLRN2	0.140117	0	0	0	0	0.0369452	0.0351265	0	0
TFB2M	8.08089	8.87232	7.31041	5.3578	6.98934	5.90677	7.6653	6.52112	7.76426
TSPAN10	0.771612	0.834286	0.694108	0.528441	0.403509	0.358847	0.731105	0.518936	0.628181
IGFL2	0.130717	0.0608871	0	0	0	0	0.0714983	0.011941	0.0240913
INO80C	2.8574	3.09658	2.98061	6.40407	5.46267	5.50714	3.24624	3.3213	3.46535
TRAK2	8.36487	7.80103	8.15273	7.33809	9.99761	9.74726	8.13792	8.86119	9.09594
GFPT1	6.48704	5.83118	6.13286	7.43662	7.44529	8.46398	5.58227	5.55786	5.51758
TTLL8	0	0.0109133	0	0	0	0	0	0.0107014	0
RCBTB1	6.53646	6.49621	6.75293	3.46	5.26184	4.88211	7.07744	6.78538	6.5677
GPR52	0	0	0	0.118187	0	0.111786	0	0.0266258	0
PACSIN3	4.64073	6.12963	4.72064	1.41343	1.26999	1.27059	2.87831	3.0632	2.14498
PRUNE1	17.5252	17.1294	18.6878	23.0055	22.3247	26.4451	18.999	18.1682	18.0984
ZC3H7A	7.52099	7.21861	7.2964	4.24323	5.50617	4.38298	5.98937	5.13382	6.48384
GRIA4	0.00857754	0.00878977	0	0.00637644	0.0180847	0	0.00573423	0.0143652	0.0115929
DYNC2LI1	3.10266	2.91714	2.66789	2.41553	3.65907	3.96369	3.11127	3.51289	3.53735
GAGE1	0	0	0	0.00993105	0	0	0	0	0
KLK7	0	0	0	0	0	0	0	0	0
PGAM2	0	0	0	0	0	0	0	0	0
ABHD1	0.193024	0.19142	0.164664	0.0972041	0.059076	0.13791	0.174828	0.0875947	0.183036
NDC1	16.6069	16.011	14.7876	9.80368	13.4704	13.471	15.285	14.617	16.3272
TM2D1	6.78916	6.75898	5.76633	3.87557	4.7879	5.09888	6.85517	5.39883	6.23552
RHOD	0.569745	1.2611	0.72322	0.10165	0.0720742	0	0.251384	0.458005	0.462019
WDR3	1.96122	1.68773	1.68877	1.57371	1.98764	2.3289	2.01731	2.07504	1.86286
PABPC1L	18.4636	20.6098	23.1594	32.8499	19.8544	25.568	27.6562	21.1047	21.4597
SCGB3A2	0	0	0	0	0	0	0	0	0
CASP8	2.6628	2.65935	2.63991	1.67325	1.98888	2.18714	2.39479	1.95579	2.39253
OR1D4	0	0	0.0324769	0	0	0	0	0	0
PANK1	1.25311	1.29572	1.49325	0.80388	0.946993	0.863848	2.15361	1.79396	1.40413
ATOH1	0	0	0	0	0	0	0	0	0
OR10H3	0	0	0	0	0	0	0	0	0
TRIQK	2.34097	1.92439	2.39467	1.77372	2.27347	3.02521	2.94509	2.52465	2.44682
NDNF	0.129715	0.0166155	0.0514552	0.0542409	0.0427324	0.119708	0.0894264	0.0896111	0.0657429
SLC4A7	5.73524	6.07377	5.50548	6.22811	6.44109	7.72795	6.29231	6.00404	5.91383
GSTT2	2.2753	2.17263	2.51624	2.99845	2.78019	3.89959	4.17432	3.11772	3.014
MAMDC2	0.0224409	0.0229962	0.031651	0	0	0.0157789	0.00750107	0.0150331	0.0303298
NPEPL1	2.73916	3.03118	3.19685	1.61975	1.40402	1.03462	2.33815	2.4643	2.45913
PRPF4B	16.6687	15.4422	15.0209	13.3839	14.2386	17.9015	14.6477	15.3635	14.3715
ADAM23	16.6348	15.2566	19.2635	8.01542	10.8862	10.0011	14.7855	13.1693	14.4043
HSPB6	3.76687	3.24246	4.25028	1.34412	2.17081	1.88933	3.50872	2.60753	2.80009
HAPLN3	0.00818079	0.00838321	0	0	0	0	0	0	0
UMAD1	8.1719	7.00062	7.31246	7.58154	8.63185	10.3666	8.23531	7.76257	7.3942
PHLDA2	106.653	118.046	121.472	24.3373	43.3752	26.7126	82.1867	75.1066	64.4736
RAB3D	5.73058	5.39081	6.82824	6.13533	5.33241	5.60344	4.84982	4.14496	4.91566
KIF11	23.1997	23.8345	24.9237	23.6934	33.4617	33.9282	24.4062	23.5208	27.2445
PPP4R3C	0	0	0	0	0	0	0	0	0
DDX5	76.6597	78.8471	76.9874	42.4861	65.0139	63.9483	73.2346	73.5956	71.0904
FDCSP	0	0	0	0	0.0536949	0	0	0	0
PTAFR	0.0551343	0.031388	0.0453613	0.0478172	0.103328	0.0193833	0.0368582	0.04309	0.037258
CENPX	16.9472	21.5345	16.5327	34.7715	23.4634	33.1863	23.3954	21.211	18.3048
UBE2Q1	36.5335	43.4368	38.9974	24.2125	32.451	32.6054	38.5594	35.8473	36.2247
SLC39A5	0.0893772	0.213707	0.231108	0.343283	0.115158	0.146635	0.169292	0.179621	0.191261
BBS10	6.63992	6.50016	5.85315	4.56941	5.80774	7.05382	5.87028	6.28531	6.04776
LEAP2	0.491473	0.749309	0.938332	2.09856	1.3774	2.03549	0.85345	0.879303	0.522485
COLCA2	2.35596	2.15711	2.55115	1.94311	4.01201	2.47011	1.56568	1.14867	1.35657
BRIX1	19.3364	18.9954	18.519	13.0807	15.7263	15.8552	15.5132	14.3601	14.2002
CFC1	0	0	0	0	0	0	0	0	0
PAN2	9.45411	8.92191	9.46926	19.4433	14.9872	15.5367	13.2249	11.1853	12.9233
CDK3	0.495675	0.835643	0.710384	0.624037	0.657383	0.826338	0.593254	0.610546	0.615898
TAS2R31	0.0847085	0.173609	0.0896056	0.440798	0.327428	0.744512	0.113258	0.226984	0.17173
ZNHIT2	6.68853	6.78616	7.00516	7.06442	4.60756	5.44791	6.92845	7.18675	6.60084
BEST1	0.6037	0.516083	0.450778	0.655176	0.43562	0.749081	1.11363	0.489842	0.674119
ZBTB42	1.74968	1.61141	2.03826	0.452772	0.809397	0.75528	1.37698	1.31306	1.23476
TMEM131L	2.69216	2.60628	3.03861	5.1994	3.67472	3.59563	2.8172	3.08584	2.89347
HNRNPU	43.6954	44.1153	49.7389	42.009	57.9254	54.8223	50.4547	50.4736	49.9313
MAP3K10	5.24682	5.88131	6.05775	3.97787	3.15495	2.76356	5.38168	4.43478	4.55045
CARM1	18.76	20.2652	17.5787	14.2081	11.7063	10.6881	21.3363	17.6609	17.9206
WDR41	2.30872	2.03079	1.98244	1.67181	1.86215	2.10696	2.37911	2.3159	2.43725
CENPA	10.1476	10.8605	11.3494	6.71143	10.6822	8.46396	10.7735	8.06394	9.84406
ASF1B	39.2021	41.3261	39.7742	40.616	52.0504	50.9272	58.0943	49.0483	49.8461
CYBA	21.7099	22.687	23.4737	13.6554	15.1278	12.6714	21.0209	19.9684	19.6472
KCNK1	7.45567	7.40393	6.45734	3.42119	3.65332	3.21915	7.26116	5.43116	5.15648
KCNN1	0.0796584	0.118734	0.0306413	0.0646005	0.0458045	0.0381887	0.0580942	0.0218303	0.0440433
ATP6V0E1	22.3279	26.0294	20.6499	19.0147	21.5529	22.3314	23.797	21.8471	23.6231
PRR3	0.0134684	0.0207025	0.014247	0	0	0.014205	0	0	0
XPNPEP3	1.01176	0.740567	1.02884	1.25579	0.93961	1.32752	0.788101	0.807883	0.787493
NAMPT	5.56575	4.45308	4.10138	4.44066	5.45761	5.74247	4.5493	4.1009	3.83651
GUCA1B	0.155413	0.159258	0.356195	0.866491	0.382281	0.71029	0.103896	0.0780831	0.105023
GTF2E2	4.69931	4.50821	3.99559	5.11623	4.60261	6.59672	5.81525	5.14629	4.26798
BRAT1	13.6829	16.1128	16.1689	27.6533	18.2787	19.9317	17.6834	16.5418	15.802
C9	0	0	0	0	0	0	0	0	0
MOGAT3	0	0	0	0.0434808	0.0548085	0	0	0	0
UFSP1	0.723622	1.12712	0.949166	0.484139	0.18308	0.702143	0.986858	1.22158	0.997563
ZBED4	2.64744	2.79009	2.68547	3.46978	3.23621	3.71416	2.72609	2.16856	2.45466
ZFP14	1.5674	1.22826	1.05333	1.66964	1.32187	1.64924	1.53477	1.35635	1.43927
CNTFR	0.341415	0.363858	0.288923	1.76648	0.791815	2.13172	0.616253	0.24701	0.318391
ELOC	12.2059	11.3344	10.0252	7.24508	10.2803	9.84154	11.4019	10.3628	10.0864
CCDC71L	2.61587	2.897	2.51489	1.50403	1.86714	1.82493	1.7146	2.21099	1.71939
RANBP9	28.4415	27.1328	27.2248	29.8897	37.0834	37.192	31.9408	29.7738	30.5586
UBE2E1	52.1437	44.4578	42.3707	13.208	22.9368	16.7064	40.279	39.4198	42.1705
RSAD2	2.79703	3.14736	2.36573	0.91772	2.07471	1.59766	2.29646	2.09745	1.66849
KIAA0355	10.2036	11.3512	10.446	16.9461	12.7775	15.4373	12.9101	12.4047	12.4938
LRP10	23.9405	25.9576	24.1454	9.59613	9.02082	6.90887	18.7511	17.3275	20.1297
CTSA	16.9499	18.7818	20.1014	13.658	16.8564	14.8291	19.5936	17.1112	19.0477
B4GALNT2	0.215551	0.115387	0.0714665	0.00358741	0.0406981	0.00339313	0.138723	0.0517243	0.107616
CHIT1	0.00745902	0.0152872	0.0197256	0	0.0039316	0.00786698	0.0186993	0.0374758	0.00378043
PDE9A	2.64422	3.60164	3.06927	2.85085	2.33158	2.45395	2.74488	2.20594	2.15869
ADNP2	7.40663	8.07116	6.99649	7.39709	9.56143	7.87364	6.44115	6.14967	7.64165
NBPF1	3.36639	3.41098	3.51605	6.75472	6.06233	7.60396	5.3595	4.97916	4.30253
PRKAB1	16.8516	16.3037	17.0593	14.9771	16.4413	15.1591	12.1774	11.3213	12.1878
DDX51	4.84637	5.16122	5.25112	8.48494	5.70106	6.51111	4.81895	5.04736	4.47179
COQ8B	4.61749	4.83402	4.67328	5.65849	3.54971	4.69274	4.84101	4.8299	5.04795
ITGAX	0.0529797	0	0	0.0227218	0.0042962	0.0558773	0.0163467	0.00409511	0.016524
ZNF444	5.35244	5.47672	6.1337	5.95953	4.43338	4.18768	6.24188	5.18229	5.50222
CT47A9	0	0	0	0	0	0	0	0	0
PPP1R18	0	0.0128473	0.0132619	0	0.0132165	0	0	0	0
BLOC1S5	6.93116	6.84422	5.77718	4.0535	4.8131	5.21899	6.994	6.16079	6.25886
GPM6B	7.42191	9.78674	7.17927	1.75604	2.75798	2.49141	9.84184	8.68809	7.11129
STAG2	22.3463	19.5578	18.699	10.2051	19.2994	15.4796	20.7276	19.1109	19.4104
PLK5	0.0245041	0.0251104	0.0259208	0.0683102	0	0.0258443	0.0122861	0.0246229	0.0124193
THAP9	1.43746	1.55486	1.28122	0.935018	1.23473	1.49503	1.43478	1.37756	1.3559
NUDT1	7.39667	7.25505	7.27061	8.27861	9.04624	9.92222	9.35092	9.64705	9.215
HPCA	1.54933	1.95861	1.85333	2.05055	2.33544	1.80206	2.32318	1.54229	1.64387
WASL	9.19802	9.33901	9.28282	9.9231	10.4982	11.4493	8.79333	9.89578	9.69259
TMEM210	0.151865	0.311246	0.0803225	0.0564474	0.10673	0.0266952	0.22843	0.35607	0.0769694
USP51	0.176625	0.11396	0.200676	0.0364724	0.137923	0.151788	0.223034	0.308948	0.225453
STK11IP	2.10117	2.03383	2.30298	4.49965	2.93558	3.04913	2.38117	2.44205	2.51478
PEX7	3.78628	3.96046	2.87508	2.29495	3.04741	2.46892	3.26114	2.95214	3.63094
MYCL	28.8747	28.3113	29.3212	20.6164	25.4451	25.3072	30.428	25.5244	30.758
NCCRP1	0.0145749	0.029871	0.0154175	0	0.0153647	0.0768601	0.0292307	0.0146455	0.0147739
TXNL1	4.94264	4.0713	3.4604	4.42168	4.16946	5.08379	5.69073	4.51019	4.82131
CARD6	0	0	0	0	0	0	0	0	0
GPHN	2.5772	2.5672	2.85819	3.18953	3.81978	3.93297	2.53623	2.61862	2.96751
RC3H2	6.26275	5.85987	6.12557	4.49136	6.23357	5.82834	5.74677	5.90417	6.1002
RGCC	1.11741	1.80346	1.30021	0.9968	0.883468	0.942817	0.784356	0.842117	0.566332
CHMP3	11.7355	11.1416	10.4653	7.10246	9.06704	8.72851	11.2368	11.9174	11.0414
DTX4	3.51818	4.48099	3.0536	2.90126	3.7839	3.6455	4.98483	3.48275	3.71541
ZCCHC13	0	0	0	0	0	0	0	0	0
SLF2	4.72645	5.22841	5.35705	6.51315	8.96329	10.2696	6.88931	7.24617	6.96724
TRAPPC12	7.61417	7.78972	7.23168	10.9103	8.57555	9.44953	7.3743	7.15634	7.46065
LSM11	1.13845	1.01406	0.884674	0.576143	0.812404	0.692722	0.768393	0.651183	1.06079
GPBP1	7.94226	7.91967	7.56269	6.92905	8.74361	8.79947	8.24125	7.06316	7.56757
AMBRA1	8.1231	8.5243	8.52912	11.7476	9.4703	8.95176	8.57516	8.019	7.72367
DAPK2	1.37665	1.90988	1.29045	1.10525	0.922099	0.884567	1.74576	0.961939	1.29669
HSPE1-MOB4	0.0323923	0	0	0	0	0	0	0	0
TTC9C	10.2101	9.19518	10.1002	11.3367	9.39076	11.2377	8.80221	7.87184	8.34778
MOGAT1	0.0275087	0	0	0	0.0579987	0	0	0	0
ZNF773	0.50709	0.589165	0.40797	0.505716	0.500687	0.58002	0.529983	0.470075	0.343882
PGAP2	9.46229	9.34482	10.2674	9.57347	9.51688	8.50013	10.4366	9.738	11.5546
FER1L6	0.0285531	0.0146298	0.0151019	0.010613	0.0652174	0.0250956	0.0238603	0.00956382	0.0241191
FOXS1	0.0437136	0	0.0462408	0.341209	0.207371	0.184418	0.0438349	0.0439254	0.0221552
SMPD1	10.2946	11.0328	12.2205	12.3093	10.1673	11.4768	12.0893	12.4935	10.3077
MRPL24	18.0969	16.9063	16.8042	11.2656	12.9454	14.315	20.2961	18.4922	19.568
HACD1	0.00929372	0.0761894	0.039324	0	0.00979733	0.019604	0.0465976	0.130743	0.0376824
RENBP	1.54166	1.47928	1.77904	0.375072	0.679631	0.26607	1.13838	0.816817	1.00866
PLEKHM3	1.15787	1.00886	0.91042	1.04947	1.39685	1.36487	1.27285	1.17593	1.19251
CEP76	2.78553	2.55222	2.47116	2.21864	2.49724	3.1897	3.81199	3.19419	2.5246
STARD6	0.294175	0.380783	0.24567	0.0172647	0.408047	0.228616	0.419198	0.357832	0.360968
ALG1L2	0.384645	0.256205	0.386538	0.879265	0.385213	0.567955	0.424283	0.367183	0.409391
AXIN1	10.2771	10.3381	9.80411	17.1618	12.0437	11.9682	10.0276	9.68852	9.34799
NDUFS3	20.8245	23.8996	21.2723	12.3594	17.9367	15.2609	23.3164	20.9728	18.8554
TRIM52	1.09394	1.19754	1.26872	1.56766	1.21343	1.64494	1.18509	1.10807	1.22912
LONP2	5.26087	4.75017	5.50682	6.58304	5.73824	7.4755	6.15811	5.89152	5.54988
IGFBP4	0.995915	1.57112	0.693086	1.38816	1.13277	1.40973	1.61628	0.908568	0.850116
XXYLT1	10.2759	10.8197	9.43232	5.77085	8.08524	6.89739	9.54017	9.53309	9.38974
LMNTD1	0.037404	0	0.0791327	0.0417085	0.0887193	0.0887618	0.0750156	0.0375852	0.132701
CD8B	0.0154663	0	0.0163604	0	0	0	0	0	0
RPL13	33.7476	34.9416	31.9534	49.5223	37.482	44.7565	39.4433	36.3659	36.6373
HIST1H1A	0.0444894	0	0	0	0	0	0	0	0.180387
WNK1	20.1403	21.3458	21.9837	25.9702	29.152	31.8405	23.2661	21.8183	23.2094
KIAA1671	0.96413	0.978647	1.1259	1.12183	1.33339	1.38401	1.11119	1.02557	1.02348
TTI2	2.75864	2.07119	2.59308	2.45175	2.46902	2.69346	2.76629	2.35346	2.27719
IFNA1	0	0	0	0	0	0	0	0	0
RB1CC1	12.4895	12.5929	10.8607	12.4155	16.0956	18.3433	12.6114	11.8843	12.4911
MGST3	6.96964	7.63089	6.86799	5.25385	6.338	7.25311	8.10392	7.21376	7.31525
ILK	2.03558	2.38273	2.17077	1.86385	2.09355	2.19928	2.61377	1.796	1.72786
ONECUT2	3.0882	2.2347	2.93612	3.43765	3.10578	3.9089	3.50635	3.32622	2.72174
ARHGAP20	0.246818	0.116097	0.132683	0.586538	0.763515	0.8663	0.576154	0.426909	0.442955
OR10H5	0	0	0	0	0	0	0	0	0
SEMA4D	2.5144	2.87705	3.17234	2.52225	2.55622	2.41143	2.97258	2.93984	3.13484
EMILIN2	1.13793	1.85472	1.49754	1.34882	0.902057	0.996991	1.27587	1.24699	1.34874
TSNARE1	9.7679	11.2508	11.3217	8.86999	6.7055	6.69377	11.8975	10.4629	10.0736
ZNF502	1.9466	2.38289	2.52501	1.3063	1.82924	2.19242	1.63403	1.34533	1.8839
SNCAIP	1.66087	1.88346	1.98171	0.272096	0.526921	0.498117	2.43113	2.86327	2.74873
C14orf39	0.524317	0.759029	0.739505	0.389771	0.412353	0.596882	0.308787	0.6523	0.531476
SEC14L6	0.00849915	0	0	0	0.0089597	0	0	0	0.00861519
LRRC74A	0.0250144	0.0512667	0	0	0	0	0.0125419	0.0125678	0.0887458
KLRC3	0.10045	0.0514677	0	0	0	0	0	0	0.280009
BEGAIN	0.11005	0.146188	0.16384	0.077265	0.0300776	0.0687818	0.0694833	0.0860095	0.128079
HCAR2	0.25301	0.244867	0.133819	0.0156737	0.118542	0	0.140951	0.0847455	0.113984
CWC22	10.2168	10.7362	10.3396	8.28815	10.2493	9.63218	9.08846	7.25964	8.64198
APP	186.504	184.285	176.601	147.124	174.707	194.928	164.328	131.933	147.705
TMED1	4.32532	5.11574	4.05132	3.37828	4.47935	4.15996	3.53482	3.29322	3.70837
P2RX6	0.0975192	0.0874406	0.148288	0.237873	0.0835279	0.26356	0.29337	0.202108	0.315086
ANAPC7	5.27262	5.6784	5.60789	4.21562	4.33439	4.89813	6.77385	6.14666	5.5051
ZSCAN5C	0	0.0156144	0	0	0	0.0160708	0	0.0153112	0
PSENEN	25.0165	22.7373	24.4132	20.5426	21.3151	24.3412	25.791	23.2536	29.6662
CPSF6	24.2261	21.4768	26.3816	24.5863	25.7544	30.1606	22.287	24.6295	23.2237
FZD4	2.67088	3.84936	3.42009	3.45285	2.67565	3.27822	4.31894	3.24099	2.44611
OR4A15	0	0	0	0	0	0	0	0	0
SAXO1	0.0487596	0.287305	0.244998	0.380596	0.424065	0.539977	0.440054	0.232731	0.395403
HLA-DMA	0.0455077	0.0699505	0	0.16492	0.0479736	0.0239983	0.0114085	0.0114321	0.0345968
C15orf62	1.70299	2.1814	2.39334	1.26146	1.84656	1.39841	1.54914	1.45455	2.13314
NT5C3B	14.1822	14.4574	13.6282	10.327	10.9765	9.45589	12.6014	13.1156	11.2502
TMEM38A	7.25285	9.19207	7.44889	2.04327	3.13521	3.63251	6.83044	5.60096	5.26106
RGS14	2.665	2.83987	2.88333	1.14296	0.720363	0.680669	1.4466	1.8692	1.57773
MRAP	0	0	0.0226566	0.0716496	0.045158	0.0677694	0	0.0645665	0.0434216
TFF3	54.4001	50.4852	68.1194	7.73395	9.70544	9.21548	36.5324	31.9699	39.881
MED25	35.9657	37.6425	41.8968	42.6838	29.8202	28.7067	40.5956	41.7587	41.8238
DUSP15	0.288976	0.405225	0.361992	2.36586	0.994071	1.40359	0.411789	0.404998	0.269796
BLVRA	8.58066	9.14988	8.84227	2.24198	3.63828	2.98882	7.52495	7.28595	5.64876
HTR4	0	0.0167736	0	0	0.00431388	0	0	0	0.00414801
C1orf127	21.8498	24.4575	39.4661	0.404872	2.01588	0.331886	13.5443	24.6798	22.5489
PTPMT1	8.24891	9.27244	8.06914	3.91862	7.03215	5.89252	8.61998	8.70122	8.06291
PITX2	0	0	0	0	0	0	0	0	0
DPH2	21.3414	23.3718	22.1277	16.633	17.488	16.8426	19.9799	19.24	20.057
CXCL17	13.4811	16.2247	15.9532	1.5411	2.50492	1.99467	19.9373	11.9627	9.41321
ZNF551	2.84067	3.13681	2.435	1.20832	1.87808	1.61424	1.96452	1.93782	2.21544
IFI27L2	4.35386	3.14622	4.56886	3.26884	2.96233	2.67103	3.86151	3.29429	3.6924
DTWD2	1.52357	1.24133	1.20213	1.30899	1.79043	2.2918	1.33995	1.60624	1.37347
FNDC1	0	0	0	0	0	0	0	0	0
FHL1	0	0.0837454	0.539028	0.010721	0.0304065	0.00507018	0.0530266	0.0579666	0.40445
UNKL	3.42764	3.83965	3.45489	4.48271	3.09834	3.31486	3.60689	3.34375	3.65771
ADAMTS15	0.2236	0.29683	0.424672	0.339998	0.34286	0.541335	0.667565	0.720008	0.468759
NOVA1	2.99311	2.52019	3.1024	2.40957	2.31731	2.26697	3.26616	2.73655	2.95543
NMB	6.9393	6.2149	6.80336	1.85583	2.49792	2.23135	3.47928	4.19509	4.0603
ATPAF1	16.1792	16.5952	15.315	10.5608	14.8397	13.6256	18.256	16.2985	18.2018
DLG5	23.2603	25.7745	28.453	39.214	31.3204	28.2182	30.3699	26.8986	28.5655
TOB2	6.97204	7.18337	9.75999	6.32373	4.40724	5.24859	10.5314	12.5775	7.99544
ELF5	2.54035	2.35998	2.53114	0.729634	1.13612	0.981053	1.35733	1.36658	2.02231
CCDC38	0.0326614	0.0502043	0.0575827	0.0303501	0.0401698	0.0114826	0.0218347	0.0164098	0.0717325
MPST	1.51822	1.60823	1.23607	0.75136	0.692346	0.620711	1.41124	0.989911	1.12395
SF3A1	35.0924	35.6199	37.574	69.9265	54.0743	56.4447	35.5826	36.0497	38.5773
TIMM13	17.0374	17.6835	17.7596	7.57641	9.8429	9.58563	17.2458	15.1525	14.8706
CFAP298	4.91806	5.52434	5.02958	6.02093	4.80387	5.64952	5.6387	6.24648	5.33382
NAGLU	9.25142	9.41149	10.7101	8.78579	9.18619	8.75535	8.69968	8.07154	10.477
LCE1B	0	0	0	0	0	0	0	0	0
PDYN	0	0	0	0	0	0	0.040617	0.0101752	0
ZCCHC24	0.422363	0.631673	0.519231	2.59033	1.48015	2.16712	0.68109	0.957789	0.636409
PHB	12.7695	13.7321	12.6417	11.3326	12.4638	12.2479	14.3491	12.4163	11.1546
FOXA3	0.157824	0.161729	0.153035	0.0439965	0.0415939	0.0138713	0.0263769	0.0792942	0
ASAH1	12.5339	11.5105	10.125	12.0543	12.124	13.9358	11.3839	10.4152	9.86433
PCP4	3.44073	3.76626	2.67458	1.91834	0.7694	1.18214	3.65938	3.06451	3.4877
ZBTB7A	11.2698	11.2803	12.5925	8.49012	5.02186	6.044	9.12973	9.21436	7.95777
ZDHHC3	8.36571	8.38634	8.26821	10.5241	10.0852	11.1609	8.5485	8.72605	7.69262
ITGB3BP	12.8276	11.9328	10.5191	9.41026	13.3056	13.8467	15.5693	13.9458	14.0841
POLR1D	21.107	18.806	18.4446	21.4295	17.9368	21.8118	21.4085	19.4824	20.017
CSF1	1.07484	1.38497	1.53661	0.8188	0.639463	0.830577	0.464211	0.502597	0.47464
UBE2S	79.9936	77.0244	77.9349	87.8848	82.3988	88.1094	78.9609	76.9627	75.1951
ATP1B3	25.8279	27.7818	26.8726	26.7973	34.9547	35.8422	33.071	30.0339	27.074
TGFBR3L	0.152133	0.526152	0.462667	0.190845	0.240564	0.18051	0.495803	0.267522	0.346972
ZNF791	5.35609	5.18616	4.86684	6.00151	5.1247	5.8825	4.65715	4.3571	5.00684
MATK	0	0	0	0	0	0	0	0	0
IL34	0.0903734	0.251369	0.163882	0.172755	0.0272202	0.0544664	0.181248	0.246488	0.0785205
CYLD	1.90948	1.94304	1.82918	1.57582	1.76192	2.1923	1.66483	1.68839	1.91299
GHITM	36.3734	35.5164	32.4971	20.0819	30.3788	30.7551	30.5455	27.6261	29.5104
SNX20	0.0250514	0	0	0	0	0	0.0100484	0	0
MOB3C	1.32548	1.49809	1.46396	0.402107	0.375011	0.375191	1.07505	0.886301	0.87925
ABRACL	25.4417	28.73	23.0751	8.94753	17.627	13.1759	23.3682	20.8093	20.5533
CDK14	3.6284	3.03586	3.49491	2.09582	2.90097	2.68901	4.29348	3.5994	3.77191
FSIP2	0.306964	0.23996	0.296474	0.0744108	0.246855	0.162516	0.255499	0.298698	0.306235
SLC9A9	0	0.00722839	0	0.00786562	0	0	0	0	0.00715016
SIRT1	23.9261	24.8946	22.6691	14.1485	17.7032	18.8742	23.7257	28.4341	19.3084
TMTC1	3.40568	2.77137	2.8733	2.25792	3.06903	3.34057	2.90158	2.67401	2.82524
TEX49	0.0438132	0	0.0463462	0	0	0	0	0	0
ASB5	0.00709378	0	0.00750388	0	0	0	0.0213404	0.00712816	0
PAGE5	0	0	0	0	0	0	0	0	0
ADAM28	3.74276	3.99965	5.2408	1.10009	1.54703	0.591794	3.24304	3.98085	4.97827
CRYAA	0.0949888	0.275794	0.234454	0.0706135	0.100136	0.050092	0.285757	0.111357	0.0641905
SYNC	0.297634	0.330414	0.31484	0.0276571	0.183028	0.148236	0.265297	0.240922	0.502829
ZNF486	0.0744239	0.00693322	0.00715695	0.105622	0.0356622	0.0428151	0.217107	0.0611874	0.0685818
CEACAM8	0.0110245	0.0112973	0	0.0122932	0.0116219	0	0.0110551	0	0.011175
MTRNR2L1	0.0185635	0	0.0196367	0	0	0	0	0	0.0188169
NXPE2	0	0	0	0	0	0.0162338	0	0.0154665	0
ACP6	4.25687	4.49806	4.87525	6.13907	3.88531	5.25747	4.17925	4.24359	4.28079
SS18L1	6.84225	7.00574	7.5551	8.01461	6.53288	8.8639	8.60918	7.8308	7.10776
TUBB3	0.956632	1.22038	1.04636	1.14655	1.03591	1.208	1.55966	1.54326	1.04885
MOB1B	1.78524	1.60787	1.93349	1.76422	2.27218	2.66021	1.74749	1.70502	1.94907
C19orf44	2.30842	2.88007	2.62811	2.53044	1.88356	1.69877	3.72072	3.30904	3.1133
KCNJ8	0	0.0118931	0	0	0	0	0	0	0
GFOD1	0.607014	0.602681	0.627838	0.842327	0.631375	0.98166	0.665511	0.609956	0.533261
PPWD1	5.61775	5.6316	5.16741	3.67684	5.62444	5.8606	6.66663	6.45797	5.76408
ADAM12	0.0350861	0.0329581	0.0587647	0.00326032	0.0123291	0.012335	0.0557072	0.0235041	0.0859492
GPNMB	0.150051	0.168644	0.194567	0.0107948	0.0153079	0.0204203	0.300935	0.116731	0.186445
SLC22A25	0	0	0	0	0	0	0	0	0
ABHD16B	0.963724	1.14276	1.38352	0.813649	0.841784	1.16164	1.24251	1.14824	1.42346
RPS3A	83.9012	70.9725	66.2283	70.9537	76.9844	97.7248	86.678	75.0517	80.7775
DEXI	0.736632	0.617612	0.814638	0.87741	0.953037	0.776921	0.956922	1.05984	0.848511
FUCA1	6.77421	6.86966	6.58482	5.54363	7.43822	7.29325	7.83809	6.25511	6.42415
ZNF34	4.68376	5.47771	5.20158	9.64983	6.33266	7.58094	5.8807	5.31921	4.41892
ZIC3	0.104554	0.0928558	0.147465	0.0310897	0.029392	0.0294061	0.132803	0.0350203	0.113047
TBC1D4	3.38606	3.64732	3.45356	2.02306	2.75704	2.51175	2.74415	2.68891	2.91876
DIS3L	4.77834	5.00526	5.6268	1.82142	3.31531	3.98252	5.24364	4.62563	5.15537
DHRS4L2	1.66146	1.52644	1.41813	0.983825	1.18376	1.07557	2.04524	1.58891	1.89321
ACVR1	6.29327	7.42633	6.74117	7.25116	5.65172	6.55364	7.20917	6.58514	7.28737
SIDT1	0.346951	0.410515	0.529703	0.167514	0.203614	0.203712	0.394541	0.456457	0.431452
NDUFB6	12.026	11.983	13.5342	7.0408	9.85309	9.33206	12.0385	9.99717	9.32685
SEC14L5	0.164687	0.164201	0.169499	0.32261	0.380067	0.281666	0.200851	0.0849788	0.175959
WDR78	0.485932	0.418635	0.473085	0.383613	0.267465	0.385516	0.62096	0.669774	0.549234
COMMD6	6.05043	5.15998	4.29488	5.37075	6.23142	5.36327	6.43645	5.77977	5.95147
ASB2	0.0572006	0.134817	0.151269	0.0255133	0.00603002	0	0.103247	0.0344867	0.0463853
QPCT	0.110924	0.227337	0.187739	0	0.0233869	0.0233981	0.200217	0.133754	0.0787068
BEND4	0	0	0	0.0146705	0	0	0	0	0
REXO5	4.632	5.17747	4.72188	5.04784	5.31146	5.06272	5.27026	5.37972	5.93831
DDX20	5.03875	5.10452	3.99754	4.43828	5.04923	4.28885	2.94903	3.48454	2.94703
CMTM1	3.05018	2.74251	3.62202	7.89956	4.50165	5.16796	4.3413	3.48021	3.27135
TNS1	1.88743	2.11599	1.34146	2.71686	3.01477	2.70621	3.0216	1.46377	2.1212
ZNF491	0.931812	0.93538	1.29748	0.880008	1.06249	0.842379	0.819982	1.26118	0.983086
GTF2A1L	0	0	0	0	0	0	0	0	0
DDI2	4.43031	4.22591	4.4628	5.32425	4.4425	5.4944	3.52312	3.65213	4.19463
MYBPC2	0	0.00796721	0.0740189	0	0	0.00820007	0	0	0.0630479
LZTS1	2.42011	3.0754	3.23877	4.09582	4.03193	4.10314	3.58704	3.72137	3.76935
ADO	12.026	11.9978	11.1826	8.32254	10.8259	13.0694	11.4138	10.4789	10.1115
NIPSNAP3B	2.03842	2.07529	1.23215	1.78593	1.75817	2.20575	1.36714	1.80889	1.6369
JMY	3.1214	2.97973	2.89039	3.36685	3.57624	3.85706	3.03415	2.76489	3.03151
CLEC2D	0.75419	0.870519	1.13532	1.05354	1.26685	1.26746	1.23	0.957716	1.03332
PRKCE	0.782704	0.787162	0.824876	1.16803	0.920205	1.01885	1.29548	0.932686	0.837632
AMPH	0.0511517	0.0366922	0.0378762	0.0798537	0.172555	0.0971089	0.0307762	0.0411197	0.015555
NECAB3	5.5175	6.47729	5.83648	9.40268	6.7264	8.52233	9.72071	6.57169	6.88504
C11orf42	0.201955	0.25869	0.267038	0.309645	0.212899	0.1065	0.22783	0.279034	0.102356
OPN3	2.52108	2.45472	1.9226	1.55971	1.77474	2.86214	2.52808	1.81792	1.9612
ZNF418	0.0768606	0.0328176	0.040652	0	0.0405127	0.0135107	0.0192685	0.0193083	0.012985
CTXND1	0	0	0	0	0	0	0	0	0
KIAA1841	2.50343	2.80195	2.62145	1.23487	1.62376	1.8452	3.04211	2.6243	2.85207
PLEKHA8	1.79432	1.58722	1.84613	2.79749	2.363	3.18094	2.08095	1.67971	1.92662
KANSL3	8.03953	8.97906	9.14028	14.9626	11.8531	13.9196	9.91216	9.81373	9.39406
ARIH2	8.07302	7.9448	7.7295	10.6341	10.512	11.7687	8.82744	7.94231	8.15408
ASPRV1	0.238367	0.55638	0.336196	0.0295331	0.0977212	0.0419006	0.239028	0.49235	0.456395
ZFHX2	1.46024	1.30094	1.89695	1.3331	0.804193	1.18585	1.64698	1.42155	1.26378
ZNF723	0	0	0	0	0	0	0	0	0
FRMPD3	3.10075	2.91618	3.22673	1.43569	1.8418	1.12553	3.86697	3.31822	3.62173
PTCD2	0.447369	0.392599	0.432957	0.379446	0.413914	0.481876	0.427134	0.370629	0.352168
MRGPRX3	0	0	0	0	0	0	0.0166049	0.0166392	0
TMPRSS4	1.51564	2.02533	2.01098	0.0452408	0.128311	0.0458472	1.63028	1.75304	1.46584
GNB2	28.9704	28.9841	29.9941	55.8434	38.8375	39.5478	30.7103	28.7762	29.8467
OR2T12	0	0	0	0	0	0	0	0	0
UBTD1	1.38569	1.45461	1.78756	4.37166	2.92156	3.70716	1.84707	1.56221	1.13054
ELF1	11.5749	11.9083	10.5602	7.98374	8.68027	8.71206	9.2948	10.1631	10.3584
CAPN15	6.44547	7.61521	8.5325	5.97964	5.62948	4.37577	6.92771	6.45044	6.68867
GPX4	78.1485	88.876	72.1386	99.4975	92.9501	104.335	100.101	85.3999	79.5194
CFAP221	0.271719	0.284562	0.407453	0.0898978	0.277	0.132268	0.380265	0.486064	0.417684
ERF	22.2846	22.7463	23.9339	27.4053	13.1988	17.2008	23.4782	23.5443	17.4627
EPB41L1	6.10404	7.4091	7.87326	4.2377	4.40073	3.96178	7.40477	6.91875	7.73794
ZNF653	2.47157	2.70276	3.05789	2.54175	1.85975	1.95275	2.40836	2.20272	2.57613
RAMP2	15.5948	15.2344	15.0885	0.336029	1.45603	0.503233	10.1736	8.70579	8.93482
TBC1D16	21.0798	24.5288	22.8685	18.804	17.5667	18.5014	21.336	18.5546	18.8437
MRPL28	18.2161	19.5024	18.5334	10.4972	12.9959	12.1674	20.4072	17.5934	18.1487
GRB10	8.19299	6.92512	6.31444	9.75977	7.72925	8.98661	8.19538	7.09363	7.85816
KLHDC4	1.20197	1.32422	1.41606	1.05843	1.09579	1.08272	1.57776	1.24667	1.46937
MDN1	2.32003	2.69824	2.73941	3.17977	3.1548	3.27073	2.32647	2.64117	2.79
CTTNBP2	0.327836	0.382141	0.294771	0.0456955	0.194401	0.108052	0.156154	0.234715	0.490161
MYT1L	0.00220389	0	0.00699391	0	0	0	0	0.00442915	0.00446796
NCOR2	14.2732	18.2265	18.3237	19.6492	15.1511	14.2576	20.225	19.0313	19.7
TMEM212	0	0	0.0112158	0.011823	0	0	0	0	0
OR2L13	0.0305717	0.0313281	0.0646782	0	0.0161142	0.0161219	0.0306566	0	0.0464837
SLC13A2	0	0	0	0.00996491	0	0.00942525	0	0	0.0090585
MLH1	14.2431	12.0194	13.4434	14.5625	12.9499	14.0063	17.6876	13.6232	16.051
HOPX	0.256573	0.350562	0.373675	0.132684	0.0979985	0.0549055	0.343047	0.231661	0.244999
GDI1	54.2411	58.8376	61.1018	109.303	66.3682	83.4194	68.4612	58.0093	61.3977
CCND3	7.84577	8.88513	8.17846	6.43268	6.90902	7.68269	10.03	8.10847	7.1571
SLC6A15	0	0	0	0	0	0	0	0	0
FAM174A	9.32467	8.36618	9.23919	4.94915	6.33152	5.84067	6.2269	6.15792	7.36759
DEFB1	3.37747	5.50058	2.29675	0.336264	0.699382	0.890548	5.50362	2.48477	2.62882
APOL4	1.29754	2.61205	1.76272	0.0440669	0.152755	0.0138935	0.937879	1.09204	1.20176
GNA12	13.5195	14.4237	14.1516	12.3755	15.6823	16.1668	15.5221	14.9152	13.6229
MPDU1	19.0439	20.0727	18.7802	12.0954	14.8857	13.2916	18.5863	16.9756	16.8309
NUPR2	28.9725	23.0264	25.0844	14.3408	13.7088	16.64	33.128	25.0775	26.315
RCBTB2	0	0	0	0	0	0	0	0	0
CSTF2	11.4025	12.5761	12.1035	18.4914	14.5634	17.7263	12.2933	12.9942	11.2107
ACTBL2	0.0103182	0	0	0	0	0	0.0103469	0	0
MTFP1	0.59494	0.383216	0.53943	0.682361	0.716776	0.645407	0.596592	0.25621	0.344608
TRMT61A	3.82126	3.90666	4.44829	2.95683	2.62594	2.95678	3.47375	3.5527	3.66528
NMRK1	1.87967	2.30072	1.90155	0.99809	0.951448	0.991239	2.26636	1.90377	1.92802
PHF3	11.2866	10.5013	11.2545	14.4596	16.0156	16.4276	10.4656	9.57439	10.3961
NLRP10	0	0	0	0	0	0	0	0	0
ABCD4	2.8668	3.29821	3.68982	4.67776	3.27515	3.99101	4.00554	3.37623	3.24919
BCORL1	5.08367	5.30552	6.77345	8.33421	4.75862	6.93981	6.59458	6.4198	5.06902
ZNHIT6	3.68912	4.19515	4.10416	3.4393	3.51631	4.32267	3.83465	3.52001	3.8621
TSPAN6	5.17462	5.0486	4.41802	1.82886	3.04248	3.23838	5.12523	4.36289	5.79299
NFKB1	3.69061	4.02744	4.23052	1.52077	1.94772	1.76886	2.56426	3.11587	3.02642
IPP	4.47415	3.8752	3.92618	2.40342	4.47872	3.77509	4.62702	4.46456	5.21355
CNIH4	7.84912	7.20307	7.22615	6.19857	6.59929	7.65813	8.25651	7.66554	7.20537
GALNT18	6.78005	6.58942	6.91137	9.32408	9.98799	11.1497	7.96256	7.34005	8.54042
ADRA1A	0	0	0	0	0	0	0	0	0
ITSN1	7.76536	8.9858	8.54101	8.60431	8.96451	9.11421	10.4189	9.41607	10.1006
OR1A1	0	0	0	0	0	0	0	0	0
SLC38A1	53.9851	50.5215	53.0745	31.4117	53.882	49.2778	44.2051	46.1361	53.1378
CAPN5	9.10319	8.47081	9.52066	43.6948	22.6579	28.5123	11.1914	11.6185	11.8625
GJA8	0	0	0	0	0	0	0.0222036	0	0
ARMC1	15.0508	14.3265	13.7815	11.5864	15.1024	16.1939	16.2756	15.8181	14.8206
KRTAP9-1	0	0	0	0	0	0	0	0	0.0388084
SOX4	58.1066	63.6493	53.1161	88.3419	87.5484	85.7091	38.1436	33.0584	37.5635
GRK3	1.63622	1.42901	1.64886	1.86253	1.69222	1.84991	1.39838	1.46666	1.78107
EML1	0	0.00663949	0.00685375	0.00361241	0.0136605	0.044418	0.0129943	0.00325529	0.00985146
VN1R2	0	0	0	0	0	0	0	0	0
EPN2	3.75723	3.95078	3.91715	4.86524	3.9858	4.9302	4.72145	4.15978	4.09674
ZNF732	0.0394379	0.148184	0.0417179	0.102612	0.0277166	0	0.0131825	0.0264194	0.0133255
PRR22	4.69311	5.39812	5.13329	6.497	4.35844	3.83861	5.39445	4.26673	5.53387
CASTOR3	1.29909	1.59262	1.62519	1.7264	1.69466	2.1209	2.189	1.87761	1.95419
FNDC10	0.732826	1.43107	1.25786	0.292944	1.02033	0.670825	1.58064	0.916999	0.967083
TOX3	18.4974	15.6491	18.5302	17.4951	22.6953	20.6211	15.4803	19.088	21.2128
LRRFIP2	5.56865	6.13108	5.77025	6.69574	6.43574	7.29581	6.13273	5.50582	5.06813
TSPY3	0	0	0	0	0	0	0	0	0
SMIM19	5.51563	4.98929	4.27061	3.2654	3.95626	4.60286	5.16031	5.12811	5.11542
ZNF140	2.46233	2.37483	2.12233	1.1904	1.75313	1.46541	1.99039	1.83279	2.33825
CD244	0.0807256	0.124084	0.0426962	0	0.0106375	0	0	0.0202792	0.0204569
LRRC52	0	0.0215796	0	0	0	0	0.021117	0.0211606	0
CCDC114	0.757779	0.7834	0.794494	0.351454	0.501927	0.403148	1.49286	1.70484	0.856493
RPS11	488.456	445.453	423.54	316.634	307.149	340.852	405.144	381.471	405.628
TAFA3	0.0449752	0.0921761	0.237877	0	0.118531	0.0237175	0.15785	0.0225966	0.113973
FREM3	0.00419699	0	0.0177585	0.00467998	0.00442441	0	0.0210432	0.00421733	0.00850858
PDE4A	0.529213	0.435624	0.440505	0.333754	0.374975	0.457506	0.28709	0.222301	0.334175
HNRNPCL1	0	0.0245982	0	0	0	0.0506342	0	0	0
HMG20B	27.4912	30.5841	30.8358	46.7491	30.3598	33.6774	26.8854	27.2414	27.1922
CD38	0	0.00861924	0.00889738	0	0	0.00443557	0.00421723	0.0169038	0.00426298
SSX5	0	0	0	0	0	0	0	0	0
NGFR	0.416806	0.726103	0.624612	2.88934	1.99924	2.6889	0.613013	0.572396	0.316873
ZNF835	0	0	0	0.0740496	0.0262522	0.0437746	0.00832396	0.00834115	0
ISG15	23.4428	33.2431	22.7909	6.04032	11.3241	7.45621	16.0197	16.2373	13.2464
SDHAF1	11.8465	11.6371	9.0914	9.20947	8.29843	10.9701	12.3453	10.2182	9.62754
MPHOSPH8	5.63652	5.96872	5.95616	6.9209	6.7846	6.84984	7.64427	6.63241	6.02923
ZMYND10	0.596861	0.397928	0.707435	0.489138	0.583719	0.485402	1.13214	1.06221	0.845556
C20orf173	0	0.0203741	0	0	0	0	0	0	0
GBF1	16.3485	18.7237	18.2672	40.3614	26.5975	29.1376	19.428	20.0134	19.7004
EGFL8	0	0	0	0.0122651	0	0	0	0	0
SLITRK6	72.2263	67.7738	83.5067	48.719	82.8828	69.6631	31.6072	40.0653	45.2215
LDHC	0.619241	0.90249	0.378468	0.0767227	0.493224	0.522487	0.648558	0.622242	0.669542
C19orf24	7.91387	7.53042	6.93908	9.70414	6.87373	7.25138	8.84543	7.22569	6.95589
ZNF142	6.66936	7.85658	7.83978	6.36133	6.40938	5.71251	6.41507	6.53186	7.21585
STEAP3	24.9616	32.6119	38.5108	14.2695	19.2527	15.8161	38.7757	37.1921	39.2476
APIP	2.92775	3.1275	3.42842	2.16239	2.86431	2.92265	3.26088	3.10477	2.90201
ZNF865	7.551	7.53129	8.03322	11.5102	7.83876	8.57893	6.58305	5.66357	6.41368
OLFML2B	0.202606	0.311428	0.544727	0.461257	0.186887	0.302723	0.321683	0.356278	0.248158
GALNTL5	0	0	0	0.00966821	0.00914024	0	0	0	0
SELENOO	3.98947	4.91332	4.92991	10.1215	6.12199	6.42087	4.8814	4.69533	3.94501
NAT8	0.0304426	0.0311958	0.193215	0.16973	0.128369	0.0321076	0.213689	0.12236	0.246866
PSMB7	54.351	56.043	46.6567	26.714	37.6703	35.7146	51.3149	48.892	47.489
TPD52	118.696	102.085	96.8707	93.6716	109.534	115.844	106.961	96.1339	109.219
ATP8B2	2.40623	2.58672	2.63797	2.57276	2.05499	2.40131	2.45491	2.58623	2.35418
TOMM5	5.65665	5.11561	5.10495	3.54638	5.14584	4.60594	5.52161	4.4121	5.07629
ARMC7	6.11712	5.44175	5.73619	4.50943	4.1017	4.68528	5.91905	5.81839	5.49673
ZNF354C	1.0123	1.14108	0.975008	0.243581	0.797554	0.601262	1.14333	0.915481	0.831695
SHLD2	5.2534	5.67588	4.98198	2.42503	3.00188	3.84912	4.40929	3.99499	4.12645
BRD7	6.84403	6.71419	6.66512	6.15907	8.12033	7.91655	8.09197	8.01657	7.62571
ARMCX4	2.20467	2.59998	2.66561	2.33077	2.27861	2.65775	2.97731	2.70355	2.64408
IL11RA	3.48973	4.41995	3.89141	7.09021	3.91365	6.0228	4.16275	3.995	4.01633
ESRRG	1.9392	1.41864	1.46442	0.536173	0.86896	0.81086	1.4942	1.21323	1.81035
MBNL3	13.7729	12.1473	14.8742	7.22308	12.9049	9.66587	12.4651	13.5595	14.6102
TRAF3IP2	4.60175	4.67954	4.24884	3.91962	5.56996	3.74447	5.46596	4.78761	6.01579
MEN1	25.8688	27.8865	29.9643	48.1672	31.329	40.6175	36.3917	33.1988	32.0032
ZNF662	6.22072	6.26393	5.88863	3.01812	5.20309	4.306	5.9871	5.97661	6.44975
FUT4	0.975403	0.911773	1.07206	0.567702	0.712257	0.67747	0.691834	0.626327	0.501595
CCDC130	14.4102	16.1782	16.5804	32.0496	18.7843	21.1103	15.7352	14.9969	15.7469
ALG5	6.34661	6.97492	5.79614	2.91578	4.1556	2.77173	5.98211	5.91524	5.5009
NAALAD2	0.0993559	0.150685	0.227016	0.0797687	0.0502751	0.0964068	0.175352	0.155746	0.108769
MPP7	0.0233737	0.0431137	0.0494499	0.0208509	0.00492805	0.0394433	0	0.00939479	0.0189543
THSD7B	0	0	0	0	0	0	0	0	0
PCYT1A	6.45385	6.66167	6.50205	6.89839	5.98074	7.21463	6.05505	6.21279	5.79473
CT47A5	0	0	0	0	0	0	0	0	0
IBTK	4.66382	4.16954	4.20619	1.84654	3.24053	3.03292	3.85809	3.61363	3.76257
KRT77	0	0	0	0	0	0	0	0	0
MKS1	3.41453	3.45555	3.88115	2.63292	2.87667	3.20611	3.85644	4.16276	4.22074
HIST2H2BE	2.81913	3.73856	3.13054	10.0565	8.2971	10.669	11.6788	7.48575	7.20224
NPM1	76.8325	71.564	68.6872	53.0741	68.5313	72.3847	81.3881	70.1366	71.7514
RPL7L1	16.8973	15.9383	16.2379	11.8518	15.5985	15.1971	15.1524	14.9685	15.4403
GPR6	2.72728	3.61496	2.80655	0.644589	1.65629	0.984869	1.70928	1.89154	1.66772
ISL1	0.0900285	0.0205013	0.0317444	0	0.0527261	0.0105503	0.0401237	0.0301549	0.0202795
KRTAP24-1	0	0	0	0	0	0	0	0	0
WFDC5	0.0276141	0.084892	0.0876316	0.0923759	0.203773	0.349493	0.110763	0.416219	0.223929
LELP1	0	0.0564865	0	0	0	0	0	0	0
MRPL57	34.0533	35.8034	32.4238	31.5313	29.2682	32.599	40.4548	36.7334	33.8026
NFAM1	0.337009	0.269168	0.471827	0.0386845	0.0470211	0.0261353	0.298186	0.144421	0.165781
NTF4	0	0	0	0	0	0	0	0	0
PDE6G	1.14734	1.1384	1.15587	0.16246	0.364772	0.403363	0.547867	0.878398	0.646112
BBC3	2.0126	2.87063	2.22485	3.96275	1.52912	1.84539	2.29091	1.65796	1.57141
PHOSPHO2	2.05369	1.92582	2.39785	1.85795	2.59388	3.49422	2.93365	3.44589	2.4745
OSTN	0	0	0	0	0	0	0	0	0
FBXW12	0.231426	0.0931671	0.183604	0.0737312	0.165549	0.113325	0.107746	0.207632	0.0837807
RBM34	0.601957	0.483991	0.626961	0.908743	0.712678	0.947436	0.306457	0.61418	0.431817
USP38	2.75444	3.26647	2.60039	2.42329	3.1769	3.58061	3.36351	3.75735	3.32119
GALR1	0	0	0	0	0	0	0	0	0
TEX48	1.02539	1.33365	1.37669	0.219882	0.207875	0.332759	1.54235	1.82294	2.03879
ZNF385A	8.70587	9.35805	11.2237	7.39204	7.13178	6.44654	9.63031	8.96676	10.4518
KCNQ3	0	0.0142054	0	0	0	0.00243676	0.00231681	0	0
SHISA2	82.5662	79.0931	93.1294	33.0797	58.5936	38.2625	57.8183	57.3704	57.25
ZNF844	2.37339	2.267	2.78239	2.52027	2.84172	2.45268	3.93898	3.12006	2.653
SRA1	5.43363	6.50036	5.58	4.66287	5.68407	6.08293	4.79587	5.049	4.61946
IL1R1	0.598317	0.362868	0.292773	0.190621	0.759461	0.480793	0.648955	0.314923	0.647744
LYZL2	0.0352434	0.144462	0	0	0	0	0	0	0
ZNF263	3.67784	3.99854	4.03976	2.79115	2.79626	3.1172	3.59647	3.2994	3.31149
GCFC2	4.62637	4.44353	4.5367	4.28232	5.44986	6.05335	4.92487	5.05695	4.77509
OLFM3	0.398707	0.125208	0.217681	0.0358541	0.122026	0.0542598	0.683553	0.452335	0.547559
DEDD	21.4609	23.1543	20.5071	15.9082	17.291	15.6826	18.1489	17.9605	19.2367
MRPL3	34.7224	31.8601	31.473	16.3043	25.0183	21.9729	31.3475	27.9232	27.6405
PRPS1L1	0	0	0	0	0	0	0	0	0.0268098
SIGLEC8	0	0	0	0	0	0	0	0	0
RIPOR3	1.57843	1.6224	1.70521	0.106996	0.182075	0.091081	1.32783	0.752061	0.729474
SUGCT	0	0.0413615	0.0106741	0.0112519	0	0.0744981	0.0101187	0	0.0613708
NCR3	0	0	0	0	0	0.0501747	0.0477048	0	0
ADD2	9.99567	10.0029	11.4278	3.30777	4.62596	3.74765	7.77875	7.98454	8.96997
PXK	3.30076	3.62521	2.97325	4.14294	3.52503	4.27068	4.33043	3.60352	3.76064
TRMT12	5.47889	5.43702	5.79564	4.46828	3.57238	4.94372	4.42752	4.08869	4.02424
SNX10	5.24464	5.24004	4.5683	3.88357	5.80528	6.03277	7.1903	6.24172	7.02741
STK40	18.8704	20.1565	20.4578	43.5563	26.6182	38.6029	23.1118	24.937	19.2954
PIGY	0	0	0	0	0	0	0	0	0
EBPL	10.4554	12.2503	10.9988	5.44352	6.524	7.0947	9.79056	10.0232	9.79935
FAM118B	4.32512	4.27851	4.73374	6.3859	5.82382	7.05201	5.49469	4.8432	4.15622
OR52B6	0	0	0	0	0	0	0	0	0
RAB40B	3.0998	2.83787	2.32386	2.61576	1.943	2.22374	2.55767	1.99237	2.57126
GORAB	5.21109	5.26956	4.88191	4.79689	5.68679	5.96351	3.82339	3.50881	3.95781
ZNF677	0	0.00316029	0	0	0	0	0.00309255	0.00619787	0.00312609
DOK3	1.17804	1.4952	1.5561	0.573455	0.598875	0.510864	0.995419	1.03954	1.37597
ARHGAP21	6.6533	7.54287	7.41939	4.66563	6.77877	6.42782	7.10238	6.39234	7.00363
CDC37L1	3.05885	3.47866	3.16619	3.28876	2.80902	3.70352	3.92385	3.14703	2.87861
PNPLA6	7.0285	8.26602	8.50251	12.2846	8.33122	8.51623	8.62562	8.07267	8.18071
ISOC1	12.4381	11.5124	10.4535	7.97042	12.0625	11.3317	13.6648	12.6925	12.2916
POLR2J3	0.457917	0.53293	0.384052	0.667445	0.630997	0.848632	0.393589	1.05831	0.454222
WDR17	1.26644	1.18049	1.14437	2.15739	2.06293	2.59743	1.59578	1.40244	1.46712
ZFP91	25.0515	23.3397	23.3976	21.7822	29.8091	25.2858	20.1921	21.3603	24.2067
IP6K2	19.9302	21.621	20.73	24.2759	18.8379	18.4252	21.5225	17.5698	20.9298
TRIM22	0	0	0	0.00534	0	0	0	0	0
ERICH4	0	0.0624576	0	0	0	0	0	0	0
CLIC4	15.7261	14.1041	13.1956	10.799	11.8996	16.1601	15.4225	13.1214	14.4716
ZFAND4	1.20276	1.13297	1.01783	1.86216	2.37493	2.28825	1.37773	1.65018	1.38799
AIMP2	29.033	30.4586	31.259	24.2763	26.919	28.1229	31.4729	28.2911	27.1876
LSM12	7.71238	7.62996	7.62666	13.0486	11.7522	13.2397	8.8342	8.48145	7.15234
FNDC5	0.624524	0.969376	0.573192	0.174099	0.551865	0.397146	1.40908	0.673694	0.698217
CNGA2	0.620528	0.719276	0.774769	0.0794028	0.182305	0.139476	0.683455	0.500872	0.659934
PIP5KL1	1.02684	1.49436	1.04969	2.0206	0.891454	1.70185	1.13352	0.546254	0.673496
KRTAP10-10	0	0	0	0	0	0	0	0	0
FCN2	0	0	0	0	0	0	0	0	0
DNAJB11	12.5931	13.7723	12.9219	10.1797	11.516	12.195	10.901	10.2332	9.84226
MAP2K3	3.88656	3.81873	3.86135	7.05309	4.63542	5.86738	5.05891	6.61619	3.41434
ACSS2	4.38995	3.97739	3.98116	5.36675	4.82536	5.52218	3.91897	3.78182	3.46765
EIF4E	1.11488	0.936655	0.938699	0.836406	0.946285	1.04184	0.875474	0.827857	0.793565
ENO1	177.979	157.923	136.445	242.725	197.328	235.734	144.253	123.128	134.042
RASSF10	0.638115	0.899118	0.626791	0.6099	0.420433	0.673015	1.45117	0.91601	0.589075
IFNA8	0	0	0	0	0	0	0	0	0
DEFA4	0	0	0	0	0	0	0	0	0
UBE2V1	0.903528	0.974937	0.917785	2.06839	1.33727	1.59665	0.870034	0.877843	1.06143
EGR2	0.140668	0.0720742	0.214934	0.104571	0.0576685	0.189573	0.156732	1.53914	0.0633727
KDM4D	0.716372	1.12099	0.634902	1.20901	1.47976	1.33753	0.79602	0.583657	0.765404
NAV2	20.5404	20.7214	21.9901	21.8868	23.4976	17.3063	22.3357	21.2677	25.1575
AHNAK2	0.00153583	0	0.00487387	0.00856289	0.00323811	0.00323966	0	0.00308655	0.00778401
CCR9	0	0.0105171	0	0.0114442	0	0.0324733	0	0	0
SDC2	0	0	0	0	0	0.00670323	0	0	0
MDFIC2	0	0	0	0	0	0	0	0	0
THBS3	4.37769	5.18255	5.85113	5.96625	4.81212	4.3343	7.18507	6.04692	6.16945
DPPA2	0	0	0	0	0	0	0	0	0
ATCAY	0	0	0	0.0713977	0.0168747	0.0225104	0.0214023	0.00536162	0.00540861
CHMP1A	20.2649	21.6227	21.7976	23.1381	21.2209	21.9419	24.142	22.0336	24.1853
NPAS1	0.111654	0.194509	0.0826764	0.535365	0.223639	0.329731	0.0895713	0.100976	0.192404
HS3ST5	0.0280986	0.0143969	0.029723	0.00783304	0	0	0.0352207	0.00705868	0.0427233
ICE2	2.79108	2.4837	2.56195	1.52401	2.14694	2.34169	3.02273	2.72499	2.93322
NDUFA4L2	17.6201	16.0873	15.1066	31.6656	15.4989	25.4321	16.8242	11.1085	12.3098
ATG9B	0.40598	0.517721	0.367419	0.231381	0.14266	0.157001	0.284975	0.326358	0.310929
CST7	0.154995	0.254128	0.0983735	0.207399	0.130715	0.065389	0.155425	0.155746	0.125689
ARL8B	23.5325	21.4546	20.8763	24.155	26.9918	29.2665	24.196	22.6744	23.8048
OBSCN	0.0374995	0.0521515	0.0321118	0.0696917	0.0301193	0.0546174	0.0456615	0.0305039	0.0443468
CDH19	0	0	0	0	0	0	0	0.0042204	0.0212869
KHDRBS2	0	0	0	0	0	0	0	0	0
PABPN1L	0.02194	0.0899313	0.0232084	0	0	0	0.0220009	0	0
CDKL2	0.472733	0.39067	0.556522	0.136035	0.120569	0.27342	0.59638	0.398408	0.425086
RMC1	7.87436	7.51468	7.75718	13.0564	10.7107	13.5596	9.11246	9.0094	7.39552
SPRY3	0.0319649	0.00655115	0.00676256	0	0.0168485	0	0.00641072	0.0160599	0.00648026
MYH8	0	0	0	0	0	0.00503325	0	0	0.0096748
NR0B2	26.2355	25.5557	33.767	4.11568	6.54622	4.18212	13.3042	14.5345	9.90944
UBXN8	1.31734	1.73563	1.59257	0.759452	1.10531	0.775033	1.36593	1.2787	1.30807
PITPNM3	0.986424	1.13892	1.00896	0.372708	0.398189	0.28947	1.06546	0.800063	0.754739
CLEC4E	0	0	0	0	0	0	0	0.0119607	0
RPS29	2.80836	2.3826	2.35662	4.20606	2.57532	2.56413	2.69204	2.44294	2.45838
PLPPR3	0.0631064	0.0323339	0.0333774	0.0234563	0.0776137	0.022186	0.0421877	0.0739809	0.095952
SYTL2	0.0460611	0.0419562	0.0270689	0.108431	0.035069	0.105257	0.115472	0.0565697	0.0570655
RPAP1	4.36978	4.28923	4.42332	6.39195	4.90419	5.48479	4.82913	4.69931	5.01838
ZNF729	0	0	0	0	0	0	0	0	0
CLPSL1	0.437911	0.261768	0.308818	0.0406922	0.03847	0.115465	0.292751	0.293355	0.369908
GPC1	1.59719	1.84527	1.77845	1.97834	1.36192	1.75921	2.03642	1.88502	1.52482
ULBP3	0.0291793	0	0.0308662	0.0650745	0.0307604	0.153876	0.0292603	0.0293207	0.0295777
SHE	0	0	0	0.0304673	0	0	0	0	0
CLEC18B	0.614556	0.366578	0.223164	0.0920526	0.0870257	0.0193483	0.386314	0.129037	0.139466
TAPBP	0.0342118	0.0116861	0.0120632	0.0127163	0.0120219	0.0120276	0.0228711	0.0343776	0.0115596
SYAP1	5.48463	5.45923	5.15074	6.76195	7.12666	7.80755	6.19353	6.11604	5.28176
CD69	0	0	0	0	0	0	0	0	0
MYRFL	0.261785	0.318562	0.389418	0.036489	0.120737	0.155308	0.196884	0.0493226	0.19902
MED20	7.26444	7.47123	7.58208	11.523	10.6991	11.437	9.18954	8.79316	8.60278
PVALEF	0	0	0	0	0	0	0.0160339	0	0
SMAD4	4.50352	4.0454	3.8111	7.35141	5.82907	6.04966	4.15694	4.20747	4.23098
CTNND2	0	0.00430459	0.00444351	0.00468407	0.00442828	0	0.00421232	0.00422101	0
AUH	8.05632	6.21464	7.57668	5.56661	5.85484	6.4232	5.81255	5.17026	5.61677
ZNF513	15.6518	17.2758	18.0267	18.9619	17.1296	16.8164	15.353	15.1397	15.4207
ERI2	2.60959	2.16729	2.4402	2.38212	3.58708	3.76419	2.33035	2.53654	2.71437
EEF1AKMT3	3.0399	2.37121	3.00446	1.12316	1.21489	1.5313	2.04739	2.17015	2.13399
ZP1	1.24263	0.751901	1.48974	0.0395897	0.27447	0.274601	1.31729	0.951357	1.04367
SIGLEC6	0	0	0	0	0	0	0	0	0
CDC42BPG	8.08932	9.49302	10.5827	18.2246	12.3365	13.3374	11.4558	11.3136	9.17035
WDR70	2.37137	1.97257	1.62032	2.40222	2.4092	3.01942	2.14385	1.70381	2.08408
CPB2	0.522089	0.267504	0.293395	0.2547	0.412785	0.378568	0.229048	0.196732	0.148842
MDGA2	0	0	0.00370724	0	0	0	0	0	0
CLEC5A	0	0	0	0	0	0	0	0	0
RNLS	0.557084	0.570868	0.542768	0.0899097	0.409545	0.270584	0.345469	0.471397	0.453238
LAMP5	0.0988265	0.0868044	0.0448028	0.0314856	0.0446493	0.0148902	0.141573	0.113492	0.157419
KRT78	0.0530597	0	0	0	0.00932249	0.0373078	0.00886783	0	0.00896403
TXNDC11	10.8008	12.2933	10.8711	10.9428	10.6285	11.767	11.3831	11.5821	10.9687
ZAP70	0.0507654	0.0809223	0.107401	0.358515	0.0713551	0.184422	0.0735313	0.090687	0.0914818
ICOSLG	0.66474	1.0236	0.688129	0.396385	0.262317	0.254944	0.14615	0.128592	0.205388
SERPINA2	0	0	0	0	0	0	0	0	0
ARV1	9.93857	9.81279	10.4211	8.89821	10.3548	11.4462	13.5161	11.9258	10.8979
A2ML1	0.0197379	0	0.0167032	0.00440186	0.00416148	0	0.00791706	0.0079334	0.0160059
AKR1B15	0.0433521	0.0533097	0.00917166	0	0	0	0.0608613	0.00871243	0
SLC22A16	0.140198	0.151228	0.218552	0.008228	0.023336	0.0233472	0.0517952	0.074146	0.134632
CD177	0	0	0	0	0	0	0	0	0
CXXC1	20.7791	19.8842	19.5232	30.0032	22.9254	25.2385	25.964	24.0859	21.4756
AP3M2	5.36986	5.43212	5.8115	4.52288	5.04101	5.39224	7.28256	5.70053	5.76911
OR2H1	0	0	0	0	0	0	0	0	0
KNG1	0	0.00789905	0	0	0	0	0	0	0
MUC7	0	0	0	0	0	0	0	0	0
GYG1	12.1688	10.5262	11.1091	7.46216	9.5476	9.48289	10.8769	9.59577	10.429
FHOD1	2.75655	3.36566	3.38403	5.52923	3.19258	3.89703	3.67312	3.35389	3.11846
OR7C1	0	0.0277134	0	0	0	0	0	0	0.0548269
AP2B1	22.7836	22.7049	23.526	21.3761	26.0411	25.765	25.8761	25.7272	27.2006
BHMT2	0	0	0	0.0101027	0	0	0	0	0.00918376
TDP2	17.941	16.4103	16.9993	12.8399	13.6179	14.0881	14.2482	12.4448	13.9192
EME2	2.0321	2.4159	2.9176	2.21012	2.22579	1.98041	2.94573	2.51155	2.25864
LUC7L3	24.9244	25.5411	23.9559	26.2901	25.5554	34.8226	32.6225	30.4686	29.8896
CYP3A5	0.385473	0.329176	0.480249	0.544456	0.672754	0.636938	0.399428	0.731645	0.655568
DHRS7B	1.46122	1.71052	1.45218	1.98888	1.50202	2.56124	1.66342	1.22794	1.61294
COX5B	57.5982	58.4698	54.9813	39.3748	46.7575	46.1469	55.7318	52.8515	45.1624
MRPS17	7.29073	6.13016	5.18386	4.184	5.19425	5.95724	6.41384	6.10506	6.1721
SCOC	4.97891	4.61395	4.34616	3.23307	4.24918	4.93238	5.16267	4.48294	4.83795
JUP	79.3705	86.3139	89.8583	119.461	93.0803	92.5465	70.8747	78.8407	77.6572
IL5RA	0.227138	0.259615	0.212546	0.0292244	0.0598617	0.0368556	0.315372	0.250185	0.110692
TMEM242	2.68178	2.84355	3.02725	4.16718	3.39644	3.92186	2.72657	2.61992	2.31567
APBA1	1.17251	0.980942	1.22422	1.40063	1.41491	1.16185	1.18846	1.23927	1.36051
CAMLG	7.37278	6.41128	6.28864	7.61333	7.78598	9.45991	6.67734	6.99113	5.57876
ITGA9	3.21833	3.16233	3.10595	0.442761	1.21536	0.742054	2.11658	2.20495	2.88449
OR10AD1	0	0	0	0	0	0	0	0	0
RAP1GAP2	17.019	18.1435	19.6584	14.8531	13.4549	13.3703	17.9866	16.7389	17.4859
C1orf35	9.06765	9.54574	10.5758	8.65606	8.35973	8.4696	10.0457	10.1068	9.03544
TPRA1	10.5905	11.9533	12.3476	16.0555	10.4713	14.0192	14.2053	12.4705	10.4913
EHBP1	5.30352	5.16876	5.51366	5.19027	5.9126	6.8403	5.31472	5.29045	4.99549
NFIB	10.8555	13.0516	12.4837	14.4529	16.8982	16.1804	14.4326	12.5227	13.772
TWISTNB	8.85718	8.70678	8.81227	7.18216	7.73279	8.74825	6.39371	8.21158	6.47769
NDUFB10	50.8686	52.9279	48.9073	16.464	19.6833	18.1014	42.2019	35.5207	41.1849
MTSS2	6.27447	7.61165	7.59497	10.617	6.85157	7.57866	6.77766	6.65837	6.10877
CECR2	4.95178	5.18963	5.26073	7.89104	6.71722	5.53348	4.9709	5.26926	5.58434
CR1	0	0	0	0	0.00265079	0	0	0	0
TRPC7	0	0	0	0	0	0	0	0	0
CEBPG	13.0388	12.3099	10.1353	11.4274	9.79053	13.4831	10.6828	8.83973	8.67208
DIMT1	5.83373	6.28647	5.12616	3.94091	4.93777	5.94119	6.19813	6.28847	5.60832
KIF3C	7.14987	8.68325	7.89661	5.01054	6.34121	6.76213	8.03658	7.43336	8.14658
OBP2A	0	0.0867195	0.089518	0.0314548	0	0.0297513	0.509163	0.141726	0.085781
PCDHB5	0.346829	0.407422	0.116328	0.00943275	0.0624235	0.0713753	0.195103	0.153004	0.205794
RALB	6.35922	6.04024	6.33977	5.32655	4.67077	7.28072	6.28761	6.71798	7.38839
COMP	0.00929672	0.00952674	0	0	0.0294015	0.0392207	0.0372901	0.0560506	0
DUPD1	0	0	0	0	0	0.0917221	0	0	0
KERA	0	0	0	0	0	0	0	0	0
TP53TG3B	0	0	0	0	0.0110554	0	0.0105162	0	0
ANKZF1	7.11423	6.77849	6.83277	18.3298	11.2099	13.8787	8.85369	7.21025	8.37664
LIPN	0	0	0	0	0	0	0	0	0
CYGB	0.0293277	0.110196	0.0827285	0.0109009	0.0206113	0.0206211	0.0490151	0	0
STON2	0.501	0.579784	0.6122	0.659792	0.828647	0.838154	0.550031	0.637965	0.55162
FAM76A	2.55846	2.23362	2.3435	2.62179	2.06426	2.80391	2.13558	2.62831	2.10079
LANCL1	8.50497	7.99006	7.92287	5.30477	7.942	7.80691	8.55059	8.75019	8.39861
FUT8	1.62648	1.71082	1.61582	2.15911	2.60367	3.57609	2.55004	2.36074	2.16772
PMF1-BGLAP	0	0	0.0302838	0.0638467	0.0603601	0.060389	0	0	0.0870588
PRRT1	0	0	0	0	0	0	0	0	0
GSTM2	0.686257	0.732403	0.659025	2.08411	0.660101	1.30749	1.07823	0.727716	0.740506
GOLGA8H	0.136631	0.124455	0.176648	0.0677131	0.272065	0.0480345	0.18268	0.106783	0.107719
ZNF606	2.59405	2.84397	2.43247	1.74734	2.7585	2.3576	1.96135	1.81363	2.38834
ZFYVE1	3.10785	3.98093	4.00595	6.74925	4.53636	5.5299	3.97732	4.13294	3.81669
FBXO9	7.17197	7.31685	7.47827	5.37093	6.33214	5.95529	7.3583	6.85898	7.16608
TMC2	2.00373	1.9695	1.82913	0.312674	0.634307	0.363515	1.86284	1.53209	1.96595
RETSAT	11.0278	11.2342	10.6754	13.7497	13.7728	14.941	11.3688	10.0686	10.8281
ORC5	3.2514	3.58571	3.09544	3.39251	3.11748	3.8783	3.95909	3.05713	3.34288
HIGD2A	46.6531	46.746	46.2458	53.0807	48.7717	51.9813	48.0376	51.4327	46.1527
GPR89B	1.17155	1.01098	1.16813	1.69391	1.2114	1.39525	1.15794	0.782941	0.596614
MAGEA9	0	0	0	0	0	0	0	0	0
PLVAP	0.0125072	0	0	0	0	0	0	0	0
UTY	2.52188	2.69678	2.78712	2.21401	2.30803	2.51756	2.60751	2.59084	2.48
CLCNKB	3.19779	2.76426	3.27889	0.448458	0.8893	0.196567	4.14112	2.28675	2.91332
CNIH3	0.203149	0.263689	0.105059	0.186256	0.242712	0.299964	0.221821	0.136089	0.205923
CNNM2	1.07023	1.14738	1.09848	1.86099	1.616	1.61678	1.72137	1.18367	1.21732
ADPRHL2	17.1972	17.1091	14.9188	19.9665	18.4024	23.3148	19.914	18.2879	16.2056
ACBD3	19.5632	17.4381	17.302	20.0446	20.2665	22.5537	15.4322	16.0389	14.2847
USP18	14.8817	16.818	15.3696	3.75977	7.80838	6.15544	13.5787	11.729	12.2573
PITPNB	2.13029	2.05628	2.25344	1.80508	2.60124	2.6262	2.00656	1.88645	2.15367
COTL1	177.392	169.12	167.632	158.514	193.642	153.315	197.452	190.778	190.86
CC2D1B	6.80436	7.87535	8.45093	12.6271	8.19491	9.57409	7.05082	7.25477	7.15849
COASY	16.7383	18.6399	16.2084	17.5404	15.6178	16.3115	15.5731	15.1454	15.6333
GALR3	0.647845	0.485139	1.08066	0	0.078802	0	0.524712	0.325492	0.303088
TFAP2D	1.39796	1.36888	1.00229	0.519614	1.12985	0.655299	2.08719	1.49839	1.03917
C19orf25	5.73649	5.07499	6.0025	9.10753	6.82035	7.31145	7.76038	6.67683	5.97491
PPP1R35	11.9008	11.2246	13.3082	9.31634	5.70957	6.48078	11.9095	12.6418	11.2263
DCTN5	4.27685	4.36876	4.00227	3.02796	3.22759	3.41052	3.91204	3.47899	4.09439
GLOD5	3.09757	2.9793	3.16167	1.54523	1.57542	1.31826	2.7792	2.83955	4.43436
B3GALNT1	5.76858	5.48756	6.05104	2.12109	4.18489	3.06021	5.19024	5.01397	5.98706
SLC35D3	26.8127	23.1055	29.3711	8.04011	15.1377	9.04829	16.8626	22.7674	22.7315
SLC12A2	1.16517	1.03886	1.28686	0.943544	1.72989	1.38571	0.585556	0.687276	0.663156
CSNK1G3	4.69915	4.34865	4.82443	4.50055	5.30632	6.12982	5.53899	5.30709	5.22502
VWA1	11.7479	11.4495	11.6022	8.69519	6.07226	6.95163	12.2257	12.005	9.79091
HIGD1C	0.0777065	0.318517	0.0821989	0	0	0	0	0	0
CATSPERE	0.166335	0.129542	0.147799	0.0445144	0.168334	0.0842073	0.220171	0.0735419	0.182094
FXYD4	0.383459	0.428669	0.626878	0.194358	0.146995	0.0367665	0.139826	0.210173	0.318022
SLC49A3	0.0327108	0.111734	0.0461358	0.279643	0.218394	0.0229999	0.14214	0.109564	0.13263
C4orf50	0.0643986	0.016498	0.0113536	0	0.0169721	0	0.0430516	0.0323554	0.0163195
INSR	22.297	24.8726	29.1302	15.752	18.1458	14.6691	20.7047	23.4667	24.0806
FOLH1	0.723743	1.00432	0.781534	0.546428	0.683486	0.72357	2.15458	1.44693	1.52074
TMEM30A	10.4501	8.35584	8.58977	7.92532	11.5206	12.3214	9.71162	8.30104	9.1838
FAT1	3.99726	4.38836	5.01634	3.52727	5.11939	3.74975	3.6438	3.83398	4.36435
PFDN2	31.0435	30.3279	24.4597	34.616	38.5615	37.4571	28.6956	23.6201	25.0789
GABRA2	0	0	0	0	0	0	0	0	0
MRPL18	18.7651	19.1865	17.2551	12.7652	15.5382	13.0911	19.2167	16.1593	16.7898
KRTAP19-3	0	0	0	0	0	0	0	0	0
LRCOL1	0	0	0	0	0.0167261	0	0	0	0
TEX47	0	0.0288782	0	0	0	0	0	0	0
SCIN	7.36664	6.60593	7.91059	5.11672	8.90324	6.49816	6.6434	9.41119	10.3058
ZNF410	0.165095	0.178325	0.217119	0.253751	0.23519	0.254127	0.170027	0.121058	0.257808
KCTD11	1.04713	0.889366	0.808298	0.462847	0.556909	0.636772	0.633806	0.455008	0.611994
KAZN	0.109443	0.0957956	0.108534	0.0483066	0.0384578	0.0192381	0.0365823	0.0320756	0.0323567
SCNN1G	3.95404	5.56816	5.0435	2.19079	1.88917	2.16751	4.22879	1.66032	3.32474
RDH13	1.4324	1.65003	1.66779	1.39899	0.710804	0.902199	1.26482	1.15619	1.01671
PROS1	0.937321	0.780416	0.778059	0.254039	0.301923	0.315798	0.672305	0.621368	0.738981
AZIN2	0.276907	0.270246	0.33941	1.36743	0.792333	1.20066	0.453978	0.384249	0.24059
SEPHS1	12.3977	12.9172	11.6163	4.39042	7.55874	6.45968	13.0121	11.5711	12.2738
MAP11	5.53554	5.42746	6.46454	10.2514	6.97459	8.20164	7.93114	8.80189	6.95779
SFRP2	0.0709378	0.552467	0.195101	0	0	0	0.0284539	0.0570252	0.0862876
RNF25	9.1588	11.0641	10.9223	11.8734	8.60847	10.0786	9.08466	9.44012	7.90007
TSSK4	0.524438	1.53547	1.37897	1.13617	0.931958	1.46972	0.931583	0.632376	0.759426
MPPE1	2.3426	2.47026	2.23423	2.46473	2.44963	2.36313	2.61054	2.52101	2.57757
UBR4	7.40619	9.17462	8.85274	18.3592	15.2849	16.1401	8.95216	8.32964	9.31337
IKZF4	3.51048	4.1007	3.70447	3.51311	3.70517	3.29605	4.2421	4.13597	4.2967
ARC	0.192772	0.0790169	0.132546	0.408418	0.0711264	0.142321	0.12565	0.203392	0.185634
UBL4A	19.9392	18.9049	18.4598	9.17956	9.1405	8.83273	18.7085	17.4474	16.6114
AGAP5	0.0647845	0.0948393	0.0685298	0.258	0.0585386	0.1757	0.111367	0.0650985	0.112575
RASSF1	4.34433	4.03471	4.18975	6.16227	3.65554	4.42507	4.42703	3.94851	3.91964
MYO9B	14.4638	18.0973	16.8021	32.4538	22.6804	23.1131	17.7093	15.5153	16.7411
SEL1L3	9.10413	11.1953	9.87886	8.6838	9.83284	9.79695	12.094	10.0147	10.5981
ST6GALNAC4	12.2222	11.7608	14.5754	6.72271	5.62759	3.97704	7.69444	8.23904	9.87795
TOP2A	90.2494	84.4004	81.8559	60.1485	85.9379	82.4506	83.7184	74.9625	84.6764
ANG	0	0	0	0	0	0	0	0	0
TNFAIP8L2-SCNM1	15.0724	17.7978	14.7856	16.0882	12.5195	13.5872	11.7762	12.8297	13.148
ATP11C	4.81458	5.2129	4.33948	3.81491	5.12881	5.02865	5.46413	4.37642	4.71067
ZNF221	0.466868	0.598025	0.572427	0.165644	0.346754	0.279774	0.297923	0.213241	0.344176
NIT1	10.0328	10.2421	11.0872	16.9421	11.3136	14.3492	12.6901	11.9068	11.4102
FAM228A	0	0.039129	0.0134639	0.184507	0.0805068	0.0536969	0.0127634	0.0255795	0.0645093
BORCS6	1.01882	1.0555	1.38563	1.6604	0.778962	0.991881	1.34722	1.42875	0.783055
OR5K1	0	0	0	0	0	0	0	0.0264073	0
FBXO2	0	0.0126629	0.026143	0.0137792	0.0651335	0	0.0867398	0.012417	0.0125258
SNX6	7.15636	6.44824	4.85852	4.38543	5.33051	6.54041	7.18327	5.82905	5.92997
RGS12	3.01155	3.84776	3.36814	4.28909	3.49132	3.65472	3.78236	3.17596	3.08289
SH2D1A	0	0	0	0	0	0	0	0	0
CDK6	0.0376236	0.0457835	0.0547233	0.0235988	0.0347046	0.0223208	0.0872461	0.0850634	0.0643567
PCBP2	26.4431	27.0712	26.3635	46.7358	38.386	45.4899	28.8909	28.1172	29.5582
RAB12	16.9095	20.0941	18.9254	17.2266	18.9715	19.1285	17.7767	17.8839	16.015
RFX2	2.65022	2.43642	2.57541	5.14688	3.69949	4.9952	2.65122	3.04851	2.76996
TMEM267	3.26815	3.23676	2.77147	1.66943	1.97284	2.58999	2.59065	2.33915	2.94263
NKX2-2	0.551226	0.677838	1.96794	0.0153665	0.0290548	0	0.290197	0.415423	0.656533
PRDX5	117.867	118.931	112.011	70.4854	79.7729	81.8881	108.968	92.551	90.9406
VIPAS39	6.33538	6.67603	6.54483	8.57828	9.50808	10.2121	8.16028	6.93841	8.0748
WNT3	1.39689	2.08583	1.56912	0.482128	1.07288	0.603347	1.40077	1.02935	1.33505
TMEFF2	0	0.00890906	0.00919656	0	0	0.00458472	0	0.00436804	0.00881264
C1orf189	0.148988	0.534359	0.472803	0	0	0	0.0747006	0.523984	0.0755109
LATS2	0.0413469	0.021185	0.00546715	0.0172894	0	0.00545103	0.0259135	0.0103868	0.0209557
ZSWIM9	0.653286	1.02386	1.00813	1.2084	0.988467	1.07811	1.01733	0.903586	0.888134
PCDHB8	0.747032	0.927244	0.990556	0.129056	0.554586	0.210844	0.348176	0.602636	0.426609
ARPIN	2.21737	2.32723	2.39169	1.5748	2.62396	2.36341	2.86938	2.9798	3.33236
ASCL4	0	0	0	0	0	0	0	0	0
RPH3A	0.00278032	0	0.0117642	0.00310028	0	0	0.00278803	0	0
INPP5A	0.987938	1.28341	0.938079	1.26644	1.29569	1.79678	1.2559	0.891108	0.906803
ISL2	0.0259605	0.0665071	0.0274613	0.028948	0	0.0273803	0	0.0130431	0
PEA15	86.3332	85.8373	82.8255	98.7088	86.3	107.19	103.139	90.747	84.9396
COL23A1	0.0482361	0.0823827	0.068033	0.0448226	0.1017	0.0508743	0.0403083	0.0565482	0.0244473
TSPYL4	16.125	16.1847	15.5689	16.2349	16.9842	23.8591	21.9101	22.5097	20.0155
TSPAN31	1.73992	1.73908	1.73291	1.95209	1.80034	2.22468	1.89506	1.46861	1.75282
EFHD1	0.132244	0.164555	0.329738	0.221194	0.109536	0.109589	0.198916	0.256277	0.172349
MAN1B1	3.8688	4.07091	4.13273	13.3588	8.35387	10.5295	5.01425	4.78815	4.69331
OR56B1	0	0	0	0	0	0	0	0	0
SMARCD3	0.221848	0.261437	0.416545	0.51331	0.192942	0.403618	0.311449	0.250788	0.303584
TMCO3	2.47376	2.57187	2.26806	1.44563	2.1026	2.21171	2.53896	2.02367	2.39802
ADAMTS3	0	0	0.0046311	0	0	0.00461744	0	0.00439921	0
CSK	8.78121	9.87764	9.88277	8.23718	7.7142	7.18563	8.91945	8.20889	8.19131
CACNA1F	0.540962	0.72918	0.598647	0.937306	0.438674	0.645159	0.696857	0.422323	0.708634
RRP7A	6.92831	7.80899	8.33741	6.2687	7.18462	7.30724	8.07359	6.89092	7.06586
PDK4	7.80217	9.29616	8.30722	2.61073	2.9053	3.90923	3.51208	4.32705	3.55665
SALL2	34.266	37.0186	37.2726	24.0295	28.0817	26.2308	28.7426	28	30.8788
SAAL1	24.9038	24.1632	24.9827	19.0996	19.8088	17.0154	17.2607	19.7592	17.9429
ASB7	1.98177	1.85017	1.59909	1.32233	1.79634	1.78593	1.41412	1.33116	1.79765
SYNGR3	2.05681	2.27183	2.29164	2.23712	0.897521	1.85814	1.1496	1.19433	0.974091
CACNG2	0	0	0	0.00997109	0	0	0	0	0
TMPRSS13	3.40556	3.09901	2.10237	0.670848	0.79843	0.555203	3.36654	1.98091	2.53187
ADGRA1	0	0	0	0	0	0	0	0	0
MRPL14	20.2014	21.7487	21.1149	15.9561	19.0144	21.3063	19.534	19.2421	16.2111
NRXN3	0.710964	0.777126	0.818248	1.35302	1.54495	1.63167	1.35173	0.779182	0.962816
STIMATE-MUSTN1	0.0919442	0.113063	0.17993	0.292197	0.256855	0.261827	0.129079	0.101629	0.135139
RGL2	0	0	0	0	0	0	0	0	0
HOXB9	98.7964	86.0863	78.4785	103.951	61.2183	92.16	93.3022	84.527	94.3596
COIL	19.7427	20.631	17.3715	12.6147	21.976	18.4342	14.3496	13.71	14.4185
SATL1	1.10393	0.793173	0.724812	1.24512	1.37777	0.963566	1.0052	0.994528	1.23476
KRTAP4-6	0	0	0	0	0	0	0.027402	0	0
ZNF169	0.496301	0.463871	0.599993	0.28583	0.293219	0.379642	0.366423	0.257574	0.541776
CD2	0	0	0	0	0	0	0	0	0
CEP57	16.6982	16.4624	15.4003	16.8815	19.0753	22.2146	16.3497	14.8577	15.3994
ULBP1	0.449595	0.62056	0.329999	0.133007	0.0677082	0.17419	0.515249	0.239717	0.176713
FAM98A	2.32578	2.62346	2.59038	2.57383	2.13684	2.57656	2.23237	2.24286	2.28033
GUK1	17.8771	18.407	18.6331	44.1415	24.4996	29.4728	19.9641	20.0789	18.5046
FMN1	0.159332	0.197106	0.250538	0.0496191	0.12711	0.0666131	0.253336	0.164432	0.282275
IFT80	3.65638	3.41745	3.86776	2.9481	4.11289	5.4667	5.57231	4.92167	4.98925
PTPRC	0.134313	0.144695	0.174865	0.257297	0.210572	0.225202	0.0690697	0.0968973	0.132656
POLE	10.9023	12.9418	12.8968	17.9615	16.2121	14.9494	14.1665	12.4307	12.9496
CCDC136	0.0605654	0.162321	0.226698	0.0727303	0.103138	0.0786189	0.280308	0.201302	0.151119
FAM86B1	0.579035	0.753918	0.655746	0.569709	0.301615	0.495748	0.751419	0.698209	0.897673
TIAF1	0.632004	0.752814	0.948529	0.397543	0.227778	0.153824	0.509173	0.559076	0.520172
KRTAP5-6	0	0	0	0	0	0	0	0	0.156271
TSPY8	0	0	0	0	0	0	0	0	0
HECTD3	12.6401	14.4715	15.4791	17.9255	12.7264	13.8584	14.4346	15.3888	14.0789
UGGT2	7.74789	7.16244	7.5056	6.59392	8.62149	9.92271	7.66662	7.58634	7.55587
HDGFL3	2.95865	3.4172	3.04339	1.0384	2.74313	2.26552	3.64099	3.22252	3.05478
LMAN2L	4.78889	4.71109	4.43534	5.64853	4.48746	5.85894	6.41358	5.74244	6.22426
ATP6V0A4	0.786119	0.84951	0.672812	0.0239069	0.0376689	0.0075374	0.415649	0.337515	0.2463
PRR13	15.9122	14.7865	14.7163	13.2937	11.7705	12.9936	15.1082	13.6694	14.334
PCDHGA2	0.00428749	0.00878716	0.0136061	0	0	0.00904398	0.0300958	0.0516993	0.00434603
LCN10	0.0676264	0.110879	0.128765	0	0	0	0.0135628	0.0407724	0.0137099
DNAJB7	0.12301	0.137513	0.165609	0.299272	0.212197	0.212298	0.145779	0.213502	0.204038
KRTAP22-1	0	0	0	0	0	0	0	0	0
KATNAL1	3.34709	3.53926	4.22915	3.26029	4.3684	3.6427	4.71178	4.16751	4.50329
DNAJB13	1.77538	1.97233	1.36024	1.0916	1.39931	1.07624	1.74703	1.44219	1.59779
P2RX2	0.029283	0	0.015488	0	0	0	0.0440464	0.0147125	0
LMOD3	0.0202262	0.0138178	0.00713185	0.00751796	0.0142148	0	0	0.00677475	0.0136683
SPIC	0.0254674	0	0	0.0283982	0	0	0.0766143	0.102363	0
PZP	0	0	0	0	0	0.00488291	0	0	0.00469291
LY6K	1.11073	1.25495	1.2126	0.127031	0.277718	0.105133	0.978155	0.779847	0.620685
DLX2	2.33933	3.77984	3.70673	4.9032	3.54054	3.63437	11.6026	8.5736	5.32306
ZDHHC11B	0	0.0549343	0.0126016	0.0597771	0.0188376	0.100515	0.0477837	0.0239412	0.00603775
TMEM116	0.819152	0.935566	0.839789	0.957684	1.15266	1.30545	1.03492	1.03344	1.04981
HTR2A	0	0	0	0.005716	0	0	0	0	0
BMF	14.1102	18.9338	15.9673	12.0219	16.9337	14.4689	19.807	17.5983	18.7289
LRRC28	0.950718	0.910565	0.821634	1.54862	1.25443	1.32057	1.13717	1.02713	0.988893
TRIM15	0	0	0	0	0	0	0	0	0
PPP3CB	6.514	6.17642	6.29791	6.61363	7.32637	7.96259	7.51955	6.46595	6.70046
CXCR6	0.038245	0.00783827	0.0323649	0.0852927	0.048381	0.112943	0.0536917	0.0230582	0.00775344
DHRS3	3.5704	3.00679	2.66185	1.77887	3.09319	1.75264	2.53288	2.82436	3.04163
STX19	5.05381	5.07681	4.89829	1.16595	2.09957	1.83801	2.29675	2.37654	3.53297
SPEM2	0	0	0	0	0	0	0	0	0
DOP1A	3.34068	3.37922	3.5247	3.96195	3.86661	5.39708	3.21756	3.39436	3.56084
KIAA1958	1.8525	1.75872	1.62719	3.21983	3.15982	4.38508	1.71441	1.46622	1.63722
C3orf38	7.72534	7.82305	6.26926	3.47533	5.43513	5.03559	4.5051	4.87256	4.6716
FAM184B	0.0304748	0.0446126	0.0368418	0.0776727	0.0367156	0.0367331	0.0305593	0.0612449	0.0264779
TCF4	0.246463	0.258574	0.300439	0.134796	0.185584	0.31812	0.213017	0.219354	0.266483
C5orf60	0.026336	0.0359835	0.0278585	0.0489446	0.0277631	0.00925879	0.017606	0.0793908	0.0889851
URI1	8.21566	7.95122	8.29764	7.45081	8.21326	9.124	8.95693	8.33547	8.6022
CRADD	0.647239	0.490532	0.65613	0.526257	0.490412	0.469314	1.0006	0.989113	0.813261
RTF1	13.0406	12.9741	12.5419	17.3325	16.623	20.1933	14.9806	14.8308	14.4493
IMP3	9.08145	8.51145	9.47569	7.99597	7.91477	9.00914	10.8311	9.54334	9.70673
TBX19	1.21735	1.40138	1.27101	5.30638	1.77498	3.6517	1.54573	1.00084	1.33013
ATXN7	4.42872	4.53186	4.62158	4.91385	4.27771	4.54165	3.80118	3.96379	4.00809
COQ10A	10.9343	10.8495	11.4535	7.02809	9.63375	9.56336	15.4218	14.3996	11.5431
NECTIN2	31.5989	34.612	38.6508	25.2919	21.5018	19.2887	27.2349	26.634	25.721
SERTM1	0	0	0	0	0	0	0	0	0
ARHGAP12	5.00553	5.33336	4.71457	6.72387	6.26968	7.10221	5.29206	4.91758	5.49218
NIPA1	4.49337	4.02049	4.58138	3.85762	3.64696	4.45953	4.56565	3.95907	4.12141
KHDC1	0.860571	0.626123	1.02866	0.383842	0.498962	0.481048	1.08733	0.458313	0.671686
RNF114	11.1162	12.0033	11.0287	16.14	13.7894	17.4218	12.8374	12.3171	12.203
SPRR2E	0.0392767	0.0402485	0.16619	0	0	0	0.0787715	0.0789341	0
CCNL1	34.3776	36.5143	31.0757	45.4047	38.0405	44.4192	31.3963	35.958	33.6284
SLC7A2	3.51201	3.45316	4.54833	2.89138	3.04874	3.43484	2.79034	3.2835	3.65238
LPIN3	6.65627	6.18676	6.61354	8.54196	6.8239	6.68063	8.22628	6.1301	7.34249
TPP1	44.1584	45.685	46.3068	67.4289	50.5199	54.2975	50.9523	43.4562	50.2469
AKTIP	2.42736	2.20915	1.8818	3.46063	2.518	3.24984	2.28961	2.18853	2.14592
BEND2	0.0124344	0.012742	0.0131532	0.0277307	0.00655409	0.0196717	0.0124689	0.00624732	0
SLC22A17	15.6815	19.4533	21.9416	37.3167	29.6383	31.3654	30.1863	24.0053	22.5421
SRPX	0.0725443	0.0446036	0.107434	0.0161786	0	0.0306048	0.130942	0.0437375	0.117656
CRYBA4	0	0	0	0.0396385	0.0749477	0	0.178231	0	0.036033
TMEM198	8.56598	8.33101	9.90107	10.5493	7.82771	8.62168	9.1953	8.36028	8.20685
PSMA8	0	0	0	0	0	0	0	0	0
CPOX	3.23207	2.82853	3.11114	3.67417	3.28286	4.39583	4.44756	3.72185	3.35591
MACO1	9.33197	10.4909	9.1587	9.54951	8.9211	8.94065	8.56594	8.32153	7.74817
QRICH2	0.19547	0.449335	0.38001	0.0706911	0.150369	0.100294	0.397322	0.233577	0.224914
PCDH18	0.0258712	0.0353484	0.0228057	0	0.0500007	0.0227385	0	0.00433276	0.00874147
ACSBG2	0.28436	0.231403	0.274259	0.214499	0.211602	0.308734	0.226442	0.142869	0.194988
CCR7	0.080464	0.082455	0.0851158	0.0897239	0	0.0121235	0.0806874	0.0346517	0.0932144
OR5T1	0	0	0	0	0	0	0	0	0
LAMA1	0	0	0	0	0	0	0	0	0
TFRC	13.9193	11.372	12.2958	11.7224	12.1457	12.325	10.846	10.7839	10.2003
KRT76	0	0	0	0	0	0	0	0	0
CDH7	0.10316	0.0304938	0.0608573	0.0176971	0.00627401	0.0272004	0.0437655	0.0578101	0.0824478
MAP1A	1.22325	1.17291	2.07724	3.16054	2.59623	3.48713	2.38258	2.66277	1.81731
FUT9	0.0021014	0	0	0	0	0	0	0	0
SLC35B4	1.40719	1.62901	1.65584	0.54716	1.05166	0.872527	1.57782	1.47921	1.36474
ABCD1	2.41094	3.17548	2.75925	3.0833	2.34055	2.91632	3.56498	2.77849	2.85807
DCAF1	4.82379	5.5729	5.41435	5.56667	5.30705	5.70027	5.63072	5.56621	5.43579
LIPC	0.823053	1.09986	1.16477	0.136425	0.281401	0.181825	0.635733	0.698515	0.77792
WFDC3	0.0839101	0.049135	0.0253603	0.106933	0.101094	0.126428	0.0961634	0.0361357	0.109357
FAT4	0.0385815	0.0395361	0.0352467	0.0097776	0.00924366	0.0184962	0.0175857	0.017622	0.03022
ZBTB8OS	8.66261	8.30802	8.86977	6.06337	7.10077	8.30112	9.3007	7.58063	8.55743
ZBTB26	4.22041	3.66339	3.30234	2.27692	3.59854	3.28606	2.24676	2.15785	2.86251
PARP11	1.35311	1.02446	1.17556	1.73178	1.78426	1.65761	1.57135	1.67739	1.68266
RWDD2B	6.66594	6.77866	6.76387	4.40302	6.17673	6.54689	6.55671	6.61291	7.47138
PHLDA3	4.67623	5.53568	5.21869	1.44445	2.18879	1.31778	4.68921	3.88651	3.82745
TTC39B	2.68502	2.85067	2.75531	3.41797	3.00229	3.26524	2.43672	3.05634	2.68338
SMAD5	5.94052	5.6736	5.07163	6.06391	5.83316	7.20403	5.05473	5.30936	4.85991
OR4F3	0	0	0	0	0	0	0	0	0
CD5	0.384866	0.60534	0.321905	0.299411	0.169837	0.207677	0.341058	0.350756	0.78024
LRRC37A3	0.39616	0.390497	0.439018	0.231393	0.226712	0.210903	0.314024	0.269178	0.332728
TMPRSS5	0.411535	0.277446	0.240575	0.615885	0.605086	0.582532	0.217199	0.0870588	0.384221
KRTAP13-2	0	0	0	0	0	0	0	0	0
CDC25B	88.138	90.1818	97.9414	103.609	98.5498	91.4995	97.3421	97.5566	97.9374
HILPDA	8.02201	7.42129	6.42327	8.12211	7.64921	10.8844	6.91305	5.35993	6.25395
DLEC1	0.273147	0.279906	0.292596	0.420245	0.357202	0.382899	0.395256	0.264048	0.329448
SYCP1	0	0	0	0	0	0	0	0.00667792	0
KLHL4	0	0	0	0	0	0	0	0	0
CUX1	3.81028	3.7883	4.238	2.81203	3.20862	2.56402	3.84361	3.82386	3.78345
MGAM	0.0107102	0.00274379	0	0.00298568	0.00282263	0	0	0	0
PRKX	0.120643	0.206046	0.311953	0.0498246	0.0612348	0.0471263	0.165784	0.157146	0.126819
IL9	0	0	0	0	0	0	0	0	0
TSHZ2	3.40285	2.99628	2.73665	1.78096	1.78517	1.53709	2.05886	2.17594	2.68976
MAK16	5.21732	5.65122	5.24205	4.70991	4.76628	5.45248	4.66507	4.65677	5.16795
SLC8A1	0.00657538	0.00943331	0.00834662	0.00146642	0	0	0.00263745	0.0026429	0.00799819
MROH1	3.10687	3.18103	3.67807	6.30965	4.19229	4.2194	3.32231	2.827	3.41999
GREB1L	0.0490848	0.0307384	0.054807	0.16116	0.152359	0.16106	0.05469	0.0548029	0.0691041
IPO9	27.8927	31.0177	30.419	37.0815	37.9923	36.0405	34.0164	31.8694	32.9261
CCDC88B	0.346046	0.432622	0.516133	0.258533	0.193343	0.175187	0.284545	0.299042	0.308678
CELSR1	0.691124	1.1004	0.895394	0.414198	0.382087	0.436879	0.70433	0.418494	0.467801
MMUT	12.1807	12.088	10.8919	8.65194	10.8384	11.1518	11.1195	10.1457	10.866
CARNMT1	1.52588	1.66617	1.54794	2.37091	1.77997	3.25165	1.98162	1.90402	1.60376
GPD1	0.223929	0.296091	0.213952	0.169151	0.159914	0.236177	0.231795	0.188722	0.0658994
GATD1	15.6075	16.1974	17.6942	21.1609	16.8173	19.7997	20.1419	19.274	19.4323
ACSBG1	0.0315264	0.0323064	0.0741088	0.113275	0.0258492	0.0332506	0.080791	0.147836	0.0745659
TGIF2LY	0	0	0	0	0	0	0	0	0
TNFRSF12A	2.26202	2.38194	1.99675	5.93185	2.18725	2.649	2.08058	2.1319	1.10692
TSPAN12	3.74915	3.66649	3.04233	1.81351	2.15663	2.45558	3.69948	2.59756	3.75696
FGF11	0.0103609	0.0106172	0.0109598	0.0693192	0	0.00546377	0.00519481	0.0156166	0.00525116
QSOX1	17.3761	18.0599	15.5312	25.0138	20.1423	24.3678	11.2116	11.5209	12.9338
TCF24	0.144758	0.182572	0.0942318	0.0620834	0.129125	0.093954	0.212157	0.0671352	0.0790108
CDH23	0.593855	0.750871	0.85447	0.373821	0.629401	0.501741	1.08855	0.547005	0.851163
SEC11C	91.2997	72.3007	74.9516	40.8267	54.5912	62.207	77.8195	69.8565	69.5165
SEPTIN8	6.99137	7.78118	7.39555	3.58113	5.97894	4.36904	8.00053	7.58126	7.64771
COLGALT2	0.0282362	0.0289348	0.0341355	0	0.00850463	0.0212718	0.0444943	0.0121599	0.0245329
MMGT1	12.741	12.4635	12.4822	11.3606	11.5695	12.5186	12.2814	11.2295	11.2419
GLT8D2	2.2739	3.22429	3.19782	0.402941	0.864076	0.585622	6.929	4.03845	3.90411
SPANXC	0	0	0	0	0	0	0	0	0
SRRD	2.06256	2.10675	2.18886	2.73162	2.91317	3.19617	1.98796	1.7439	1.96893
ZFP92	0	0	0	0	0	0	0	0	0
PKN3	19.1767	22.1546	23.5021	4.92441	8.9418	4.90998	22.1851	20.2653	20.3304
ZZEF1	5.63401	7.04233	6.37457	9.3031	7.5873	7.92222	6.08297	5.91491	6.55938
ZC3HAV1	6.33645	7.54076	8.03222	4.0364	5.94909	4.47503	7.45985	6.76819	7.28528
AMPD1	0	0	0.0122179	0	0	0	0	0.0116061	0
RTP4	0.35248	1.10261	0.72609	0.124119	0.273796	0.0586986	0.148824	0.0745658	0.131634
NUTM2D	0.404474	0.397565	0.31871	0.404999	0.526464	0.470126	0.397319	0.39814	0.359793
KCTD12	21.6323	17.8394	23.0984	8.69126	15.0809	12.5824	9.74319	14.1936	14.6184
PDE3A	0.00343285	0.00703559	0	0	0	0	0	0	0
CRKL	11.8944	10.8738	11.5684	17.1812	15.4725	15.6854	10.8525	12.1859	11.7165
PUS3	5.96662	6.89323	7.9198	6.60529	7.86243	7.95696	5.85374	6.51438	6.60056
TEX44	0	0.0427222	0	0	0	0	0	0	0
RNF31	7.05972	7.63763	7.15567	8.69164	6.18563	7.47635	6.51645	6.86134	6.64579
ADAR	46.6662	57.2712	52.0538	33.7703	45.5579	37.4506	40.762	39.8477	41.407
PNPLA4	1.13942	1.32215	0.921698	1.79372	2.40234	2.02352	1.57106	1.5743	1.50317
CDKN2AIP	3.06078	2.66465	2.2731	3.12105	2.627	3.30436	4.05615	4.09174	3.90796
S1PR5	0.0821928	0.18951	0.130417	0.0687387	0.173293	0.119196	0.443012	0.165182	0.156216
HMGN4	32.9023	37.3338	33.4161	17.4612	27.2663	27.5658	30.906	32.6752	29.842
MTIF2	8.57013	8.35314	8.3877	5.20218	9.42185	9.05687	9.17655	8.90358	8.88634
OR1S2	0	0	0	0	0	0	0	0	0
FYN	7.34829	7.90084	7.23406	13.2127	11.4454	12.9772	9.83402	8.39631	9.13235
PPP1CB	26.6219	26.1727	23.1789	17.0445	22.899	19.9222	22.8663	19.0259	20.2631
ZNF106	3.61309	3.7775	3.83445	4.19478	5.72326	5.75091	4.04226	3.85365	4.06935
PRDM2	4.59239	4.73036	4.89418	3.98782	4.29312	4.49004	4.68453	4.83477	3.7856
SLC7A8	0.00962414	0.0246557	0.0101805	0.0751219	0.0152185	0.020301	0.0289526	0.0193416	0.0292666
TPH2	0.070731	0.0596903	0.0660177	0.0278367	0.0131583	0.00877641	0.0250332	0.0961586	0.0716967
ZNF771	0.854082	0.786121	0.881819	0.250924	0.167133	0.307457	0.671828	0.786275	0.627275
JPH2	0.00485094	0.00994193	0	0.0162276	0.0102276	0.020465	0.0097288	0	0.0344202
PAK4	11.641	11.7588	13.0427	17.3588	14.9244	13.0854	12.2341	11.9906	12.4037
ZP2	0.00834901	0	0	0	0	0	0	0.00838947	0
RGS17	7.17169	7.0649	7.4782	6.1046	6.63307	7.61398	6.75608	7.24679	7.39909
ACOT6	0.0243695	0	0.0515567	0.027174	0	0	0	0	0
PTEN	4.22474	3.97969	4.16303	6.67635	7.22386	8.42666	4.86116	4.01172	4.58312
PPP1R10	0	0.0113298	0	0.135614	0.0233107	0.0932874	0.0554346	0.0222196	0
OSTC	17.2761	16.991	13.8617	10.2385	12.7805	14.0465	15.6971	13.2751	15.9035
MBTPS2	3.56206	3.49135	3.52203	3.09692	4.83428	4.51984	4.34268	3.81297	4.12464
DTNA	3.222	2.80132	2.33896	4.82431	3.04538	3.83864	2.87398	2.28375	2.98611
FLT3LG	0.0911673	0.155705	0.139299	0.192022	0.0961074	0.0534186	0.162525	0.193397	0.236164
RPL27A	70.4997	71.1844	68.5509	54.4033	52.8183	62.2828	69.6102	63.0766	65.677
HAVCR2	0.00757863	0.0854276	0.0240503	0.135213	0.0479358	0.0319725	0.0303987	0	0.0076821
ARFGEF2	6.578	5.88867	6.43667	6.14904	6.88688	6.92757	5.42632	5.90388	6.55347
ATP1A3	5.89303	7.10587	7.32327	9.26998	8.81716	8.857	8.17267	5.35035	5.73386
NPHP4	1.90924	2.02379	2.19332	4.90979	3.29372	4.07813	2.80155	2.28151	2.22605
TRPM6	0.213247	0.231378	0.162547	0.0139875	0.105789	0.0496125	0.0817619	0.173315	0.305165
RBM11	0.769591	1.20173	1.3568	1.5801	1.23626	1.68778	0.930972	0.650571	0.59436
RAP1A	5.3781	5.3296	4.68021	7.18247	7.01549	9.75604	5.96786	5.92782	5.27192
VTN	1.63923	1.32679	1.62091	0.211928	0.525931	0.187923	0.607485	0.883269	0.722441
PEX3	5.91633	5.61067	5.18785	3.90623	4.45885	5.91149	5.85468	6.70116	6.31274
SLC2A12	7.71701	7.08146	6.56601	1.2735	2.77521	2.00074	4.94328	4.11062	4.20551
SLC39A10	2.65076	1.9433	1.82084	1.25947	1.73112	2.2111	2.51184	2.32019	2.61091
FGFR1OP2	4.43228	4.39352	3.73856	4.77545	4.81497	5.66768	5.12724	4.41494	3.69016
GPCPD1	8.30879	9.00636	7.93726	17.8694	10.1835	12.4343	10.7429	10.127	10.0235
ZSCAN2	2.39947	3.07658	2.61321	2.18793	2.39243	2.6429	2.32909	2.08447	2.01288
GEMIN5	3.12482	3.67905	3.96548	4.06041	4.22686	4.72513	4.36432	3.89026	4.24577
NCAM2	0	0	0	0.00383613	0	0.00362838	0	0	0
ZKSCAN3	0.666844	0.85418	0.705396	1.73946	0.853618	1.42547	0.776164	0.753836	0.760443
C8orf88	0	0	0.0341116	0	0	0	0	0	0
ZNF225	0.530622	0.519221	0.645704	0.298067	0.391142	0.37029	0.376067	0.38887	0.331617
C1orf56	3.03009	3.91618	4.00331	3.59945	3.49415	3.39147	5.03522	5.49302	4.47555
SPATA25	0.990168	1.40492	0.845986	0.636991	0.802941	0.562328	1.29843	1.18631	1.81436
LDAH	0	0.00666421	0	0	0	0	0	0	0
SLC12A7	7.11972	9.93597	7.9627	6.00245	5.74547	5.01451	8.22676	6.21897	6.55068
GPAT3	0.0166258	0.0340743	0.00879348	0.00926955	0.0350534	0.0175351	0.00833597	0.0167064	0
RBFOX1	0.0245713	0.0179852	0.0482704	0.0117424	0.00740078	0.00370216	0.0351992	0.017636	0.00355811
TAF1C	9.56318	11.7968	11.6963	15.3673	10.3539	9.60644	10.1236	9.69263	10.4902
LYSMD4	0.566765	0.658573	0.663766	1.21884	0.880212	1.06743	0.811912	0.818673	0.861755
OPRPN	0	0	0	0	0	0	0	0	0
C4B	0	0.083031	0.00857105	0	0.00854168	0.0128187	0	0	0.0164265
ART4	0	0	0	0	0	0	0	0	0
SPATA5L1	2.28534	2.18576	2.23839	1.59507	1.93626	2.20501	2.11344	1.70955	1.3556
RAB39A	7.45146	5.82777	6.86572	4.97134	5.69629	5.88179	5.10254	5.46134	4.85449
TUSC2	7.8004	9.4914	8.74567	8.44421	7.61677	9.22539	7.97825	9.19875	8.81783
TENT4B	1.53987	1.18257	1.30686	4.05782	2.9742	4.4093	2.19374	2.48995	1.62907
FBXO47	0.0375705	0.0128334	0.026495	0	0.0132021	0.0132085	0	0.0251684	0.0126945
MZT2B	23.3174	22.5597	21.7923	10.8042	11.7044	9.39818	18.2693	17.3494	18.2904
IBSP	0.261066	0.152872	0.138079	0.166348	0.019658	0	0.205692	0.168641	0.132315
IMMT	17.662	19.2552	18.6601	25.6949	23.9943	24.0897	20.4308	19.9642	18.277
PIDD1	18.0028	21.7353	24.2865	38.7087	27.0461	23.8056	30.2883	23.9984	25.3489
SPANXB1	0	0	0	0	0	0	0	0	0
CSTA	0.398946	0.172134	0.0222111	0.234135	0	0.155019	0.357943	0.0843957	0.0425677
CCT5	10.477	10.6604	10.2836	8.1592	10.4826	10.8313	11.6151	9.55043	9.78929
SETDB2	2.21032	2.3756	2.5162	2.32027	2.08889	3.29192	2.79221	2.47263	2.28863
TWIST1	0.099264	0.0581258	0.0300008	0.221375	0.104643	0.0747808	0.0995395	0.0712465	0.143742
CLIC1	0.0593803	0.0304248	0	0.0331069	0	0	0.0297725	0	0.0150477
METTL26	30.3572	31.9639	32.2122	52.2956	28.88	31.4859	30.7574	28.9847	28.3924
PARP2	31.6515	31.1797	31.2254	38.4255	35.6667	35.7284	28.1116	27.9504	29.7079
ADRM1	39.2329	41.7345	36.817	37.6547	36.4355	35.658	43.1747	42.2361	36.3988
ADAM2	0.00992396	0	0	0	0	0	0	0	0
OVOL1	3.36302	3.24667	3.0266	0.801791	1.07384	0.750469	2.47857	2.25037	1.52605
ARPP19	17.6342	16.9644	16.9563	15.9084	19.5652	17.0118	15.6854	15.7848	17.1272
ACRV1	0.456157	0.694488	0.978843	0.581316	0.686964	0.23368	0.548908	0.707196	0.937981
RCL1	5.09554	5.15153	4.99943	4.9574	4.45595	5.65556	4.56099	4.94154	4.70059
ZFR2	0.00485012	0	0.00513052	0.00540828	0.0102259	0.00511539	0	0.00487362	0
ARX	0.10024	0.154081	0.0424142	0	0	0	0.0603111	0.0402904	0.0711262
SULT1C2	0.161325	0.242699	0.127081	0.233475	0.340134	0.238932	0.385501	0.189699	0.271386
REL	1.19364	1.13393	1.11633	1.27673	1.39063	1.85326	1.01715	1.33326	1.12685
SRGN	0.118152	0.217936	0.0499931	0.105399	0.27402	0.0996914	0.023696	0.237449	0.0718592
ZNF212	2.57306	3.32376	2.41513	4.34416	3.08498	3.25845	2.56203	2.23958	2.89288
EHD3	1.06337	1.20438	1.14458	0.589404	0.622773	0.951003	1.00396	1.03103	0.819447
TRIM3	5.551	5.61791	6.71271	6.72639	3.65511	4.25048	4.5324	4.68855	5.04756
DMRT1	0	0	0	0.0197644	0	0.00934702	0	0	0
CNDP1	0.00401688	0.0123488	0.0084982	0.00447914	0.00846908	0	0.0241681	0.0282544	0.0203586
LIPI	0.0165305	0.0338789	0.0349722	0	0.0174262	0.0523037	0.0663053	0.0166106	0.0167561
LZIC	3.3431	2.93944	3.4818	1.54176	2.76285	2.56828	3.55932	2.98605	3.06452
GPR37	2.64338	2.44476	1.82712	1.71322	2.43452	2.56653	1.79905	1.97537	2.01202
ZBTB8B	1.77009	1.99804	1.95559	2.41464	2.46038	2.9117	1.97773	1.89153	1.85118
HAO2	0.0307183	0.0314784	0.146224	0.119887	0.0161914	0.0809959	0.0308035	0.0154336	0.124551
UHMK1	10.4983	9.32028	9.77936	8.22619	11.2743	11.602	9.40813	10.4866	10.2592
ZBTB10	9.47049	7.99288	8.4538	9.87438	8.94247	9.00033	6.57077	7.27056	6.69068
CDCP1	15.232	16.4579	17.6217	16.6045	19.0979	17.065	16.1051	15.0387	17.1735
PARD6A	6.08356	6.8297	6.86565	3.45665	4.10528	4.16855	6.87757	6.7555	5.36143
FAM160B1	1.92472	2.18146	1.69748	0.594736	1.36898	0.748407	1.13479	1.0346	1.52789
ACTG1	541.476	543.904	549.826	775.239	762.397	851.691	655.691	548.412	562.842
MRPL10	15.8852	15.669	14.6852	21.4002	18.2524	18.8882	14.0467	14.0233	15.8166
ABHD6	2.08848	2.46118	2.21772	1.5854	1.29559	2.0248	3.06087	2.40532	1.81573
SLC35E4	0.286675	0.379228	0.325303	0.499842	0.192315	0.302354	0.486087	0.565654	0.264172
ESPNL	0.0806484	0.13774	0.0796235	0.0419671	0.0283395	0	0.0485233	0.0270131	0.0871995
LYPD5	1.5516	1.48554	1.821	0.631444	0.919321	0.639055	1.55022	1.46807	1.34892
UBE2T	74.0624	71.5121	73.963	66.1047	79.7593	78.7412	82.6014	71.2116	72.7138
PAQR5	0.00926385	0.00949307	0.00979942	0.0568147	0.0488292	0.0293116	0.0139343	0.0139631	0.00469517
FAM107A	4.47526	7.91722	4.29841	0.688731	1.59924	0.822861	6.17735	3.78375	3.24575
PTH2	1.75864	3.21813	1.12947	0.490256	0.066212	0.397462	0.88176	1.07292	0.636661
KAZALD1	1.75544	1.94606	1.78096	0.275824	0.672932	0.277718	1.07219	0.889992	1.05147
SPINK2	0.746868	0.803615	1.02706	0.45805	0.90544	1.22096	1.76001	1.08821	1.17345
BNC2	0	0	0	0	0	0	0.00188665	0.00189055	0
OR51I2	0	0	0	0	0	0	0	0	0
MANEA	2.98462	2.81357	3.09838	1.2767	1.96281	1.74686	2.7421	2.83154	2.5465
APOM	0	0	0.018371	0	0	0	0	0	0
MRPL1	10.8165	8.3473	7.69065	5.92309	7.77379	7.21415	9.31401	9.37797	8.52768
KLHL42	7.18269	7.13173	8.01805	4.0911	6.04078	5.46923	7.35814	6.90965	7.43029
YAE1	5.45385	5.5658	5.30619	3.75401	4.47175	5.06567	5.75032	4.69094	4.76618
SLC6A17	3.90521	3.91735	4.72308	1.9499	1.83885	1.99075	2.94574	2.3632	2.9557
WASHC2C	4.44419	4.67332	4.28931	2.90911	3.42715	3.05552	4.36527	4.17106	4.6125
BBS9	1.30766	1.50693	1.50141	1.37513	1.21173	1.4479	1.67995	1.41688	1.60855
PARN	7.55268	7.42269	7.871	10.3292	9.46	10.5123	8.58961	7.82727	8.66278
RAC2	0	0	0	0	0	0	0	0	0
OR51A2	0	0	0	0	0	0	0	0	0
C4orf3	12.2258	11.13	9.83266	9.32339	10.3686	11.7258	11.2404	8.88942	10.434
FAM151A	0.158165	0.0884063	0.106469	0.0320666	0	0.015165	0.028837	0.101138	0.0291498
NSUN4	4.46327	5.3482	5.23989	6.54477	5.32602	6.20469	5.36669	5.26146	5.20405
TTLL1	3.54389	4.1552	3.57441	8.05049	6.79417	9.10959	5.58678	5.44925	5.91472
LNPK	7.6924	6.76866	7.00714	11.7211	10.6846	13.653	7.40951	6.63406	7.72695
STX17	3.83172	3.75825	4.24625	4.53039	5.51403	6.51096	4.08021	3.87473	4.06282
HIP1	3.50986	4.23025	5.12975	1.52242	2.41012	1.79657	4.8015	4.34549	4.73609
DMRTA1	0.538378	0.514566	0.739259	0.213581	0.207375	0.218394	0.327038	0.436951	0.514244
NPHP3	4.47845	4.6319	5.19318	3.91687	3.87841	4.30967	4.75312	4.41057	4.17812
RIMKLB	5.97387	5.67952	5.81681	6.79562	7.53524	7.52474	6.98327	6.24818	6.48603
ETS2	37.87	30.5968	27.4429	41.8853	40.6959	32.6954	22.9952	28.849	22.0935
SGSM3	8.93884	9.34581	10.5552	17.2461	11.5767	12.3918	11.6424	10.5855	10.1943
FAM72D	6.54278	5.76798	5.547	5.1231	7.75948	6.93868	7.39311	6.23609	6.42485
LURAP1	0.388742	0.350557	0.477011	0.433479	0.377023	0.262402	0.483378	0.296876	0.677765
DCUN1D3	0.738262	0.747072	0.922488	1.11649	0.763674	0.66671	0.717176	0.690838	0.617381
CPT1B	0.323291	0.316886	0.401456	0.289964	0.288947	0.103774	0.303045	0.261299	0.263589
GRINA	119.948	126.295	130.998	146.626	117.224	117.388	130.051	115.772	119.562
C12orf57	10.4079	8.71878	8.45979	3.2752	3.18049	3.29986	6.25884	5.59807	5.6795
CSPG5	3.80999	4.7636	4.86843	3.17345	4.69861	4.4989	6.70088	4.52513	4.31045
ACD	10.4296	10.4311	11.5246	14.293	8.13767	10.5755	11.7861	11.7026	10.7352
RGS6	0	0	0	0	0	0	0	0	0
MGLL	40.6496	43.565	44.0079	11.7392	17.2715	10.8025	32.0141	25.5678	31.4502
ARL5A	5.26702	5.36215	4.67245	3.52294	5.05466	5.6728	5.78096	5.1157	5.14748
EID1	26.7591	25.9685	26.0501	18.9971	27.2041	28.8313	29.2991	30.0277	30.4944
AGPS	4.30133	4.11223	4.24865	2.13345	3.49999	3.97647	4.90224	4.49888	4.74508
TRAM1L1	0	0	0	0	0	0	0	0	0
GTF2A2	6.52344	5.17269	5.13974	6.22067	6.90539	6.48165	7.26337	6.36518	5.9923
TRIM7	0.0864323	0.0966228	0.0581822	0.0306661	0.0165665	0.128452	0.0512154	0.0592167	0.0915948
TWIST2	0	0.0629232	0.0487153	0.0171176	0	0	0	0	0
MFN1	9.13704	8.17289	8.4264	9.38447	10.377	10.821	9.12358	9.31749	9.56594
METTL4	4.825	5.08373	4.68305	3.60556	5.04398	4.75424	5.8889	5.88587	6.01404
PRIMA1	1.2222	1.09304	1.14398	0.272571	0.445094	0.35937	1.88667	1.23557	1.44912
SAMD9L	0.185864	0.401628	0.273543	0.0630771	0.144822	0.187506	0.295777	0.178644	0.184306
UGT2B7	0	0	0	0	0	0	0	0	0
LCE3C	0	0	0	0	0	0	0	0	0
MPEG1	0.00649012	0	0.00686533	0	0	0	0	0	0.0131575
SDC4	58.7615	61.3574	52.3435	33.537	45.744	38.7375	38.2136	42.3834	44.6784
CBS	16.4283	16.2862	14.1379	4.8746	5.32945	5.0094	13.4279	10.2155	10.8993
GTPBP10	1.14366	1.17479	1.0286	1.11818	1.04547	1.30819	1.19116	1.11034	1.21808
PRB3	0.0832009	0.213149	0.220027	0	0.0438547	0.0438757	0.125148	0.104505	0.126505
ENDOU	0.0430446	0.0441096	0.0910662	0.0239991	0.0226885	0.0567485	0.021582	0.0216266	0.0327242
TMED8	6.02211	6.01172	6.47604	6.13284	8.71446	8.9491	8.21518	7.40223	7.65858
NECTIN4	3.49868	3.80458	4.16247	1.57888	1.74433	1.18949	1.97295	1.94394	2.29476
OBP2B	0.228601	0.806886	0.241817	0.113293	0.240988	0.0535786	1.50277	1.58244	0.849647
NID1	1.49455	1.67763	1.37813	0.635919	0.663385	0.513332	1.14374	0.750897	1.49004
LDHA	157.427	112.138	109.574	253.075	216.576	255.468	144.085	109.223	113.032
CCDC113	0.00486403	0.0199375	0.0205809	0.0108476	0.0205104	0.0666908	0.00487753	0.00977521	0.0246522
RNF133	0.0798038	0.0817784	0.0422087	0	0	0.0631264	0	0.160381	0.0202233
CLEC14A	0	0	0	0	0	0	0	0	0
NSD1	7.51653	8.04557	8.10113	3.6635	6.65769	5.15675	8.22209	8.08322	8.48767
SYT7	70.3899	78.2356	76.1703	45.5283	48.3157	38.951	74.3294	64.9597	74.9246
ATN1	40.1259	48.3771	52.6792	42.4416	32.3123	26.4216	47.1883	44.5847	46.5219
FBXO44	0.923643	0.980001	0.881931	0.865876	0.508389	0.500011	0.803259	0.525661	0.530268
JCAD	0	0	0	0.00337854	0	0	0	0	0
GLI2	0	0.0199449	0	0	0.00410361	0	0.0117104	0.00782307	0.00394582
TRIM16	0.96097	0.895701	1.06519	0.672575	0.490356	0.722409	0.917506	0.868037	0.756475
NIBAN1	1.21556	1.16801	1.40604	2.35764	4.50497	4.13668	2.28939	1.50173	2.00007
TMEM167A	6.87247	5.70624	5.97116	2.9016	4.75561	5.69955	5.96678	6.29192	5.56708
KRR1	3.82994	4.05113	3.63714	2.24002	3.66426	2.96449	2.85353	2.95105	3.13188
PLS3	0	0	0	0	0	0	0	0	0
INPP5E	13.1829	14.423	15.5803	19.6821	13.9958	12.3989	13.3728	13.8699	13.4059
TACC3	15.2846	17.6042	17.9621	23.4798	22.9425	21.5421	20.1452	18.8155	20.4846
TEAD2	0.106416	0.27758	0.0818679	0.0755126	0.071389	0.0918298	0.0679073	0.106932	0.0392251
MTCP1	1.07989	0.908998	0.846538	0.537572	0.914788	0.783027	1.06355	1.14325	0.84052
AEBP2	1.74589	1.60029	1.68441	1.51636	2.06247	1.846	1.8783	1.60448	1.86755
RPP38	4.88452	5.95441	4.36105	3.03146	4.04693	3.76529	5.00293	3.63236	4.20928
ARFRP1	2.01467	2.19235	2.40304	1.95148	1.97641	1.75411	2.0468	1.90669	2.07283
POU4F1	4.78055	4.43104	4.65451	8.4768	5.24679	6.83413	5.5059	6.61307	5.02577
FLNA	18.406	23.0283	18.8477	14.4926	14.9818	11.3408	17.3154	13.3062	14.4802
ULK4	0.670445	0.835217	0.764828	0.713396	0.66058	0.665518	0.874436	0.876242	0.968316
RALA	16.5187	16.6373	15.4351	13.2797	14.1633	18.4924	16.1781	14.9231	14.8785
IQCF5	0	0	0	0	0	0	0	0	0
BCL7C	8.66578	8.79959	8.11279	4.9704	5.96355	5.55851	9.5312	7.12694	7.91366
ARRDC1	11.0156	11.8216	12.7857	19.3167	12.6703	14.4669	11.3942	9.96964	10.47
BOK	2.1158	2.66849	2.13482	0.387165	0.366023	0.423416	2.35016	1.18841	1.44079
DPEP2NB	0	0	0.0257348	0	0	0	0	0	0
NUMB	6.5455	6.22148	6.47327	8.24882	6.47934	6.69438	5.9887	5.78569	6.58054
FUBP1	31.6377	32.4727	34.1503	18.4166	28.9377	28.7906	32.4654	32.1541	31.9923
KCNV1	0	0	0	0	0	0	0	0	0
KRT33B	0	0	0	0.0191692	0	0	0	0	0
ZNF772	0.818149	0.809315	0.685355	0.295312	0.633152	0.633455	0.455262	0.508475	0.464994
ZIC2	7.23776	8.08624	9.99635	6.42936	4.61838	6.28327	6.82989	11.1324	8.4225
OAS1	5.48959	7.47071	5.44325	1.839	3.31128	2.64292	3.55301	3.5135	3.43797
RPL5	206.343	189.368	176.559	189.288	191.507	227.423	207.275	195.324	203.305
FHOD3	2.80147	3.11559	3.06681	4.49611	6.65442	5.5391	8.06479	5.85923	6.22244
FEV	1.09745	1.62923	1.39903	0.0941341	0.0296645	0.0593575	0.606683	0.508969	0.484906
ABLIM3	0.0199509	0.00408892	0.00844174	0.0489432	0.0168256	0.176754	0.0280088	0.00400953	0.0283127
APLNR	0.0925493	0.4821	0.106058	0.0344	0.0162607	0.0406713	0.123742	0.0154996	0.0781774
FKBP10	5.90346	6.5404	5.53106	0.489011	0.753915	0.419833	3.9646	2.50164	2.55776
DPYSL5	14.498	15.7874	16.8871	13.8414	14.674	13.895	17.6624	16.9131	14.1965
ZSCAN12	0.928618	0.75805	0.765863	0.491416	0.862792	0.863206	0.631319	0.442836	0.73921
TBX2	0.0478174	0.117601	0.0961055	0.0693164	0.100817	0.0655625	0.167825	0.0480491	0.0290822
TRMT112	47.2265	44.45	40.6673	42.1766	40.528	47.0589	44.6535	39.255	41.5592
RNF10	24.664	25.939	24.9858	30.8796	28.6072	31.018	27.8283	26.2146	26.3009
STYXL1	4.59162	4.38475	4.75181	4.70789	3.83638	4.7378	6.22943	4.71386	4.72636
HACD2	25.9036	25.5122	25.0931	21.1769	26.5917	31.4628	26.0134	23.3061	23.8762
COL13A1	0	0.015384	0.00529349	0	0.00527535	0	0.00501807	0	0
TMEM18	11.351	11.6846	9.93955	15.6974	15.7741	15.9323	12.0302	10.0564	11.9174
SUCLG1	9.30926	8.75382	8.8442	6.06784	7.16174	7.6263	9.04506	7.75251	8.08636
NTRK3	0	0	0.00114003	0	0.00113612	0	0	0	0
IZUMO2	2.82377	2.40484	3.06774	0.702081	1.68952	0.623813	2.71681	2.20477	2.78496
ZNF362	37.38	43.9279	41.0425	32.0503	42.4894	32.5145	41.4587	40.1528	45.4878
C2orf66	0.241826	0.283211	0.182719	0.0963056	0.50986	0.036436	0.225176	0.17357	0.262637
KLHDC1	0.345259	0.245696	0.233334	0.556099	0.424629	0.869895	0.442389	0.163829	0.252758
OR7D4	0	0	0	0	0	0	0	0	0
PLK4	10.0535	10.5462	9.02218	6.71339	11.1069	10.0674	7.61106	7.33592	8.77594
CNTN2	0.111608	0.108504	0.0787066	0.105305	0.135756	0.211278	0.157832	0.155283	0.110231
SLC12A5	0.101812	0.100965	0.156335	0.0476086	0.0207733	0.0623497	0.0625739	0.125406	0.0466072
SNAI2	0	0	0	0	0	0	0	0	0
ANKRD33B	0	0	0	0	0	0	0	0	0
TMEM88B	1.17192	0.900684	1.42562	0.326695	0.432397	0.618005	1.05765	1.53087	0.950332
CLCA2	0	0.00657083	0	0	0	0	0.00642997	0	0
OR2AT4	0	0	0	0	0	0	0	0	0.0280448
C1GALT1C1L	0	0	0	0	0	0	0	0.0307199	0
DMGDH	0.0438966	0.0843427	0.0638473	0.281453	0.0520597	0.347231	0.0165069	0.110273	0.005562
POU5F2	0	0.00864825	0.0178547	0.0235266	0.0177935	0.00890101	0.0126943	0.0296812	0.00427733
TTC1	9.92209	9.89321	9.33127	7.68007	8.01339	9.96271	10.4121	8.14655	7.16243
HOMER1	0.871338	0.950504	0.891979	1.86487	2.39022	3.08802	0.944221	0.908512	0.854743
RMDN1	8.82336	8.37193	8.36122	9.31494	12.0359	12.9465	11.4285	10.8312	11.0814
SLC35E1	15.1753	14.0324	13.8128	15.8984	16.7598	17.5011	14.7713	13.8796	14.3114
DDX23	20.8491	23.0223	22.9548	23.1654	24.0203	22.5224	21.9312	19.4319	20.7455
C2CD2	1.28025	1.52829	1.3649	0.388662	0.604152	0.604441	1.34766	0.996835	1.30113
CD37	0	0.0212995	0	0.030903	0.00730385	0	0	0	0.007023
BCAS3	4.96737	5.25995	5.06858	2.42987	2.99969	2.73379	5.79699	5.98972	6.11475
SH3TC2	0.00766375	0.00196334	0	0.00213643	0	0	0	0.00577567	0.00388419
PCNX1	1.80408	1.85402	1.98136	1.48089	1.89093	1.99735	1.73472	1.7851	1.72207
PKIA	12.7529	12.7531	12.2678	9.21094	10.4092	12.5417	13.7072	10.9389	12.1646
CEACAM16	0.10163	0.0520724	0	0.0188877	0.0178562	0	0	0	0.0171696
TMEM86B	1.67969	2.12625	1.8697	3.04819	1.31935	1.56313	1.14492	1.56648	1.29087
SPANXN4	0	0	0	0	0	0	0	0	0
FFAR3	0	0	0	0	0	0	0	0	0
ZPBP	0	0.0111776	0	0.097304	0.0114988	0.0230086	0.010938	0	0
ZNF428	10.4412	12.338	12.0765	11.1257	9.89445	10.3714	15.152	11.4879	12.0424
MYF5	0	0	0	0	0	0	0	0	0
HELZ2	5.14413	7.29379	5.92426	7.19347	4.768	5.34736	3.21772	3.25797	3.3495
RAB4A	4.65969	5.28372	4.39471	5.24449	4.89383	6.5221	5.39754	4.91857	4.36134
FOSB	0.321881	0.255364	0.219671	0.416814	0.202499	0.0876092	0.406071	16.3129	0.421001
SNX16	5.42813	5.04977	4.92166	3.86319	4.04778	5.87671	5.85708	4.62496	5.09021
KRTAP10-6	0	0.0193467	0.0399421	0	0	0	0	0.0379421	0
NBPF20	0.101687	0.0979823	0.0722459	0.152314	0.127997	0.240109	0.175022	0.10218	0.164613
CRYGD	0	0	0	0	0	0	0	0	0
NSUN2	7.67066	8.82624	7.72641	7.65428	7.35772	7.63184	7.50293	7.67626	8.29552
ZNF345	1.7037	1.92668	1.73783	1.27556	1.42399	1.56586	1.55589	1.2962	1.5666
SLC35C1	5.54824	5.79701	6.55947	2.87573	3.62942	3.01696	4.0107	3.92253	3.64554
H3F3B	55.0263	57.5437	52.51	111.439	122.868	125.45	67.9134	66.5943	72.3231
KRT1	0	0	0	0	0	0	0	0	0
KRTAP5-11	0	0	0	0	0	0	0	0	0
SNRPA1	9.85329	9.28384	8.78551	10.3651	9.93164	10.7071	9.44727	8.39298	7.88512
REEP6	0.341382	0.579027	0.460737	3.42602	2.4323	3.4143	0.696463	0.650586	0.42957
GAS7	0	0	0	0	0	0	0	0.0028682	0
CYP21A2	0	0	0	0	0	0	0	0	0
ACAP1	0.019424	0.0238855	0.0452033	0.099633	0.0900969	0.204864	0.101285	0.0468435	0.0472541
CENPB	72.2352	70.0593	72.857	73.0547	81.5643	72.4923	82.7066	74.1867	73.2317
SHANK3	1.87167	2.235	2.44212	0.853798	0.8724	0.921761	2.47017	2.19161	1.82275
TMEM165	13.2544	12.7647	12.3801	18.6858	12.6742	14.9289	15.4538	12.4716	12.3237
SPRR1A	85.8467	120.577	119.272	5.11968	8.44203	2.70274	32.8707	49.4616	33.3356
WDR48	15.8468	15.2131	14.5515	19.5036	16.8029	19.7468	16.2344	13.9583	14.7792
AQP4	0.250061	0.399155	0.34082	0.0750718	0.167292	0.147084	0.332732	0.420398	0.443581
EIF5A	54.678	58.1718	56.4307	44.5944	41.9216	37.9992	52.9812	48.0584	51.0022
PRIM2	2.21762	2.20919	2.17594	1.7358	2.38989	3.10769	2.47155	2.16009	2.48584
RBMX2	10.1661	10.7146	10.7048	11.9177	10.9125	11.4312	10.4966	9.16705	8.61289
TAS1R1	1.27598	1.6753	1.98244	0.0666946	0.126105	0.189248	0.809696	0.651097	0.757851
HSD17B6	2.52509	2.86062	3.30192	1.33002	2.26062	2.2617	2.12492	2.06556	2.30232
PEX5L	3.18821	3.12857	3.32486	2.26749	3.15017	3.32694	2.84121	3.62818	3.84269
ADRB2	0.00837325	0	0	0	0	0	0	0	0.0169752
PHF6	8.41568	8.36593	7.69623	4.64396	7.10116	8.83424	8.74919	8.37696	8.62537
CUZD1	0.873862	0.835785	0.977203	0.408331	0.508861	0.614437	0.70103	0.894822	0.759251
NCOR1	10.1624	10.8339	11.4567	11.4676	10.7782	11.4841	10.489	10.2531	10.783
COX4I2	1.16481	1.27889	0.616076	1.80913	0.920949	1.71115	1.25148	0.836041	1.09638
ZMIZ2	76.3722	95.9616	99.0209	174.856	111.378	122.92	91.021	88.4972	84.7654
HCRTR2	0	0	0	0	0.0154742	0	0	0	0
ZBTB4	10.7595	11.8248	11.8269	7.83665	7.66087	7.50812	10.0506	9.43193	10.533
CLMP	0.00565609	0.0289802	0.071797	0.0819911	0.101364	0.053689	0.0964205	0.0397845	0.1032
IFNAR2	4.94231	5.71768	4.67946	5.62255	6.29694	6.56355	6.64772	6.6175	5.81414
SLC30A5	4.44598	3.99415	4.09141	3.57928	3.46789	3.93216	5.13307	4.29223	4.02671
RAF1	33.157	35.1068	32.1241	21.8559	32.8778	25.8994	30.8285	30.9033	32.4552
ZNF570	0.493871	0.610146	0.488245	0.313954	0.437915	0.384576	0.430443	0.292193	0.425755
ISCA2	3.40939	3.20421	2.93899	2.10041	2.77007	2.97999	2.70108	2.53631	2.69219
CPNE5	0.0354427	0.116223	0.112475	0.150182	0.044836	0.0373812	0.0924069	0.0925977	0.186818
GBP7	0.0704868	0.0361154	0.0745618	0.0916983	0.0743064	0.0619516	0.153145	0.177071	0.0952656
VPS16	7.38725	8.58873	9.32823	11.1616	11.591	12.184	10.1749	9.47256	9.36448
OR10J1	0	0	0	0	0	0	0	0	0
NCBP2L	0	0	0	0	0	0	0.0438017	0	0.0442769
RABGAP1	5.50025	6.36507	6.34746	7.22093	9.10545	8.60205	6.43687	6.4059	5.88154
DTNBP1	9.48376	9.77649	9.34258	10.1644	9.75868	11.3574	9.98369	10.1182	11.1069
CDK12	6.70114	7.77359	7.90985	7.76426	8.06596	8.54592	7.36251	6.87423	7.61854
DEFB119	0	0	0	0	0	0	0	0	0
BRD4	21.4436	22.4677	25.9944	65.1336	38.2599	37.1166	21.9215	23.4759	26.5742
DRAP1	40.2313	46.9243	43.119	38.0691	33.4532	35.8674	39.9768	35.373	31.6622
ZNF185	3.89421	3.98442	3.45391	6.22627	5.55784	5.85117	4.78815	3.99134	4.26924
CMKLR1	0	0	0	0	0	0	0	0	0
POTEH	0.0251453	0.0128837	0.0664976	0.0841172	0.0397618	0.0132603	0.0126076	0.0126336	0.0127443
STPG4	0	0.0090261	0.0186348	0	0.0185709	0.0278697	0.0353304	0.00885085	0.0267853
CERS6	15.5194	15.524	14.0834	10.1488	16.7171	17.8967	17.399	15.7746	17.5756
CCDC149	3.08453	3.17319	3.4443	1.17447	1.87804	1.34573	2.89997	2.68219	2.95583
BRAF	2.52463	2.44479	2.7029	3.11867	3.22651	3.44483	2.29769	2.31639	2.61822
NDUFS1	5.46127	5.41338	5.68254	3.02392	4.22624	3.4649	4.6658	4.81003	4.60208
PPM1N	0.269117	0.402172	0.260952	0.250072	0.14185	0.0946118	0.0787102	0.225351	0.0454651
EFHD2	64.6519	60.859	66.4618	42.5745	41.1021	36.857	68.2466	70.5049	65.8117
DACT3	0.0806634	0.0936805	0.0398192	6.14033	2.04083	3.91913	0.452969	0.205338	0.212588
STON1	0.269256	0.275918	0.265043	0.104251	0.0512501	0.0986051	0.213753	0.169101	0.284305
FGF19	0.0117814	0	0.0124625	0	0	0	0	0	0.0238845
LRRC47	9.53097	11.1602	10.4061	14.1799	12.2077	13.6207	10.5625	10.116	10.8906
RNF128	0.0420005	0.00860793	0.00888572	0.0374671	0.0177106	0.0354381	0.0168468	0	0.00851478
MED1	17.4627	18.2131	17.9771	17.126	21.3651	22.7277	16.0282	16.4209	17.7728
PDGFC	0.845338	1.29938	0.763349	0.965611	2.19526	1.69072	1.87628	1.16538	1.33234
C16orf90	0	0	0	0	0	0	0.0300199	0.0300819	0.0303455
DIAPH2	0	0	0	0	0	0	0	0	0
NPIPA2	0.141319	0.31032	0.1922	0.810424	0.212824	0.170341	0.425134	0.263722	0.204641
C9orf153	0.0447657	0.0305822	0.0947074	0.0332783	0.062922	0.0472141	0.0149633	0	0
IFT74	6.62571	7.05714	7.20366	4.5288	6.07017	6.13785	8.19926	7.93075	6.98077
INHA	0.279575	0.168525	0.434908	0.165043	0.260051	0.121415	0.26386	0.148728	0.566784
GPR137C	2.39738	2.08939	2.01894	2.49679	2.70886	2.81818	3.22561	2.63821	2.10453
KLF6	13.9144	13.1808	11.9966	15.3953	12.4803	12.2337	5.24122	9.15451	5.85502
DEGS1	30.709	26.735	25.8759	16.1693	20.3374	21.9309	33.2541	27.2641	26.9105
LRRK1	0.163802	0.167855	0.142083	0.153428	0.10188	0.124388	0.305517	0.182701	0.21917
PURA	1.49528	1.40863	1.62678	2.08156	1.17225	1.48723	1.42588	1.69985	1.28067
FAM83G	0.333094	0.31883	0.278783	0.387753	0.127338	0.370615	0.256937	0.202296	0.21149
IPO4	0.518199	0.672626	0.468978	0.584254	0.485581	0.382578	0.444578	0.578566	0.291819
MYH4	0.00479207	0.0147319	0.699538	0	0	0	0	0.00963059	0.223445
IFIT1B	0.0146192	0.0149809	0.0154644	0	0.0154114	0	0	0	0
GGTLC2	0.0234574	0	0.0744405	0	0	0	0.047045	0	0.0237776
ATRX	6.12581	5.67444	5.96956	5.42414	7.29806	6.45606	5.44056	5.90472	6.20485
PTP4A3	0.971993	1.54027	1.45218	0.737466	0.32747	1.00402	0.703385	0.916289	0.558655
EPCAM	166.302	167.825	152.249	75.0007	120.202	107.766	170.482	136.576	136.299
EPYC	0	0	0	0	0.0168373	0	0	0	0
HSF2	16.3031	15.5256	14.108	18.9883	20.8083	22.2249	16.5516	15.846	15.7578
SYNM	0.420325	0.502512	0.565531	0.0904501	0.155474	0.260544	0.462162	0.374198	0.257881
JAZF1	2.61757	1.88131	2.85234	0.567767	1.10376	0.733674	2.03515	2.06817	2.48611
IRAK4	4.88594	4.61322	5.0113	7.1615	5.46385	6.86549	4.956	5.02284	5.13954
NUCKS1	54.3552	51.1419	53.3746	47.9796	70.6206	64.1979	53.8348	50.9676	60.0793
CCDC138	1.99953	1.7126	1.6679	1.60845	1.7723	1.95676	1.99511	1.89927	1.79491
RPS27L	2.25213	2.24635	2.04486	1.59202	2.01121	2.16209	2.52761	2.6217	2.20923
VWCE	0.236595	0.466715	0.37541	0.896997	0.436478	0.567693	0.373672	0.320951	0.401708
ZNF582	0.00860571	0	0.00910322	0.00959606	0.00907203	0.00907638	0.0345184	0.00864741	0.0523392
YTHDF2	16.3607	18.5798	15.7023	17.6937	18.8065	18.3113	13.5818	14.3906	14.6454
TMEM79	5.01008	5.24	5.51847	3.87816	3.27992	3.37072	3.74207	3.3342	3.64927
ASB3	0.279183	0.272021	0.174289	0.311312	0.226765	0.289626	0.1744	0.202354	0.310831
C1QTNF6	0	0	0	0	0	0	0	0	0
VPS4A	9.36565	9.92563	9.31009	12.5809	10.9666	12.5324	9.67207	9.03296	9.63783
SPINT3	0	0.0620639	0	0	0	0	0	0	0
GAK	8.079	9.39588	9.91037	22.0711	12.9547	14.604	8.51727	8.65337	9.07052
IL21	0	0	0	0	0	0	0	0	0
SERPINA4	0	0	0	0	0	0	0	0	0
COL6A1	0.47482	0.331751	0.388118	1.29959	0.665503	0.825164	0.541065	0.699416	0.514119
NDUFB2	3.44886	3.24854	3.51795	3.10842	3.27354	3.41869	4.08901	3.82386	3.20681
PPAT	5.67148	5.19803	5.90404	7.55943	6.82254	8.8551	8.36074	7.55245	6.2056
IFI30	0.139439	0.0833523	0.0491669	0.142529	0.0734977	0.196088	0.233044	0.338612	0.200236
H2AFY2	28.6107	31.0196	29.1096	1.72099	9.08669	2.73346	32.3695	29.3639	26.5366
SNX30	2.55473	2.28623	2.35211	2.77099	2.79029	3.48231	2.43198	2.16428	2.72338
DYNLRB1	88.503	85.7331	84.2105	130.142	95.2508	110.252	95.5882	83.3855	78.9251
PIGH	3.89663	3.20254	3.1385	8.05049	5.88017	7.7814	4.54215	4.40247	3.88968
SLC23A3	0.584428	0.680928	1.08399	0.589194	0.185673	0.354637	0.939286	0.450501	0.446334
HASPIN	3.84457	3.64395	4.61198	4.97661	5.30245	4.27226	2.2532	2.78606	2.706
DDX43	2.03355	1.7997	1.70568	1.82093	2.15457	2.00395	1.9465	1.98148	1.53037
ARSJ	17.978	19.052	14.6227	11.0441	15.0505	16.6373	14.328	10.0734	11.5344
NDUFB11	77.2978	87.6689	76.0459	59.1021	63.6331	61.3692	79.7549	73.1779	72.5004
ZNF787	11.5835	12.9645	11.0818	16.4806	12.1118	14.1469	11.2691	10.6216	11.2242
PRG3	0.033175	0.0679918	0	0	0	0	0	0	0
RNF185	7.64427	8.28765	7.90926	8.55196	9.09888	7.96533	8.48739	7.8578	8.85922
SMIM1	0.453288	0.433537	0.319662	0.101091	0	0.127488	0.121212	0.48585	0.490109
NUFIP1	3.27754	2.97793	2.99543	2.84461	3.67272	3.15204	2.89754	3.00307	2.87876
PLCD1	2.65971	2.75976	2.42468	2.28768	1.57099	1.91006	1.96346	2.27641	2.1812
PGGT1B	0.452603	0.575349	0.509071	0.35456	0.564703	0.534761	0.48833	0.506609	0.693982
SNCB	0.129343	0.0441811	0.106416	0.961519	0.696909	0.757873	0.187347	0.12997	0.218515
CADM1	11.0873	11.9462	12.5006	15.7335	15.6108	18.2154	11.5878	13.15	12.3819
ZNRF1	3.87481	4.48962	4.30964	4.65589	4.76328	4.66563	4.44907	4.34992	4.83182
JADE1	6.85911	5.91884	6.59088	2.75373	4.42437	3.41063	5.29162	5.39774	5.61151
TMPRSS9	0.261146	0.190142	0.378017	0.659029	0.42019	0.376902	0.447936	0.379806	0.306508
GABRB1	0	0	0	0.0102378	0	0	0.0184135	0	0
FAM178B	4.46597	5.20899	5.90712	1.74905	1.50043	1.22543	5.02451	4.46572	4.40917
PTN	29.8221	32.457	26.4368	12.1418	17.5996	16.9691	26.884	25.9079	24.4802
CNPY2	4.34972	4.69721	4.32264	4.04554	2.95071	3.83673	4.42048	3.9004	3.82584
RAE1	4.52501	5.081	5.18246	4.77672	4.81174	5.4528	5.36214	4.49747	4.65168
GAMT	2.82833	2.50848	2.41447	3.09849	3.6616	2.96557	3.25083	2.64259	2.88371
DCTN2	27.8789	28.8699	27.4874	27.9083	26.7086	25.0919	28.8269	25.3829	27.4834
PSG2	0	0	0	0	0	0.021734	0	0	0
MXD4	6.73142	6.49197	7.52241	8.34869	6.01539	7.9698	8.93324	8.53714	7.82116
CXCL2	4.32437	4.47075	4.0661	3.42899	1.84374	1.9257	0.886547	2.52994	1.26632
BSX	0.0347339	0.0711866	0	0.0387311	0.036616	0.109901	0	0.0698044	0.0352081
FAM49A	0.00529169	0	0	0.035404	0.00557843	0.0390677	0	0	0
CKMT1B	6.7628	5.80632	5.39608	5.86424	4.68569	4.45135	6.49831	6.92914	5.27188
ANP32A	9.30144	9.84095	9.32175	4.26976	6.78003	6.13437	11.4962	9.27356	9.69184
C10orf62	0.0238652	0	0.0252449	0	0	0	0	0	0.024191
C6orf132	3.24811	3.2595	3.4893	1.25266	1.37941	1.50432	2.20658	2.49017	2.83612
RNASE7	0.442341	0.453286	0.325505	0.0214455	0.202744	0.162273	0.192856	0.0386509	0.292422
OR51M1	0	0	0	0	0	0	0	0	0
AADAC	0	0.0177113	0	0.0385453	0	0	0	0	0
CTIF	3.42746	3.46121	2.76344	8.58439	5.32411	7.31242	4.5291	3.42261	3.76648
TFEB	2.75122	3.48881	3.50421	2.08317	1.51741	1.27588	2.06786	1.99007	2.08512
ARHGAP24	0.93691	1.07216	1.27644	0.434966	0.557251	0.495999	1.00166	1.40668	1.35619
BCL2A1	0	0	0	0	0	0	0	0	0
CHRDL2	0.110351	0.160198	0.223733	0.102542	0.0678594	0.058193	0.119878	0.166328	0.102536
ACACB	0.793024	0.987803	0.883022	1.6223	1.38495	1.48413	1.31342	0.980606	1.05971
ASPA	0	0	0	0	0	0	0.00493835	0	0.00499192
DNAJC3	18.7949	17.4053	17.2142	13.0634	15.7311	19.1267	14.0745	13.5492	15.2987
FAM102B	5.8028	5.66217	5.12772	5.76271	7.41022	7.72904	5.73238	5.74112	5.54779
AHSP	0	0	0	0	0.432616	0.216412	0.0514397	0	0
GSDMB	3.8569	4.21749	4.07471	8.94449	3.65931	6.36953	3.83334	3.16915	3.13755
CYP2S1	0.010031	0	0.0106109	0.0111854	0	0	0	0	0
ETFRF1	7.50539	8.34999	6.44295	5.69674	7.02475	9.34617	9.67155	7.78846	7.66711
CASR	0.0106814	0.0273642	0.00564946	0	0.0056301	0	0.0214221	0.0375661	0.0108272
IGFBP1	0.0872024	0.017872	0	0	0.0183855	0	0	0.052575	0.0176786
RNF11	33.5108	33.9047	32.6643	26.8336	29.0869	34.1944	32.2797	32.3	32.7515
MAPKAPK5	1.8875	1.95318	1.82679	1.74666	1.64911	1.40458	1.6822	1.57192	1.63368
CYP2A13	0	0	0.0175364	0	0	0	0.016624	0	0
HYI	10.0586	10.2213	9.63845	4.54044	6.4221	4.31674	10.7618	7.77083	9.54538
RBM28	1.50632	1.80241	1.82598	3.98137	2.9288	3.12759	1.7328	1.83862	1.98183
SLC16A8	0.916041	1.56898	1.60577	2.23262	1.55888	2.36015	2.96571	2.07766	1.88363
GBP6	0	0	0	0	0	0.0101794	0.00967832	0	0
FAM169A	0.979181	0.861295	1.15137	0.351459	0.575929	0.35902	0.674265	0.954366	0.766777
TMTC3	5.37078	4.91903	4.94459	4.11981	5.46687	6.09196	4.60052	4.54677	4.22367
DKK4	0	0	0.0341116	0	0.0339947	0	0.0323368	0	0.0326876
GRPEL2	4.07744	4.16495	4.13373	3.00444	3.61064	3.68118	2.66914	2.53043	2.86342
MTAP	4.5856	4.47674	3.9515	3.17135	4.31637	4.65958	4.53504	4.56818	4.80415
GRIA1	0.226525	0.352064	0.41135	0.042099	0.0955201	0.0159276	1.23799	0.705631	0.700335
ADORA2A	0.0893819	0.119776	0.16728	0.115002	0.0724811	0.13778	0.110314	0.110542	0.0696941
NOC3L	4.58528	3.97738	4.05791	4.37842	3.51297	4.76794	4.15763	4.6075	4.04562
PRMT5	42.7905	45.1274	43.1708	38.0532	42.795	46.0078	42.1421	42.3879	40.8798
GFRA1	0	0	0	0.00332164	0	0	0	0	0
MYBL2	78.857	86.7018	78.8476	104	109.21	102.09	97.6789	96.5454	93.4559
PTPN20	0	0	0	0	0	0	0	0	0
NCDN	4.49704	5.06493	5.95403	7.26359	5.46388	6.77129	6.36742	4.91946	5.19436
CRACR2B	24.8875	26.296	31.1894	8.64258	9.30457	5.7113	23.8558	18.0861	22.2475
GCNT4	0	0	0.0219631	0	0.00547197	0	0.0260255	0	0.00526156
TCEA2	2.82168	2.28858	2.59106	3.92295	2.19612	2.77971	3.32317	2.0873	2.36727
CLASRP	17.6038	19.1657	19.6172	42.7668	22.114	22.7227	18.0807	18.7231	18.9583
SH3GL2	20.0471	18.1418	20.8308	26.6691	29.8361	36.9927	25.6754	22.6609	24.9189
CDH17	0	0	0	0.024722	0	0.00779438	0	0	0
ADGRE5	0.0321395	0.0603803	0.022665	0	0.0338811	0.0112991	0.0590859	0.0592079	0.0217189
NTN5	0.0832944	0.113807	0.1958	1.17648	0.360988	0.888261	0.176332	0.00929978	0.140719
NUDT10	0	0	0	0	0	0	0	0	0
NRXN1	1.43225	1.32612	1.87113	1.38814	1.77266	1.77853	1.72283	1.89073	2.11493
UTP18	8.89984	8.0669	8.48413	7.0886	8.16466	8.07918	8.95641	8.16578	7.28152
ZCCHC2	3.38006	2.7825	2.79483	6.07758	3.70575	5.18103	5.08699	5.21637	3.27489
SCN3A	18.5315	15.3631	19.5625	11.6924	13.3998	15.9982	19.6383	23.4923	22.8966
FSCN2	0.385531	0.52676	0.453132	0.127377	0.150527	0.0752993	0.458193	0.258266	0.217108
CFAP57	0.395125	0.389525	0.455003	0.128275	0.152906	0.126603	0.416283	0.356833	0.344751
RANBP3L	0.171449	0.272321	0.0725442	0.0191179	0.0903696	0.063289	0.171925	0.120596	0.182479
DRICH1	0.177137	0.18152	0.398178	0.172832	0.35013	0.186826	0.155425	0.177996	0.224445
RPS27	631.01	620.079	547.183	785.965	603.393	757.029	620.079	563.912	524.464
FKBP3	9.91558	9.29894	9.67992	5.92627	8.1554	8.67011	10.122	8.72138	8.02268
DDX17	45.1921	42.5506	45.974	27.9238	38.4399	34.0381	47.7442	46.7704	48.2182
HACD3	17.6582	17.325	16.0364	13.1812	16.324	16.9959	18.2775	16.56	16.4828
ANAPC15	3.47989	3.23809	3.77627	3.14443	3.75279	4.07099	4.57252	3.90873	4.94648
CEMP1	0	0	0	0	0	0	0	0	0
TAS2R5	0.25047	0	0.0529901	0.251365	0.0528085	0.158501	0.0251165	0.176179	0.025389
EIF4G3	8.1978	9.24175	10.0402	12.7269	12.6693	14.6597	10.1478	9.74792	9.6827
ARHGEF40	16.511	18.9253	19.4243	9.24481	10.4805	8.09066	18.0431	15.1229	14.1956
GET1	1.09964	1.19063	1.22356	1.26089	1.27952	1.57008	1.77366	1.39163	1.39331
ZNF92	7.0431	5.21535	6.20857	3.03893	4.51716	4.37214	6.85686	6.19464	5.30036
LPXN	2.7345	2.53871	2.01492	4.14377	2.8334	3.64821	3.46863	2.47767	3.24565
LGALS13	0	0	0	0	0	0	0	0	0.0411009
FAM160A2	15.5468	17.1166	17.8364	39.3079	24.6352	30.5471	17.1221	16.4295	16.7772
MCF2L	3.95796	4.89183	5.33031	1.85676	1.55318	1.41468	3.61427	3.34891	3.69513
LYPLA2	18.2479	20.0716	19.6639	16.5418	13.3689	13.1676	18.0221	20.6581	18.9761
LDHB	16.4103	15.4694	15.8255	7.59755	11.3598	10.3561	15.2056	13.12	12.5394
MAP3K1	2.91056	2.45421	2.34765	3.59548	3.43458	3.87758	3.09098	2.72568	2.74957
POLK	1.96627	2.13822	1.96607	1.60293	2.46001	2.26416	2.16541	2.03625	2.24025
SNAI1	1.55602	2.10266	2.65888	2.51683	1.71244	1.62309	2.48625	2.93812	2.53056
EIF5A2	0.525759	0.591588	0.539797	0.327618	0.396668	0.413167	0.542725	0.559384	0.355291
DBR1	10.9204	11.658	11.8123	7.87393	9.88679	10.1513	9.32228	10.1666	9.8303
SIX3	3.4051	4.61344	4.20631	0.751748	1.3973	0.602574	3.72393	3.92681	3.28944
NYNRIN	3.28699	3.3906	2.4228	1.85486	1.9102	1.4104	4.07381	2.33062	2.95717
GOT1L1	0	0	0	0	0	0.0191352	0	0	0
SETSIP	0.222006	0.13	0.369036	0.07073	0.234036	0.301048	0.413442	0.254951	0.385779
ELFN1	0.00749782	0.00768334	0.00793128	0.00836068	0.00790411	0.0158158	0	0	0.00760019
NR1D2	33.8222	31.8216	30.501	24.6238	35.7176	34.5592	33.2604	31.2734	32.6019
AKT3	8.35512	8.50573	8.76734	5.31652	7.70448	7.73705	9.72689	9.52684	9.40987
SHOX2	4.18865	3.47248	3.80819	0.815618	1.5542	0.934174	2.81928	2.69304	2.82091
NUDT22	5.12896	5.93072	6.33519	4.82936	4.13276	4.65771	5.6715	5.83892	4.92412
BTRC	2.82929	3.09139	3.26493	2.14377	2.87231	3.31508	3.21747	3.08393	3.13306
LRRTM4	0.181181	0.0436857	0.140923	0.118842	0.0898819	0.0393422	0.267182	0.321281	0.183655
C2orf16	0.0883615	0.0571881	0.073792	0.0829729	0.20591	0.117719	0.0792798	0.107482	0.0707115
DCAKD	10.3557	10.7266	11.0189	27.2919	20.5039	23.7646	17.3312	17.091	15.5188
TRIM2	8.08068	8.29961	7.32252	3.39965	5.72788	5.25497	9.01687	8.47368	9.25245
TP53I11	30.7563	37.0678	31.9988	20.321	24.7972	20.9881	30.5504	24.8592	28.9681
FAM83H	24.6327	25.8379	29.0719	12.5085	15.3032	12.6915	25.8157	25.3362	26.5248
POLE3	38.9702	40.0933	39.4899	32.8628	40.8252	39.9573	41.5319	44.41	43.5872
CHL1	1.10834	0.891678	0.722478	0.241216	0.717441	0.540902	0.719011	0.73515	0.751448
CDC37	42.272	44.0076	44.6456	96.5038	63.7508	70.2804	51.7246	51.7076	49.9506
PCGF5	10.7424	10.0336	11.077	5.46488	8.01312	7.98035	10.184	10.8014	10.4387
ESYT1	23.2659	24.6483	26.9316	26.8504	24.5377	23.7634	25.4619	24.8184	24.3549
TCERG1L	7.42385	7.64125	8.72302	6.18114	6.90133	5.97361	8.64855	9.0686	9.00914
ANLN	20.1257	20.8006	20.4979	18.7897	24.7346	25.4748	19.0035	20.257	19.6179
PAFAH1B2	14.0696	13.0121	14.4065	14.5937	13.3903	14.15	12.7006	13.6158	12.6204
LRFN3	4.0991	3.901	5.14296	4.03822	3.38934	4.21051	3.28123	3.63901	3.43967
MAFF	14.4941	11.8854	12.3558	6.85875	5.98084	5.57757	6.86302	8.93571	6.94788
ISY1	7.28107	7.47563	6.67606	5.0391	6.00862	5.09976	6.42034	5.94631	6.41162
ERCC4	0.906447	0.883479	0.962456	0.558579	0.829834	0.686468	0.690265	0.832083	0.911915
SLC66A1L	0	0	0	0	0	0	0	0	0
TRMT13	5.44077	5.16081	5.51182	4.3635	4.02227	4.42882	4.35071	4.43679	4.4474
TRIM67	1.65383	2.29979	2.00122	0.255079	0.31936	0.407542	2.45817	1.18658	1.20325
OR2T34	0	0	0	0	0.0317569	0	0	0.0302705	0
MAGEE2	0	0	0	0	0	0	0	0	0
PTS	6.2724	6.39929	6.12839	5.77205	6.58316	6.7126	5.89266	5.62717	5.89123
PTPRCAP	4.95361	5.46489	6.08972	3.80686	3.43431	2.00039	4.16184	3.34083	4.52364
PLCB2	4.11452	4.58209	5.15731	1.12842	1.84415	0.996981	4.59006	4.15023	4.28202
SPATA13	11.7165	10.6731	11.1799	15.2881	13.161	14.0629	8.89825	7.79549	9.34728
SUPT5H	15.6561	16.4297	17.5116	31.7941	19.2038	21.4346	17.0391	14.8428	16.0711
IRAK1BP1	1.98387	1.89585	1.52034	0.758702	1.45469	1.12883	1.52173	1.7707	2.01095
CFB	0	0	0	0	0	0	0	0	0
BRSK2	0.217168	0.291016	0.242977	0.475007	0.123273	0.24226	0.314093	0.10911	0.160867
ODF4	0	0	0	0	0	0	0	0	0
B3GAT1	0.0126167	0.0284435	0.0213537	0.0140686	0.00266007	0.00266134	0.00759102	0.00760669	0
AVPI1	2.86906	2.4737	3.07679	5.09671	2.98281	3.06772	4.90086	3.9765	2.74778
BMP10	0.0182002	0.0186505	0	0	0.0191864	0	0	0	0
RPAIN	4.68328	4.7753	6.00475	6.48128	6.81861	6.29397	4.87914	4.79175	5.0304
VPS35	10.9624	10.0832	9.7099	8.50818	10.5634	11.8243	10.9066	10.3398	9.73991
HIGD1A	39.6723	36.2446	33.4088	23.2608	33.9838	32.7476	34.6219	35.4544	29.7985
HIBCH	1.13565	1.23921	1.0127	1.13236	1.21353	1.44712	1.166	1.13336	1.27687
FAR1	13.9284	12.2408	12.8025	11.6527	15.692	17.3088	14.734	13.9186	14.1341
OR4F4	0	0	0	0	0	0	0	0	0
MTMR6	13.9431	13.8383	12.6173	7.17587	10.2496	10.6228	11.9959	12.542	12.0249
RAB40A	0.0678731	0.0173881	0.0358985	0.0473025	0.0178878	0.0715853	0.0340308	0.0937778	0.0515999
RASGEF1B	1.55586	1.56713	1.33663	0.799966	0.883884	0.893649	1.17827	1.6168	0.915735
FGF1	0.103839	0.072806	0.121405	0.0243767	0.0345683	0.0172924	0.0493236	0.0768841	0.182815
WFIKKN1	2.39356	2.42856	3.26964	1.7398	1.4205	1.02849	2.32909	1.55593	1.56957
SIGLEC14	0	0	0	0	0.0145972	0	0	0	0
ZNF146	29.3923	31.1386	30.334	16.8022	24.1459	25.0155	28.421	26.684	27.1998
LGALS9B	0	0.0221292	0.0342649	0.02408	0	0.0341639	0.0216548	0.0108497	0.0437794
RPS8	168.58	171.464	171.096	188.059	178.879	220.242	187.63	179.135	183.148
F8	1.68912	1.71247	1.61222	0.779499	1.16707	1.56317	1.36588	1.37473	1.22256
NPY1R	0	0	0	0	0	0	0	0	0
HEXIM2	1.92383	1.62353	1.9303	1.07261	0.984213	1.13388	1.29084	1.08029	1.3622
RAP1GDS1	1.80713	1.77015	1.9341	2.25217	2.24685	2.56185	1.69489	1.94407	1.73483
CARD19	5.79202	6.25176	5.26574	6.81333	4.88273	6.09894	5.71427	6.16798	5.03644
FAM50B	0	0.0152911	0	0	0	0	0	0.0599769	0.0151256
KLK3	0.0559306	0.0827876	0.0131476	0.0277187	0	0	0.0186953	0.0312231	0.0125987
RHOT2	22.9897	24.2038	25.9515	44.7657	27.566	31.1816	26.948	23.5939	23.682
UBA6	4.17861	3.80392	3.91334	5.54245	5.16801	6.34342	3.99802	3.45639	3.77298
TCERG1	9.73983	10.4826	9.4945	8.33367	13.9157	10.105	10.8252	10.2558	11.3987
TMC5	6.72815	6.46486	5.83393	5.02341	5.79493	4.32807	7.80045	5.99042	7.34111
UBE2C	94.625	86.7206	95.7321	83.2667	79.854	65.3277	76.027	68.7728	75.2156
C5orf63	0.328788	0.341032	0.364762	0.138602	0.355058	0.126867	0.353825	0.42305	0.451144
UBQLN3	0	0	0	0	0	0	0	0	0
CFAP74	1.44395	1.92471	2.63641	0.175817	0.358677	0.145873	1.99995	2.09859	2.08614
CLTCL1	0.92664	0.984846	0.971107	3.13183	1.88717	2.4781	1.33197	1.01473	1.04689
TMED4	51.1795	50.8625	50.1736	45.3842	48.1229	51.7198	45.707	46.9619	46.9936
RAB33B	3.03313	2.96129	2.69294	4.78238	4.3278	5.15835	3.68551	3.54332	3.10942
SLC20A1	13.6107	14.2388	14.0914	14.6871	14.8987	15.2111	11.8757	13.3598	12.0464
IGFBPL1	13.5046	14.6766	16.4058	12.3528	20.7984	17.7483	25.841	20.7261	19.4907
NKAP	1.77854	1.7215	1.92385	1.94656	1.78252	1.92974	2.01053	1.65138	1.40302
UMOD	0.591974	0.199318	0.366772	0	0.01783	0.00891929	0.0763221	0.365403	0.188589
PRDM15	2.90198	3.28956	3.5716	3.10739	3.71595	2.95548	3.40578	3.40836	3.65172
SNU13	16.0219	16.599	15.3137	16.3278	12.6375	15.7826	14.517	15.0159	14.7585
TFDP3	0	0.0527543	0	0	0	0	0	0	0
SART3	7.47392	7.85387	8.11991	10.0008	9.07852	9.01178	7.59804	6.31888	7.82113
KIR2DL3	0	0	0	0	0	0	0	0	0
C17orf100	0	0	0	0	0	0	0	0	0
FRMD1	0.0547893	0.0408327	0.0368816	0.00555404	0.00525074	0	0.014984	0.0200199	0.0100977
TSNAXIP1	0.0523894	0.12271	0.197922	0.175255	0.149905	0.205232	0.195129	0.16545	0.0910365
FRMPD4	0	0	0	0	0.00358473	0	0	0	0.00344689
NEK9	3.69083	3.85062	4.2067	5.35532	4.76986	5.98421	5.12147	4.04978	4.79505
SMDT1	10.1093	10.6667	9.00251	7.18707	6.72436	9.18675	11.9244	10.0077	11.0239
KITLG	13.9611	11.8757	11.8045	6.26969	13.4497	11.3317	14.1147	13.6499	15.0033
SPRYD3	7.18449	7.10751	8.5816	10.691	6.57794	7.18414	6.69754	7.21931	8.01336
KLF2	0.771443	0.966204	0.936937	0.20709	0.225902	0.0602693	0.701956	1.80876	0.883343
NOTCH2	2.75699	2.5949	2.09609	8.21461	4.33516	5.86802	2.27949	2.75483	3.54589
INKA1	0.277203	0.340874	0.293229	0.247283	0.379891	0.175418	0.528148	0.529238	0.365284
REM1	0	0	0	0	0	0	0	0	0
MTNR1A	0.089462	0.0458378	0.0236585	0.0249393	0.0943097	0.0471774	0.0224276	0.0898955	0.0453417
TMED2	55.3925	53.2227	45.8551	47.1374	47.4993	60.121	50.3457	42.2355	44.7573
DIPK1A	1.02595	1.08	1.17405	0.925612	0.747247	1.66244	1.2065	0.609179	1.0305
RNF152	0.252173	0.380673	0.229464	0.229793	0.265838	0.211628	0.171301	0.0953639	0.186902
DOK1	2.06125	2.50951	2.06039	0.495539	1.0765	0.708041	1.87734	1.57718	1.93604
CC2D1A	24.5096	26.4997	28.0387	33.9714	24.7401	22.8451	27.7789	25.5367	25.4126
DEFB105A	0	0	0	0	0	0	0	0	0
C11orf86	0	0	0	0	0	0	0	0	0
MRPL33	6.10675	6.27705	5.52848	4.78338	5.48979	5.37388	6.98778	5.6093	6.64584
NT5C1B	0.0289231	0.0740969	0.076488	0.0403145	0.0838486	0.0991413	0.108763	0.0871898	0.124602
SYNGR4	1.20896	1.52477	1.5002	1.73696	1.12742	0.588501	1.58534	2.3362	1.86177
CABLES1	3.1238	3.82711	4.00102	0.869616	1.71277	1.00073	3.77982	4.30135	4.33027
RAB5C	45.6713	47.529	41.9386	49.7396	47.937	45.1958	43.3585	43.8572	42.8656
KLHL6	0	0.0140065	0.00289169	0.00304825	0.00288179	0	0.00822372	0	0.00831293
TRPM2	3.48271	3.88171	4.14342	1.23217	1.43684	1.17905	3.38459	2.90336	2.80678
SGCZ	0.0769118	0.223309	0.122037	0.0142938	0.202699	0.0270395	0.192813	0.34778	0.246879
CAST	4.94921	4.87469	4.62287	2.76843	3.12995	3.02398	3.42785	4.07723	3.80778
OTX1	7.73071	7.59191	8.0893	2.61405	2.93663	2.27116	3.12838	3.82415	3.65208
SPANXN3	0	0	0	0	0	0	0	0	0
CNOT7	13.9022	13.8196	12.2925	12.9022	15.4831	18.2135	14.8442	13.9219	13.3229
SNN	2.27186	2.71162	2.44003	1.99947	2.60602	3.19482	4.40794	3.68233	3.13227
SLC25A31	0	0	0	0	0	0	0	0	0
GTPBP2	53.4872	54.3571	52.2399	64.4465	52.12	56.9715	48.334	42.8643	45.3698
ZMYM6	1.09112	1.45695	1.30683	1.0357	1.13757	1.10959	1.25993	1.1538	1.17305
MEPCE	18.9918	18.8311	21.9177	12.7835	16.4931	15.9942	18.5543	18.8297	17.4824
CDKN1B	37.5568	33.7252	29.7255	26.4631	40.792	39.6325	32.0458	26.0008	30.9692
SLC5A11	0.092861	0.0519047	0.160739	0.0658939	0	0.0356145	0.12698	0.110277	0.0941288
TEP1	5.87627	6.26942	6.66288	8.00832	6.27518	6.72375	6.24476	6.11956	5.83784
GAR1	2.08539	3.16217	2.66801	1.42979	1.85675	1.96167	3.05199	2.42115	2.55663
DHX57	2.77279	3.06709	2.7345	3.22474	3.17425	3.22908	2.94341	3.0293	3.19126
SEL1L	5.08181	5.07466	4.30367	5.56238	6.05028	7.20147	4.89027	4.40639	5.35602
C5orf58	0	0	0	0	0	0	0	0	0
TCTEX1D1	0.158095	0.114358	0.118048	0	0.0392146	0	0.158534	0.130827	0.160254
LIAS	2.23472	2.39792	1.90599	3.02681	2.54083	2.94927	2.7337	2.5042	2.18222
RAD54L	13.526	13.4008	17.0708	28.0334	19.8792	23.2682	15.9846	14.8181	13.0374
DIP2A	7.4513	8.29594	8.26898	14.2084	11.0809	12.1897	8.6448	8.00452	9.04682
ZNF587B	4.44284	4.07389	4.44208	4.67523	4.89869	4.80385	5.0888	4.15352	4.60358
COPS7B	5.82666	6.10719	6.31935	9.42252	6.05221	7.53881	7.1963	6.77658	6.9805
P3H3	0.307026	0.744821	0.417569	0.279477	0.112291	0.251124	0.251329	0.144813	0.0571625
MINAR2	0	0	0	0	0	0	0	0	0
EDN1	0.113445	0.741104	0.270007	0.0158125	0.014949	0.0299123	0.0426598	0.0997451	0.0431226
GCNT3	0.765808	0.552067	0.438009	0.0496476	0.178358	0.0892218	0.187519	0.183432	0.329461
HOXD9	21.3058	26.7146	24.1357	8.64697	8.88986	5.59338	25.2916	20.6655	23.4876
PHYHD1	0.0494496	0.162154	0.115078	0.0661684	0.208517	0.062585	0.218182	0.238508	0.0501247
RGS9	0	0.00806289	0	0.00877369	0.0331783	0.0165971	0	0	0
OR2T33	0	0.0306775	0	0	0	0	0	0	0
CITED1	3.52174	3.13888	2.32184	1.27857	1.43323	0.811975	2.10248	2.00807	2.47397
FMO2	0.00462079	0.00473512	0.00488793	0	0	0.00487352	0.00463362	0	0.0234194
PCDHGA7	0.0317793	0	0.0112055	0	0.0111671	0.00558623	0.0159337	0.0106444	0.0214755
VPS29	20.0035	20.6181	19.0231	15.3376	16.9987	21.0407	22.3368	19.92	21.5416
DCAF15	27.8944	29.5524	28.8891	36.5112	31.818	28.0338	25.0917	23.3727	24.673
NF1	4.65522	4.38847	4.78836	4.49465	5.19107	5.17988	4.63239	4.56814	4.9827
ANKRD18A	4.20707	3.99063	4.39514	2.74963	4.21521	3.93132	6.21572	5.22801	6.44168
MAPK14	5.5641	6.05491	6.13917	5.18285	5.66625	6.37371	6.64151	6.43986	6.42815
CMSS1	7.26909	7.52858	6.75525	6.64047	7.05233	8.74699	6.6163	6.50219	6.58066
HRK	0.290268	0.431088	0.1424	0.487855	0.119738	0.230717	0.303729	0.160633	0.115134
CCDC85C	1.01445	0.943042	1.08708	1.24541	1.27842	1.09955	1.00566	1.03928	1.10366
GLRA2	0.0310575	0	0.0164265	0	0	0	0.0233578	0.007802	0
RAP1GAP	3.19099	4.44548	4.06964	2.96052	2.44503	1.85447	4.0739	2.56214	3.4529
PCDHA4	0	0.0021981	0	0	0	0	0.00215098	0	0.00217431
ZNF784	12.0472	14.8573	12.0323	19.1819	16.4213	17.0941	9.13068	10.3179	11.1751
CXCL3	1.01337	1.26477	0.563464	0.782302	0.794365	1.0825	0.221476	0.548306	0.302894
CFAP161	0.0437025	0.0895678	0.0154097	0	0.0767845	0	0.0876477	0.0292762	0.0295328
ASL	2.7611	2.07121	2.09032	3.57187	3.3673	2.94066	2.33445	2.82888	2.56099
DHRS7C	0	0	0	0	0	0	0	0	0
YKT6	39.0402	43.0505	39.2241	43.1515	47.8292	51.3873	42.9621	41.3394	39.5338
ZNF879	0	0	0	0.0165577	0	0	0	0	0
SRRT	28.5841	32.6461	34.105	43.9041	31.7227	33.9713	36.6468	33.7107	33.8596
DDIT4	5.93953	4.32083	4.11945	7.38845	5.44917	7.83047	4.42487	3.08269	3.3937
CAPZA1	35.0068	32.418	32.6888	33.3844	33.5482	36.6637	34.39	33.4369	32.5059
PTCD1	0.998217	1.06872	0.877312	0.9968	0.979014	0.73854	0.886447	1.00305	0.971574
EAPP	10.3529	11.2058	10.2904	7.75957	9.86595	9.48124	10.1253	8.87616	9.65933
SH2D2A	1.97397	2.3521	2.51299	0.75504	0.580726	0.496274	2.1866	2.75619	2.59421
EDEM3	4.65093	4.1906	5.13473	4.88134	5.2807	7.09886	5.47881	5.39361	4.76311
AP4M1	2.82674	3.13443	2.91912	3.5401	2.60662	3.10369	3.35498	3.30669	3.16858
TMEM128	14.5058	15.5451	13.501	20.3393	19.9284	19.9205	14.3797	11.5075	14.6534
PGPEP1L	0	0	0	0	0	0	0	0	0
MYBBP1A	6.502	7.36299	7.63501	8.81018	6.34969	7.18114	6.81366	6.57087	6.94882
ZFP90	5.49459	5.52526	6.05134	5.82904	6.34687	7.35549	6.72967	6.03328	6.11532
CABP2	0	0	0	0	0	0	0	0	0
MBD1	17.056	16.7673	15.9181	30.1513	20.8822	24.2109	19.5847	17.5258	16.9417
TDRKH	7.09971	7.04911	7.38439	8.54807	8.48712	9.81085	8.9532	8.6019	8.48217
PNLIPRP1	0	0	0	0	0	0	0	0	0
ZNF208	0	0	0	0	0	0	0	0	0.00425553
GPR61	0.142521	0.0467351	0.0904561	0.235205	0.156254	0.11424	0.114333	0.160397	0.161803
UQCRFS1	16.4181	16.9773	16.2352	12.5627	16.7043	13.9123	17.8363	15.4723	16.247
BABAM2	4.62354	4.9818	5.73594	3.96149	5.41166	5.10948	5.29262	5.73057	5.97033
TFR2	0.751321	0.758246	0.734548	0.393505	0.438019	0.246128	1.07874	0.897948	0.842353
TMEM189	3.52231	3.45674	4.16044	5.018	4.22282	4.67724	4.18455	4.26624	3.75463
TMEM106A	0.0644766	0.090849	0.161985	0.161768	0.186919	0.102005	0.105065	0.137677	0.155223
TBC1D7-LOC100130357	2.71966	2.63746	2.78871	4.24105	4.25112	4.67811	3.65718	3.5321	3.00325
TPM3	42.8055	45.879	41.5795	47.9385	48.5304	50.3804	47.0527	46.7286	44.3827
TES	3.93369	3.962	3.29896	3.3649	3.85572	3.9215	4.86322	3.90538	4.16492
C16orf46	0.157735	0.298408	0.256699	0.906496	0.191864	0.691042	0.267677	0.207269	0.356675
IGSF8	15.5824	16.4011	16.8127	12.7992	10.7636	8.55165	9.5583	9.81274	9.45905
GRM6	0	0	0	0	0	0	0	0	0
ASCL3	0	0.093341	0	0.0507848	0	0.0480345	0	0	0.0461654
DAXX	0.0786821	0.0967547	0.1082	0.0350948	0.0497674	0.0497913	0.0631204	0	0.159513
ARHGDIA	57.5391	65.9845	65.5927	73.7837	59.809	69.1699	58.7743	56.4408	56.6134
NDUFA1	20.775	17.2009	18.4726	9.27473	10.1966	10.7572	20.9459	15.619	16.29
SRFBP1	2.43718	2.4405	2.38202	1.35366	2.40317	2.12088	2.46253	2.16964	1.74716
RABGEF1	0.495293	0.329645	0.345684	0.597842	0.436007	0.376977	0.460826	0.395076	0.305374
SULT1E1	0.0875885	0.0384667	0.039708	0	0	0	0.0752842	0.0125733	0.0126835
RETREG2	13.211	14.0001	12.3934	13.1944	13.3126	12.9181	13.5018	12.1955	13.6842
H2AFJ	0.025771	0.158452	0.0454347	0	0.0181116	0.0815413	0	0.0258958	0.0696608
KLF13	13.0802	14.2265	13.7942	9.7749	9.16035	9.84983	13.7187	13.7501	13.1097
PPP1R1C	0.407041	0.247849	0.393132	0.0986704	0.15547	0.130657	0.283945	0.409013	0.490334
CD1A	0	0	0	0	0	0	0	0	0
RGS1	0	0	0	0	0	0	0	0	0.0283922
CHN2	0.83837	0.687291	0.992686	1.57718	1.9187	1.85687	1.92818	1.65497	1.78736
GART	16.4584	15.4363	16.4381	13.9893	15.1702	18.2294	17.9586	16.4821	15.3145
WT1	0	0	0	0	0	0	0	0	0
DEFB103A	0	0	0	0	0	0	0	0	0
AMOT	0	0	0	0	0	0	0	0	0
PTCHD3	0	0	0	0.0127113	0	0	0	0	0
OCM2	0	0	0	0	0	0	0.0694097	0	0
OR5J2	0	0	0	0	0	0	0	0	0
PHLDB3	1.57664	1.65458	1.6477	2.36529	1.24823	1.70294	0.907974	0.979837	1.0847
PSMC3IP	5.06442	6.49865	6.47132	4.96008	7.2169	6.33406	5.96609	6.75526	6.3261
PWP2	4.52303	4.87395	5.25151	6.79903	5.10181	5.57426	5.34998	4.88812	4.52146
CUL2	3.79758	3.50124	3.3713	2.71065	3.69042	3.68037	3.69017	3.29818	3.66774
FASLG	0	0	0	0	0	0	0	0	0
TMEM151B	0.0316861	0.0432935	0.0223453	0.0353326	0.00556719	0.0111397	0.0211827	0.0265331	0.042825
GGT1	1.20284	1.86556	1.43056	1.10201	0.514061	0.665171	1.23226	0.947334	1.09404
RAB42	1.1373	1.15188	0.769389	0.412895	0.362465	0.376586	0.596748	0.664423	0.831105
GET4	1.81786	1.6382	1.54402	2.54575	2.02346	1.8327	1.59772	1.38075	1.69093
SMIM22	6.9864	6.43831	7.68452	2.3353	2.77696	1.88095	7.05501	5.93516	5.075
OTULINL	1.3162	1.2545	1.38481	1.36509	1.43229	1.55985	1.52564	1.48613	1.61392
HIRA	2.39404	2.88621	2.43314	2.87145	2.43894	2.26329	2.55535	2.68192	2.5083
TMEM37	0.327032	0.438239	0.572129	0.0280513	0.0795584	0.0132661	0.340553	0.290699	0.560995
KDM5C	16.4643	17.6808	18.2374	23.715	18.7181	17.3648	15.5394	15.5217	16.1935
USP17L5	0	0	0	0	0	0	0	0	0
OR5L2	0	0	0	0	0	0	0	0	0
PRKAR2B	3.94581	3.85187	3.69368	4.59346	6.36965	8.29507	6.24646	5.66227	5.15695
MAPK8IP2	5.71599	6.75856	7.41594	8.32951	6.42744	6.40476	6.57449	6.27388	6.45267
CARHSP1	10.6022	10.997	10.3785	13.1942	13.3619	13.6791	14.3431	12.5599	11.5277
RAD18	6.44042	7.17937	6.18825	10.3949	9.82288	10.0932	6.84744	6.76202	7.56619
PFAS	4.29029	4.43753	4.42992	6.89534	5.1568	5.12168	4.79808	4.42299	4.5295
CCR4	0	0	0	0	0	0	0.00934059	0	0.00944191
CELF5	0.0191428	0.00980824	0.0101248	0.0160094	0.00504504	0.0302847	0.023995	0.0144267	0.0291063
SYCE1L	6.83649	8.00305	7.45235	8.68274	7.0115	8.2614	9.76032	9.15173	8.31579
BEND7	2.18531	2.35978	2.5074	1.63764	2.17988	1.92999	3.3607	2.74783	3.20363
HOXA11	1.3621	1.12689	0.634503	0.181148	0	0.158158	0.451118	0.389265	0.570014
GSE1	18.7206	19.4684	22.8276	16.2709	16.0247	15.3359	22.16	21.5565	21.8833
TFAP4	3.18817	3.08305	3.42675	2.30058	2.06678	1.81268	2.16809	1.959	2.57793
ALDH3A1	0.23546	0.475031	0.537062	0.213327	0.333544	0.302662	0.494362	0.495383	0.716024
SLC7A13	0	0	0	0	0	0	0	0	0
TBCA	16.63	14.2109	14.0612	10.3021	12.1645	18.9117	16.2318	14.0865	11.4292
KLHL11	1.04041	0.91739	0.985386	2.40123	1.73446	1.73529	0.715753	1.23996	0.809358
GABRG3	0.0297561	0.0492569	0.0411614	0.0204188	0.067563	0.0168989	0.0849256	0.0138002	0.0440835
PRORP	0.115614	0.0761621	0.0786199	0.018417	0.0435281	0.0479038	0.0703889	0.128621	0.0418544
MTA2	36.4243	40.3663	39.9195	24.9297	30.9581	27.2763	34.1914	34.6997	33.0722
GOLGA6L2	0	0	0	0	0	0	0	0	0
GAPT	0	0	0	0	0	0	0	0	0
KRT25	0	0	0	0	0	0	0	0	0
RBM5	7.25177	7.4198	7.13568	8.98548	7.19624	8.51646	7.44198	7.49088	7.19294
AGK	5.63196	5.64496	5.8411	5.58285	5.91858	6.84562	6.19071	5.91589	5.7892
RFNG	7.6455	7.45249	7.45628	6.09666	5.54356	3.79975	6.21565	5.26161	6.8199
AP2A1	11.9391	13.3627	13.623	16.1138	14.4451	13.4508	14.3488	13.292	13.0877
CFAP52	0.206056	0.134371	0.217969	0.0208881	0.108611	0.0493922	0.169059	0.141174	0.180387
DOCK9	3.20852	3.71161	3.09441	3.42331	4.0667	4.27797	4.46749	3.26146	3.55618
CD82	6.07303	6.53665	5.82985	5.28908	6.12474	6.50268	8.72123	7.47444	7.07862
C17orf53	4.63376	4.94504	4.77987	4.03306	4.43986	3.54145	3.53067	3.7886	4.43446
ZNF726	1.33396	1.36697	1.23651	1.37502	1.56088	1.57613	1.43419	1.35424	1.21742
NABP1	0.0730855	0.0534956	0.0530131	0.190934	0.103462	0.180594	0.0565368	0.0419656	0.0508
CLCN6	5.27717	6.31896	5.77565	8.05292	6.40416	5.95583	5.64599	6.30066	6.26743
RBIS	19.9189	21.2344	17.0189	12.5825	16.9485	16.4971	20.7447	18.3677	19.7492
DLG3	13.7898	14.0067	14.1321	12.4055	17.098	14.4587	14.4288	13.3986	14.0041
ULK3	27.3778	27.9628	29.429	37.2852	28.5588	28.8579	28.942	24.5856	28.3583
TTC21A	0.859954	1.16215	1.07651	2.43708	1.39744	1.62782	1.71715	1.69806	1.81952
GPR26	0	0	0	0	0	0	0	0	0
KAT7	6.54661	6.52252	6.62658	10.7995	10.3857	10.5097	6.82067	7.21447	7.54632
PRAP1	0.0585165	0.0399762	0.103166	0.0435004	0.0411249	0.0617169	0.0586789	0.0196	0.0395436
CLEC18A	0.0187812	0.0577377	0.00993348	0	0.00494972	0.0148563	0.00470833	0.0377444	0.095188
G0S2	0	0.0682273	0	0.111363	0	0.0351107	0	0	0
ART1	1.57214	1.38952	2.28666	0	0.1243	0.145086	2.1874	1.79698	2.01193
USP13	5.99468	5.96799	6.38822	6.18178	8.7321	7.6447	7.18618	7.32115	7.26759
THBD	2.72926	1.89089	2.5976	0.242529	0.303247	0.155396	0.766876	0.345454	0.903209
PKNOX2	0	0	0	0.0196677	0	0.00465064	0	0	0.0223484
NOTO	0	0	0	0.023388	0	0	0	0	0
MTTP	0	0	0	0.017866	0.0056301	0.0056328	0.0107111	0.0160998	0.0108272
SLC25A43	0.74965	1.21394	0.910468	0.12384	0.0780515	0.0488056	0.705327	0.753282	0.459683
SAPCD2	10.0318	10.5717	11.6737	15.3466	13.9557	14.8395	12.0355	11.8721	11.4446
SGPL1	8.11035	9.34103	8.82773	8.8204	9.00859	8.80576	8.57697	7.40667	8.29135
SLC25A45	3.85367	4.19348	5.19069	2.3573	2.03125	2.01674	4.54891	4.14525	4.72846
PHF13	11.9201	12.0866	12.4518	10.8379	11.5835	11.1596	12.1888	11.7654	12.1384
ARF5	54.4841	62.227	58.0414	60.5824	48.7788	50.3135	57.5092	55.1042	55.2592
OXT	0.224788	0.115175	0.059446	0.563979	0.0592423	0.0592707	0	0	0
VEGFC	0	0	0	0	0	0	0	0	0
MN1	0	0.0268812	0.00792819	0	0.0118515	0.00790481	0.0112735	0.00753122	0.00379861
NOMO2	3.9507	2.79309	3.3944	3.19057	3.55705	4.28302	3.78739	3.39056	3.54059
CACNA1A	44.3446	49.6513	54.3478	22.4115	25.6378	16.5729	46.9985	44.0581	43.9625
ZNF705G	0.110759	0.0243214	0.175744	0	0.00834009	0	0.0317334	0.174894	0.0481164
KDELR2	30.2164	28.839	25.5278	31.9293	30.5741	38.4912	31.6334	26.3188	27.2745
CYP3A4	0.00917832	0.00940542	0.00970894	0	0	0	0.0092038	0.0276684	0.00930364
PRAMEF10	0	0	0	0	0	0	0	0	0
PC	1.46894	1.69469	2.1044	5.41837	3.41498	4.2836	1.94614	1.86706	2.06585
SLC7A9	0.222019	0.307141	0.457965	0.0495137	0.128727	0.0468323	0.51206	0.412725	0.382585
RNASE12	0	0	0	0	0	0	0	0	0
USP24	10.6373	12.311	11.9399	7.92962	10.5648	8.95451	10.6026	10.9511	11.746
STAT5A	8.21184	8.97979	9.19537	3.88846	4.405	3.27627	7.02883	6.88224	7.34885
ADPRM	2.33124	2.11538	1.24242	2.06375	2.11989	2.55259	1.57037	1.85973	1.51525
SLC25A21	0.464986	0.347074	0.321839	0.10882	0.199704	0.175581	0.374172	0.288419	0.238577
SCAF8	7.86344	8.05262	8.21789	10.4517	10.3689	9.63601	7.28398	8.09711	8.392
ITGB3	0.0787322	0.188254	0.138806	0.460912	0.456492	0.387512	0.631606	0.362605	0.452241
MITF	0.0200397	0.00821422	0.0211982	0.0402226	0.0169005	0.0803158	0.0200953	0.0201368	0
FMNL3	2.10892	2.32396	2.54662	1.64757	1.36743	1.35449	2.73284	2.25294	2.0071
NTRK1	0.205166	0.257716	0.217027	0.250916	0.251168	0.30015	0.252192	0.186209	0.14759
BSN	4.93071	5.33858	5.70633	7.01979	6.24684	7.69095	5.80143	5.90089	5.49693
ABTB1	9.68159	10.6178	10.7323	16.6093	10.2309	12.7132	11.8523	10.1855	10.7167
CHD3	20.3056	22.2552	25.3548	20.1651	20.4903	14.2931	27.6352	23.0017	24.7516
C3orf35	0.581838	0.413517	0.506278	1.77896	0.712296	0.70274	0.385831	0.188599	0.361479
BEND6	0	0	0.00545737	0	0	0	0	0	0
IGSF9B	2.18987	3.16838	3.20171	1.66517	1.33652	1.75998	2.86931	2.66878	2.1131
CYTH2	13.3368	16.0714	14.5568	12.2414	13.5832	13.2572	13.3403	13.6817	14.2195
NEUROG2	3.1262	5.02493	3.30693	1.19479	2.76405	1.46246	6.39616	4.10402	2.98999
SIGLEC1	0.0255901	0.0561928	0.0850757	0.065223	0.0308306	0.107959	0.0366588	0.0220407	0.107464
TYRO3	0.510996	0.634305	0.587904	0.0763652	0.12773	0.0666734	0.470153	0.304378	0.520642
STXBP5L	5.85945	5.34882	5.08125	4.03974	6.81028	6.55845	6.04784	6.32689	6.64069
CNOT11	20.4681	20.4125	19.7467	14.6195	16.9083	15.7923	18.076	18.3837	19.2161
FBLN1	0.0283114	0.0828912	0.0299482	0.0270596	0.085273	0.00426569	0.0486686	0.0325127	0.0532962
C1GALT1	8.38464	6.85097	7.43933	6.4376	6.71295	7.66672	7.76713	7.79801	8.71627
APLP1	21.1251	24.177	26.4336	35.154	33.1678	34.3563	34.041	27.3049	26.9127
VPS72	26.5773	25.5384	24.2222	24.3453	23.3234	25.8968	21.7979	22.6205	23.5389
C6orf15	0	0	0	0	0	0	0	0	0
VSIG8	0.348867	0.341249	0.335487	0.176825	0.0835844	0.217424	0.58836	0.223082	0.642964
FBXL18	3.89261	4.6102	5.05266	6.66566	5.6028	6.10149	5.88069	6.0124	5.36439
NUDT13	1.32653	1.01951	1.43951	1.33892	1.32608	1.4232	1.63983	1.32147	1.83149
DCAF8	11.996	12.2227	13.3648	11.2113	12.2935	11.049	11.7626	12.9552	13.8699
CYP8B1	0	0	0	0.0434318	0	0	0	0	0
MBIP	27.9895	26.9698	23.7424	27.7438	34.1157	33.606	19.9563	20.365	20.948
URGCP-MRPS24	0.217578	0.185801	0.115078	0.0808725	0.0382281	0.0382464	0.0727274	0.0364388	0.0367581
SIL1	3.01157	2.95351	2.95758	2.05175	2.78833	2.33483	3.72626	2.69393	2.31684
SH3PXD2A	17.8772	17.5003	20.6435	12.8576	13.2568	12.9941	19.658	20.0411	21.0719
SLC48A1	5.60647	5.00078	5.58976	5.70294	4.73069	5.70921	6.38574	5.88678	6.05714
TP53	31.7589	34.1434	32.611	16.2286	19.759	17.1496	28.3362	29.3074	31.8584
TNKS1BP1	15.3763	17.2775	17.8479	27.5152	15.1978	22.2015	12.8916	11.581	12.2875
STIL	12.9891	13.5212	13.6982	16.2299	18.003	16.6897	12.5652	12.464	13.7276
EEF1G	0.254749	0.315438	0.280705	0.165705	0.335692	0.223902	0.244812	0.330646	0.333544
OR8H3	0	0	0	0	0	0	0	0	0
ESPN	22.1343	24.0942	27.2545	16.3581	15.9442	12.093	25.8506	24.7089	23.7838
TOM1	4.29171	4.18656	4.38919	11.0277	6.26358	7.76331	4.32332	4.12994	4.14125
MMAB	2.17708	2.46109	2.29809	2.26919	2.78305	2.32999	2.81278	2.71266	2.35547
CAMK2A	0.00468766	0.00480365	0.00495866	0.0313627	0	0.00988809	0	0.00471038	0.00950332
ZP4	0	0	0	0	0	0	0	0	0
NHSL1	2.52968	2.72408	2.85386	2.21765	2.52421	2.3828	2.40772	2.56845	2.73806
FERMT1	2.5015	2.67365	2.83391	0.371917	0.805293	0.459577	2.70804	2.66498	2.73196
KLF4	2.08005	2.1961	1.90026	1.28271	1.18774	0.73958	0.726876	3.2777	1.13409
SLC22A23	9.12695	11.3349	10.5011	7.57245	7.71225	8.24218	9.76958	6.98338	7.50437
HIST2H2AC	2.1437	2.57549	2.7368	2.14312	3.03913	2.5728	1.7049	1.93125	2.39776
EPGN	0.0317851	0	0.0168113	0	0.0167538	0.0670471	0.0318734	0	0
ZNF507	3.5347	3.8745	3.31848	1.85347	3.25573	2.54036	2.5362	2.44865	3.14874
SLC30A9	6.51199	6.35418	6.07383	5.62847	8.42964	9.08599	7.5984	6.65581	6.64539
ERCC6L	2.88027	2.92446	3.22847	1.6427	2.81349	2.96813	3.53746	2.42956	2.85263
CHRM1	0.0798345	0.12726	0.0469166	0.286848	0.0654582	0.224536	0.080056	0.0267405	0.0359664
SMPX	0	0	0.0586457	0.0618208	0.0584448	0	0	0	0
PKN2	15.0227	14.0152	13.6053	12.0859	14.0522	16.272	12.9812	14.1967	13.8254
MINDY1	7.23009	7.05061	6.82777	2.89084	2.90128	2.79843	7.09006	6.47826	7.9299
VSTM2A	0.913139	0.802057	1.09881	0.113136	0.402365	0.132487	0.702501	0.873871	0.587687
RLN2	2.88742	2.31161	2.076	0.477926	1.0939	0.880295	2.53351	2.83341	2.53812
ACP2	15.2834	16.8572	18.8717	12.5118	12.1251	12.7767	15.2511	13.2871	13.0009
HMGN5	4.92816	4.24306	5.37715	3.24661	3.3209	3.59937	4.27175	4.59233	4.18504
RANGAP1	18.5761	19.7539	21.6744	25.9976	20.3101	19.1543	18.8277	17.9349	18.9062
ZFR	28.6084	25.5669	25.1482	24.0154	31.1967	28.6465	23.4184	21.2745	26.994
DGKE	1.82736	2.0293	1.79912	3.84303	2.50736	3.47639	2.17089	2.21777	1.78816
MAP6	6.35468	6.98952	7.55639	2.79342	4.55893	3.526	8.63724	7.9886	7.4272
SCGB1D2	5.28534	9.60129	6.48035	1.40642	4.74864	2.0904	10.6602	12.6135	14.0634
LAMP1	67.6799	77.6988	75.9924	53.001	64.7808	55.3494	68.5175	59.0683	65.895
AMY1A	0	0	0	0	0	0	0	0	0
OR2T29	0.0304105	0.0623258	0	0.0339101	0	0	0	0	0
GTF2H5	2.01931	2.30621	2.02599	1.63721	2.30748	2.14601	2.10607	2.3505	2.15235
TDRD10	0.159807	0.120091	0.0450788	0.308875	0.134773	0.269675	0.331184	0.13917	0.248382
HECTD2	2.58017	2.32548	2.45399	1.60903	2.07528	2.07894	2.59493	2.61806	2.28751
MAN2A1	1.68851	1.74529	1.85324	2.23654	3.33623	3.18856	1.94522	1.79722	1.90943
FBXW2	5.95114	6.10888	6.26811	6.55609	7.05883	8.40123	6.70174	6.40179	6.11801
GUCY2F	0	0	0	0.00865557	0	0	0	0	0
GDAP1	23.6282	22.2297	22.6912	24.2846	29.0712	32.9797	27.2254	25.8017	26.0351
GMCL2	0.145878	0.242917	0.0578668	0.0406664	0.13456	0.0576961	0.0731414	0.0549693	0.0739348
KLHL3	0.260226	0.266664	0.259834	0.10034	0.123062	0.212897	0.402396	0.364126	0.369783
HSD17B2	0	0	0	0	0	0	0	0	0
CAMSAP2	5.55304	5.63726	6.02308	9.8131	10.8833	14.6849	7.494	7.4536	6.78995
BRD2	1.15521	0.507339	0.768941	1.64305	0.571623	0.509734	2.10406	0.837044	0.637268
CEP350	6.84593	6.27784	7.1756	5.95911	8.13282	8.54069	5.82387	6.34231	6.82293
MFSD4B	0.701615	0.595014	0.701229	1.54313	1.01508	1.37791	0.771492	0.685566	0.745528
DLGAP3	21.5149	24.1643	25.3889	26.723	22.5891	22.3323	20.1717	20.2279	20.2876
WDR66	0.046513	0.0476639	0.0510944	0.0558554	0.0697784	0.0698118	0.0861085	0.0359526	0.0634685
NPVF	0	0	0	0	0	0	0	0	0
ADAM30	0	0	0	0	0	0	0	0	0
TATDN3	4.40656	3.92287	3.55838	3.14849	3.34561	3.66829	3.85404	3.65552	3.96528
TBX21	0	0	0.0116663	0.0245959	0.0465054	0.0232639	0.033178	0.0221644	0
PRR16	0.215521	0.155897	0.308445	0.0565467	0.0668235	0.147082	0.0889903	0.178348	0.282718
COL9A2	0.750071	1.50168	1.44728	0.286541	0.25625	0.219748	0.410898	0.376853	0.542074
PRAMEF1	0	0	0	0	0	0	0	0	0
PPP5D1	0.212313	0.103603	0.0855572	0.152194	0.0905931	0.13862	0.0861749	0.101592	0.0717374
NSD2	9.95228	11.0829	11.0782	10.371	11.8147	10.8625	11.335	10.7608	11.8555
SLFN11	2.97351	2.81991	3.50737	2.03672	2.69772	2.61769	4.04013	3.19616	2.92618
EXOSC9	14.7542	14.6803	14.4225	11.1364	13.8377	11.9855	13.5372	13.9279	13.256
PTTG1IP	60.2176	63.2527	57.6463	59.5129	52.3792	59.5051	68.2474	54.6861	55.909
NT5C2	11.535	10.3765	10.1436	10.911	11.6472	13.5871	11.1129	10.1245	10.5986
ARSI	0	0	0	0	0	0	0	0.00886168	0
TMCO4	3.00807	2.58697	2.54257	0.983277	1.25194	0.840024	3.01642	2.47243	3.11401
MASP2	0.779898	1.04938	1.16215	1.64855	1.56568	1.71663	1.44172	1.45832	1.71171
CAPN12	0.222283	0.232735	0.204464	0.16165	0.147728	0.147799	0.339195	0.116536	0.225318
FANCC	2.50688	2.2926	2.64795	2.50283	3.08446	2.8861	3.37249	2.85221	3.03603
LEKR1	0.0154967	0.100574	0.0491779	0.0576004	0.103464	0.125306	0.0880586	0.0934311	0.0994861
RECQL5	3.06182	3.30271	3.60759	4.9214	3.64723	3.53799	4.68627	3.92596	4.27373
RBPMS	0.426094	0.499486	0.481458	0.262761	0.25862	0.197463	0.352827	0.236785	0.301029
FLOT2	55.4373	64.4425	58.1669	43.6429	50.9984	51.515	68.0266	66.8037	67.214
ZNF415	0.114401	0.0781546	0.112947	0.331673	0.12864	0.241316	0.0305917	0.053646	0.100501
GAB2	14.2421	14.6774	13.944	14.7702	14.3406	16.9835	14.2304	13.7635	14.9976
CRHR1	0.00877599	0.0359725	0.00928334	0	0.00925154	0.00925597	0	0.00881852	0.0177916
OR2V2	0	0	0	0	0	0	0	0	0
OR14K1	0	0	0	0	0	0	0	0	0
TCP10L	0.13338	0.244072	0.171325	0.0212471	0.160694	0.140675	0.162411	0.11488	0.212459
RAD51C	2.32324	2.38073	2.6033	2.50584	3.00507	3.98864	3.11102	3.06493	2.45128
CCNA1	0	0	0	0	0	0	0	0	0
RWDD4	2.97015	3.73537	2.98806	1.77178	2.18958	2.57398	3.25957	3.10977	3.23176
[truncated: 16,796 more rows]

## Sheet: TableS7shBRD4GOprograms
TableS7:GO analysis of genes downregulated by shBRD4 for 48 h (log2FC>1.5)
ONTOLOGY	ID	Description	GeneRatio	BgRatio	pvalue	p.adjust	qvalue	geneID	Count
BP	GO:0051480	regulation of cytosolic calcium ion concentration	113/2786	344/18862	1.50614045848358e-17	5.6462482157759e-14	4.08411954274457e-14	NMB/CD38/GPR6/P2RX2/SLC8A1/CDH23/JPH2/APLNR/CACNA1A/CIB2/CYSLTR1/ADCY5/LACRT/RASA3/BDKRB1/PLCG2/PDGFRA/IAPP/IL13/ADCYAP1/GPR55/CALB2/CCL21/GPR35/CCR1/P2RX4/CAV1/CAMK2D/UBASH3B/GPR32/TAC4/ATP2B3/FKBP1B/TRPC6/GRIN2D/GPER1/ADORA1/CASQ2/CCL1/FGF2/PRKACA/C3AR1/LPAR6/PTH1R/TRPC3/LPAR1/C1QTNF1/FKBP1A/PROK2/EDNRA/RYR1/CXCR4/GJA1/GPR17/SAA1/TGM2/CD19/CCL19/F2RL3/NOL3/SLC24A2/ANK2/CX3CL1/CCKBR/ESR1/SELENON…	113
BP	GO:0007204	positive regulation of cytosolic calcium ion concentration	105/2786	310/18862	1.88208273859197e-17	5.6462482157759e-14	4.08411954274457e-14	NMB/CD38/GPR6/P2RX2/SLC8A1/JPH2/APLNR/CACNA1A/CIB2/CYSLTR1/ADCY5/LACRT/RASA3/BDKRB1/PLCG2/PDGFRA/IAPP/IL13/ADCYAP1/GPR55/CCL21/GPR35/CCR1/P2RX4/CAV1/CAMK2D/UBASH3B/GPR32/TAC4/FKBP1B/TRPC6/GRIN2D/GPER1/CASQ2/CCL1/FGF2/PRKACA/C3AR1/LPAR6/PTH1R/TRPC3/LPAR1/C1QTNF1/FKBP1A/PROK2/EDNRA/RYR1/CXCR4/GJA1/GPR17/SAA1/TGM2/CD19/CCL19/F2RL3/NOL3/SLC24A2/ANK2/CX3CL1/CCKBR/ESR1/SELENON/CCL28/TBXA2R/EDNRB/GIPR/S…	105
BP	GO:0055074	calcium ion homeostasis	134/2786	454/18862	3.38822517372291e-16	6.77645034744582e-13	4.90163241798581e-13	NMB/CD38/GPR6/P2RX2/SLC8A1/CDH23/JPH2/APLNR/CACNA1A/CIB2/CYSLTR1/ADCY5/LACRT/RASA3/BDKRB1/PLCG2/TNNI3/PDGFRA/IAPP/IL13/ADCYAP1/GPR55/CAMK2N1/CALB2/CCL21/GPR35/CCR1/CXCL12/SYPL2/FATE1/P2RX4/DRD4/CAV1/CAMK2D/UBASH3B/GPR32/TAC4/ATP2B3/DRD5/FKBP1B/TRPC6/GCM2/GRIN2D/GPER1/ADORA1/CASQ2/CCL1/FGF2/PRKACA/C3AR1/LPAR6/PTH1R/S100A14/TRPC3/LPAR1/C1QTNF1/FKBP1A/PROK2/EDNRA/RYR1/CXCR4/GPR12/GJA1/ATP2A3/GPR17/S…	134
BP	GO:0006874	cellular calcium ion homeostasis	131/2786	442/18862	5.10431387361837e-16	7.65647081042756e-13	5.53818055287594e-13	NMB/CD38/GPR6/P2RX2/SLC8A1/CDH23/JPH2/APLNR/CACNA1A/CIB2/CYSLTR1/ADCY5/LACRT/RASA3/BDKRB1/PLCG2/TNNI3/PDGFRA/IAPP/IL13/ADCYAP1/GPR55/CALB2/CCL21/GPR35/CCR1/CXCL12/SYPL2/FATE1/P2RX4/DRD4/CAV1/CAMK2D/UBASH3B/GPR32/TAC4/ATP2B3/DRD5/FKBP1B/TRPC6/GCM2/GRIN2D/GPER1/ADORA1/CASQ2/CCL1/FGF2/PRKACA/C3AR1/LPAR6/PTH1R/TRPC3/LPAR1/C1QTNF1/FKBP1A/PROK2/EDNRA/RYR1/CXCR4/GPR12/GJA1/ATP2A3/GPR17/SAA1/TGM2/CD19/CC…	131
BP	GO:0072507	divalent inorganic cation homeostasis	141/2786	499/18862	2.98869316091493e-15	3.58643179309791e-12	2.59418566367416e-12	SLC39A5/NMB/CD38/GPR6/P2RX2/SLC8A1/CDH23/JPH2/APLNR/CACNA1A/CIB2/CYSLTR1/ADCY5/LACRT/RASA3/BDKRB1/PLCG2/TNNI3/PDGFRA/IAPP/IL13/ADCYAP1/GPR55/CAMK2N1/CALB2/CCL21/GPR35/CCR1/CXCL12/SYPL2/FATE1/P2RX4/DRD4/CAV1/CAMK2D/UBASH3B/GPR32/TAC4/ATP2B3/DRD5/FKBP1B/TRPC6/MT1E/PRKN/GCM2/GRIN2D/GPER1/ADORA1/CASQ2/CCL1/S100A9/FGF2/PRKACA/C3AR1/LPAR6/PTH1R/S100A14/TRPC3/LPAR1/C1QTNF1/FKBP1A/PROK2/EDNRA/RYR1/CXCR4/…	141
BP	GO:0045229	external encapsulating structure organization	119/2786	396/18862	3.79195091501831e-15	3.79195091501831e-12	2.74284449519658e-12	SULF2/ITGAX/RGCC/ADAMTS15/ADAM12/RAMP2/ITGA9/VWA1/SFRP2/COL23A1/LAMA1/KAZALD1/COL13A1/WT1/COL9A2/SMOC1/LCP1/MMP21/VCAM1/LOX/OTOL1/ENG/MMP17/SPARC/FLRT2/HAPLN2/PDGFRA/SERPINF2/ITGA6/JAM2/MMP2/PAPLN/GREM1/ADAMTSL5/FN1/SCUBE3/ADAM19/HRNR/KLK2/MMP11/ADAMTSL3/WNT3A/HTRA1/CCDC80/ADTRP/ITGB2/ADAMTSL2/CAV1/CREB3L1/ADAMTS4/ITGA11/COL1A1/ADAMTSL4/COL18A1/FOXC2/EGFLAM/COL10A1/ADAMTS2/BCL3/DPT/PXDN/COL4A4/EG…	119
BP	GO:0030198	extracellular matrix organization	118/2786	393/18862	5.29782500148372e-15	3.96250973314273e-12	2.86621537363991e-12	SULF2/ITGAX/RGCC/ADAMTS15/ADAM12/RAMP2/ITGA9/VWA1/SFRP2/COL23A1/LAMA1/KAZALD1/COL13A1/WT1/COL9A2/SMOC1/LCP1/MMP21/VCAM1/LOX/OTOL1/ENG/MMP17/SPARC/FLRT2/HAPLN2/PDGFRA/SERPINF2/ITGA6/JAM2/MMP2/PAPLN/GREM1/ADAMTSL5/FN1/SCUBE3/ADAM19/KLK2/MMP11/ADAMTSL3/WNT3A/HTRA1/CCDC80/ADTRP/ITGB2/ADAMTSL2/CAV1/CREB3L1/ADAMTS4/ITGA11/COL1A1/ADAMTSL4/COL18A1/FOXC2/EGFLAM/COL10A1/ADAMTS2/BCL3/DPT/PXDN/COL4A4/EGFL6/N…	118
BP	GO:0007389	pattern specification process	125/2786	426/18862	5.541724827479e-15	3.96250973314273e-12	2.86621537363991e-12	PITX2/EGR2/SFRP2/ARC/NKX2-2/WNT3/HOXB9/DLX2/TBX2/SNAI1/CITED1/WT1/HOXA11/RELN/RIPPLY3/GBX2/HOXB4/HAND2/MSX1/TBXT/HOXD12/GATA5/MMP21/MFNG/ENG/TGFBR2/SHH/HES1/DSCAML1/BHLHE40/MEIS3/BARX1/NRARP/RFX4/DRC1/PKD1L1/GREM1/TBR1/BCOR/WNT7B/DBX1/RING1/NEUROG1/GRHL3/GDF11/DCHS1/HOXB6/TP63/WNT3A/WNT1/OTX2/RAX/HES4/EN1/EFNB1/NKX2-1/HES2/VAX2/HOXB8/FOXA2/FGF8/FOXC2/LBX1/HOXD3/HHEX/SMAD6/NEUROD1/WNT6/BHLHE41/ROR…	125
BP	GO:0043062	extracellular structure organization	118/2786	394/18862	6.48533180467589e-15	3.96250973314273e-12	2.86621537363991e-12	SULF2/ITGAX/RGCC/ADAMTS15/ADAM12/RAMP2/ITGA9/VWA1/SFRP2/COL23A1/LAMA1/KAZALD1/COL13A1/WT1/COL9A2/SMOC1/LCP1/MMP21/VCAM1/LOX/OTOL1/ENG/MMP17/SPARC/FLRT2/HAPLN2/PDGFRA/SERPINF2/ITGA6/JAM2/MMP2/PAPLN/GREM1/ADAMTSL5/FN1/SCUBE3/ADAM19/KLK2/MMP11/ADAMTSL3/WNT3A/HTRA1/CCDC80/ADTRP/ITGB2/ADAMTSL2/CAV1/CREB3L1/ADAMTS4/ITGA11/COL1A1/ADAMTSL4/COL18A1/FOXC2/EGFLAM/COL10A1/ADAMTS2/BCL3/DPT/PXDN/COL4A4/EGFL6/N…	118
BP	GO:1903522	regulation of blood circulation	95/2786	290/18862	6.9872596766964e-15	3.96250973314273e-12	2.86621537363991e-12	KCND1/CD38/CACNA1F/SLC8A1/ATP1A3/EHD3/TBX2/MYL3/DSG2/HSPB7/CACNA2D2/MYL4/SCN5A/ACE2/TNNI3/SREBF1/ECE1/GJD3/EPAS1/CELF2/P2RX4/ACE/DES/CAV1/CAMK2D/DBH/CHGA/SPX/ATP1B2/SMTNL2/ATP2B3/KCNMB2/KCNIP1/FKBP1B/ASIC2/ADORA1/KCNQ1/CASQ2/PRKACA/CACNG7/S100A1/CACNA1H/TMIGD3/GNAO1/RYR1/KCNJ12/GJA1/ATP2A3/HEY2/HCN4/ATP1A4/ANK2/KCNN2/CACNA2D4/KCNH6/TBXA2R/AGT/SLC8A2/SLC8A3/NPPC/ATP2B2/GHRL/ADRA1D/THRA/DRD2/CYP2J2…	95
BP	GO:0007411	axon guidance	92/2786	277/18862	7.26460117742834e-15	3.96250973314273e-12	2.86621537363991e-12	NTN1/ATOH1/NGFR/EGR2/GPC1/WNT3/LAMA1/RAC2/DPYSL5/CNTN2/SHANK3/NTN5/DOK1/RAP1GAP/NTRK1/RELN/GDF7/EFNB3/NRCAM/GBX2/LGR6/PLXNA1/SHH/CSF1R/DSCAML1/FLRT2/IRS2/UNC5D/ZSWIM5/SEMA4G/UNC5A/TBR1/BCL11B/VASP/SLIT3/FEZ1/TMEFF1/EFNA2/VSTM2L/SH3KBP1/CXCL12/DOK5/WNT3A/EMB/OTX2/GFRA3/EFNB1/NKX2-1/RET/SEMA5B/ROBO3/FGF8/MYPN/DRAXIN/SEMA6B/PLXNA2/NOG/CXCR4/LHX3/EPHA8/SEMA3F/GDNF/SLIT1/SPTB/NECTIN1/SLIT2/BMP7/TUBB2B…	92
BP	GO:0097485	neuron projection guidance	92/2786	278/18862	9.30928936901618e-15	4.65464468450809e-12	3.36685965512752e-12	NTN1/ATOH1/NGFR/EGR2/GPC1/WNT3/LAMA1/RAC2/DPYSL5/CNTN2/SHANK3/NTN5/DOK1/RAP1GAP/NTRK1/RELN/GDF7/EFNB3/NRCAM/GBX2/LGR6/PLXNA1/SHH/CSF1R/DSCAML1/FLRT2/IRS2/UNC5D/ZSWIM5/SEMA4G/UNC5A/TBR1/BCL11B/VASP/SLIT3/FEZ1/TMEFF1/EFNA2/VSTM2L/SH3KBP1/CXCL12/DOK5/WNT3A/EMB/OTX2/GFRA3/EFNB1/NKX2-1/RET/SEMA5B/ROBO3/FGF8/MYPN/DRAXIN/SEMA6B/PLXNA2/NOG/CXCR4/LHX3/EPHA8/SEMA3F/GDNF/SLIT1/SPTB/NECTIN1/SLIT2/BMP7/TUBB2B…	92
BP	GO:0072503	cellular divalent inorganic cation homeostasis	135/2786	480/18862	1.75207956795371e-14	8.08652108286326e-12	5.84925024993776e-12	SLC39A5/NMB/CD38/GPR6/P2RX2/SLC8A1/CDH23/JPH2/APLNR/CACNA1A/CIB2/CYSLTR1/ADCY5/LACRT/RASA3/BDKRB1/PLCG2/TNNI3/PDGFRA/IAPP/IL13/ADCYAP1/GPR55/CALB2/CCL21/GPR35/CCR1/CXCL12/SYPL2/FATE1/P2RX4/DRD4/CAV1/CAMK2D/UBASH3B/GPR32/TAC4/ATP2B3/DRD5/FKBP1B/TRPC6/MT1E/GCM2/GRIN2D/GPER1/ADORA1/CASQ2/CCL1/S100A9/FGF2/PRKACA/C3AR1/LPAR6/PTH1R/TRPC3/LPAR1/C1QTNF1/FKBP1A/PROK2/EDNRA/RYR1/CXCR4/GPR12/GJA1/ATP2A3/GPR…	135
BP	GO:0007409	axonogenesis	129/2786	460/18862	8.5589165918394e-14	3.66810711078831e-11	2.65326414347021e-11	NTN1/ATOH1/NGFR/EGR2/GPC1/WNT3/LAMA1/RAC2/DPYSL5/CNTN2/SHANK3/NTN5/BRSK2/DOK1/RAP1GAP/NTRK1/MAP6/RELN/GDF7/EFNB3/NRCAM/GBX2/LGR6/PLXNA1/SHH/CSF1R/DSCAML1/FLRT2/IRS2/UNC5D/UST/ZSWIM5/SEMA4G/UNC5A/TBR1/BCL11B/FN1/MAG/VASP/CRABP2/SLIT3/FEZ1/TMEFF1/CHRNB2/EFNA2/VSTM2L/NKX2-8/SH3KBP1/CXCL12/DOK5/WNT3A/EMB/OTX2/NPTX1/GFRA3/EFNB1/NKX2-1/ADGRB1/RET/SEMA5B/VAX2/ROBO3/SLITRK1/FGF8/MYPN/OLFM1/DRAXIN/NEFH/SE…	129
BP	GO:0045165	cell fate commitment	82/2786	251/18862	5.78405102542573e-13	2.31362041017029e-10	1.67351876335651e-10	ATOH1/SFRP2/NKX2-2/WNT3/DLX2/FEV/TBX2/WT1/HOXA11/KLF4/GDF7/TBXT/GATA5/SHH/SOX8/PPARG/HES1/DSCAML1/PROX1/WNT5B/TBR1/BCL11B/WNT7B/DBX1/GAS1/NEUROG1/EPAS1/GCM1/WNT3A/EYA2/WNT1/OLIG1/NKX2-1/TBX4/PRRX1/FOXA2/NKX6-3/FGF8/FOXC2/LBX1/NEUROD1/WNT6/ROR2/FGF2/TBX22/IHH/SLAMF8/LHX3/MESP1/POU5F1/MNX1/HEY2/TBX5/WNT7A/ONECUT1/WNT9A/TENM4/FOXP3/SFRP1/FGFR2/LOXL3/WNT2/MYOD1/CYP26B1/PAX2/PTF1A/WNT9B/FOXG1/EOMES/WN…	82
BP	GO:0008217	regulation of blood pressure	64/2786	177/18862	1.29708114146145e-12	4.86405428048044e-10	3.51833259621418e-10	ADM2/RAMP2/P2RX2/NPY1R/KLK3/VEGFC/ACE2/PPARG/BDKRB1/TNNI3/NOS2/SERPINF2/CAMK2N1/TAC3/HSD11B2/ECE1/QRFP/KLK2/RARRES2/P2RX4/ACE/GCGR/CHGA/SPX/PTGS2/TAC4/DRD5/CYP11B2/CORO2B/ENPEP/ASIC2/KLK1/ADORA1/NOX1/HMOX1/BRS3/EDNRA/GJA1/ERAP1/ACVRL1/TRHDE/TBXA2R/GPR37L1/EDNRB/CYP4F2/AGT/STK39/POSTN/ADRA1D/DRD2/LEP/AVP/CNR1/CYP4F12/PTGS1/ANPEP/CES1/REN/OR51E2/NPR1/CD34/CALCA/AVPR1B/EDN2	64
BP	GO:0008016	regulation of heart contraction	79/2786	245/18862	3.26036071040742e-12	1.15071554484968e-09	8.32350910774599e-10	KCND1/CACNA1F/SLC8A1/ATP1A3/EHD3/TBX2/MYL3/DSG2/HSPB7/CACNA2D2/MYL4/SCN5A/ACE2/TNNI3/SREBF1/GJD3/EPAS1/CELF2/P2RX4/DES/CAV1/CAMK2D/CHGA/SPX/ATP1B2/ATP2B3/KCNIP1/FKBP1B/ADORA1/KCNQ1/CASQ2/PRKACA/CACNG7/S100A1/CACNA1H/TMIGD3/GNAO1/RYR1/KCNJ12/GJA1/ATP2A3/HEY2/HCN4/ATP1A4/ANK2/KCNN2/CACNA2D4/KCNH6/AGT/SLC8A2/SLC8A3/NPPC/ATP2B2/ADRA1D/THRA/DRD2/CYP2J2/PLN/RGS4/KCNH2/SMAD7/KCNK3/STC1/SCN4B/SEMA3A/ATP2…	79
BP	GO:0021700	developmental maturation	84/2786	268/18862	3.72249210308909e-12	1.2408307010297e-09	8.97534207078148e-10	DEFB1/FAT4/FEV/CNTN2/KLF2/RELN/NRCAM/SOX8/PPARG/HES1/SYP/PHOSPHO1/PTPRN/MMP2/GREM1/ACTL6B/CCL21/GHRHR/GDF11/EPAS1/DCHS1/BNC1/SEMG2/WNT1/CNTNAP2/SHANK1/SCARF1/RET/SNAPIN/LTF/UNC13A/PRKACA/CDK5R2/PTH1R/IHH/RYR1/EPHA8/IGSF21/GLDN/IGF1/CCL19/ACVRL1/ROPN1L/CEBPA/CX3CL1/ARHGEF15/PLA2G3/C1QL1/SPINK5/BCL11A/NFATC4/EDNRB/BTK/NR4A2/RND1/NPPC/AURKA/CEND1/CDH5/LEP/PAX2/NKX6-1/NTN4/CDK5R1/NEURL1/SEZ6/PCSK4/BH…	84
BP	GO:0042391	regulation of membrane potential	118/2786	431/18862	5.6615411549484e-12	1.76021123247285e-09	1.27321945815536e-09	IGSF11/KCNQ3/P2RX2/SLC8A1/ATP1A3/CLIC1/EHD3/SHANK3/SCN3A/GLRA2/MAPK8IP2/CACNA1A/ATP5IF1/RELN/CACNA1I/DSG2/INSYN1/SCN5A/GNAQ/GLRB/SCN2A/ADCYAP1/CNIH2/GABRP/GPR35/INSYN2A/CHRNB2/CHCHD10/HTR3D/KCNK13/CUX2/RNF122/P2RX4/KCNH1/DRD4/SHANK1/CAV1/CHRNA2/NLGN2/CHRNA6/CAMK2D/ATP1B2/MPP2/RGS7BP/GRIN3A/IFI6/GABRA5/KCNMB2/FKBP1B/SLC34A1/ASIC2/HTR3A/PRKN/GRIN2D/GPER1/STX1B/ADORA1/CHRFAM7A/CASP1/PINK1/KCNQ1/CASQ…	118
BP	GO:0007188	adenylate cyclase-modulating G protein-coupled receptor signaling pathway	75/2786	230/18862	6.20473562345307e-12	1.76021123247285e-09	1.27321945815536e-09	ADM2/HTR4/RAMP2/GNA12/GPR6/GALR3/NPY1R/MTNR1A/CRHR1/AKAP12/ADCY5/SCTR/GNAQ/IAPP/ADCYAP1/GHRHR/CHRM5/VIPR2/DRD4/GRM4/GCGR/ADGRB1/CHGA/MRAP2/DRD5/INSL3/PSAPL1/GPER1/ADORA1/PTH1R/GPR161/GNAO1/LPAR1/HTR5A/GRM2/EDNRA/GPR12/GNAT1/SSTR4/OPRD1/TBXA2R/GPR37L1/GIPR/PTGER1/P2RY1/ADRA1D/HTR1D/DRD2/PLN/ADGRD2/ADGRE1/HRH4/CNR1/GNAI1/MCHR1/HTR1F/ADCYAP1R1/PTGER3/GPR4/MC5R/GNAL/GNA15/ADGRE2/ADCY7/GLP2R/PDE4B/PDE…	75
BP	GO:0048568	embryonic organ development	114/2786	412/18862	6.22068925296227e-12	1.76021123247285e-09	1.27321945815536e-09	USH1C/NTN1/ATOH1/PHLDA2/PITX2/NAGLU/HOXB9/DLX2/FLT3LG/TWIST1/TBX2/COL13A1/TFEB/SNAI1/CITED1/HOXA11/GBX2/HOXB4/SOX15/HAND2/MSX1/SOCS3/ENG/TGFBR2/SHH/HES1/DSCAML1/PROX1/ZFP36L1/PDGFRA/SOBP/TCF21/TBR1/STRA6/WNT7B/NEUROG1/GRHL3/ALDH1A3/EPAS1/HOXB6/RARRES2/HYAL1/HMX2/EYA1/GCM1/WNT3A/WNT1/EN1/IL10/TBX4/VAX2/PRRX1/HOXB8/FGF8/FOXC2/LBX1/HOXD3/MYO3A/NEUROD1/CEBPB/ROR2/GJB5/TBX22/NOG/KRT19/RNF112/IHH/USH1G…	114
BP	GO:0003002	regionalization	96/2786	326/18862	6.45410785240045e-12	1.76021123247285e-09	1.27321945815536e-09	PITX2/EGR2/SFRP2/ARC/NKX2-2/WNT3/HOXB9/DLX2/SNAI1/WT1/HOXA11/RELN/GBX2/HOXB4/MSX1/TBXT/GATA5/SHH/HES1/DSCAML1/BHLHE40/BARX1/NRARP/RFX4/PKD1L1/GREM1/TBR1/WNT7B/DBX1/RING1/NEUROG1/GDF11/HOXB6/TP63/WNT3A/WNT1/OTX2/HES4/EN1/NKX2-1/HES2/VAX2/HOXB8/FOXA2/FGF8/FOXC2/HOXD3/HHEX/SMAD6/NEUROD1/BHLHE41/ROR2/CYP26C1/PRKACA/GPR161/PLXNA2/NOG/HES7/LHX3/HOXB2/MESP1/SEMA3F/PCDH8/HEY2/NKX3-1/ACVRL1/GDNF/WNT7A/ITG…	96
BP	GO:0060047	heart contraction	85/2786	279/18862	1.4851036273007e-11	3.87418337556704e-09	2.80232597499349e-09	KCND1/CACNA1F/SLC8A1/ATP1A3/EHD3/TBX2/MYL3/DSG2/HSPB7/CACNA2D2/MYL4/SCN5A/ACE2/TNNI3/SREBF1/GJD3/EPAS1/CELF2/P2RX4/ACE/DES/CAV1/CAMK2D/CHGA/SPX/ATP1B2/ATP2B3/KCNIP1/FKBP1B/MYBPC3/ADORA1/KCNQ1/CASQ2/TNNI2/PRKACA/CACNG7/S100A1/CACNA1H/TMIGD3/GNAO1/RYR1/CXCR4/KCNJ12/GJA1/ATP2A3/HEY2/HCN4/ATP1A4/ANK2/KCNN2/CACNA2D4/KCNH6/AGT/SLC8A2/MYLK2/SLC8A3/NPPC/ATP2B2/ADRA1D/THRA/DRD2/CYP2J2/VEGFB/PLN/RGS4/KCNH2…	85
BP	GO:0050804	modulation of chemical synaptic transmission	111/2786	405/18862	2.25052637472124e-11	5.62631593680311e-09	4.06970186095425e-09	PNKD/IGSF11/LRFN2/BEGAIN/LZTS1/CD38/EGR2/ARC/CSPG5/SHANK3/PRKAR2B/MAPK8IP2/CACNA1A/NTRK1/CAMK2A/DLGAP3/RELN/AKAP12/SCTR/SYP/ADCYAP1/SORCS2/CNIH2/CALB2/CHRNB2/CUX2/WNT3A/SHANK1/GRM4/NPTX1/NLGN2/CPLX1/ADGRB1/MPP2/GRIN3A/DRD5/PHF24/SNAPIN/SYT1/PRKCG/PRKN/GRIN2D/GPER1/STX1B/CLSTN2/ADORA1/UNC13A/PINK1/GRIK1/ROR2/CHRNB4/NTNG2/PRKACA/ACP4/LRRTM2/CACNG7/DGKI/GRM2/GRID1/SCT/CA7/CCL2/WNT7A/SLC24A2/CX3CL1/A…	111
BP	GO:0030900	forebrain development	101/2786	357/18862	2.4775896428775e-11	5.94621514290599e-09	4.30109562003533e-09	SLC6A3/ATOH1/PITX2/DLX2/FAT4/SLC8A1/SHANK3/RELN/GDF7/MFSD2A/GBX2/MSX1/SHH/SCN5A/CSF1R/HES1/PROX1/ADCYAP1/RFX4/OTP/TBR1/BCL11B/WNT7B/GHRHR/ATF5/ALDH1A3/FEZ1/CHRNB2/LHX5/EFNA2/CXCL12/WNT3A/WNT1/CNTNAP2/OTX2/RAX/NKX2-1/ATP1B2/SLC32A1/VAX2/XRCC1/FGF8/NEUROD1/DRAXIN/ALK/DCLK1/CDK5R2/NOG/PPARGC1A/GNAO1/LPAR1/POU3F1/HTR5A/CXCR4/LHX3/SCT/SSTR4/WNT7A/SLIT1/ITGAM/SOX3/KCNA1/SLIT2/HTR6/SLC8A3/NR4A2/FGFR2/GL…	101
BP	GO:0099177	regulation of trans-synaptic signaling	111/2786	406/18862	2.65557783441901e-11	6.12825654096696e-09	4.43277223129943e-09	PNKD/IGSF11/LRFN2/BEGAIN/LZTS1/CD38/EGR2/ARC/CSPG5/SHANK3/PRKAR2B/MAPK8IP2/CACNA1A/NTRK1/CAMK2A/DLGAP3/RELN/AKAP12/SCTR/SYP/ADCYAP1/SORCS2/CNIH2/CALB2/CHRNB2/CUX2/WNT3A/SHANK1/GRM4/NPTX1/NLGN2/CPLX1/ADGRB1/MPP2/GRIN3A/DRD5/PHF24/SNAPIN/SYT1/PRKCG/PRKN/GRIN2D/GPER1/STX1B/CLSTN2/ADORA1/UNC13A/PINK1/GRIK1/ROR2/CHRNB4/NTNG2/PRKACA/ACP4/LRRTM2/CACNG7/DGKI/GRM2/GRID1/SCT/CA7/CCL2/WNT7A/SLC24A2/CX3CL1/A…	111
BP	GO:0035637	multicellular organismal signaling	67/2786	203/18862	4.5043768679136e-11	1.00097263731413e-08	7.24036874323889e-09	KCND1/CACNA1F/SLC8A1/ATP1A3/EHD3/SCN3A/CACNA1I/DSG2/CACNA2D2/SCN5A/ACE2/SCN2A/GPR35/MAG/GJD3/CHRM5/P2RX4/CNTNAP2/CAV1/CAMK2D/ATP1B2/ATP2B3/KCNMB2/DRD5/KCNIP1/FKBP1B/GPER1/KCNQ1/CASQ2/PRKACA/CACNG7/CACNA1H/RYR1/KCNJ12/GJA1/ATP2A3/HCN4/ATP1A4/ANK2/KCNN2/CACNA2D4/KCNH6/KCNA1/AGT/SLC8A2/SLC8A3/NPPC/ATP2B2/GHRL/PLN/AVP/TYMP/KCNH2/KCNK3/SCN4A/SCN4B/ATP2A1/KCNJ5/NPR1/FXYD2/KCNMB4/FXYD7/JAM3/FXYD6/SCN1B/…	67
BP	GO:0001657	ureteric bud development	38/2786	86/18862	5.27733159575417e-11	1.13085677051875e-08	8.17986397341897e-09	FMN1/FAT4/CITED1/WT1/HOXA11/SHH/SOX8/HES1/GREM1/TCF21/GDF11/DCHS1/WNT1/RET/FGF8/FOXC2/SMAD6/ARG2/WNT6/FGF2/NOG/GDNF/AGT/SLIT2/SFRP1/CRLF1/FGFR2/BMP7/RARB/PAX2/FOXJ1/WNT9B/SMAD7/WNT11/BMP4/LZTS2/LAMA5/PAX8	38
BP	GO:0048762	mesenchymal cell differentiation	73/2786	231/18862	6.20300256823156e-11	1.28337984170308e-08	9.28311418831896e-09	HMGA2/RGCC/PITX2/TGFBR3L/SFRP2/TWIST1/SNAI2/SNAI1/GBX2/HAND2/MSX1/GATA5/ENG/TGFBR2/SHH/SOX8/HES1/AMELX/SEMA4G/GREM1/TCF21/FN1/EFNB1/NKX2-1/RET/SEMA5B/FAM83D/COL1A1/ZNF750/FOXA2/FGF8/FOXC2/MDK/OLFM1/CYP26C1/SEMA6B/RADIL/NOG/EDNRA/TGFB1/GLIPR2/SEMA3F/TMEM100/HEY2/TBX5/GDNF/FOXF2/EDNRB/SERPINB3/SFRP1/FGFR2/BMP7/LOXL3/WNT2/PAX2/NRTN/SMAD7/NRP2/VASN/EOMES/WNT11/DAB2/SEMA3A/SOX10/FOLR1/BMP4/LAMA5/SEMA3…	73
BP	GO:0060485	mesenchyme development	85/2786	287/18862	7.5077870681502e-11	1.50155741363004e-08	1.0861265291924e-08	HMGA2/RGCC/PITX2/TGFBR3L/SFRP2/TWIST1/BNC2/TBX2/SNAI2/SNAI1/WT1/ERBB3/GBX2/HAND2/MSX1/GATA5/ENG/TGFBR2/SHH/SOX8/HES1/AMELX/ZFP36L1/SEMA4G/GREM1/TCF21/FN1/DCHS1/WNT3A/EFNB1/NKX2-1/RET/SEMA5B/FAM83D/COL1A1/ZNF750/FOXA2/FGF8/FOXC2/MDK/OLFM1/CYP26C1/SEMA6B/RADIL/NOG/PDGFRB/EDNRA/TGFB1/GLIPR2/MESP1/SEMA3F/TMEM100/HEY2/TBX5/ACVRL1/GDNF/FOXF2/EDNRB/SERPINB3/SFRP1/FGFR2/BMP7/LOXL3/WNT2/PAX2/NRTN/SMAD7/NR…	85
BP	GO:0072163	mesonephric epithelium development	38/2786	87/18862	8.04245542298573e-11	1.50796039180982e-08	1.09075801674244e-08	FMN1/FAT4/CITED1/WT1/HOXA11/SHH/SOX8/HES1/GREM1/TCF21/GDF11/DCHS1/WNT1/RET/FGF8/FOXC2/SMAD6/ARG2/WNT6/FGF2/NOG/GDNF/AGT/SLIT2/SFRP1/CRLF1/FGFR2/BMP7/RARB/PAX2/FOXJ1/WNT9B/SMAD7/WNT11/BMP4/LZTS2/LAMA5/PAX8	38
BP	GO:0072164	mesonephric tubule development	38/2786	87/18862	8.04245542298573e-11	1.50796039180982e-08	1.09075801674244e-08	FMN1/FAT4/CITED1/WT1/HOXA11/SHH/SOX8/HES1/GREM1/TCF21/GDF11/DCHS1/WNT1/RET/FGF8/FOXC2/SMAD6/ARG2/WNT6/FGF2/NOG/GDNF/AGT/SLIT2/SFRP1/CRLF1/FGFR2/BMP7/RARB/PAX2/FOXJ1/WNT9B/SMAD7/WNT11/BMP4/LZTS2/LAMA5/PAX8	38
BP	GO:0001823	mesonephros development	39/2786	91/18862	9.16884639978705e-11	1.66706298177946e-08	1.20584222348715e-08	FMN1/FAT4/CITED1/WT1/HOXA11/SHH/SOX8/HES1/GREM1/TCF21/GDF11/DCHS1/WNT1/RET/FGF8/FOXC2/SMAD6/ARG2/WNT6/FGF2/NOG/GDNF/AGT/SLIT2/SFRP1/CRLF1/FGFR2/BMP7/RARB/PAX2/FOXJ1/WNT9B/SMAD7/WNT11/REN/BMP4/LZTS2/LAMA5/PAX8	39
BP	GO:0023061	signal release	123/2786	475/18862	1.09232213589171e-10	1.90146028274385e-08	1.37538960451805e-08	PNKD/HCAR2/NMB/CD38/CSPG5/BRSK2/TFR2/CACNA1A/CAMK2A/CRHR1/DOC2A/BMP8A/ADCY5/CACNA2D2/FGF23/CRHBP/HNF4A/PORCN/IRS2/NOS2/SYP/ADCYAP1/PTPRN/CAMK2N1/SREBF1/GHRHR/SYT13/CHRNB2/HLA-DRB1/CXCL12/ANO1/P2RX4/ABCC4/GRM4/NLGN2/CPLX1/CHGA/SNPH/SLC32A1/CADPS/SYT17/GRIN3A/PIM3/FOXA2/FKBP1B/SNAPIN/NRXN2/SYT1/PRKCG/NEUROD1/PRKN/GPER1/STX1B/ADORA1/UNC13A/ANXA1/PINK1/CHRNB4/MAFA/FAM3D/C1QTNF1/STX11/LTBP4/GJA1/SCT/C…	123
BP	GO:0003015	heart process	85/2786	289/18862	1.10918516493391e-10	1.90146028274385e-08	1.37538960451805e-08	KCND1/CACNA1F/SLC8A1/ATP1A3/EHD3/TBX2/MYL3/DSG2/HSPB7/CACNA2D2/MYL4/SCN5A/ACE2/TNNI3/SREBF1/GJD3/EPAS1/CELF2/P2RX4/ACE/DES/CAV1/CAMK2D/CHGA/SPX/ATP1B2/ATP2B3/KCNIP1/FKBP1B/MYBPC3/ADORA1/KCNQ1/CASQ2/TNNI2/PRKACA/CACNG7/S100A1/CACNA1H/TMIGD3/GNAO1/RYR1/CXCR4/KCNJ12/GJA1/ATP2A3/HEY2/HCN4/ATP1A4/ANK2/KCNN2/CACNA2D4/KCNH6/AGT/SLC8A2/MYLK2/SLC8A3/NPPC/ATP2B2/ADRA1D/THRA/DRD2/CYP2J2/VEGFB/PLN/RGS4/KCNH2…	85
BP	GO:0051960	regulation of nervous system development	112/2786	422/18862	1.54723789546026e-10	2.5787298257671e-08	1.8652812406382e-08	NTN1/ITGAX/IL34/NGFR/EGR2/NKX2-2/WNT3/DLX2/SHANK3/VEGFC/NTRK1/MAP6/RELN/EFNB3/GBX2/PLAG1/PLXNA1/TTBK1/SHH/SOX8/PPARG/HES1/FLRT2/BHLHE40/JAM2/SEMA4G/ADCYAP1/OTP/FN1/MAG/CTSC/CRABP2/MYRF/LRRN3/TLR2/CXCL12/CUX2/WNT3A/NLGN2/ETV5/ADGRB1/SEMA5B/HES2/LIN28A/SLITRK1/DAAM2/ASIC2/MDK/BRINP1/TRPC6/CLCF1/GPER1/CLSTN2/DRAXIN/BHLHE41/SEMA6B/LRRTM2/PLXNA2/NOG/HES7/RNF112/OBSL1/CXCR4/TGFB1/LRRC4B/SEMA3F/KLK8/HEY…	112
BP	GO:0003018	vascular process in circulatory system	75/2786	245/18862	1.80947652174816e-10	2.93428625148351e-08	2.12246705523974e-08	SLC1A5/RAMP2/CD38/SLC8A1/SLC7A8/SLC6A17/KLF2/AKAP12/MFSD2A/ACE2/SERPINF2/ECE1/ACE/ABCC4/CAV1/C2CD4A/C2CD4B/SLC6A9/DBH/P2RY2/ATP1B2/SMTNL2/SLC22A8/KCNMB2/DRD5/FOXC2/ASIC2/LRP3/GPER1/ADORA1/SLC5A1/TJP3/SCNN1B/ABCC2/SLC6A1/EDNRA/GJA1/TGFB1/ATP2A3/SLC2A4/SLCO3A1/CEACAM1/ATP1A4/SLC38A3/CLDN5/APOE/TBXA2R/EDNRB/AGT/SLIT2/SLC8A2/P2RY1/SLC6A20/ADRA1D/CDH5/HTR1D/LEP/AVP/SLC6A13/BDKRB2/SLC7A5/HRH2/TRPV4/GPR…	75
BP	GO:0071695	anatomical structure maturation	69/2786	218/18862	1.90573649353572e-10	3.00905762137219e-08	2.17655167945922e-08	DEFB1/FAT4/FEV/CNTN2/KLF2/NRCAM/SOX8/PPARG/HES1/PHOSPHO1/MMP2/GREM1/ACTL6B/CCL21/GHRHR/GDF11/EPAS1/DCHS1/BNC1/SEMG2/WNT1/CNTNAP2/SCARF1/RET/LTF/PRKACA/CDK5R2/PTH1R/IHH/RYR1/EPHA8/GLDN/IGF1/CCL19/ACVRL1/ROPN1L/CEBPA/CX3CL1/PLA2G3/C1QL1/SPINK5/BCL11A/EDNRB/BTK/NR4A2/RND1/NPPC/AURKA/CEND1/CDH5/LEP/PAX2/NKX6-1/NTN4/CDK5R1/PCSK4/BHLHA15/SOX10/LRRK2/REN/PAEP/C3/CDH3/GAL/B4GALT5/CX3CR1/FGFR3/SEMG1/EFCAB9	69
BP	GO:0001763	morphogenesis of a branching structure	61/2786	186/18862	4.38505259822559e-10	6.74623476650091e-08	4.87977648110233e-08	SFRP2/DLX2/LAMA1/FAT4/COL13A1/CITED1/WT1/HOXA11/GDF7/GBX2/SOCS3/ENG/PLXNA1/TGFBR2/SHH/SOX8/PROX1/NRARP/GREM1/TCF21/EGF/DCHS1/TP63/GCM1/WNT1/NKX2-1/IL10/FGF8/FOXC2/MDK/WNT6/FGF2/NOG/IHH/EDNRA/MMP14/TGM2/NKX3-1/GDNF/KDR/HOXD13/ESR1/BCL11A/NFATC4/AGT/SLIT2/SFRP1/FGFR2/BMP7/WNT2/DRD2/PAX2/NTN4/WNT9B/SEMA3A/SOX10/LRRK2/BMP4/LAMA5/PAX8/PLXND1	61
BP	GO:0098742	cell-cell adhesion via plasma-membrane adhesion molecules	80/2786	273/18862	4.72137806544932e-10	7.08206709817398e-08	5.12269520101252e-08	IGSF11/CD177/PCDHB5/FAT4/CDH23/CNTN2/CADM1/CDH17/KLF4/CD84/CEACAM6/PCDHB11/DSG2/GATA5/VCAM1/MPZ/TGFBR2/DSCAML1/UNC5D/MAG/TENM3/PCDH7/DCHS1/VSTM2L/PCDHAC2/DCHS2/EMB/ITGB2/FXYD5/IL10/RET/ROBO3/SLITRK1/MYPN/CLSTN2/FGFRL1/PCDHB14/SCARF2/NTNG2/OBSL1/LRRC4B/IGSF21/PCDH8/CEACAM1/CX3CL1/CLDN5/CDHR1/TENM4/ITGAM/CLDN3/SLITRK3/HMCN1/NECTIN1/PCDHA13/CLDN23/PCDHA9/PCDH11X/PCDHGC5/PTPN23/IL1RN/CEACAM5/CDH5/PCD…	80
BP	GO:1903305	regulation of regulated secretory pathway	49/2786	136/18862	6.23086727347963e-10	9.11834235143361e-08	6.59560096753698e-08	CD177/RAC2/CSPG5/CD84/DOC2A/CACNA1I/IL13/SYP/SYT13/HLA-F/ITGB2/SYT17/GRIN3A/SNAPIN/SYT1/PRKCG/PRAM1/CDK5R2/CACNA1H/HMOX1/WNT7A/SYT6/CEACAM1/LGALS9/ITGAM/PLA2G3/RAB27A/CBARP/SYT12/SYT3/P2RY1/BLK/SYT8/DOC2B/DRD2/CNR1/RAB15/RIMS2/SYT5/TRIM9/LRRK2/SYN1/UNC13D/ADGRE2/IL4/PRKCB/SYT10/CALM1/FGR	49
BP	GO:0048562	embryonic organ morphogenesis	80/2786	277/18862	1.0062774313241e-09	1.43753918760586e-07	1.03982001236824e-07	USH1C/NTN1/ATOH1/NAGLU/HOXB9/DLX2/TWIST1/TBX2/HOXA11/GBX2/HOXB4/HAND2/MSX1/ENG/TGFBR2/SHH/HES1/DSCAML1/PROX1/PDGFRA/SOBP/TCF21/TBR1/STRA6/NEUROG1/GRHL3/ALDH1A3/HOXB6/HYAL1/HMX2/EYA1/WNT3A/WNT1/VAX2/PRRX1/HOXB8/FGF8/FOXC2/LBX1/HOXD3/MYO3A/NEUROD1/ROR2/TBX22/NOG/IHH/USH1G/HOXB2/MESP1/MMP14/FOXF2/ATP6V1B1/NDRG4/FGFR2/BMP7/WHRN/GLI1/CHRNA10/MYO7A/MFAP2/RARB/PAX2/WNT9B/CHST11/FOXG1/EOMES/WNT11/RBPMS2/…	80
BP	GO:0001501	skeletal system development	122/2786	486/18862	1.04338619544951e-09	1.45588771458071e-07	1.05309211354671e-07	HMGA2/SULF2/HAPLN3/PITX2/SFRP2/HOXB9/FMN1/DLX2/DHRS3/FAT4/TWIST1/COL13A1/SNAI2/CHRDL2/SNAI1/HOXA11/COL9A2/HOXB4/SPNS2/BMP8A/HAND2/MSX1/HOXD12/LOX/ENG/TGFBR2/SHH/GDF5/DSCAML1/AMELX/HAPLN2/PDGFRA/PHOSPHO1/RUNX2/MMP2/GREM1/WNT5B/WNT7B/CHI3L1/NEUROG1/GDF11/DCHS1/HOXB6/TP63/HYAL1/WNT1/EN1/BMP8B/ADAMTS4/TBX4/COL1A1/PRRX1/HOXB8/ZNF219/FGF8/FOXC2/WFIKKN2/LTF/MDK/COL10A1/THPO/HOXD3/ROR2/WWOX/FGF2/OTOR/PTH…	122
BP	GO:0070663	regulation of leukocyte proliferation	72/2786	241/18862	1.37051241599553e-09	1.86888056726663e-07	1.35182361032286e-07	IL34/CD38/ICOSLG/FLT3LG/RAC2/LGALS9B/IL18/IL27/IL12A/VCAM1/TGFBR2/SHH/CSF1R/HES1/ENPP3/TNFSF9/IRS2/IL13/GREM1/VTCN1/PLA2G2D/LGALS9C/CHRNB2/HLA-DRB1/LRRC32/WNT3A/CD70/EFNB1/IL10/EBI3/IL20RB/MYD88/NCK2/IDO1/CLCF1/HHEX/CEBPB/ARG2/ANXA1/INPP5D/IHH/IRF1/CD74/HLA-A/TNFRSF4/MIF/IGF1/CCL19/TNFRSF1B/LGALS9/BTK/FOXP3/LMO1/PLA2G2F/MZB1/BLK/BST2/CD55/LEP/CD86/CD276/FOXJ1/CD274/VSIR/IL23R/IL7/BMP4/SH3RF1/IL4/…	72
BP	GO:0022407	regulation of cell-cell adhesion	112/2786	437/18862	1.42173310101757e-09	1.8956441346901e-07	1.37118259075917e-07	RGCC/FUT4/ICOSLG/CD5/LGALS9B/KLF4/EFNB3/IL18/CEACAM6/IL12A/VCAM1/TGFBR2/SHH/HES1/TNFSF9/SERPINF2/NRARP/CCL21/ADAM19/TENM3/CCL25/VTCN1/PLA2G2D/LGALS9C/NFKBIZ/HLA-DRB1/LRRC32/CXCL12/WNT3A/WNT1/ADTRP/ITGB2/CD70/CAV1/FXYD5/EFNB1/IL10/UBASH3B/PODXL/EBI3/RAG1/ASS1/IL20RB/NOD2/VAV1/FOXA2/FUT3/NCK2/SIRPB1/IDO1/MDK/RARA/CEBPB/ARG2/ANXA1/VNN1/PCK1/IHH/C1QTNF1/IRF1/CD74/HLA-A/TGFB1/CCL2/IGF1/PCDH8/CCL19/DOC…	112
BP	GO:0001755	neural crest cell migration	27/2786	55/18862	1.83023354070851e-09	2.38370085233174e-07	1.72421028318662e-07	PITX2/TWIST1/GBX2/HAND2/SHH/SOX8/SEMA4G/FN1/EFNB1/RET/SEMA5B/SEMA6B/RADIL/SEMA3F/GDNF/EDNRB/BMP7/NRTN/NRP2/SEMA3A/SOX10/FOLR1/BMP4/LAMA5/SEMA3G/SEMA5A/ERBB4	27
BP	GO:0048638	regulation of developmental growth	88/2786	319/18862	1.86723233432653e-09	2.38370085233174e-07	1.72421028318662e-07	SLC6A3/NTN1/FOXS1/WNT3/TBX2/CPNE5/NPY1R/WT1/STAT5A/NRCAM/MFSD2A/SOX15/DUSP9/TGFBR2/GDF5/PROX1/SEMA4G/FN1/MAG/GHRHR/CRABP2/MAEL/CXCL12/WNT3A/SEMA5B/SYT17/FGF8/FOXC2/SYT1/OLFM1/PRKN/UNC13A/DRAXIN/SOCS2/SEMA6B/FGF2/CACNG7/NOG/CXCR4/GJA1/SEMA3F/IGF1/HEY2/TBX5/MUSK/APOE/BCL11A/RUNX1/MAPK11/SYT3/NPPC/RASAL1/FGFR2/GHRL/GLI1/WNT2/MYOD1/DRD2/RGS4/LEP/NKX6-1/RND2/CDK5R1/CPNE9/NKD1/SMAD7/TRPC5/RIMS2/TLL2/MT…	88
BP	GO:0006816	calcium ion transport	106/2786	409/18862	2.02240678957655e-09	2.52800848697068e-07	1.82859280557546e-07	RAMP2/CACNA1F/P2RX2/SLC8A1/CDH23/JPH2/TRPM6/EHD3/APLNR/CRACR2B/REM1/TMEM37/CACNA1A/CAMK2A/CRHR1/CD84/CYSLTR1/CACNA1I/CACNA2D2/RRAD/LACRT/PKD1L2/RASA3/BDKRB1/PLCG2/IL13/PKD1L1/CCL21/GPR35/CHRNB2/EGF/LILRA5/CCR1/CXCL12/WNT3A/P2RX4/DRD4/CAV1/CAMK2D/UBASH3B/GRIN3A/ATP2B3/GJA4/FKBP1B/TRPC6/GRIN2D/GPER1/CASQ2/FGF2/PRKACA/GPM6A/CACNG7/PDGFRB/CACNA1H/TRPC3/GNAO1/FKBP1A/RYR1/CXCR4/GJA1/ATP2A3/CHRNA4/CCL2/…	106
BP	GO:0048880	sensory system development	98/2786	369/18862	2.07951781915276e-09	2.54634834998297e-07	1.84185863982102e-07	SLC6A3/TMEM132E/USH1C/SLC39A5/PITX2/NAGLU/GJA8/DLX2/LAMA1/TWIST1/TBX2/CRYGD/WT1/KLF4/SMOC1/MFSD2A/TGFBR2/SHH/SOX8/CABP4/PROX1/NRL/MEIS3/PDGFRA/WNT5B/STRA6/BCL11B/WNT7B/RING1/MEGF11/TENM3/GRHL3/ALDH1A3/GDF11/RCN1/RAX/LIM2/RET/VAX2/PRPH2/FOXC2/PDE6B/NEUROD1/WNT6/ROM1/CRYBA1/RS1/FGF2/ANGPTL7/GPM6A/PRSS56/TMOD1/PDGFRB/IHH/OBSL1/LAMC3/SIX6/GNAT1/ACVRL1/WNT7A/CRYBA2/WNT9A/ARHGEF15/ITGAM/FOXF2/NEUROD4/N…	98
BP	GO:0060560	developmental growth involved in morphogenesis	68/2786	225/18862	2.2939185365561e-09	2.75270224386732e-07	1.99112128973069e-07	NTN1/SFRP2/WNT3/FMN1/TBX2/CPNE5/NRCAM/PLXNA1/TGFBR2/SHH/SEMA4G/FN1/WNT7B/MAG/CRABP2/SLIT3/CXCL12/WNT3A/SEMA5B/SYT17/SYT1/OLFM1/PRKN/UNC13A/DRAXIN/SEMA6B/DCLK1/CACNG7/CXCR4/MESP1/SEMA3F/AUTS2/SLIT1/APOE/HOXD13/ESR1/WASF1/BCL11A/SLIT2/POSTN/SFRP1/SYT3/RASAL1/FGFR2/AURKA/NKX6-1/RND2/CDK5R1/CPNE9/NKD1/NRP2/TRPC5/RIMS2/WNT11/MT3/SEMA3A/RTN4R/L1CAM/DISC1/FSTL4/BMP4/LZTS2/POU4F3/PLXNA4/SEMA3G/TIAM1/SEMA…	68
BP	GO:0001503	ossification	104/2786	401/18862	2.75236545189917e-09	3.23807700223432e-07	2.34220903161616e-07	CLEC3B/MEN1/EGR2/SFRP2/WNT3/ATP6V0A4/DHRS3/FAT4/SLC8A1/TWIST1/CLIC1/KAZALD1/COL13A1/SNAI2/CHRDL2/SNAI1/CITED1/VEGFC/MN1/SMOC1/BMP8A/HAND2/LOX/FGF23/SHH/SOX8/GDF5/PPARG/SPARC/AMELX/PHOSPHO1/RUNX2/MMP2/GREM1/BCOR/WNT7B/IFITM1/DCHS1/TP63/CCR1/WNT3A/CREB3L1/RRBP1/BMP8B/ITGA11/MRC2/COL1A1/ASGR2/KREMEN2/FOXC2/SLC34A1/LTF/MDK/SMAD6/LRP3/CEBPB/ROR2/WWOX/SP7/PRKACA/PTH1R/BCAP29/NOG/IHH/CLEC3A/RYR1/CYP24A1…	104
BP	GO:0007159	leukocyte cell-cell adhesion	97/2786	366/18862	2.82443807024209e-09	3.25896700412549e-07	2.35731946631744e-07	FUT4/ICOSLG/CD177/CD5/RAC2/LGALS9B/KLF4/EFNB3/IL18/IL12A/VCAM1/TGFBR2/SHH/HES1/TNFSF9/JAM2/NRARP/CCL21/CCL25/VTCN1/PLA2G2D/LGALS9C/NFKBIZ/HLA-DRB1/LRRC32/CXCL12/ADTRP/ITGB2/CD70/CAV1/EFNB1/IL10/EBI3/RAG1/ASS1/IL20RB/NOD2/VAV1/NCK2/SIRPB1/IDO1/MDK/RARA/CEBPB/ARG2/ANXA1/VNN1/S100A9/PCK1/IHH/IRF1/CD74/HLA-A/CCL2/IGF1/CCL19/DOCK8/DTX1/FGL2/CEACAM1/LGALS9/CERCAM/CCL28/RUNX1/FOXP3/PLA2G2F/SOCS1/BMP7/LO…	97
BP	GO:0003012	muscle system process	114/2786	453/18862	3.16111563029946e-09	3.57862146826353e-07	2.58853619537729e-07	SULF2/HSPB6/PDE9A/MYBPC2/CD38/P2RX2/LMOD3/SLC8A1/EHD3/TBX2/KLF4/MYL3/HAND2/DSG2/GATA5/SNTB1/MYL4/SCN5A/ACE2/DYSF/TNNI3/NEUROG1/INPP5F/TRIM72/CHRNB2/P2RX4/TNNT1/DES/CAV1/CAMK2D/TNNT3/CHGA/SPX/ANKRD2/SORBS2/FKBP1B/MYBPC3/MYL9/GPER1/ARG2/ADORA1/KCNQ1/CASQ2/SCNN1B/SORBS3/TNNI2/TRIM63/PRKACA/TMOD1/PPARGC1A/CACNA1H/TRPC3/HMOX1/GNAO1/PROK2/MYOM3/EDNRA/RYR1/CXCR4/KCNJ12/GJA1/IGF1/HEY2/GDNF/HCN4/NOL3/TNFR…	114
BP	GO:0060284	regulation of cell development	120/2786	485/18862	3.59821415171322e-09	3.9980157241258e-07	2.891898040451e-07	NTN1/IL34/NGFR/EGR2/NKX2-2/WNT3/LMOD3/DLX2/CSPG5/SHANK3/HOXA11/VEGFC/MAP6/RELN/EFNB3/PLAG1/PLXNA1/TTBK1/SHH/SOX8/PPARG/HES1/BHLHE40/SEMA4G/ADCYAP1/OTP/FN1/MAG/PROC/CRABP2/TLR2/CXCL12/CUX2/WNT3A/BNC1/ETV5/RET/SEMA5B/HES2/LIN28A/SLITRK1/DAAM2/LTF/MDK/BRINP1/TRPC6/CLCF1/GPER1/DRAXIN/BHLHE41/SEMA6B/PLXNA2/NOG/HES7/RNF112/OBSL1/SLAMF8/CXCR4/TGFB1/SEMA3F/IGF1/HEY2/WNT7A/TNFRSF1B/CX3CL1/CLDN5/SIGLEC15/T…	120
BP	GO:0150063	visual system development	96/2786	363/18862	3.83378845707856e-09	4.11748526488082e-07	2.97831434159713e-07	SLC6A3/USH1C/SLC39A5/PITX2/NAGLU/GJA8/DLX2/LAMA1/TWIST1/TBX2/CRYGD/WT1/KLF4/SMOC1/MFSD2A/TGFBR2/SHH/SOX8/CABP4/PROX1/NRL/MEIS3/PDGFRA/WNT5B/STRA6/BCL11B/WNT7B/RING1/MEGF11/TENM3/GRHL3/ALDH1A3/GDF11/RCN1/RAX/LIM2/RET/VAX2/PRPH2/FOXC2/PDE6B/NEUROD1/WNT6/ROM1/CRYBA1/RS1/FGF2/ANGPTL7/GPM6A/PRSS56/TMOD1/PDGFRB/IHH/OBSL1/LAMC3/SIX6/GNAT1/ACVRL1/WNT7A/CRYBA2/WNT9A/ARHGEF15/ITGAM/FOXF2/NEUROD4/NECTIN1/SL…	96
BP	GO:0061138	morphogenesis of a branching epithelium	56/2786	173/18862	3.8429862472221e-09	4.11748526488082e-07	2.97831434159713e-07	SFRP2/LAMA1/FAT4/CITED1/WT1/HOXA11/GDF7/GBX2/SOCS3/ENG/PLXNA1/TGFBR2/SHH/SOX8/PROX1/NRARP/GREM1/TCF21/EGF/DCHS1/TP63/GCM1/WNT1/NKX2-1/IL10/FGF8/FOXC2/MDK/WNT6/FGF2/NOG/IHH/EDNRA/MMP14/TGM2/NKX3-1/GDNF/KDR/HOXD13/ESR1/NFATC4/AGT/SLIT2/SFRP1/FGFR2/BMP7/WNT2/PAX2/NTN4/WNT9B/SEMA3A/SOX10/BMP4/LAMA5/PAX8/PLXND1	56
BP	GO:0021953	central nervous system neuron differentiation	57/2786	178/18862	4.37484617611603e-09	4.56312836319483e-07	3.3006628493776e-07	SFRP2/NKX2-2/WNT3/DLX2/SHANK3/GDF7/GBX2/SPOCK1/SHH/CSF1R/HES1/PROX1/OTP/TBR1/BCL11B/DBX1/ATF5/CHRNB2/LHX5/WNT3A/WNT1/NKX2-1/FGF8/LBX1/DRAXIN/DCLK1/LHX3/FAIM2/MNX1/WNT7A/SLIT2/NR4A2/SFRP1/FGFR2/WNT2/CEND1/DRD2/LEP/NKX6-1/WNT9B/FOXG1/NRP2/SEMA3A/MDGA1/DISC1/SATB2/LMX1A/B4GALT5/SCN1B/DMRT3/DLX1/PLXNA4/INHBA/KNDC1/HOXD10/ERBB4/EMX1	57
BP	GO:0021536	diencephalon development	31/2786	71/18862	4.41102408442167e-09	4.56312836319483e-07	3.3006628493776e-07	SLC6A3/PITX2/GBX2/MSX1/SHH/HES1/ADCYAP1/OTP/GHRHR/CHRNB2/WNT1/CNTNAP2/RAX/NKX2-1/FGF8/NOG/LHX3/SOX3/NR4A2/GLI1/DRD2/KCNC2/NKX2-6/NRP2/SEMA3A/FOXB1/SOX2/BMP4/PTCHD1/HAP1/SEMA5A	31
BP	GO:0015872	dopamine transport	24/2786	47/18862	5.30960797233389e-09	5.39960132779718e-07	3.90571162710663e-07	SLC6A3/MAPK15/SYT13/CHRNB2/CHRM5/CXCL12/DRD4/SYT17/SYT1/PRKN/PINK1/CHRNA4/GDNF/SYT6/SYT12/SYT3/SYT8/DRD2/RAB3B/CNR1/SYT5/SNCG/SYT10/FGF20	24
BP	GO:0017157	regulation of exocytosis	61/2786	197/18862	5.43749449152094e-09	5.43749449152094e-07	3.93312101553348e-07	CD177/RAC2/CSPG5/CD84/DOC2A/CACNA1I/LGI3/IL13/SYP/SYT13/HLA-F/ITGB2/CPLX1/CADPS/SYT17/GRIN3A/SNAPIN/SYT1/PRKCG/PRKN/STX1B/PRAM1/ANXA1/SEPTIN1/CDK5R2/CACNA1H/HMOX1/WNT7A/SYT6/CEACAM1/LGALS9/ITGAM/PLA2G3/RAB27A/CBARP/SYT12/SYT3/P2RY1/BLK/SYT8/DOC2B/RPH3AL/DRD2/RAB3B/CNR1/RAB15/RIMS2/SYT5/TRIM9/LRRK2/SYN1/UNC13D/RAPGEF4/ADGRE2/IL4/PRKCB/SEPTIN4/SYT10/HAP1/CALM1/FGR	61
BP	GO:0045619	regulation of lymphocyte differentiation	56/2786	175/18862	6.13172049068477e-09	5.83973380065216e-07	4.22407411580506e-07	NFAM1/CD2/IL18/IL27/TGFBR2/SHH/TNFSF9/ZFP36L1/NRARP/TNFRSF18/ZFP36L2/NFKBIZ/HLA-DRB1/PGLYRP2/IL10/RAG1/MDK/RARA/ANXA1/VNN1/INPP5D/PCK1/IHH/SLAMF8/IRF1/CD74/SLC46A2/MMP14/CCL19/DTX1/FGL2/LGALS9/TCF7/SPINK5/BTK/RUNX1/FOXP3/SFRP1/SOCS1/LOXL3/NLRP3/CYP26B1/CD86/FOXJ1/SMAD7/RUNX3/VSIR/IL23R/EGR3/IL7/BMP4/SH3RF1/IL4/SOX12/IL36B/INHBA	56
BP	GO:0045766	positive regulation of angiogenesis	56/2786	175/18862	6.13172049068477e-09	5.83973380065216e-07	4.22407411580506e-07	ADM2/HMGA2/HSPB6/ITGAX/ADAM12/RAMP2/SFRP2/TWIST1/APLNR/AKT3/VEGFC/KLF4/RLN2/TLR3/ANGPT4/ENG/TGFBR2/LRG1/CYBB/GREM1/CHI3L1/HYAL1/ITGB2/IL10/FOXC2/MDK/TERT/FGF2/C3AR1/S100A1/HMOX1/CELA1/CXCR4/HK2/KDR/TBXA2R/RUNX1/GHRL/SMOC2/CDH5/VEGFB/CCBE1/C5AR1/ANGPTL4/SPHK1/RAPGEF3/AQP1/C3/PRKCB/F3/CX3CR1/PGF/CD34/FLT1/TNFSF12/SEMA5A	56
BP	GO:1904018	positive regulation of vasculature development	56/2786	175/18862	6.13172049068477e-09	5.83973380065216e-07	4.22407411580506e-07	ADM2/HMGA2/HSPB6/ITGAX/ADAM12/RAMP2/SFRP2/TWIST1/APLNR/AKT3/VEGFC/KLF4/RLN2/TLR3/ANGPT4/ENG/TGFBR2/LRG1/CYBB/GREM1/CHI3L1/HYAL1/ITGB2/IL10/FOXC2/MDK/TERT/FGF2/C3AR1/S100A1/HMOX1/CELA1/CXCR4/HK2/KDR/TBXA2R/RUNX1/GHRL/SMOC2/CDH5/VEGFB/CCBE1/C5AR1/ANGPTL4/SPHK1/RAPGEF3/AQP1/C3/PRKCB/F3/CX3CR1/PGF/CD34/FLT1/TNFSF12/SEMA5A	56
BP	GO:0050808	synapse organization	105/2786	412/18862	6.40960569844972e-09	6.00900534229661e-07	4.34651386426122e-07	NTN1/LRFN2/CTTNBP2/CTNND2/PCDHB5/ARC/P2RX2/CNTN2/SHANK3/SNCB/CAST/NTRK1/DLGAP3/RELN/NRCAM/PCDHB11/DOK7/SPARC/FLRT2/GLRB/SYNPO/WNT7B/CHRNB2/LRRN3/CHCHD10/TLR2/CUX2/WNT3A/SHANK1/NLGN2/IL10/ADGRB1/INA/SLITRK1/SNAPIN/ASIC2/NRXN2/CLSTN2/UNC13A/PCDHB14/LHFPL4/NEFH/NTNG2/CTNNA2/GPM6A/LRRTM2/SLC6A1/OBSL1/NDRG1/LRRC4B/SEMA3F/KLK8/IGSF21/PCDH8/GDNF/WNT7A/MUSK/SLIT1/CX3CL1/ARHGEF15/LGI2/ITGAM/APOE/SLITRK3/C…	105
BP	GO:0050670	regulation of lymphocyte proliferation	66/2786	221/18862	6.67546895597951e-09	6.07372250405093e-07	4.39332594459684e-07	CD38/ICOSLG/FLT3LG/RAC2/LGALS9B/IL18/IL27/IL12A/VCAM1/TGFBR2/SHH/HES1/TNFSF9/IRS2/IL13/VTCN1/PLA2G2D/LGALS9C/CHRNB2/HLA-DRB1/LRRC32/WNT3A/CD70/EFNB1/IL10/EBI3/IL20RB/MYD88/NCK2/IDO1/CLCF1/CEBPB/ARG2/ANXA1/INPP5D/IHH/IRF1/CD74/HLA-A/TNFRSF4/MIF/IGF1/CCL19/TNFRSF1B/LGALS9/BTK/FOXP3/LMO1/PLA2G2F/MZB1/BLK/CD55/LEP/CD86/CD276/FOXJ1/CD274/VSIR/IL23R/IL7/BMP4/SH3RF1/IL4/GAL/IGF2/IL27RA	66
BP	GO:0070661	leukocyte proliferation	85/2786	312/18862	6.68109475445602e-09	6.07372250405093e-07	4.39332594459684e-07	IL34/CD38/ICOSLG/FLT3LG/RAC2/LGALS9B/IL18/IL27/IL12A/VCAM1/TGFBR2/SHH/CSF1R/HES1/ENPP3/TNFSF9/IRS2/IL13/CR2/GREM1/VTCN1/PLA2G2D/LGALS9C/CHRNB2/HLA-DRB1/LRRC32/WNT3A/ACE/CD70/EFNB1/IL10/EBI3/IL20RB/MYD88/FKBP1B/NCK2/IDO1/CLCF1/HHEX/FLT3/CEBPB/ARG2/ANXA1/INPP5D/IHH/IRF1/CD74/HLA-A/TNFRSF4/MIF/IGF1/CD19/CCL19/DOCK8/TNFRSF1B/LGALS9/CX3CL1/BTK/FOXP3/LMO1/PLA2G2F/MZB1/BLK/BST2/CD55/LEP/CD86/CD276/FOXJ1…	85
BP	GO:0050863	regulation of T cell activation	88/2786	327/18862	6.91371312071644e-09	6.19138488422367e-07	4.47843506625512e-07	ICOSLG/CD2/CD5/RAC2/LGALS9B/EFNB3/IL18/IL27/IL12A/VCAM1/TGFBR2/SHH/HES1/TNFSF9/NRARP/CCL21/TNFRSF18/VTCN1/PLA2G2D/LGALS9C/NFKBIZ/HLA-DRB1/LRRC32/CD70/CAV1/EFNB1/IL10/EBI3/RAG1/IL20RB/NOD2/VAV1/NCK2/SIRPB1/IDO1/MDK/RARA/CEBPB/ARG2/ANXA1/VNN1/PCK1/IHH/IRF1/CD74/HLA-A/SLC46A2/CCL2/IGF1/CCL19/DOCK8/DTX1/FGL2/CEACAM1/TNFRSF1B/LGALS9/TCF7/SPINK5/RUNX1/FOXP3/LMO1/PLA2G2F/LAT/SOCS1/LOXL3/NLRP3/CD55/CYP26…	88
BP	GO:0006936	muscle contraction	93/2786	352/18862	7.05549046001117e-09	6.22543275883339e-07	4.50306302888948e-07	SULF2/HSPB6/MYBPC2/CD38/P2RX2/LMOD3/SLC8A1/EHD3/TBX2/MYL3/DSG2/SNTB1/MYL4/SCN5A/ACE2/DYSF/TNNI3/NEUROG1/TRIM72/CHRNB2/P2RX4/TNNT1/DES/CAV1/CAMK2D/TNNT3/CHGA/SPX/ANKRD2/FKBP1B/MYBPC3/MYL9/GPER1/ARG2/ADORA1/KCNQ1/CASQ2/SCNN1B/SORBS3/TNNI2/TRIM63/PRKACA/TMOD1/CACNA1H/GNAO1/PROK2/MYOM3/EDNRA/RYR1/CXCR4/KCNJ12/GJA1/GDNF/HCN4/ANK2/KCNN2/SSPN/MYL7/TBXA2R/KCNA1/EDNRB/MYLK2/SLC8A3/NMUR1/SORBS1/TACR1/GHRL/…	93
BP	GO:0042363	fat-soluble vitamin catabolic process	2786-11-01	12/18862	7.45138196467149e-09	6.47946257797521e-07	4.6868112647354e-07	FGF23/CYP2W1/CRABP1/CYP26C1/CYP24A1/CYP4F2/CYP4F11/CYP4F3/CYP26A1/CYP26B1/CYP4F12	11
BP	GO:0001654	eye development	94/2786	359/18862	9.51986299826685e-09	8.15988256994301e-07	5.90231505892545e-07	SLC6A3/USH1C/SLC39A5/PITX2/NAGLU/GJA8/DLX2/LAMA1/TWIST1/TBX2/CRYGD/WT1/KLF4/SMOC1/MFSD2A/TGFBR2/SHH/SOX8/CABP4/PROX1/NRL/MEIS3/PDGFRA/WNT5B/STRA6/BCL11B/WNT7B/RING1/MEGF11/TENM3/GRHL3/ALDH1A3/GDF11/RCN1/RAX/LIM2/RET/VAX2/PRPH2/FOXC2/PDE6B/NEUROD1/WNT6/ROM1/CRYBA1/RS1/FGF2/ANGPTL7/GPM6A/PRSS56/TMOD1/PDGFRB/IHH/OBSL1/LAMC3/SIX6/GNAT1/ACVRL1/WNT7A/CRYBA2/WNT9A/ARHGEF15/FOXF2/NEUROD4/NECTIN1/SLC17A7/…	94
BP	GO:0032944	regulation of mononuclear cell proliferation	66/2786	223/18862	9.92393821208193e-09	8.3864266580974e-07	6.06618194935712e-07	CD38/ICOSLG/FLT3LG/RAC2/LGALS9B/IL18/IL27/IL12A/VCAM1/TGFBR2/SHH/HES1/TNFSF9/IRS2/IL13/VTCN1/PLA2G2D/LGALS9C/CHRNB2/HLA-DRB1/LRRC32/WNT3A/CD70/EFNB1/IL10/EBI3/IL20RB/MYD88/NCK2/IDO1/CLCF1/CEBPB/ARG2/ANXA1/INPP5D/IHH/IRF1/CD74/HLA-A/TNFRSF4/MIF/IGF1/CCL19/TNFRSF1B/LGALS9/BTK/FOXP3/LMO1/PLA2G2F/MZB1/BLK/CD55/LEP/CD86/CD276/FOXJ1/CD274/VSIR/IL23R/IL7/BMP4/SH3RF1/IL4/GAL/IGF2/IL27RA	66
BP	GO:0060326	cell chemotaxis	83/2786	306/18862	1.2472955417539e-08	1.03941295146158e-06	7.51842034890543e-07	IL34/HOXB9/RAC2/CXCL3/VEGFC/IL12A/CXCL1/CXCL5/VCAM1/LOX/CSF1R/PDGFRA/GREM1/CCL21/MPP1/LBP/CCL25/RARRES2/CCR1/CXCL12/P2RX4/ITGB2/IL10/CHGA/NOD2/VAV1/MDK/ANXA1/CCL1/S100A9/CSF3R/DPEP1/C10orf99/FGF2/C3AR1/PRSS56/S100A14/PDGFRB/SLAMF8/LPAR1/CD74/CXCR4/SAA1/MIF/CCL2/CCL19/FFAR2/LGALS9/CX3CL1/KDR/CCL28/EDNRB/SLIT2/STK39/CXCR2/CCR8/HRG/SMOC2/VEGFB/C5AR1/KIT/CXCR3/SCG2/C5AR2/EGR3/ALOX5/NR4A1/ADGRE2/IL4/J…	83
BP	GO:0050727	regulation of inflammatory response	95/2786	366/18862	1.271731106891e-08	1.04525844402e-06	7.56070274507802e-07	MGLL/BRD4/GGT1/KLF4/IL18/TLR3/SOCS3/TTBK1/ACE2/PPARG/ENPP3/FNDC4/IL13/ADCYAP1/LPL/LBP/OSMR/PROC/CTSC/NUPR1/PLA2G2D/NFKBIZ/IFI35/HLA-DRB1/LILRA5/TLR2/PGLYRP2/C2CD4A/C2CD4B/IL10/PTGS2/NMI/IL20RB/MYD88/NOD2/IDO1/MDK/SMPDL3B/NLRP6/CEBPB/GPER1/ADORA1/CASP1/ANXA1/CCL1/S100A9/GPRC5B/SLAMF8/GPR17/SAA1/TGM2/IGF1/PLA2G2A/FFAR2/F12/NFKBIA/CEBPA/TNFRSF1B/CX3CL1/METRNL/APOE/PLA2G3/ESR1/EDNRB/AGT/BTK/STK39/RIP…	95
BP	GO:0048732	gland development	104/2786	413/18862	1.4903733020951e-08	1.20841078548251e-06	8.74083801499016e-07	LSR/SLC6A3/NTN1/SULF2/PITX2/WNT3/HOXB9/LAMA1/TBX2/WT1/STAT5A/GDF7/HAND2/MSX1/PLAG1/PLXNA1/TGFBR2/SHH/HNF4A/CSF1R/HMGCL/HES1/PROX1/IRS2/PDGFRA/ADCYAP1/TCF21/OTP/STRA6/BCL11B/WNT7B/GHRHR/ALDH1A3/EGF/NKX2-8/TP63/WNT3A/WNT1/CAV1/NKX2-1/IL10/RAG1/ASS1/FGF8/MDK/NR5A1/HOXD3/GCM2/PSAPL1/CEBPB/ANXA1/SOCS2/PCK1/NOG/BAAT/IHH/HMOX1/CELA1/LHX3/TGFB1/DBP/MESP1/SLC46A2/TGM2/NKX3-1/ONECUT1/HK2/CEBPA/CEACAM1/CCKB…	104
BP	GO:0030001	metal ion transport	118/2786	486/18862	1.53803962043152e-08	1.22876792650036e-06	8.88808800168591e-07	SLC39A5/RAMP2/CACNA1F/P2RX2/SLC8A1/CDH23/JPH2/ATP1A3/TRPM6/EHD3/APLNR/CRACR2B/REM1/TMEM37/CACNA1A/CAMK2A/CRHR1/CD84/CYSLTR1/CACNA1I/CACNA2D2/RRAD/LACRT/PKD1L2/SLC39A2/RASA3/NIPAL4/BDKRB1/PLCG2/IL13/PKD1L1/CCL21/GPR35/CHRNB2/EGF/LILRA5/CCR1/CXCL12/WNT3A/P2RX4/DRD4/CAV1/CAMK2D/UBASH3B/ATP1B2/GRIN3A/ATP2B3/GJA4/FKBP1B/TRPC6/GRIN2D/GPER1/KCNQ1/CASQ2/FGF2/PRKACA/GPM6A/CACNG7/PDGFRB/CACNA1H/TRPC3/GNAO1…	118
BP	GO:0014046	dopamine secretion	19/2786	33/18862	1.57691883900879e-08	1.22876792650036e-06	8.88808800168591e-07	SYT13/CHRNB2/CXCL12/SYT17/SYT1/PRKN/PINK1/CHRNA4/GDNF/SYT6/SYT12/SYT3/SYT8/DRD2/CNR1/SYT5/SNCG/SYT10/FGF20	19
BP	GO:0014059	regulation of dopamine secretion	19/2786	33/18862	1.57691883900879e-08	1.22876792650036e-06	8.88808800168591e-07	SYT13/CHRNB2/CXCL12/SYT17/SYT1/PRKN/PINK1/CHRNA4/GDNF/SYT6/SYT12/SYT3/SYT8/DRD2/CNR1/SYT5/SNCG/SYT10/FGF20	19
BP	GO:0050767	regulation of neurogenesis	91/2786	348/18862	1.74907154655507e-08	1.34543965119621e-06	9.7320134769859e-07	NTN1/IL34/NGFR/EGR2/NKX2-2/WNT3/DLX2/SHANK3/VEGFC/MAP6/RELN/EFNB3/PLAG1/PLXNA1/TTBK1/SHH/SOX8/PPARG/HES1/BHLHE40/SEMA4G/ADCYAP1/OTP/FN1/MAG/CRABP2/TLR2/CXCL12/CUX2/WNT3A/ETV5/SEMA5B/HES2/LIN28A/SLITRK1/DAAM2/MDK/BRINP1/TRPC6/CLCF1/GPER1/DRAXIN/BHLHE41/SEMA6B/PLXNA2/NOG/HES7/RNF112/OBSL1/CXCR4/TGFB1/SEMA3F/HEY2/WNT7A/TNFRSF1B/CX3CL1/TENM4/NFATC4/GPR37L1/SLIT2/BMP7/WNT2/DRD2/OMG/PLXNC1/NKX6-1/RND2/…	91
BP	GO:0003073	regulation of systemic arterial blood pressure	35/2786	90/18862	1.79520498164658e-08	1.36344682150373e-06	9.86226534221032e-07	P2RX2/KLK3/ACE2/TNNI3/SERPINF2/CAMK2N1/HSD11B2/ECE1/KLK2/RARRES2/ACE/SPX/DRD5/CYP11B2/CORO2B/ENPEP/ASIC2/KLK1/ADORA1/NOX1/GJA1/GPR37L1/CYP4F2/AGT/POSTN/ADRA1D/DRD2/AVP/CYP4F12/CES1/REN/OR51E2/CALCA/AVPR1B/EDN2	35
BP	GO:0048483	autonomic nervous system development	23/2786	46/18862	1.86049549352109e-08	1.39537162014082e-06	1.00931880523519e-06	EGR2/NTRK1/GBX2/HAND2/VCAM1/SOX8/HES1/FN1/TP63/GFRA3/RET/ISX/EDNRA/HOXB2/SEMA3F/GDNF/KIF26A/EDNRB/INSM1/NRP2/SEMA3A/SOX10/PLXNA4	23
BP	GO:0030104	water homeostasis	32/2786	79/18862	2.29630183730742e-08	1.6764528396172e-06	1.21263422065644e-06	LSR/AQP4/PRKAR2B/AQP2/ADCY5/SCTR/BPIFA1/GHRHR/HRNR/GRHL3/TP63/CYP11B2/SCNN1B/PRKACA/FLG/SFN/SCT/ALOX12B/ATP6V1B1/CYP4F2/AQP3/CYP26B1/AVP/FA2H/CYP4F12/TRPV4/AQP1/PRKAR1B/ADCY7/ADCY4/ADCY2/ADCY8	32
BP	GO:0097529	myeloid leukocyte migration	64/2786	218/18862	2.32623405713213e-08	1.6764528396172e-06	1.21263422065644e-06	IL34/CD177/RAC2/CXCL3/VEGFC/CXCL1/CXCL5/CSF1R/GREM1/CCL21/MPP1/LBP/CD99/CCL25/RARRES2/CCR1/CXCL12/P2RX4/ITGB2/CHGA/PRTN3/MYD88/NOD2/VAV1/MDK/ANXA1/CCL1/S100A9/ROR2/CSF3R/DPEP1/C3AR1/S100A14/SLAMF8/CD74/SAA1/MIF/MMP14/CCL2/CCL19/CX3CL1/EDNRB/SLIT2/CXCR2/VEGFB/C5AR1/SIRPA/KIT/SCG2/C5AR2/TRIM55/ADGRE2/IL4/JAM3/GP2/XG/CX3CR1/PDE4B/PGF/CALCA/JAML/AZU1/FLT1/EDN2	64
BP	GO:0002526	acute inflammatory response	39/2786	107/18862	2.35144548216985e-08	1.6764528396172e-06	1.21263422065644e-06	TFR2/VCAM1/PPARG/SERPINF2/ADCYAP1/FN1/LBP/OSMR/NUPR1/PLA2G2D/C2CD4A/C2CD4B/SAA4/ORM1/PTGS2/ASS1/IL20RB/SAA2/CEBPB/ADORA1/VNN1/ORM2/SAA1/FFAR2/F12/EDNRB/BTK/SERPINA3/NPY5R/NLRP3/PLSCR1/CNR1/SERPINA1/PTGER3/C3/IL4/MBL2/F3/DNASE1L3	39
BP	GO:0043010	camera-type eye development	83/2786	310/18862	2.36157481085285e-08	1.6764528396172e-06	1.21263422065644e-06	SLC6A3/USH1C/PITX2/NAGLU/GJA8/DLX2/LAMA1/TWIST1/TBX2/CRYGD/WT1/KLF4/MFSD2A/TGFBR2/SHH/SOX8/CABP4/PROX1/NRL/PDGFRA/WNT5B/STRA6/BCL11B/WNT7B/RING1/MEGF11/TENM3/GRHL3/ALDH1A3/GDF11/RCN1/RAX/LIM2/RET/VAX2/PRPH2/FOXC2/PDE6B/NEUROD1/WNT6/ROM1/CRYBA1/RS1/FGF2/ANGPTL7/GPM6A/PRSS56/TMOD1/PDGFRB/IHH/OBSL1/LAMC3/GNAT1/ACVRL1/WNT7A/CRYBA2/WNT9A/ARHGEF15/FOXF2/NEUROD4/NECTIN1/SLC17A7/BIRC7/NES/BMP7/WNT2/DRD2/…	83
BP	GO:0001655	urogenital system development	85/2786	320/18862	2.38236375175154e-08	1.6764528396172e-06	1.21263422065644e-06	SULF2/FMN1/FAT4/OVOL1/GCNT3/CITED1/WT1/HOXA11/PLAG1/AQP2/HPGD/SHH/SOX8/HES1/PROX1/PDGFRA/GREM1/TCF21/STRA6/WNT7B/GDF11/DCHS1/TP63/DCHS2/ACE/WNT1/PODXL/RET/LIN28A/ASS1/FGF8/FOXC2/SLC34A1/ENPEP/SMAD6/PSAPL1/ARG2/ANXA1/FRAS1/WNT6/COL4A4/FGF2/NOG/PDGFRB/MTSS1/NKX3-1/GDNF/HOXD13/ESR1/AGT/SLIT2/NPHS1/SFRP1/CRLF1/FGFR2/BMP7/CYP26A1/GLI1/RARB/CYP26B1/PAX2/FOXJ1/WNT9B/FREM2/SMAD7/WNT11/ALOX15B/RBP4/FOXB1/…	85
BP	GO:0048864	stem cell development	33/2786	83/18862	2.40291573678466e-08	1.6764528396172e-06	1.21263422065644e-06	PITX2/TWIST1/SNAI2/GBX2/HAND2/SHH/SOX8/HES1/SEMA4G/FN1/EFNB1/RET/SEMA5B/FOXC2/CYP26C1/SEMA6B/RADIL/EDNRA/SEMA3F/GDNF/WNT7A/EDNRB/BMP7/NRTN/NRP2/SEMA3A/SOX10/FOLR1/BMP4/LAMA5/SEMA3G/SEMA5A/ERBB4	33
BP	GO:0014706	striated muscle tissue development	91/2786	351/18862	2.720427648568e-08	1.87615699901242e-06	1.35708689595232e-06	ASB2/HMG20B/EGR2/GPC1/P2RX2/LMOD3/SLC8A1/JPH2/TWIST1/FHOD3/TBX2/WT1/ERBB3/MYL3/SOX15/DSG2/GATA5/LOX/ENG/TGFBR2/SHH/SOX8/PROX1/TNNI3/PDGFRA/GREM1/TCF21/ALPK2/NUPR1/WNT3A/EYA2/CAV1/SORBS2/FGF8/FOXC2/MYBPC3/MYO18B/FGF2/NOG/PDGFRB/OBSL1/FKBP1A/RYR1/GJA1/TGFB1/MESP1/IGF1/POPDC3/VAMP5/HEY2/TBX5/TENM4/ADAMTS9/PGM5/SELENON/RUNX1/MYLK2/CAV2/MAPK11/NPHS1/NDRG4/NEBL/FGFR2/BMP7/GLI1/WNT2/MYOD1/RARB/PLN/CYP26…	91
BP	GO:0014032	neural crest cell development	32/2786	80/18862	3.28798613579002e-08	2.24180872894774e-06	1.62157498060553e-06	PITX2/TWIST1/SNAI2/GBX2/HAND2/SHH/SOX8/HES1/SEMA4G/FN1/EFNB1/RET/SEMA5B/FOXC2/CYP26C1/SEMA6B/RADIL/EDNRA/SEMA3F/GDNF/EDNRB/BMP7/NRTN/NRP2/SEMA3A/SOX10/FOLR1/BMP4/LAMA5/SEMA3G/SEMA5A/ERBB4	32
BP	GO:0014031	mesenchymal cell development	33/2786	84/18862	3.3998033394253e-08	2.29200225129796e-06	1.65788162843885e-06	PITX2/TWIST1/SNAI2/GBX2/HAND2/SHH/SOX8/HES1/SEMA4G/FN1/EFNB1/RET/SEMA5B/FOXC2/CYP26C1/SEMA6B/RADIL/EDNRA/SEMA3F/HEY2/GDNF/EDNRB/BMP7/NRTN/NRP2/SEMA3A/SOX10/FOLR1/BMP4/LAMA5/SEMA3G/SEMA5A/ERBB4	33
BP	GO:0042063	gliogenesis	77/2786	283/18862	3.59482331975087e-08	2.39654887983391e-06	1.73350368974653e-06	IL34/EGR2/GPC1/NKX2-2/DLX2/CSPG5/ERBB3/RELN/PLAG1/TTBK1/SHH/SOX8/CSF1R/PPARG/HES1/ADCYAP1/SLC45A3/CSPG4/MAG/MYRF/TLR2/GCM1/P2RX4/OLIG1/ETV5/NKX2-1/ATP1B2/LIN28A/DAAM2/MDK/CLCF1/GCM2/ANXA1/S100A9/ROR2/CDK5R2/NOG/RNF112/LPAR1/POU3F1/LAMC3/CXCR4/NDRG1/TGFB1/GPR17/MMP14/CCL2/DTX1/TNFRSF1B/CX3CL1/TENM4/HDAC10/GPR37L1/SLC8A3/PRX/P2RY1/PAX2/NKX6-1/C5AR1/CDK5R1/FGF5/FOXG1/FA2H/PRDM8/MT3/SOX10/KLF15/SOX2/…	77
BP	GO:0045785	positive regulation of cell adhesion	105/2786	425/18862	3.68694034497395e-08	2.4309496780048e-06	1.75838693375681e-06	FUT4/ICOSLG/SFRP2/FMN1/CD5/CSPG5/EFNB3/IL18/CEACAM6/IL12A/VCAM1/TGFBR2/SHH/HES1/TNFSF9/SERPINF2/ITGA6/CCL21/FN1/ADAM19/TNFRSF18/CCL25/NFKBIZ/HLA-DRB1/HYAL1/CXCL12/WNT3A/CCDC80/ITGB2/CD70/CAV1/EFNB1/IL10/PODXL/EBI3/RET/RAG1/DUSP26/NOD2/VAV1/FOXA2/FUT3/FOXC2/EGFLAM/NCK2/SIRPB1/MDK/RARA/ANXA1/VNN1/EGFL6/PCK1/IHH/CD74/HLA-A/SAA1/VWC2/TGM2/CCL2/IGF1/CCL19/DOCK8/FBLN2/LGALS9/CX3CL1/KDR/CCL28/RUNX1/FOXP…	105
BP	GO:0071715	icosanoid transport	24/2786	51/18862	4.13797199436283e-08	2.69867738762793e-06	1.9520433103842e-06	NMB/ABCC6/NOS2/PLA2G2D/P2RX4/ACE/ABCC4/DRD4/ANXA1/ABCC2/SLCO2A1/SLCO3A1/SSTR4/PLA2G2A/PLA2G3/CYP4F2/PLA2G2F/DRD2/LEP/BDKRB2/PLA2G5/PLA2G2C/AVPR1B/PROCA1	24
BP	GO:0042110	T cell activation	114/2786	474/18862	4.65578315533871e-08	3.00373106796046e-06	2.17269880582473e-06	RSAD2/ICOSLG/CD2/CD5/RAC2/LGALS9B/EFNB3/IL18/IL27/LCP1/IL12A/PSMB11/VCAM1/TGFBR2/SHH/HES1/TNFSF9/ZFP36L1/NRARP/CCL21/BCL11B/TNFRSF18/CD7/VTCN1/PLA2G2D/LGALS9C/ZFP36L2/NFKBIZ/HLA-DRB1/LRRC32/WNT1/CD70/CAV1/EFNB1/IL10/CLEC4A/EBI3/RAG1/IL20RB/NOD2/TREML2/VAV1/FKBP1B/NCK2/SIRPB1/IDO1/MDK/RARA/BCL3/CEBPB/ARG2/ANXA1/VNN1/NHEJ1/PCK1/IHH/FKBP1A/IRF1/CD74/HLA-A/TNFRSF4/SLC46A2/CCL2/IGF1/CCL19/DOCK8/DTX1/F…	114
BP	GO:0007193	adenylate cyclase-inhibiting G protein-coupled receptor signaling pathway	33/2786	85/18862	4.77406946295223e-08	3.04727838060781e-06	2.20419802863965e-06	HTR4/NPY1R/MTNR1A/AKAP12/ADCY5/CHRM5/DRD4/GRM4/INSL3/PSAPL1/ADORA1/LPAR1/HTR5A/GRM2/EDNRA/GNAT1/OPRD1/GPR37L1/P2RY1/HTR1D/DRD2/HRH4/GNAI1/MCHR1/HTR1F/GNAL/ADCY7/PDE2A/ADCY4/ADCY2/RGS2/PALM/ADCY8	33
BP	GO:1903037	regulation of leukocyte cell-cell adhesion	86/2786	330/18862	5.05853862026937e-08	3.16039542529848e-06	2.28601935763257e-06	FUT4/ICOSLG/CD5/LGALS9B/KLF4/EFNB3/IL18/IL12A/VCAM1/TGFBR2/SHH/HES1/TNFSF9/NRARP/CCL21/CCL25/VTCN1/PLA2G2D/LGALS9C/NFKBIZ/HLA-DRB1/LRRC32/CXCL12/ADTRP/ITGB2/CD70/CAV1/EFNB1/IL10/EBI3/RAG1/ASS1/IL20RB/NOD2/VAV1/NCK2/SIRPB1/IDO1/MDK/RARA/CEBPB/ARG2/ANXA1/VNN1/PCK1/IHH/IRF1/CD74/HLA-A/CCL2/IGF1/CCL19/DOCK8/DTX1/FGL2/CEACAM1/LGALS9/CCL28/RUNX1/FOXP3/PLA2G2F/SOCS1/LOXL3/NLRP3/CD55/LEP/CD86/CD276/FOXJ1…	86
BP	GO:0048738	cardiac muscle tissue development	61/2786	208/18862	5.12944011084583e-08	3.16039542529848e-06	2.28601935763257e-06	SLC8A1/JPH2/FHOD3/TBX2/WT1/ERBB3/MYL3/DSG2/GATA5/ENG/TGFBR2/PROX1/TNNI3/PDGFRA/GREM1/ALPK2/WNT3A/SORBS2/FGF8/FOXC2/MYBPC3/MYO18B/FGF2/NOG/PDGFRB/OBSL1/FKBP1A/GJA1/TGFB1/MESP1/IGF1/HEY2/TBX5/TENM4/ADAMTS9/RUNX1/MYLK2/MAPK11/NDRG4/NEBL/FGFR2/BMP7/GLI1/WNT2/RARB/PLN/RGS4/NKX2-6/SMAD7/NPRL3/RBP4/FGF3/LRRC10/BMP4/PI16/TNNT2/FGF20/MYH7/RGS2/FOXH1/ERBB4	61
BP	GO:0035725	sodium ion transmembrane transport	53/2786	171/18862	5.15149452282395e-08	3.16039542529848e-06	2.28601935763257e-06	SLC6A3/SLC6A15/SLC8A1/ATP1A3/SLC6A17/SCN3A/CACNA1I/ASIC4/SCN5A/SCN2A/BPIFA1/SLC5A2/DRD4/FXYD5/SLC6A9/CAMK2D/ATP1B2/SLC9C1/SLC6A12/SLC34A1/ASIC2/SLC5A1/SLC6A7/NETO2/SCNN1B/SLC5A10/HCN2/CACNA1H/SLC6A1/ASIC3/HCN4/SLC24A2/ATP1A4/TESC/SLC17A7/STK39/SLC8A2/SLC24A4/ATP12A/SLC8A3/SLC6A20/GLRX/SLC6A13/SCN4A/SCN4B/ATP4B/SLC17A4/FXYD2/FXYD7/FXYD6/SCN1B/PCSK9/HECW2	53
BP	GO:0072073	kidney epithelium development	44/2786	131/18862	5.16197919465418e-08	3.16039542529848e-06	2.28601935763257e-06	FMN1/FAT4/CITED1/WT1/HOXA11/SHH/SOX8/HES1/GREM1/TCF21/WNT7B/GDF11/DCHS1/WNT1/PODXL/RET/FGF8/FOXC2/SMAD6/ARG2/WNT6/FGF2/NOG/MTSS1/GDNF/AGT/SLIT2/NPHS1/SFRP1/CRLF1/FGFR2/BMP7/RARB/PAX2/FOXJ1/WNT9B/SMAD7/WNT11/KLF15/BMP4/LZTS2/LAMA5/CD34/PAX8	44
BP	GO:0060537	muscle tissue development	94/2786	371/18862	5.32401925972718e-08	3.22667833922859e-06	2.33396399870868e-06	ASB2/HMG20B/EGR2/GPC1/P2RX2/LMOD3/SLC8A1/JPH2/TWIST1/FHOD3/TBX2/WT1/ERBB3/MYL3/SOX15/DSG2/GATA5/LOX/ENG/TGFBR2/SHH/SOX8/PROX1/TNNI3/PDGFRA/GREM1/TCF21/STRA6/ALPK2/NUPR1/WNT3A/EYA2/CAV1/SORBS2/FGF8/FOXC2/MYBPC3/MYO18B/FGF2/NOG/PDGFRB/PPARGC1A/IHH/OBSL1/FKBP1A/RYR1/GJA1/TGFB1/MESP1/IGF1/POPDC3/VAMP5/HEY2/TBX5/TENM4/ADAMTS9/PGM5/SELENON/RUNX1/MYLK2/CAV2/MAPK11/NPHS1/NDRG4/NEBL/FGFR2/BMP7/GLI1/WNT2/M…	94
[truncated: 5,133 more rows]

## Sheet: TableS8BRD4inhibitorsGOprograms
TableS8:GO analysis of genes commonly downregulated by AZD5153 and JQ1 in 42D cells (log2FC>1.5)
ONTOLOGY	ID	Description	GeneRatio	BgRatio	pvalue	p.adjust	qvalue	geneID	Count
[truncated: 5,724 more rows]

## Sheet: TableS9TableS7BRD4inhibitorsGOp
TableS9:GO analysis of genes commonly downregulated by AZD5153 and JQ1 in H660 cells (log2FC>1.5)
ONTOLOGY	ID	Description	GeneRatio	BgRatio	pvalue	p.adjust	qvalue	geneID	Count
[truncated: 4,779 more rows]

## Sheet: TableS10LuCaP145.2GOanalysis
TableS10:GO analysis of genes downregulated by AZD5153 in LuCaP145.2 tumors (log2FC>1.5)
[truncated: 4,993 more rows]

## Sheet: TableS11LuCaP145.2GOanal
Table11:GO analysis of genes downregulated by JQ1 in LuCaP145.2 tumors (log2FC>1.5)
[truncated: 4,134 more rows]
