# Supplementary material for: Effective therapeutic targeting of tumor lineage plasticity in neuroendocrine prostate cancer by BRD4 inhibitors
Source: Acta Pharm Sin B. 2025 Jan 22;15(3):1415–29. doi: 10.1016/j.apsb.2025.01.007 (PMC12069891; doi:10.1016/j.apsb.2025.01.007)
Supplement: Multimedia component 3 [file mmc3.xlsx]

## Sheet: TableS12
Table 12: Manorm normalized peak intensity (Vehicle and AZD5153 )
	Start	End	Vehicle	AZD5153
chr1	11185	11386	2571.9	2795.17
chr1	18527	18787	874.603	680.219
chr1	29630	30063	2186.3	1959.55
chr1	34643	35136	769.525	504.236
chr1	79368	79520	82.5648	149.204
chr1	91343	91474	216.177	177.138
chr1	96599	96796	211.736	201.138
chr1	131913	132342	305.64	325.404
chr1	133114	133770	379.412	391.889
chr1	136311	136930	320.108	301.293
chr1	138957	139231	211.168	215.57
chr1	237684	237839	394.632	368.897
chr1	243014	243155	199.236	203.413
chr1	327990	328163	173.064	156.359
chr1	329745	330207	464.677	484.42
chr1	385228	386096	86.3872	230.243
chr1	416533	416884	1117.83	777.495
chr1	441452	441708	501.687	350.297
chr1	442053	442465	481.645	307.469
chr1	461873	462015	473.367	339.104
chr1	463764	464035	842.09	1050.36
chr1	521472	521642	428.148	287.623
chr1	533662	533866	70.5276	86.2998
chr1	540481	540984	396.915	271.599
chr1	541196	541378	413.082	305.756
chr1	544727	546105	326.429	307.422
chr1	547641	547772	101.364	458.633
chr1	557834	557981	130.639	152.315
chr1	567920	568042	938450	1.96319e+07
chr1	569731	569986	650595	1.32937e+07
chr1	654081	654225	101.802	91.3682
chr1	658519	658746	346.957	331.918
chr1	659483	660010	483.622	489.52
chr1	661585	661763	194.664	225.006
chr1	664465	664717	190.904	204.522
chr1	668842	668959	105.958	209.227
chr1	714940	715059	3447.52	4286.41
chr1	739931	740369	365.826	318.729
chr1	767621	767838	207.502	189.073
chr1	805075	805546	357.542	273.726
chr1	808740	808960	130.005	130.847
chr1	809102	809254	129.005	147.523
chr1	812327	812991	296.963	327.734
chr1	824978	825198	83.8724	230.17
chr1	834203	834351	42.1865	60.0907
chr1	839961	840231	174.141	121.695
chr1	842243	842402	51.6983	49.6973
chr1	846123	846255	43.8403	42.6205
chr1	846446	846797	41.9072	42.6004
chr1	848328	848476	65.4899	58.0241
chr1	849094	849342	71.439	79.2424
chr1	856542	856794	90.8016	92.4406
chr1	859099	859334	106.877	132.955
chr1	859860	860308	113.55	116.395
chr1	868557	868746	59.7702	54.4547
chr1	873572	873858	100.521	92.5397
chr1	874698	874882	71.7706	67.4787
chr1	875597	875929	87.254	87.6748
chr1	877074	877372	74.6109	46.374
chr1	895892	896014	65.1415	70.9345
chr1	901794	902471	80.7715	61.6797
chr1	911318	911948	211.432	307.225
chr1	913926	914113	78.9023	75.7894
chr1	916915	917177	44.5104	40.2995
chr1	918607	918734	43.161	46.1067
chr1	919651	919770	40.8564	40.2632
chr1	936041	936334	190.689	166.108
chr1	937227	937436	116.493	69.0067
chr1	955486	955711	426.016	444.868
chr1	956558	956704	97.478	100.797
chr1	967913	968084	659.873	627.675
chr1	976079	976392	170.866	131.225
chr1	986121	986982	104.834	70.1106
chr1	993740	993900	88.9486	110.171
chr1	994779	995244	121.784	134.329
chr1	999305	999836	242.577	150.912
chr1	1009212	1009872	292.066	115.161
chr1	1058455	1058812	170.376	153.94
chr1	1068003	1068502	270.157	243.903
chr1	1071953	1072508	202.519	154.22
chr1	1080526	1080696	428.081	220.822
chr1	1085630	1085757	32.5477	30.9009
chr1	1100166	1100422	160.819	115.63
chr1	1127987	1128138	105.015	230.719
chr1	1134275	1134425	57.9306	47.4187
chr1	1141876	1142096	163.618	97.7778
chr1	1143454	1144019	192.201	95.5593
chr1	1149062	1149328	71.9833	67.481
chr1	1153429	1153718	41.7693	35.6243
chr1	1160674	1160933	122.089	89.1724
chr1	1172896	1173060	102.928	104.411
chr1	1173737	1174038	90.9628	122.051
chr1	1174936	1175155	63.0699	65.0393
chr1	1176317	1176474	64.1813	43.9612
chr1	1179777	1179947	56.9222	42.7384
chr1	1182067	1182190	62.8776	87.3724
chr1	1186380	1186499	559.165	452.273
chr1	1194153	1194307	48.4905	75.4009
chr1	1217006	1217936	239.423	196.582
chr1	1221112	1221266	120.197	74.9442
chr1	1223318	1223480	132.171	145.176
chr1	1225645	1225781	185.614	89.5673
chr1	1226567	1227649	251.783	160.584
chr1	1235566	1235685	90.2879	101.899
chr1	1235875	1236029	90.9215	101.907
chr1	1238642	1238787	87.2915	84.1324
chr1	1244556	1244805	440.497	562.492
chr1	1247644	1247937	134.904	67.9299
chr1	1280133	1280411	73.9662	61.6225
chr1	1283430	1283553	104.255	98.4982
chr1	1290692	1291065	125.007	91.567
chr1	1292219	1292346	56.7434	57.9365
chr1	1297465	1297647	55.3567	69.6395
chr1	1299692	1299927	86.0316	105.397
chr1	1314052	1314196	136.798	123.768
chr1	1353426	1353574	143.962	160.835
chr1	1355283	1355730	210.901	183.098
chr1	1362102	1362688	251.233	214.759
chr1	1369294	1369458	701.471	561.569
chr1	1376268	1377399	221.731	166.373
chr1	1377526	1377971	149.661	103.635
chr1	1386065	1386232	70.7589	112.268
chr1	1387571	1388082	104.544	135.301
chr1	1388541	1388678	105.486	149.59
chr1	1391227	1391737	109.995	113.98
chr1	1407696	1407851	578.844	716.662
chr1	1436226	1436386	128.246	190.506
chr1	1459523	1459752	115.755	106.915
chr1	1469016	1469176	95.667	141.115
chr1	1475107	1475275	291.127	157.219
chr1	1475610	1476306	290.343	154.809
chr1	1486415	1486617	62.8169	49.7995
chr1	1487457	1487696	59.33	39.2552
chr1	1490326	1490522	67.8189	80.3756
chr1	1518388	1518767	60.9576	88.5208
chr1	1519015	1519261	72.624	118.211
chr1	1521512	1521983	112.251	172.337
chr1	1529975	1530249	173.509	153.969
chr1	1532937	1533278	76.9927	75.7698
chr1	1540964	1541892	227.09	289.328
chr1	1567445	1567756	103.505	90.2003
chr1	1568269	1568422	124.105	112.936
chr1	1573967	1574101	56.8101	74.3533
chr1	1610065	1610609	96.9501	59.4428
chr1	1631506	1631685	107.131	105.641
chr1	1671716	1671891	40.4816	58.8971
chr1	1684840	1685172	104.937	52.424
chr1	1695618	1695996	181.419	139.679
chr1	1760527	1760774	54.4674	74.3201
chr1	1765002	1765165	35.2016	7.90448
chr1	1790158	1790347	75.7976	52.2442
chr1	1790691	1790973	78.6773	59.3117
chr1	1804616	1805119	104.561	90.21
chr1	1805326	1805672	109.437	106.852
chr1	1813119	1813561	96.1433	107.891
chr1	1826095	1826220	83.919	105.37
chr1	1828690	1828874	115.117	128.3
chr1	1830436	1830883	70.4081	101.632
chr1	1837740	1837939	276.252	204.115
chr1	1857235	1857351	95.5666	101.96
chr1	1860991	1861854	198.966	139.816
chr1	1887141	1887902	221.71	139.975
chr1	1905762	1906120	149.233	69.1875
chr1	1908252	1908413	51.8616	81.3226
chr1	1916786	1917134	65.3486	52.1623
chr1	1920536	1921006	69.5997	53.3697
chr1	1933418	1933558	44.4147	49.6174
chr1	1935139	1935389	51.8997	50.8672
chr1	1940745	1941100	70.0744	89.83
chr1	1946292	1946948	134.819	62.0146
chr1	1950679	1950904	78.5577	68.7201
chr1	1953096	1953293	58.439	59.126
chr1	1957009	1957336	65.4003	66.2384
chr1	1961647	1961995	61.1298	67.3644
chr1	1963664	1963936	78.5147	55.7859
chr1	1974360	1974713	159.483	156.223
chr1	1976360	1976526	122.127	142.671
chr1	1977994	1978179	309.102	223.69
chr1	1980946	1981161	810.094	1046.21
chr1	2040117	2040270	54.6476	25.262
chr1	2053343	2053551	45.6336	141.196
chr1	2055952	2056091	57.2741	142.717
chr1	2058002	2058206	59.4587	63.8257
chr1	2058911	2059069	56.264	43.9003
chr1	2136221	2136362	325.855	364.505
chr1	2160643	2161027	233.06	190.51
chr1	2168297	2168974	114.416	114.028
chr1	2169213	2169480	127.469	112.968
chr1	2170145	2170494	78.5171	72.252
chr1	2179991	2180269	57.9662	63.8087
chr1	2183265	2183430	41.1159	60.0743
chr1	2200990	2201276	58.142	96.7151
chr1	2207304	2207941	81.1149	87.6077
chr1	2220407	2220908	107.28	43.0251
chr1	2221185	2221466	115.073	54.8323
chr1	2242908	2243479	102.267	87.822
chr1	2244510	2244658	53.2705	94.2732
chr1	2248993	2249386	70.8134	78.0577
chr1	2252221	2252473	54.8447	55.5748
chr1	2253774	2254206	80.4004	74.6262
chr1	2257934	2258271	71.9783	51.0433
chr1	2267140	2267734	82.3579	116
chr1	2279623	2279759	64.6507	56.8436
chr1	2284036	2284624	55.2149	61.4327
chr1	2288071	2288216	41.8023	54.2492
chr1	2307286	2307556	74.2241	58.1007
chr1	2307869	2308140	91.1146	82.9891
chr1	2309920	2310154	133.526	85.6965
chr1	2313271	2313549	230.867	129.246
chr1	2314152	2314268	226.946	126.827
chr1	2337930	2338591	127.8	74.9925
chr1	2369434	2369921	59.1606	103.802
chr1	2371856	2371997	97.3477	264.009
chr1	2379347	2379814	102.723	57.1226
chr1	2384198	2384342	46.0569	57.8087
chr1	2391216	2391731	148.657	151.328
chr1	2395136	2395348	49.9949	32.2032
chr1	2398786	2398946	58.5629	68.5073
chr1	2400864	2400980	61.827	61.506
chr1	2402999	2403186	61.1996	60.3269
chr1	2406500	2406817	56.9696	116.729
chr1	2422924	2423047	47.4807	67.1851
chr1	2424821	2425092	60.5127	46.2716
chr1	2427740	2427986	105.627	60.6756
chr1	2428312	2429087	128.946	82.1085
chr1	2437025	2437183	66.3319	80.3569
chr1	2441184	2441360	93.3414	59.4191
chr1	2441599	2441811	91.3163	53.5227
chr1	2466202	2466802	102.766	99.6685
chr1	2473135	2473270	53.7849	17.1516
chr1	2477465	2477645	131.759	66.7301
chr1	2478431	2478554	134.953	65.5637
chr1	2487107	2487520	90.9726	77.084
chr1	2487805	2488266	93.6823	80.6507
chr1	2491152	2491340	42.8463	57.7649
chr1	2493464	2493597	50.1967	75.4286
chr1	2524275	2524553	75.9933	53.419
chr1	2525490	2525809	52.2874	36.8729
chr1	2574051	2574812	127.694	111.781
chr1	2575834	2576016	43.2151	65.9488
chr1	2588925	2589140	653.397	1322.77
chr1	2590278	2591120	644.64	1382.16
chr1	2591328	2591551	600.793	1367.49
chr1	2591674	2591823	596.125	1330.17
chr1	2599878	2600568	677.795	1317.07
chr1	2603542	2603861	776.413	1490.66
chr1	2603986	2604748	748.244	1424.14
chr1	2604908	2606152	637.183	1224.43
chr1	2607570	2607934	703.494	1259.23
chr1	2610560	2610885	701.615	1419.44
chr1	2611022	2611372	693.552	1383.22
chr1	2626416	2626561	363.088	775.673
chr1	2632564	2632727	197.584	303.383
chr1	2633402	2633832	207.275	255.274
chr1	2718242	2718403	68.8445	62.7503
chr1	2718706	2718836	68.2192	61.57
chr1	2738623	2738775	42.8738	54.2637
chr1	2783185	2783457	43.1067	32.153
chr1	2792450	2792753	44.559	57.7887
chr1	2843115	2843568	444.298	335.222
chr1	2896886	2897076	35.5589	32.0875
chr1	3052167	3052299	30.3415	35.5042
chr1	3081853	3082330	266.487	190.779
chr1	3084456	3084612	76.3216	60.468
chr1	3085364	3085499	62.1185	54.4768
chr1	3087188	3087563	42.3249	43.7686
chr1	3135873	3136024	30.987	18.2013
chr1	3229621	3229987	75.3787	39.3544
chr1	3230330	3230465	74.8645	44.0329
chr1	3237009	3237614	149.25	117.922
chr1	3250499	3250828	55.134	70.8094
chr1	3253901	3254269	57.6253	79.063
chr1	3269612	3269844	45.6126	37.983
chr1	3275994	3276523	51.0438	50.8584
chr1	3294941	3295575	65.8849	113.364
chr1	3297149	3297434	50.1995	49.6816
chr1	3321190	3321367	41.0712	40.2653
chr1	3326807	3327151	110.035	63.0618
chr1	3339295	3339456	71.908	99.293
chr1	3340034	3340309	70.9706	112.272
chr1	3341213	3341770	83.99	97.0916
chr1	3347926	3348072	46.8331	43.8154
chr1	3398964	3399307	86.4923	62.9014
chr1	3400434	3400834	65.001	87.403
chr1	3402370	3402657	83.9114	65.2355
chr1	3407862	3408075	125.619	109.385
chr1	3410945	3411627	134.771	86.8919
chr1	3420743	3421088	260.021	165.45
chr1	3421372	3422065	271.699	163.121
chr1	3429341	3429714	198.055	118.275
chr1	3430434	3430560	229.224	166.432
chr1	3430687	3430805	116.566	130.696
chr1	3431027	3431194	115.793	123.551
chr1	3442394	3443043	166.342	110.901
chr1	3446076	3446236	132.247	117.771
chr1	3447050	3447220	310.705	227.329
chr1	3454980	3455228	48.7772	42.6687
chr1	3456619	3457048	57.1131	63.7985
chr1	3463881	3464417	152.972	139.428
chr1	3467200	3467592	67.7411	89.7973
chr1	3471857	3472264	44.927	41.4675
chr1	3486653	3487531	173.297	85.9327
chr1	3494734	3494927	350.002	200.998
chr1	3500473	3500625	127.395	86.8401
chr1	3504086	3504328	115.003	40.7056
chr1	3507047	3507577	69.2221	49.8506
chr1	3511436	3511979	89.0927	118.467
chr1	3515880	3516318	127.94	92.7757
chr1	3527850	3528545	172.922	94.262
chr1	3535662	3535887	60.6105	55.6336
chr1	3542195	3542397	580.483	690.822
chr1	3568129	3568319	204.422	204.67
chr1	3576478	3576636	42.0947	10.2092
chr1	3591397	3591904	369.523	141.938
chr1	3612275	3612425	102.975	81.9138
chr1	3619995	3620157	51.7555	29.8906
chr1	3627862	3628070	32.7896	54.1104
chr1	3629715	3629912	43.0977	53.1
chr1	3633912	3634113	53.6507	47.3803
chr1	3635907	3636071	60.0695	47.437
chr1	3638014	3638153	45.465	51.9631
chr1	3641070	3641218	73.3881	56.9201
chr1	3646839	3646963	45.7859	41.4756
chr1	3679982	3680550	88.7617	67.6302
chr1	3693812	3693942	386.505	326.214
chr1	3716612	3716771	68.1086	39.3125
chr1	3718055	3718290	555.32	376.343
chr1	3726309	3726607	57.6622	106.131
chr1	3727752	3728288	88.9119	72.3467
chr1	3737556	3738148	102.367	65.3724
chr1	3774859	3774998	841.392	667.584
chr1	3779916	3780319	46.9611	81.237
chr1	3808719	3809127	126.338	102.261
chr1	3809248	3809613	124.778	109.377
chr1	3820128	3820254	232.154	196.518
chr1	3823913	3824065	138.621	150.023
chr1	3835705	3835821	59.6607	65.001
chr1	3844499	3845011	113.337	97.3993
chr1	4000557	4000701	211.346	180.698
chr1	4005768	4006050	231.474	201.327
chr1	4014881	4015201	174.744	97.8459
chr1	4015353	4015771	178.193	93.101
chr1	4016607	4016865	122.442	79.694
chr1	4024409	4024610	53.4768	29.901
chr1	4031998	4032420	39.9744	25.1788
chr1	4038797	4039313	135.224	98.7696
chr1	4042250	4042592	67.7886	83.9076
chr1	4047694	4048122	74.3819	35.842
chr1	4068003	4068325	68.7811	68.6239
chr1	4069032	4069347	48.1961	57.8368
chr1	4073463	4073715	53.6418	70.7891
chr1	4078671	4079609	169.431	114.5
chr1	4080719	4080838	48.035	51.993
chr1	4108137	4108572	91.7417	53.5255
chr1	4111426	4111706	67.1616	82.7218
chr1	4120934	4121290	70.1855	42.8327
chr1	4123114	4123342	32.3064	63.4158
chr1	4129562	4129773	72.6341	66.3114
chr1	4131547	4132094	104.744	92.5801
chr1	4138241	4138441	138.721	250.593
chr1	4142057	4142649	97.4057	87.7766
chr1	4143428	4144413	119.701	111.705
chr1	4148364	4148486	35.3565	30.9279
chr1	4150317	4150717	47.7302	62.508
chr1	4168403	4169727	177.109	119.33
chr1	4176317	4176487	46.5934	46.1438
chr1	4179545	4179748	39.8731	54.2223
chr1	4190818	4190967	50.9156	28.724
chr1	4210448	4210675	25.161	34.2792
chr1	4214431	4214616	36.6313	57.6694
chr1	4221333	4221463	69.6692	65.1074
chr1	4221757	4222099	73.207	54.5713
chr1	4223408	4223604	37.0681	56.5108
chr1	4232563	4232838	129.081	86.8519
chr1	4233274	4233629	118.271	64.291
chr1	4284841	4285013	74.3541	112.327
chr1	4285239	4285495	67.0439	98.0404
chr1	4288180	4288405	75.5319	73.3998
chr1	4351425	4351640	39.542	25.1758
chr1	4358520	4358983	58.9584	72.0335
chr1	4360147	4360351	39.6953	49.5587
chr1	4369756	4370798	177.804	144.435
chr1	4377402	4377659	35.3302	33.2437
chr1	4382892	4383258	67.1674	60.3863
chr1	4414048	4414476	50.0521	66.0515
chr1	4416749	4417081	31.6232	71.5614
chr1	4422410	4422983	63.8254	54.4923
chr1	4455362	4455522	183.598	206.841
chr1	4456261	4456387	209.827	225.185
chr1	4457371	4457551	435.517	523.242
chr1	4482712	4483268	62.4106	34.6096
chr1	4484496	4484628	28.6558	14.7439
chr1	4486065	4486902	72.885	47.5341
chr1	4529023	4529362	40.7888	47.2434
chr1	4554745	4554886	45.533	44.9672
chr1	4577763	4577883	26.0362	33.1366
chr1	4589552	4590091	150.17	111.973
chr1	4652464	4652621	47.7208	63.6776
chr1	4654397	4654723	63.2262	70.9116
chr1	4675142	4675433	50.7074	42.6861
chr1	4693493	4693659	124.587	335.561
chr1	4698055	4698442	46.0223	25.2162
chr1	4712740	4713045	76.6498	52.2504
chr1	4715770	4715928	130.66	128.472
chr1	4716416	4716757	115.27	112.849
chr1	4718283	4718570	50.5863	35.6964
chr1	4752041	4752366	37.9597	51.8641
chr1	4756385	4756587	20.6027	35.3593
chr1	4763053	4763206	30.5376	37.8223
chr1	4771034	4771773	85.9434	72.3211
chr1	4787138	4787296	22.7416	40.0147
chr1	4805726	4805913	39.2209	55.3783
chr1	4837547	4837671	59.6281	68.5203
chr1	4838155	4838512	66.2278	68.5961
chr1	4844831	4844976	24.2785	36.5756
chr1	4846142	4846414	23.6001	41.1865
chr1	4886249	4886393	36.1805	34.4111
chr1	4914028	4914687	99.3649	102.002
chr1	4939480	4939697	24.495	36.579
chr1	4954743	4954909	49.2257	62.5284
chr1	4971209	4971777	73.7535	61.6206
chr1	4976543	4976934	46.3218	51.9733
chr1	4991671	4991871	66.3353	22.9894
chr1	5023367	5023689	65.8684	85.0598
chr1	5030694	5031016	38.7675	34.436
chr1	5082311	5082543	31.9673	48.2834
chr1	5127021	5127154	92.2454	96.0048
chr1	5127303	5127813	92.1732	82.9992
chr1	5150055	5150336	24.9197	37.7411
chr1	5169790	5169944	202.397	220.286
chr1	5190793	5191191	73.6082	74.5566
chr1	5201162	5201319	114.998	118.787
chr1	5202953	5203484	93.8256	55.8912
chr1	5217571	5218137	126.473	78.537
chr1	5218976	5219142	57.6474	53.2635
chr1	5221571	5221730	53.8381	49.7183
chr1	5225794	5226085	43.2234	64.7802
chr1	5232236	5232354	21.0904	10.1349
chr1	5244744	5245032	85.1987	81.7496
chr1	5281102	5281439	36.5081	79.8519
chr1	5295708	5295878	34.7667	26.2966
chr1	5300780	5300909	210.993	233.628
chr1	5372178	5372388	497.599	410.125
chr1	5389364	5389772	68.7928	90.9912
chr1	5409679	5410029	39.4892	28.6471
chr1	5424652	5424808	32.5402	59.926
chr1	5429448	5429597	30.795	33.1955
chr1	5433351	5433611	45.5581	42.6379
chr1	5439378	5439595	29.3101	14.7475
chr1	5446536	5446706	43.876	101.125
chr1	5453823	5454579	126.433	80.9066
chr1	5464111	5464270	36.9223	47.1936
chr1	5490323	5490510	262.923	355.189
chr1	5504411	5504775	106.438	76.0294
chr1	5507630	5507936	101.224	86.6297
chr1	5508652	5508881	105.707	83.1195
chr1	5513114	5513242	27.0494	42.4036
chr1	5516104	5516825	89.7096	95.9766
chr1	5536554	5536737	59.3432	54.4504
chr1	5537618	5537879	95.3192	68.8605
chr1	5539916	5540249	115.023	57.1906
chr1	5557656	5557788	23.629	36.565
chr1	5561808	5561937	29.0985	29.7094
chr1	5563032	5563156	34.3009	52.9723
chr1	5564131	5564695	97.9742	93.6982
chr1	5615655	5615788	54.3514	42.7175
chr1	5631085	5631288	95.2538	73.5797
chr1	5632072	5632253	90.0563	82.9785
chr1	5653027	5653272	36.8026	36.7366
chr1	5662777	5663067	53.4369	47.3783
chr1	5671914	5672304	65.6781	43.9722
chr1	5681156	5681346	80.1627	99.4073
chr1	5692400	5692604	34.0603	30.9155
chr1	5701038	5701362	36.6632	53.0095
chr1	5706606	5706957	80.2425	69.9128
chr1	5710519	5710708	73.5853	58.0955
chr1	5712118	5712875	95.7556	84.2144
chr1	5718569	5719263	156.981	71.5964
chr1	5721433	5722016	102.078	128.138
chr1	5748283	5748421	76.5346	60.4697
chr1	5748656	5749042	79.3396	74.6158
chr1	5750977	5751159	38.5455	60.0333
chr1	5752929	5753046	27.5054	38.9377
chr1	5769732	5769887	22.9439	16.9981
chr1	5778889	5779650	116.855	122.373
chr1	5787871	5788559	182.23	113.396
chr1	5806905	5807265	283.518	164.398
chr1	5831288	5831535	105.295	67.7526
chr1	5836079	5836216	23.1743	40.0227
chr1	5839759	5839919	29.1359	26.2476
chr1	5840979	5841100	25.099	43.5276
chr1	5845060	5845232	39.0328	51.8792
chr1	5852563	5852721	42.1998	21.724
chr1	5858145	5858618	90.8107	46.4701
chr1	5871068	5871215	134.675	108.275
chr1	5871497	5872064	140.559	108.324
chr1	5879783	5880110	46.6312	42.6483
chr1	5891726	5891893	339.619	228.753
chr1	5896959	5897361	46.2807	56.6436
chr1	5905585	5905711	30.5325	19.3482
chr1	5910067	5910536	5880.75	38049.1
chr1	5910686	5911067	5875.8	38034.2
chr1	5941987	5942201	52.1865	66.0806
chr1	5948794	5948915	35.5864	29.7724
chr1	5953709	5953995	353.305	238.537
chr1	5976156	5976299	37.9686	50.6997
chr1	5977747	5977940	29.0262	37.8021
chr1	6009236	6009756	81.3852	81.7102
chr1	6035320	6035657	118.149	84.4014
chr1	6040549	6041012	109.012	73.6848
chr1	6046166	6046299	29.3036	30.8666
chr1	6071245	6071541	152.845	132.264
chr1	6101415	6101903	97.8992	81.8696
chr1	6108408	6108983	364.356	157.592
chr1	6113102	6113257	64.922	52.159
chr1	6128821	6129007	40.3392	49.5671
chr1	6136205	6136712	56.4781	43.9022
chr1	6140718	6140923	46.0767	55.473
chr1	6142517	6142641	36.3339	22.8436
chr1	6159877	6160132	46.4659	60.152
chr1	6165872	6166294	96.3712	45.3248
chr1	6201720	6201954	66.0893	61.5495
chr1	6203540	6203754	56.115	39.2322
chr1	6221524	6221683	89.1242	72.3487
chr1	6227715	6227995	66.4895	63.9009
chr1	6231688	6232012	79.3144	76.9724
chr1	6232736	6232996	63.802	77.9712
chr1	6239787	6239997	92.2879	73.5549
chr1	6240347	6240642	85.3512	68.7801
chr1	6242887	6243457	91.9438	67.6557
chr1	6278079	6278700	63.9574	85.0335
chr1	6278834	6278985	70.7825	108.724
chr1	6280408	6280650	55.8333	63.7832
chr1	6309118	6309365	180.524	128.911
chr1	6320052	6320265	129.783	132.036
chr1	6331636	6331893	146.215	109.56
chr1	6333540	6333659	85.8115	135.019
chr1	6362722	6363045	83.1434	59.3465
chr1	6364532	6364770	283.558	265.797
chr1	6391467	6392128	54.6432	54.4028
chr1	6408708	6408888	77.9818	82.8526
chr1	6410588	6410758	44.0941	39.1322
chr1	6411973	6412127	59.8629	66.1766
chr1	6414121	6414393	82.3944	67.5772
chr1	6415082	6415504	89.8711	80.6149
chr1	6416459	6416604	63.9133	90.9206
chr1	6419792	6420034	60.1334	60.3158
chr1	6427431	6427883	321.536	173.057
chr1	6434043	6434581	169.161	133.601
chr1	6438260	6438637	85.5612	111.31
chr1	6464822	6465101	76.2637	85.1913
chr1	6474478	6474788	84.8548	74.6689
chr1	6479045	6479183	149.01	120.304
chr1	6479828	6480140	182.114	120.559
chr1	6491234	6491404	181.98	115.781
chr1	6498211	6498454	276.806	241.549
chr1	6505297	6505440	772.146	778.175
chr1	6525422	6525629	227.887	206.109
chr1	6543160	6543549	159.092	104.892
chr1	6550050	6550167	163.619	125.196
chr1	6550585	6550756	149.703	132.235
chr1	6562045	6562493	76.6062	72.2332
chr1	6568598	6569074	101.736	97.2883
chr1	6573143	6573895	155.478	72.775
chr1	6583761	6583903	71.3452	67.4747
chr1	6615203	6615700	332.008	288.064
chr1	6661242	6661437	242.414	224.322
chr1	6664312	6664461	190.747	179.304
chr1	6694618	6695092	127.166	88.0243
chr1	6706654	6706830	49.2069	64.8687
chr1	6714048	6714268	30.9322	42.4639
chr1	6776034	6776532	134.621	130.895
chr1	6780076	6780340	61.4727	76.7654
chr1	6795559	6795695	88.3192	54.6794
chr1	6802212	6802465	94.0688	129.214
chr1	6802885	6804124	101.861	105.585
chr1	6817784	6818539	72.1099	75.7175
chr1	6830717	6831085	60.4487	72.0527
chr1	6919474	6919643	34.5849	43.6754
chr1	6950042	6950342	71.9175	31.1606
chr1	6957221	6957511	51.938	47.364
chr1	6959838	6960291	52.3532	48.5357
chr1	6984149	6984275	31.5053	27.4238
chr1	6987752	6988209	58.9292	53.2759
chr1	7013969	7014097	93.3204	145.832
chr1	7014228	7014432	114.048	155.672
chr1	7016551	7016692	237.371	250.812
chr1	7019493	7019786	368.665	358.894
chr1	7028183	7028722	103.382	83.0999
chr1	7031881	7032064	25.3523	37.7482
chr1	7048240	7048395	61.5005	102.666
chr1	7048663	7049125	59.2583	88.4945
chr1	7064400	7064521	31.2053	35.5146
chr1	7079685	7079938	38.9818	58.8736
chr1	7102520	7103266	77.7505	65.1828
chr1	7106472	7106646	40.0605	34.448
chr1	7110992	7111483	71.4175	81.5976
chr1	7112684	7113127	74.4673	96.9685
chr1	7136766	7137218	89.6602	64.1032
chr1	7145564	7145999	64.8921	54.5017
chr1	7148863	7149346	103.281	165.036
chr1	7149666	7149911	100.848	151.9
chr1	7160655	7160830	30.3217	37.8195
chr1	7170430	7170778	60.3903	79.1016
chr1	7181751	7181908	84.1785	78.2002
chr1	7196699	7197132	89.2754	97.1546
chr1	7209499	7210215	169.563	134.798
chr1	7232731	7233382	111.626	68.9754
chr1	7246887	7247123	33.1371	36.6959
chr1	7259250	7259371	36.7572	41.3795
chr1	7267936	7268300	145.879	103.607
chr1	7283720	7283882	83.3451	98.2656
chr1	7284202	7284438	181.726	206.818
chr1	7288713	7289032	126.011	80.9035
chr1	7289337	7289494	129.121	98.7217
chr1	7292268	7292434	47.3027	62.502
chr1	7308389	7308507	22.3448	34.2363
chr1	7312868	7313140	47.1539	84.7602
chr1	7317361	7317657	59.2341	92.0244
chr1	7339547	7340074	70.8848	94.5585
chr1	7359441	7359799	67.7416	66.2629
chr1	7361848	7362023	28.4211	67.9862
chr1	7362992	7363198	42.0684	78.8006
chr1	7395413	7395719	259.988	287.321
chr1	7412532	7412684	43.196	42.614
chr1	7412888	7413006	47.1367	56.6546
chr1	7416273	7416433	30.5142	20.4986
chr1	7418431	7418696	80.7553	48.7583
chr1	7426731	7426890	553.36	549.115
chr1	7435367	7435743	121.004	108.153
chr1	7438185	7438369	158.111	129.924
chr1	7440703	7441051	97.6207	132.827
chr1	7447613	7447790	162.555	162.237
chr1	7448270	7448586	239.068	208.622
chr1	7448858	7449209	231.915	257.989
chr1	7450790	7451007	102.339	122.203
chr1	7466980	7467240	55.6097	64.9526
chr1	7477461	7477585	84.9163	143.311
chr1	7478559	7479129	73.9314	85.1636
chr1	7480269	7480582	43.0258	62.4396
chr1	7483764	7483947	52.1317	73.1127
chr1	7485841	7486324	74.7678	49.8912
chr1	7492753	7493334	68.5655	51.0171
chr1	7495609	7495760	27.3449	31.9987
chr1	7500069	7501041	115.504	92.6754
chr1	7501617	7501818	76.4749	65.1713
chr1	7504452	7504589	34.9787	48.3296
chr1	7507734	7508201	211.928	222.801
chr1	7515555	7515969	52.4683	26.4113
chr1	7516650	7516998	58.9582	35.7542
chr1	7529590	7529742	52.8463	63.7463
chr1	7531989	7532208	208.529	209.524
chr1	7539059	7539724	95.2538	73.5797
chr1	7549564	7549792	53.5179	60.2417
chr1	7560591	7560853	61.718	197.348
chr1	7564862	7565190	100.046	179.278
chr1	7570557	7571240	65.0912	55.6755
chr1	7594129	7594310	48.0197	82.4293
chr1	7596756	7597646	119.808	143.833
chr1	7599749	7600206	143.166	135.751
chr1	7609375	7609659	175.23	211.541
chr1	7612457	7612978	150.585	85.8059
chr1	7618078	7618484	72.2885	105.204
chr1	7619147	7619364	59.947	81.4467
chr1	7625469	7625593	27.5141	37.7808
chr1	7641328	7641482	45.9064	32.1743
chr1	7646152	7646761	56.7674	55.5953
chr1	7647974	7648203	38.1246	58.8598
chr1	7654475	7654715	41.784	56.5823
chr1	7656366	7656797	52.0779	54.3753
chr1	7660699	7660827	181.016	193.601
chr1	7669086	7669456	77.2972	67.5318
chr1	7669618	7670345	81.0918	69.921
chr1	7676339	7676603	109.472	124.666
chr1	7688346	7688885	108.976	76.0486
chr1	7694001	7694311	76.085	47.5555
chr1	7701195	7701378	51.4921	73.1031
chr1	7716491	7717202	75.1929	86.3578
chr1	7724608	7724897	72.242	35.831
chr1	7728643	7728835	195.081	164.948
chr1	7729653	7729961	99.4097	79.5189
chr1	7740230	7741024	134.691	107.087
chr1	7744217	7744382	46.4946	56.6463
chr1	7750717	7750943	29.4067	44.7602
chr1	7812751	7813139	30.7818	68.0439
chr1	7843556	7843704	2374.13	4458.11
chr1	7887954	7888336	39.7808	40.2518
chr1	7959974	7960235	54.3073	46.2187
chr1	7962881	7963084	59.7315	57.9678
chr1	7973234	7973536	65.5935	49.8223
chr1	7986758	7987016	65.6945	109.819
chr1	7992914	7993111	65.8141	92.1272
chr1	8000846	8001150	80.1341	61.675
chr1	8001307	8001504	85.8229	65.2511
chr1	8002347	8002714	76.2421	51.0743
chr1	8012169	8012362	180.746	223.628
chr1	8012649	8012795	194.687	246.672
chr1	8042452	8042733	78.9066	58.1386
chr1	8064470	8064624	152.474	146.59
chr1	8075139	8075414	57.9138	69.6729
chr1	8077750	8077885	35.952	63.4875
chr1	8078934	8079081	29.1495	25.0949
chr1	8080166	8080408	55.0383	83.7232
chr1	8108336	8108482	50.6479	71.9185
chr1	8117795	8117919	57.2175	76.7075
chr1	8121399	8121577	38.0734	67.0288
chr1	8136367	8136488	249.646	338.033
chr1	8143915	8144332	40.5686	28.6553
chr1	8150456	8150699	37.5867	44.8766
chr1	8182832	8182953	72.7339	58.0887
chr1	8215696	8215878	168.941	170.686
chr1	8221673	8221862	106.668	74.8495
chr1	8222144	8222525	108.875	68.9572
chr1	8226143	8226360	66.8574	94.5002
chr1	8227249	8227494	90.4711	131.534
chr1	8230250	8230600	147.229	194.378
chr1	8234509	8234666	57.0514	70.835
chr1	8242291	8242731	60.1595	81.4498
chr1	8254497	8254871	64.0246	76.7984
chr1	8262790	8262925	245.673	293.197
chr1	8298174	8298636	80.7715	61.6797
chr1	8311754	8312032	88.3761	103.06
chr1	8312409	8312873	91.1645	123.239
chr1	8341940	8342304	86.2636	64.0772
chr1	8383783	8383904	25.8528	65.5921
chr1	8389565	8389884	62.36	52.1368
chr1	8400626	8401008	87.8646	90.0447
chr1	8417462	8417763	46.3327	50.8065
chr1	8431048	8431210	65.2701	80.3435
chr1	8438834	8438957	44.3735	54.2832
chr1	8455093	8455283	37.926	56.5245
chr1	8469198	8469525	85.1869	105.386
chr1	8472364	8472899	57.3344	43.9092
chr1	8475728	8475897	32.5674	55.27
chr1	8478492	8478638	31.2755	28.5766
chr1	8508992	8509483	66.9682	59.2111
chr1	8522445	8522834	100.59	86.6237
chr1	8523159	8523936	115.613	100.979
chr1	8524530	8524685	51.2003	56.7041
chr1	8544522	8544720	36.7571	72.8436
chr1	8550097	8550543	57.9016	101.422
chr1	8561501	8561765	209.345	309.608
chr1	8562855	8562984	280.405	218.63
chr1	8615341	8615524	23.3642	44.6514
chr1	8621224	8621370	31.0343	30.8853
chr1	8631363	8631528	43.0609	35.6358
chr1	8631792	8631925	48.6526	35.6818
chr1	8658961	8659099	309.04	276.94
chr1	8672278	8672531	66.6192	133.476
chr1	8687915	8688092	48.4863	49.6635
chr1	8703680	8703817	45.4247	56.6324
chr1	8704131	8704441	49.0216	61.3552
chr1	8720563	8720711	25.942	47.018
chr1	8724264	8724382	40.276	34.45
chr1	8725515	8725715	47.4491	110.619
chr1	8731465	8731603	26.993	23.923
chr1	8733769	8733991	73.728	111.134
chr1	8734532	8735247	64.9715	125.163
chr1	8739512	8739695	54.3612	61.4225
chr1	8742763	8742895	32.1669	50.6109
chr1	8761155	8761279	180.407	268.144
chr1	8762340	8762461	502.477	742.653
chr1	8767114	8767307	135.651	240.936
chr1	8783140	8783311	33.6155	32.0685
chr1	8788096	8788238	49.8296	67.2196
chr1	8804993	8805239	36.5253	76.3446
chr1	8815167	8815285	19.9042	44.5761
chr1	8823946	8824361	61.1084	69.7122
chr1	8849627	8850191	134.045	108.27
chr1	8854722	8854938	73.4665	89.8748
chr1	8882148	8882361	143.646	150.08
chr1	8882832	8883159	152.714	187.264
chr1	8889294	8890134	158.328	189.733
chr1	8908009	8908338	1092.87	1300.03
chr1	8919538	8919701	39.7001	138.633
chr1	8922672	8922854	32.5273	62.2551
chr1	8931406	8931526	43.7759	78.8334
chr1	8931752	8931886	41.932	65.928
chr1	8933739	8933947	112.112	78.4371
chr1	8946254	8946474	58.7155	152.217
chr1	8957625	8957828	107.572	182.993
chr1	8962940	8963211	67.2233	102.762
chr1	8972531	8972763	246.662	155.744
chr1	8973636	8973925	57.315	93.1691
chr1	8978252	8978428	47.7663	89.4668
chr1	9005604	9005757	28.5126	23.9367
chr1	9023010	9023323	49.3312	50.8399
chr1	9046280	9046664	110.347	121.111
chr1	9048223	9048351	49.9504	53.1831
chr1	9062004	9062152	118.31	104.565
chr1	9065089	9065402	58.9999	67.3394
chr1	9131720	9131868	29.9412	32.0293
chr1	9135164	9135293	25.3865	33.1278
chr1	9161719	9161893	34.7814	46.0017
chr1	9170928	9171113	47.2263	73.0362
chr1	9254221	9254350	27.7675	33.1591
chr1	9278150	9278344	40.063	96.3358
chr1	9327213	9327436	68.6316	62.7481
chr1	9335688	9335970	74.1225	66.3259
chr1	9341967	9342182	24.7473	13.5773
chr1	9352735	9353093	53.5255	40.3782
chr1	9363246	9363392	19.9969	28.4421
chr1	9398979	9399261	60.6105	55.6336
chr1	9459967	9460273	38.0596	40.2331
chr1	9488924	9489211	48.3908	39.1706
chr1	9498609	9498895	41.9072	42.6004
chr1	9501537	9501743	36.3155	23.998
chr1	9527215	9527336	33.2932	43.6577
chr1	9533219	9533404	38.4095	28.6386
chr1	9551139	9551380	76.8256	93.4579
chr1	9555373	9555571	43.4976	56.6065
chr1	9565363	9565638	41.3216	61.2448
chr1	9579601	9579763	43.0795	89.3695
chr1	9589383	9589639	34.9007	59.9703
chr1	9591314	9591467	48.5275	107.115
chr1	9592958	9593078	46.8485	66.0053
chr1	9599962	9600247	673.325	763.466
chr1	9606829	9606953	41.8423	81.1382
chr1	9615457	9615691	59.4543	90.851
chr1	9675716	9675868	69.1892	94.5342
chr1	9711800	9711996	32.5119	34.3721
chr1	9712140	9712265	33.6415	29.7548
chr1	9722377	9722536	45.3872	61.3055
chr1	9731525	9731652	30.818	30.883
chr1	9740854	9741147	43.5676	48.4416
chr1	9747428	9747921	78.7561	69.899
chr1	9749155	9749762	151.22	111.981
chr1	9762413	9762541	82.8067	112.455
chr1	9775533	9775891	160.432	77.5473
chr1	9776515	9776719	149.022	69.1866
chr1	9779251	9779390	64.4659	54.4981
chr1	9781295	9782040	181.682	108.618
chr1	9785028	9785352	86.9308	125.549
chr1	9836217	9836533	59.143	53.2779
chr1	9867121	9867332	67.1616	82.7218
chr1	9869244	9869505	39.0808	46.0583
chr1	9887797	9887932	89.887	99.5273
chr1	9900353	9900536	88.3654	104.243
chr1	9910601	9911148	73.8965	67.4995
chr1	9912402	9913133	103.942	89.0208
chr1	9927514	9927977	70.4696	69.8172
chr1	9935024	9935613	130.609	71.4571
chr1	9937889	9938426	155.827	98.9176
chr1	9950551	9950805	46.2875	35.6628
chr1	9952670	9952931	93.3385	92.4678
chr1	9953406	9953564	77.3259	49.9087
chr1	10021339	10021541	52.7627	74.2951
chr1	10057056	10058288	142.673	123.823
chr1	10075812	10075981	34.3646	80.9697
chr1	10079016	10079223	84.2564	91.1863
chr1	10106162	10106299	26.8413	41.2424
chr1	10221167	10221381	30.294	41.2951
chr1	10249778	10250008	52.3158	114.267
chr1	10302311	10302474	32.0585	36.6831
chr1	10313855	10314101	64.3015	69.7499
chr1	10378286	10378500	37.0452	60.0081
chr1	10398234	10398357	33.237	27.4395
chr1	10399966	10400124	74.2554	24.1799
chr1	10437585	10437756	47.2368	46.1507
chr1	10488194	10488329	54.0153	77.8349
chr1	10493496	10493731	40.6536	39.0987
chr1	10498717	10499041	59.4368	66.1714
chr1	10512292	10512813	106.917	128.2
chr1	10518109	10518237	35.1014	62.3054
chr1	10519259	10519513	43.5625	78.8296
chr1	10554766	10555586	104.355	109.171
chr1	10556095	10556349	79.3528	73.4377
chr1	10567447	10567785	101.205	107.949
chr1	10568609	10569076	88.5497	67.6288
chr1	10570700	10570816	44.7975	34.4888
chr1	10571057	10571196	48.3908	39.1706
chr1	10574354	10574701	50.5588	56.6966
chr1	10588557	10588702	40.1549	46.0713
chr1	10588838	10588973	38.2636	41.3972
chr1	10595838	10596027	59.9915	38.093
chr1	10596369	10596546	68.8183	65.0988
chr1	10601300	10601670	186.544	106.262
chr1	10613406	10613670	52.0399	39.2009
chr1	10614677	10614860	44.3178	61.2902
chr1	10615694	10616666	107.562	86.6853
chr1	10650125	10650297	26.4507	35.4527
chr1	10651153	10651269	55.9143	80.2125
chr1	10651586	10651747	54.3844	86.0629
chr1	10652620	10653150	40.6486	65.9063
chr1	10665578	10665709	34.0878	28.6026
chr1	10687590	10687861	86.231	66.4319
chr1	10688868	10689245	76.4368	52.2488
chr1	10690082	10690418	57.1868	39.2399
chr1	10694512	10694703	38.4432	26.3247
chr1	10695604	10695839	60.087	65.006
chr1	10696039	10696328	50.9648	59.0404
chr1	10697597	10697724	25.109	18.1609
chr1	10700538	10700672	48.4215	36.8432
chr1	10702763	10703016	115.468	114.038
chr1	10706511	10706656	46.7502	51.9784
chr1	10712776	10713084	135.082	94.0167
chr1	10713780	10713950	107.33	106.83
chr1	10715754	10715967	58.8834	40.4187
chr1	10726095	10726219	47.9002	28.7056
chr1	10728398	10728867	179.897	180.392
chr1	10737253	10737734	79.0257	65.1941
chr1	10739761	10739956	97.7378	96.0634
chr1	10740639	10740852	106.908	106.825
chr1	10742646	10742806	77.6678	72.2435
chr1	10747342	10747778	227.042	226.578
chr1	10750011	10750230	100.246	98.4579
chr1	10752558	10752693	73.3274	81.6205
chr1	10774485	10774964	76.0291	114.719
chr1	10785137	10785462	267.943	298.307
chr1	10786511	10786764	107.182	100.898
chr1	10788716	10788883	223.018	280.817
chr1	10795416	10795545	97.5209	78.3217
chr1	10805855	10806317	178.71	88.3415
chr1	10807844	10808002	70.0105	98.085
chr1	10815990	10816691	133.414	108.264
chr1	10822000	10822242	102.114	83.089
chr1	10832031	10832189	76.7165	62.8219
chr1	10832659	10832808	180.29	204.399
chr1	10841276	10841667	126.095	89.2027
chr1	10847552	10847668	38.0598	69.3645
chr1	10851916	10852039	60.941	90.8743
chr1	10871116	10871241	26.5573	52.8293
chr1	10892834	10893197	48.4522	53.1659
chr1	10895813	10896306	104.877	81.9294
chr1	10897499	10897652	44.1691	53.1138
chr1	10901178	10901537	61.827	61.506
chr1	10918404	10918572	39.4425	32.1227
chr1	10950913	10951033	39.8451	34.4461
chr1	10951330	10951468	39.9841	41.4162
chr1	10960296	10960625	82.3371	72.2883
chr1	10960769	10960936	111.527	90.2719
chr1	10961198	10961772	102.31	84.2731
chr1	10970079	10970237	45.1289	42.6336
chr1	10997213	10997757	66.7273	83.894
chr1	11005302	11005589	304.9	228.494
chr1	11005772	11006244	132.733	96.3745
chr1	11007993	11008124	112.967	111.636
chr1	11028474	11028845	198.182	100.362
chr1	11033630	11033914	150.122	115.547
chr1	11035908	11036357	147.501	141.761
chr1	11049277	11049450	45.9458	73.0149
chr1	11079512	11079734	63.3804	40.4502
chr1	11097738	11097991	81.3731	82.8897
chr1	11105444	11105867	73.1363	45.1929
chr1	11106371	11106516	70.0418	52.2006
chr1	11112149	11112535	119.564	63.1171
chr1	11112685	11113625	120.881	60.7621
chr1	11118664	11118846	131.567	104.682
chr1	11131559	11132195	114.841	79.6405
chr1	11132440	11132923	106.913	87.8631
chr1	11194427	11194683	57.3247	31.086
chr1	11216593	11216811	30.899	47.1051
chr1	11217987	11218146	51.4814	33.376
chr1	11230041	11230384	36.0534	48.345
chr1	11301877	11302032	57.5742	86.1148
chr1	11306336	11306854	162.488	70.4357
chr1	11309605	11309801	161.915	144.292
chr1	11329874	11330000	53.4288	70.7861
chr1	11360883	11361050	59.1073	113.235
chr1	11365254	11365414	215.587	191.555
chr1	11381836	11382185	64.2719	100.355
chr1	11383672	11384278	153.405	106.043
chr1	11384742	11384908	138.506	104.739
chr1	11397675	11398010	60.5328	88.5141
chr1	11399895	11400310	147.231	111.949
chr1	11402756	11403075	62.7448	55.6541
chr1	11412926	11413566	255.515	137.785
chr1	11415672	11415792	64.5079	96.8215
chr1	11416129	11416288	69.4747	114.61
chr1	11424340	11424499	44.5496	58.9565
chr1	11435577	11436179	99.3777	100.818
chr1	11448803	11448920	35.9731	59.9894
chr1	11455065	11455200	30.8286	58.7281
chr1	11475044	11475502	66.1402	78.0012
chr1	11490317	11490746	60.2891	66.1814
chr1	11494697	11494818	25.2679	22.7562
chr1	11500499	11500641	31.0498	57.5686
chr1	11505116	11505250	36.0911	43.6948
chr1	11513901	11514318	36.6116	34.4151
chr1	11518936	11519325	46.6312	42.6483
chr1	11522687	11522826	79.67	49.9245
chr1	11523163	11523601	80.1997	56.9733
chr1	11560017	11560421	33.3218	40.1766
chr1	11582597	11582984	259.194	417.025
chr1	11601324	11601541	74.1094	67.5018
chr1	11602027	11602300	71.1075	69.8239
chr1	11605320	11605484	45.7993	40.3117
chr1	11605914	11606123	42.6161	36.7934
chr1	11613941	11614066	32.1153	30.8965
chr1	11623738	11624045	37.6643	36.7455
chr1	11632320	11632493	30.5575	35.5068
chr1	11660802	11661365	84.1394	81.7388
chr1	11670926	11671122	36.3484	39.0524
chr1	11677316	11677714	135.501	44.3095
chr1	11702574	11702739	56.4652	31.0812
chr1	11705872	11706016	70.8588	73.35
chr1	11708948	11709275	113.593	65.4443
chr1	11714378	11714576	129.752	98.7265
chr1	11714850	11715025	117.012	90.3173
chr1	11750767	11750969	63.6121	54.4904
chr1	11751408	11751922	75.4553	61.6355
chr1	11761672	11761930	44.1691	53.1138
chr1	11764216	11764637	53.6646	46.2128
chr1	11767373	11768049	135.924	94.0229
chr1	11779372	11780054	90.4987	101.902
chr1	11791773	11792099	60.5246	89.6909
chr1	11795907	11796224	154.528	150.195
chr1	11796494	11796705	156.975	156.198
chr1	11809297	11809510	94.8302	91.3001
chr1	11845158	11845651	94.3111	65.316
chr1	11847467	11847965	62.0655	59.1637
chr1	11851010	11851178	31.9116	29.7383
chr1	11863609	11863766	118.502	125.959
chr1	11898819	11899007	93.3194	117.339
chr1	11908109	11908413	115.709	54.8356
chr1	11911300	11911550	42.5898	63.6013
chr1	11918872	11919619	86.3249	75.8615
chr1	11922926	11923250	70.5897	59.2439
chr1	11929929	11930147	27.466	44.728
chr1	11934158	11934580	61.0509	54.4666
chr1	11946201	11946344	47.0535	67.1786
chr1	11948840	11949132	49.7364	53.1807
chr1	11953940	11954239	88.7448	137.441
chr1	11961527	11961882	91.9342	106.655
chr1	11976637	11977165	58.1688	64.9837
chr1	12000732	12000983	93.7255	77.1081
chr1	12003505	12003919	240.245	253.256
chr1	12027272	12027562	161.623	118.022
chr1	12091383	12091532	43.4524	24.0435
chr1	12100587	12100976	37.117	86.8871
chr1	12104695	12104900	50.8362	75.4388
chr1	12112183	12112330	27.8479	25.0828
chr1	12113465	12113626	46.7957	47.312
chr1	12139587	12139846	34.9787	48.3296
chr1	12178746	12178887	44.7117	65.9728
chr1	12181583	12181938	43.8108	72.9788
chr1	12184998	12185277	49.1531	31.0356
chr1	12195855	12195986	36.904	49.5205
chr1	12203775	12204146	50.2928	41.5167
chr1	12221934	12222249	74.7605	66.3321
chr1	12226915	12227137	81.1205	67.566
chr1	12230332	12230661	82.9877	71.1156
chr1	12237576	12237734	80.9144	86.4249
chr1	12237930	12238440	96.5875	105.526
chr1	12238700	12238881	91.8957	88.9051
chr1	12251420	12252053	133.702	102.323
chr1	12256755	12256973	86.3608	92.3919
chr1	12267040	12267399	66.5651	78.0066
chr1	12270554	12270998	81.4761	56.9828
chr1	12291002	12291324	103.412	119.841
chr1	12332195	12332371	94.9095	84.2065
chr1	12332942	12333167	83.715	64.057
chr1	12387103	12387354	62.5462	75.604
chr1	12416063	12416713	66.2211	94.4907
chr1	12440659	12440778	58.6049	90.8371
chr1	12441393	12441784	64.2567	102.714
chr1	12460099	12460375	68.0008	83.9105
chr1	12473874	12473990	20.5893	37.6652
chr1	12476887	12477390	78.6342	37.0324
chr1	12510600	12510976	53.7315	60.244
chr1	12514124	12514267	41.5974	53.0801
chr1	12514677	12514898	40.0785	55.3912
chr1	12521334	12521521	21.1444	21.5661
chr1	12529887	12530067	36.7221	79.8569
chr1	12530282	12530481	36.9036	86.8823
chr1	12545327	12545949	62.5046	57.9955
chr1	12546718	12547051	53.6148	74.3077
chr1	12551732	12552027	29.2612	35.4906
chr1	12573438	12573802	46.586	73.0258
chr1	12600169	12600608	61.6142	61.5041
chr1	12609558	12610223	174.098	110.955
chr1	12661331	12661517	56.7497	27.5947
chr1	12664462	12664629	35.3296	59.9777
chr1	12679037	12679366	359.707	370.97
chr1	12679916	12680090	181.59	178.011
chr1	12690170	12690425	296.545	268.343
chr1	12691656	12691868	86.9501	97.1273
chr1	12704423	12704553	24.0059	45.8217
chr1	12709148	12709439	32.0914	33.21
chr1	12714747	12715009	42.6025	37.9554
chr1	12719083	12719270	67.3523	46.3239
chr1	12729685	12729837	30.2236	51.7395
chr1	12734441	12734686	48.7532	68.3749
chr1	12776027	12776153	18.1116	19.2418
chr1	12816080	12816275	36.588	64.6662
chr1	12844042	12844175	141.199	165.581
chr1	12963202	12963393	256.876	211.192
chr1	13403837	13404011	210.229	249.284
chr1	13433179	13433664	269.102	285.006
chr1	13435340	13435509	182.766	206.83
chr1	13624634	13624799	250.805	215.962
chr1	13654054	13654513	274.01	233.066
chr1	13992242	13992454	42.2913	47.2614
chr1	14019706	14019855	43.3024	54.2693
chr1	14026564	14027169	66.827	53.3464
chr1	14057515	14057699	37.0302	35.5789
chr1	14085738	14085914	20.6078	12.4104
chr1	14125390	14125666	61.451	56.8132
chr1	14127457	14127932	100.984	88.9936
chr1	14128175	14128535	99.0023	78.3342
chr1	14133830	14133947	28.0274	28.5436
chr1	14142369	14142787	41.512	64.7525
chr1	14145578	14145817	43.6208	10.213
chr1	14156013	14156160	196.359	146.981
chr1	14157239	14157409	56.3893	106.107
chr1	14219241	14219735	73.4202	54.573
chr1	14227638	14228334	55.3356	49.7328
chr1	14235209	14235329	20.2616	22.7032
chr1	14261947	14262104	37.1468	46.0336
chr1	14286943	14287139	44.6292	49.6198
chr1	14292277	14292598	68.3315	70.9701
chr1	14351066	14351209	22.492	18.1397
chr1	14363662	14363863	46.1185	50.8038
chr1	14421621	14421770	21.506	11.2759
chr1	14440446	14440661	73.6983	87.5187
chr1	14454685	14454883	36.2803	14.7807
chr1	14467380	14467599	39.3392	41.4094
chr1	14468972	14469283	73.2994	63.9667
chr1	14494981	14495428	39.2209	55.3783
chr1	14517167	14517315	43.3118	12.5081
chr1	14555300	14555479	56.4271	22.95
chr1	14575403	14575675	39.2757	48.3886
chr1	14600617	14600784	20.3928	34.2031
chr1	14607478	14608144	62.4706	85.012
chr1	14609184	14609568	50.8939	45.0202
chr1	14647171	14647354	21.2758	31.9139
chr1	14660390	14660615	88.2861	113.715
chr1	14665846	14666040	65.1277	99.1898
chr1	14667936	14668091	42.5585	68.2769
chr1	14692809	14693287	63.3203	85.0244
chr1	14694045	14694289	88.7734	84.1473
chr1	14730514	14730796	70.1757	32.3188
chr1	14743973	14744122	35.0152	43.6809
chr1	14748737	14748853	16.5287	26.091
chr1	14753451	14753591	19.6961	14.6857
chr1	14761633	14762012	65.287	41.6313
chr1	14792502	14792781	89.7752	71.1748
chr1	14825407	14825618	40.8336	70.5853
chr1	14876559	14876682	38.6591	26.3262
chr1	14924220	14924655	40.9491	19.4083
chr1	14925531	14926156	53.0055	32.2233
chr1	14935360	14935656	37.0035	21.6938
chr1	15064803	15065141	42.9418	28.6724
chr1	15160238	15160382	40.7872	78.7744
chr1	15177180	15177358	31.7293	51.7661
chr1	15179001	15179130	22.8416	26.1803
chr1	15237514	15238175	53.6375	48.5483
chr1	15250527	15250683	47.7044	42.6588
chr1	15251082	15251217	42.1465	40.2763
chr1	15256015	15256341	63.641	52.1478
chr1	15321654	15321806	28.6329	33.1698
chr1	15354133	15354249	30.5787	33.193
chr1	15373109	15373265	35.9068	40.2081
chr1	15383497	15383661	40.5859	27.4972
chr1	15426933	15427357	79.7576	58.1453
chr1	15438771	15439244	58.4048	43.9175
chr1	15443534	15443804	34.023	34.3886
chr1	15455130	15455328	105.777	64.2151
chr1	15466297	15466466	31.8033	41.3162
chr1	15468419	15468662	33.7238	43.6638
chr1	15481263	15481383	123.305	109.363
chr1	15487016	15487194	67.9064	70.9655
chr1	15487397	15487632	67.1328	86.2549
chr1	15506798	15506930	130.696	91.6098
chr1	15511040	15511185	54.3612	61.4225
chr1	15514080	15514462	112.874	100.954
chr1	15514742	15514967	118.878	92.704
chr1	15523448	15523593	44.3541	56.6178
chr1	15533290	15533752	74.0593	54.5781
chr1	15534109	15534744	67.6649	54.5257
chr1	15541754	15541995	68.0482	42.8189
chr1	15545178	15545310	47.4511	46.1529
chr1	15545488	15545794	48.0463	50.8257
chr1	15569807	15569943	21.1707	51.5452
chr1	15584932	15585115	43.2869	90.5473
chr1	15587111	15587513	50.0336	29.8797
chr1	15598846	15599463	116.145	77.283
chr1	15610122	15610268	312.681	442.198
chr1	15613592	15613843	83.087	132.601
chr1	15631294	15631482	37.4112	70.52
chr1	15653135	15653344	70.2395	53.3749
chr1	15655324	15655554	78.0862	94.6549
chr1	15655713	15655978	110.148	99.7417
chr1	15656602	15656879	82.7757	71.1142
chr1	15666919	15667158	71.7327	71.0065
chr1	15670405	15670698	196.309	150.575
chr1	15677134	15677306	74.7484	88.7116
chr1	15691323	15691495	41.4967	67.0895
chr1	15697111	15697750	92.8935	75.9204
chr1	15708454	15708738	82.7642	92.3503
chr1	15715139	15715568	51.0573	74.2694
chr1	15738141	15738261	95.4395	143.488
chr1	15739409	15739553	125.984	114.143
chr1	15740660	15740876	117.453	105.744
chr1	15742677	15743078	141.359	128.578
chr1	15744086	15744270	104.254	119.851
chr1	15745422	15745583	83.4436	87.6335
chr1	15757696	15757955	66.5956	101.572
chr1	15758948	15759674	73.1971	96.9511
chr1	15763627	15763800	41.7107	67.0932
chr1	15769961	15770236	30.7408	77.3728
chr1	15786529	15786699	76.3687	74.5858
chr1	15793524	15793687	105.528	118.679
chr1	15796529	15796751	290.603	246.509
chr1	15809763	15810008	240.411	184.554
chr1	15813404	15813575	91.8823	112.578
chr1	15828026	15828167	48.1667	61.3442
chr1	15865384	15865541	47.9535	94.1686
chr1	15904227	15904542	79.1655	119.503
chr1	15911097	15911228	39.2297	54.2129
chr1	15911429	15911583	44.6957	68.3124
chr1	15918926	15919094	34.6658	63.4628
chr1	15923439	15923596	36.329	72.8345
chr1	15928051	15928416	134.388	154.748
chr1	15932274	15932645	89.5632	71.1733
chr1	15942383	15942523	70.277	91.0117
chr1	15944470	15944732	624.897	695.056
chr1	15949357	15949509	28.8707	30.8617
chr1	15969452	15969702	66.8041	40.4726
chr1	16007579	16007748	55.7927	68.4726
chr1	16008120	16008274	56.1802	73.1705
chr1	16010734	16010894	57.1824	56.7701
chr1	16029689	16029824	31.6954	29.736
chr1	16035297	16036006	106.837	113.945
chr1	16038738	16038998	80.961	81.7057
chr1	16044072	16044520	54.3401	63.7651
chr1	16082820	16083212	176.636	122.909
chr1	16083666	16084492	191.783	145.748
chr1	16114647	16115002	82.3662	114.816
chr1	16118583	16118758	91.6044	120.874
chr1	16121609	16122111	824.491	778.709
chr1	16142133	16142250	45.5922	62.4775
chr1	16157332	16157458	71.9441	94.5729
chr1	16161934	16162053	735.9	1261.07
chr1	16184857	16185194	61.1958	84.9935
chr1	16203039	16203165	20.134	14.6891
chr1	16209203	16209358	70.6499	54.5507
chr1	16264276	16264653	68.2648	78.0275
chr1	16265574	16266215	125.867	90.3871
chr1	16268493	16268620	40.5358	30.9725
chr1	16276212	16276836	144.063	64.4248
chr1	16280231	16280351	98.1584	179.241
chr1	16301934	16302719	149.524	113.159
chr1	16316008	16316583	65.0477	81.5173
chr1	16320957	16321292	95.7433	68.8641
chr1	16335456	16335795	81.3359	52.2834
chr1	16344545	16344688	92.326	45.3043
chr1	16353261	16353548	101.664	155.483
chr1	16375068	16375499	117.838	129.521
chr1	16393699	16393899	68.456	80.3839
chr1	16394890	16395195	138.757	117.831
chr1	16400079	16400282	92.0461	75.913
chr1	16402619	16402742	106.475	60.6807
chr1	16403425	16403652	103.446	64.2002
chr1	16405493	16405809	86.9727	94.7629
chr1	16408941	16409181	44.4973	41.4631
chr1	16417780	16418175	160.278	96.5664
chr1	16438504	16438745	41.704	41.4346
chr1	16446501	16446969	109.984	115.168
chr1	16449104	16449247	30.8618	52.913
chr1	16459714	16460015	43.0328	37.9597
chr1	16465369	16465561	39.0913	44.8951
chr1	16472207	16472362	110.056	108.045
chr1	16475159	16475402	47.2008	49.6493
chr1	16477722	16477917	64.1592	62.7035
chr1	16481568	16481771	144.069	73.9019
chr1	16482121	16482844	148.756	82.2327
chr1	16485679	16485924	40.5073	55.3975
chr1	16502255	16502629	60.0333	70.8733
chr1	16508445	16508633	53.5931	35.7181
chr1	16509716	16510077	59.7189	59.1393
chr1	16511123	16511356	51.8578	36.8699
chr1	16515587	16515735	152.423	172.894
chr1	16518577	16518888	72.4265	87.5027
chr1	16544830	16545048	699.308	823.072
chr1	16558538	16558706	40.9451	54.2375
chr1	16627078	16627211	37.4049	71.6883
chr1	16627501	16627649	34.9375	54.1465
chr1	16650976	16651130	36.6717	51.8454
chr1	16705890	16706093	45.6426	88.2503
chr1	16712963	16713172	65.4765	59.1971
chr1	16713997	16714154	48.5943	61.3497
chr1	16723179	16723355	44.5145	63.6309
chr1	16731396	16731552	31.2162	66.888
chr1	16767695	16767953	224.605	202.466
chr1	16839533	16839704	1135.97	2313.64
chr1	16852366	16852579	70.5175	116.992
chr1	16859212	16859374	97.1219	143.515
chr1	16860856	16861453	208.559	275.794
chr1	16867107	16867235	204.177	208.275
chr1	16891917	16892270	62.3745	136.93
chr1	16900575	16900790	150.822	216.005
chr1	16918351	16918557	116.835	209.442
chr1	16934802	16935029	156.334	157.387
chr1	16964652	16965206	113.031	105.701
chr1	17001484	17001961	213.994	245.714
chr1	17029750	17029895	788.267	803.08
chr1	17037373	17037558	278.895	193.282
chr1	17039979	17040129	94.5352	152.984
chr1	17043172	17043441	191.245	125.403
chr1	17044125	17044356	168.347	116.879
chr1	17046727	17047178	300.432	222.414
chr1	17058908	17059129	208.529	209.524
chr1	17084047	17084512	100.342	164.985
chr1	17086261	17086455	732.398	542.122
chr1	17096879	17097146	527.344	373.696
chr1	17099240	17099554	99.1077	106.74
chr1	17193711	17193878	211.734	243.276
chr1	17199362	17200187	208.7	284.241
chr1	17201566	17201908	92.2761	144.625
chr1	17208362	17208515	85.649	127.9
chr1	17215432	17216159	456.905	445.194
chr1	17230539	17230658	1027.67	1234.37
chr1	17247841	17248470	134.152	135.658
chr1	17249646	17249804	38.3014	64.6974
chr1	17263154	17263370	56.8542	99.0473
chr1	17278255	17278421	189.011	229.748
chr1	17290090	17290243	112.276	117.569
chr1	17293850	17294044	34.6042	41.3531
chr1	17297821	17298562	82.908	37.053
chr1	17305176	17305537	36.2494	28.6212
chr1	17311288	17311535	54.4583	75.4935
chr1	17372242	17372462	57.5851	59.1168
chr1	17386123	17386569	136.956	110.674
chr1	17408001	17408178	28.8309	17.0391
chr1	17435414	17435547	32.515	64.5858
chr1	17445807	17446113	100.246	98.4579
chr1	17452298	17452519	64.3639	87.3939
chr1	17489450	17489925	77.8592	56.9556
chr1	17560287	17560486	43.3918	27.5166
chr1	17563573	17564020	83.6776	52.2989
chr1	17571836	17572018	29.8627	41.289
chr1	17703921	17704277	63.1714	55.6581
chr1	17732743	17733051	114.756	102.157
chr1	17764748	17765156	122.08	174.877
chr1	17768019	17768356	48.7772	42.6687
chr1	17786959	17787109	53.6063	110.761
chr1	17803997	17804286	52.3875	100.138
chr1	17818259	17818598	63.4727	67.3915
chr1	17820783	17821001	41.0179	27.5004
chr1	17828851	17829230	102.763	81.9118
chr1	17843521	17843657	38.5137	37.9151
chr1	17846568	17846892	125.857	107.009
chr1	17856002	17856157	34.9223	56.4752
chr1	17858252	17858902	60.7981	57.9785
chr1	17864616	17865227	59.1988	48.5987
chr1	17866135	17866714	55.0427	39.2239
chr1	17877343	17877627	52.1263	49.7016
chr1	17878468	17878854	70.3238	47.5159
chr1	17891247	17891528	82.4247	65.2233
chr1	17900979	17901232	34.399	40.19
chr1	17902180	17902455	33.8859	27.4449
chr1	17906604	17906987	38.997	33.2783
chr1	17907987	17908204	51.9937	42.6974
chr1	17908577	17908920	56.8059	52.0855
chr1	17914659	17915087	59.8851	63.8305
chr1	17918568	17918708	31.5615	44.7937
chr1	17922821	17922982	207.866	175.863
chr1	17929866	17930149	48.2921	31.0298
chr1	17959116	17959295	46.5	22.9032
chr1	17959492	17959740	46.4762	24.0606
chr1	17975133	17975558	38.7158	22.859
chr1	17980362	17980545	38.8102	30.9583
chr1	17988194	17988355	28.9998	41.276
chr1	17998242	17998575	34.5061	29.7628
chr1	18006963	18007107	25.917	51.6557
chr1	18012843	18012991	16.5728	5.58143
chr1	18040881	18041059	37.0181	36.739
chr1	18044035	18044432	100.229	66.5377
chr1	18044560	18044942	98.3774	62.9871
chr1	18088920	18089044	27.2731	41.2492
chr1	18114265	18114594	39.7714	69.3969
chr1	18145620	18145971	74.2575	73.3861
chr1	18156129	18156460	79.0534	81.6853
chr1	18166250	18166405	39.7253	46.0662
chr1	18169689	18169853	27.1494	29.6876
chr1	18178726	18179135	52.3033	53.2087
chr1	18208345	18208503	30.0467	22.7978
chr1	18220837	18221007	47.81	53.1582
chr1	18230884	18231158	117.967	116.441
chr1	18236140	18236415	53.9595	12.5371
chr1	18289651	18289785	21.0588	31.9106
chr1	18806834	18808028	97.1233	61.8
chr1	18906649	18906812	31.9159	56.4216
chr1	18908032	18908159	27.594	28.5388
chr1	18923854	18924165	38.7742	98.6478
chr1	19147202	19147728	107.514	61.8664
chr1	19161896	19162034	29.7141	33.1828
chr1	19201772	19202156	97.9919	60.6279
chr1	19210734	19210943	54.8103	59.086
chr1	19221852	19222176	58.1749	45.0837
chr1	19239539	19240014	136.049	99.9642
chr1	19248803	19249226	148.042	57.3434
chr1	19249472	19249634	157.139	73.9698
chr1	19250571	19251044	109.236	87.8832
chr1	19258295	19258488	345.946	294.257
chr1	19264958	19265138	50.4643	29.8825
chr1	19273669	19273829	38.8094	53.0413
chr1	19280219	19280649	90.1106	78.2563
chr1	19282114	19282645	332.87	549.839
chr1	19305280	19305430	28.2002	33.1644
chr1	19324830	19325114	46.8485	66.0053
chr1	19332591	19332724	21.3543	59.6597
chr1	19333976	19334366	59.5127	82.6163
chr1	19337060	19337874	100.648	81.8937
chr1	19340721	19341108	53.4106	73.1317
chr1	19354484	19354969	73.8205	74.559
chr1	19355852	19356205	66.3567	56.8595
chr1	19361969	19362135	48.9647	45.0018
chr1	19362612	19362903	49.9174	56.6887
chr1	19372118	19372276	63.3971	75.6147
chr1	19372403	19372741	61.6571	80.2954
chr1	19375431	19375905	55.923	79.0378
chr1	19377321	19377449	29.081	64.5093
chr1	19380114	19380358	40.6794	36.7756
chr1	19380907	19381024	50.2099	32.2047
chr1	19384030	19384167	48.7118	74.2326
chr1	19385016	19385193	50.4389	47.3494
chr1	19396629	19396992	66.2163	69.7715
chr1	19400415	19400588	31.5879	41.3135
chr1	19422835	19422982	37.7031	33.2663
chr1	19440234	19440538	39.0576	28.6438
chr1	19530040	19530194	26.3028	60.9534
chr1	19559110	19559330	34.6249	39.0324
chr1	19567862	19568043	71.8973	56.9078
chr1	19596013	19596173	158.138	98.933
chr1	19596454	19596769	198.392	100.363
chr1	19611883	19612188	213.394	104.023
chr1	19612344	19612883	202.448	96.805
chr1	19639076	19639351	517.046	670.303
chr1	19668071	19668254	65.3486	52.1623
chr1	19670948	19671359	212.836	133.925
chr1	19674082	19674286	43.1077	51.9339
chr1	19680231	19680362	463.762	516.241
chr1	19693803	19694573	182.563	148.065
chr1	19695889	19696507	161.038	147.869
chr1	19700973	19701155	44.367	34.4852
chr1	19703014	19703398	78.5577	68.7201
chr1	19710683	19710917	73.0425	89.8692
chr1	19712502	19712622	36.0626	47.1822
chr1	19713787	19713933	40.5254	53.0656
chr1	19719466	19719785	94.5742	118.541
chr1	19722209	19722691	87.1815	59.3761
chr1	19730368	19730488	58.3607	67.3317
chr1	19752465	19752650	405.422	458.069
chr1	19763771	19763916	74.6001	81.635
chr1	19766420	19766574	403.83	390.927
chr1	19775191	19775569	160.191	131.136
chr1	19778858	19779072	65.9303	56.8556
chr1	19783671	19783926	55.5633	48.5662
chr1	19784173	19784334	63.8122	76.796
chr1	19785423	19785746	80.0731	66.3799
chr1	19786288	19786413	96.6157	83.04
chr1	19786748	19786891	67.6707	73.3142
chr1	19794981	19795130	104.096	77.1939
chr1	19796000	19796169	97.5679	74.7792
chr1	19801364	19801598	95.9197	46.497
chr1	19801863	19802019	102.967	45.3564
chr1	19803326	19803508	77.1319	48.7349
chr1	19806930	19807106	65.1354	52.1606
chr1	19874444	19874584	31.4732	58.7408
chr1	19890249	19890481	36.6632	53.0095
chr1	19908796	19909005	68.1842	87.4469
chr1	19913298	19913446	43.196	42.614
chr1	19942971	19943219	26.9021	33.1481
chr1	19969711	19969901	258.451	254.661
chr1	19971051	19971244	274.298	262.076
chr1	19973044	19973165	78.2788	74.6055
chr1	19977666	19977888	89.6732	79.4324
chr1	19980155	19980601	124.623	145.085
chr1	19980982	19981146	147.903	188.399
chr1	19981486	19981651	87.3109	131.485
chr1	19991280	19991622	91.1462	51.1708
chr1	19992235	19992820	105.338	53.6037
chr1	20005070	20005383	57.419	38.0753
chr1	20030988	20031308	75.7283	98.1666
chr1	20062413	20062610	43.4232	41.4524
chr1	20088836	20088993	28.8291	35.4852
chr1	20095803	20095929	41.1503	55.4068
chr1	20113542	20113898	56.7654	80.225
chr1	20135973	20136230	204.903	109.951
chr1	20146318	20146441	51.4509	78.9679
chr1	20151820	20152055	59.6951	61.4832
chr1	20186949	20187336	147.597	88.1632
chr1	20187563	20187900	141.96	73.8904
chr1	20193345	20193554	33.4838	25.1316
chr1	20248737	20248913	205.557	145.854
chr1	20251841	20252134	110.746	123.492
chr1	20253166	20253408	100.268	144.753
chr1	20301376	20301544	45.2774	31.0087
chr1	20422172	20422436	40.0746	33.2879
chr1	20427411	20427819	42.641	56.5945
chr1	20451094	20451269	40.9517	32.1354
chr1	20463626	20463805	27.8106	28.5412
chr1	20478509	20478636	134.523	89.2633
chr1	20478859	20479237	144.354	81.0194
chr1	20479688	20479857	132.019	64.3655
chr1	20485066	20485449	161.437	192.169
chr1	20498703	20498974	52.1767	67.252
chr1	20512239	20512795	81.6344	78.175
chr1	20513669	20513912	66.5518	42.8088
chr1	20521770	20521933	45.5844	40.3096
chr1	20546612	20546745	31.5	54.0874
chr1	20555807	20555958	28.5943	37.7961
chr1	20559109	20559348	66.2666	47.486
chr1	20560432	20560717	34.5681	13.6252
chr1	20582282	20582573	47.9419	26.3861
chr1	20617199	20617555	69.696	62.7583
chr1	20685251	20685808	167.809	87.093
chr1	20693759	20693890	40.0894	32.1282
chr1	20703450	20703626	33.4787	13.6207
chr1	20770741	20770962	36.0717	46.0192
chr1	20796770	20797002	43.9355	55.445
chr1	20802839	20803324	141.792	53.7721
chr1	20810477	20810955	73.9862	79.2717
chr1	20811951	20812279	146.216	95.2842
chr1	20812675	20812957	278.845	170.388
chr1	20813181	20813831	216.894	141.141
chr1	20820346	20821165	119.886	96.2707
chr1	20822842	20822960	25.917	51.6557
chr1	20848942	20849075	36.4093	58.831
chr1	20857624	20857757	25.079	47.0013
chr1	20879517	20880144	57.0085	36.9068
chr1	20901820	20901986	46.8428	27.539
chr1	20915365	20915621	38.1093	61.1928
chr1	20920364	20920708	41.9989	34.465
chr1	20959813	20960889	232.946	183.291
chr1	20961092	20961272	198.78	152.992
chr1	21009196	21009371	39.4807	49.5559
chr1	21013516	21014196	98.269	70.0627
chr1	21026128	21026440	128.847	103.471
chr1	21029057	21029181	31.5531	45.9544
chr1	21041911	21042173	80.2712	52.2758
chr1	21051662	21051870	156.037	66.849
chr1	21052390	21052936	175.556	78.8094
chr1	21058594	21058982	220.344	147.16
chr1	21141299	21142001	341.466	325.786
chr1	21142460	21142727	423.05	499.837
chr1	21143441	21143620	290.545	354.352
chr1	21223329	21223576	70.1638	59.2402
chr1	21285117	21285242	23.1622	16.9997
chr1	21308547	21308663	14.1216	27.1924
chr1	21309864	21310304	57.315	93.1691
chr1	21339574	21339702	37.3805	76.3632
chr1	21340212	21340378	43.6848	96.424
chr1	21345673	21345933	59.4313	94.3827
chr1	21351084	21351258	247.427	203.878
chr1	21361200	21361377	77.1631	104.094
chr1	21383512	21383662	36.9947	39.0599
chr1	21390662	21390866	46.8595	41.4859
chr1	21395547	21395665	19.9887	29.5918
chr1	21452948	21453108	36.0717	46.0192
chr1	21466227	21466344	22.2105	23.8737
chr1	21475953	21476184	61.2393	110.917
chr1	21489709	21489884	34.6405	68.1287
chr1	21491627	21491819	24.0701	35.4175
chr1	21514762	21515293	71.8975	75.7151
chr1	21521672	21521920	83.9033	84.0971
chr1	21547479	21547660	34.237	63.4547
chr1	21581805	21582010	149.452	135.813
chr1	21588372	21588508	55.3964	64.9501
chr1	21589005	21589567	62.6827	85.015
chr1	21596804	21596940	54.1673	27.5811
chr1	21604737	21605133	121.913	86.7995
chr1	21610586	21610878	114.261	76.0866
chr1	21611030	21611473	119.754	76.1243
chr1	21616383	21617044	93.3139	94.8332
chr1	21624558	21624683	56.4188	48.5741
chr1	21625470	21625860	71.8382	61.6035
chr1	21629308	21629800	86.1722	90.026
chr1	21642499	21642631	34.5945	42.5141
chr1	21660710	21660860	166.471	131.19
chr1	21694976	21695354	111.307	109.244
chr1	21695494	21695681	101.816	90.1853
chr1	21697130	21697309	56.708	42.7366
chr1	21705614	21705913	36.8678	30.9415
chr1	21711342	21711459	32.8773	78.5958
chr1	21715218	21715444	171.563	287.266
chr1	21724382	21724636	72.358	72.1896
chr1	21755086	21755281	191.701	208.136
chr1	21763062	21763782	228.874	192.879
chr1	21807699	21807834	82.7757	71.1142
chr1	21809253	21809370	44.9974	89.4103
chr1	21817365	21817599	84.0331	34.7186
chr1	21818727	21818933	26.667	35.4559
chr1	21829624	21829907	177.223	140.841
chr1	21835521	21835990	119.453	69.0249
chr1	21843816	21844038	31.1754	38.9893
chr1	21847451	21847633	37.1277	48.3597
chr1	21861202	21861543	48.9031	50.8355
chr1	21863976	21864294	58.8167	45.089
chr1	21866469	21866776	111.78	72.5219
chr1	21869960	21870274	58.3544	96.7192
chr1	21877272	21877770	64.877	105.083
chr1	21913263	21913786	200.824	94.4115
chr1	21947076	21947228	60.1215	61.4879
chr1	21948862	21949195	89.7929	87.7015
chr1	21951155	21951543	107.222	97.3426
chr1	21979083	21979227	172.489	170.724
chr1	21982381	21982527	81.1377	85.2472
chr1	21992575	21992725	86.0576	39.4095
chr1	21993484	21993737	103.931	60.6653
chr1	21995768	21996557	155.726	81.0843
chr1	21998549	21998756	76.9682	78.126
chr1	21999967	22000230	74.6345	78.1011
chr1	22002720	22003114	59.5818	36.9238
chr1	22029933	22030060	17.0627	51.4281
chr1	22091183	22091433	43.6848	96.424
chr1	22138635	22138751	29.6145	45.9238
chr1	22141767	22141892	24.8752	19.3064
chr1	22143521	22143695	41.3831	53.0776
chr1	22152911	22153085	37.2147	117.38
chr1	22199057	22199210	63.6968	34.617
chr1	22202054	22202459	81.1231	52.2819
chr1	22223244	22223607	125.246	76.1602
chr1	22231131	22231677	77.4614	93.4663
chr1	22239788	22240136	101.964	78.3586
chr1	22240286	22240543	118.716	89.1458
chr1	22241141	22241946	136.433	119.001
chr1	22273498	22273652	24.146	62.0597
chr1	22290534	22290737	90.4112	71.1805
chr1	22307155	22307280	100.035	98.4555
chr1	22310154	22310324	62.5388	106.222
chr1	22326217	22326440	220.782	251.825
chr1	22331761	22332517	108.653	122.279
chr1	22345643	22345774	33.8638	54.129
chr1	22364551	22364811	62.2659	60.3378
chr1	22372487	22372609	48.4388	83.6104
chr1	22379779	22379940	694.451	676.099
chr1	22384557	22384819	55.5494	49.7347
chr1	22432202	22432407	35.7254	11.3365
chr1	22453933	22454058	35.4762	40.2032
chr1	22458350	22458798	76.4959	37.0215
chr1	22459175	22459302	104.61	58.312
chr1	22459975	22460396	102.492	86.6408
chr1	22460517	22460707	90.5097	100.718
chr1	22465389	22465553	103.186	81.9152
chr1	22465674	22465814	148.717	110.771
chr1	22466413	22466684	246.616	146.135
chr1	22467233	22467500	228.445	136.423
chr1	22498750	22499074	53.4556	31.0631
chr1	22501698	22501833	27.8907	21.6292
chr1	22522513	22522819	26.7143	13.5882
chr1	22524207	22524403	35.383	51.8257
chr1	22531743	22532018	46.5813	47.3096
chr1	22542620	22543193	149.479	133.426
chr1	22544407	22544623	91.0016	74.724
chr1	22555073	22555241	44.727	25.2086
chr1	22565771	22566277	112.402	87.91
chr1	22575316	22575560	42.4149	35.63
chr1	22578773	22579006	79.0257	65.1941
chr1	22601834	22602043	144.801	91.7092
chr1	22602234	22602729	156.578	91.7846
chr1	22603074	22603191	144.188	78.6457
chr1	22642406	22642536	36.3962	34.4131
chr1	22645148	22645306	40.8212	43.7519
chr1	22674870	22675237	138.201	83.3549
chr1	22676686	22677039	52.1137	50.8695
chr1	22714749	22714918	38.8754	26.3278
chr1	22730277	22730763	62.2294	63.8562
chr1	22739147	22739324	91.9664	103.103
chr1	22739616	22739763	109.01	129.415
chr1	22743164	22743334	84.1152	84.0995
chr1	22758781	22758918	30.358	66.8685
chr1	22776996	22777301	154.418	160.954
chr1	22801832	22802008	31.3546	43.6302
chr1	22827081	22827310	45.931	75.3578
chr1	22834149	22834446	163.332	131.163
chr1	22835469	22835768	128.523	154.675
chr1	22845012	22845330	44.4664	70.6489
chr1	22853762	22854646	82.0971	45.2479
chr1	22859808	22860225	55.7118	54.4141
chr1	22889722	22890174	75.5013	58.1114
chr1	22902184	22902779	88.9221	90.056
chr1	22906128	22906487	46.7189	55.4811
chr1	22909286	22909767	77.5393	49.9103
chr1	22915373	22915588	93.6982	51.1857
chr1	22939245	22939511	38.6419	27.4829
chr1	22940509	22940807	54.4164	38.0538
chr1	22952825	22953468	248.376	211.117
chr1	22963520	22963650	28.293	50.5425
chr1	22968440	22968793	74.8544	101.698
chr1	22988814	22989239	126.533	74.9842
chr1	22992394	22992649	39.6028	21.7094
chr1	22997275	22997415	31.7361	26.2715
chr1	22999661	22999998	51.6269	38.0327
chr1	23007282	23007630	89.839	66.4607
chr1	23024388	23024508	29.3185	59.86
chr1	23030941	23031252	76.4649	86.3734
chr1	23037662	23037894	153.712	129.885
chr1	23038171	23038440	98.7905	78.3325
chr1	23043618	23044221	107.938	61.869
chr1	23055374	23055585	28.9769	21.6379
chr1	23098452	23098820	97.4385	68.8765
chr1	23105385	23105612	38.3787	30.9547
chr1	23107308	23107447	34.384	22.8302
chr1	23111684	23111824	37.0466	19.3877
chr1	23119392	23119572	53.8118	24.0978
chr1	23133105	23133235	28.6461	65.6633
chr1	23153050	23153622	113.582	135.419
chr1	23154282	23154420	84.9855	104.2
chr1	23158627	23158808	45.0472	50.7915
chr1	23172155	23172345	53.7901	36.8842
chr1	23188487	23188799	56.8907	45.0733
chr1	23205267	23205460	27.7974	63.3152
chr1	23256780	23257044	48.2774	75.3975
chr1	23276322	23276765	32.9324	35.5349
chr1	23290762	23290942	42.5763	40.2808
chr1	23295828	23296105	94.8049	93.6658
chr1	23425340	23425500	33.5473	39.0193
chr1	23494115	23494810	125.3	118.894
chr1	23495211	23495469	108	124.648
chr1	23496260	23496408	51.7318	69.5896
chr1	23543796	23544050	51.8931	34.5423
chr1	23544858	23545092	54.2374	35.7226
chr1	23583382	23583530	97.2556	125.697
chr1	23584643	23584847	321.5	325.579
chr1	23605308	23605678	38.242	43.7216
chr1	23703770	23704115	71.0437	101.641
chr1	23715458	23715935	69.5836	73.3358
chr1	23720241	23720486	76.0302	87.5479
chr1	23721249	23721432	50.1576	81.2933
chr1	23744207	23744354	29.6222	44.7636
chr1	23748370	23749222	99.6111	120.98
chr1	23749589	23749823	102.349	121.015
chr1	23750258	23750427	94.3706	94.8447
chr1	23750707	23750998	93.812	87.7423
chr1	23769390	23769517	41.5268	37.9453
chr1	23773287	23773655	49.6434	63.7039
chr1	23788870	23789001	44.3091	62.4587
chr1	23823672	23824060	46.9431	54.3158
chr1	23826755	23826973	30.1602	63.3699
chr1	23829799	23830349	168.942	192.261
chr1	23831163	23831306	171.245	215.093
chr1	23851293	23851535	52.5939	46.203
chr1	23851718	23851846	57.7625	43.9125
chr1	23854582	23855203	146.14	132.202
chr1	23857139	23857589	223.179	200.046
chr1	23857871	23858207	202.965	185.425
chr1	23866230	23866705	111.506	110.434
chr1	23867983	23868207	46.7016	89.4457
chr1	23871286	23871615	54.9606	31.0723
chr1	23875336	23875464	39.633	57.7172
chr1	23894256	23894655	62.5059	41.6123
chr1	23907820	23907965	46.1892	43.809
chr1	23919143	23919285	150.374	128.663
chr1	23921431	23921654	55.0954	52.0685
chr1	23933756	23933914	39.5318	43.7369
chr1	23938527	23938670	28.3444	42.4246
chr1	23939995	23940142	28.9769	21.6379
chr1	23945958	23946598	132.066	72.65
chr1	23953588	23954001	70.2448	70.9908
chr1	23961533	23961906	51.0087	54.3636
chr1	23963998	23964179	58.4246	86.1283
chr1	23966095	23966432	46.344	49.64
chr1	23970254	23970820	65.3319	73.287
chr1	23971863	23972205	67.5166	67.4352
chr1	23977594	23978234	183.603	95.5136
chr1	23994036	23994229	39.5211	44.9002
chr1	24000111	24000251	15.5785	42.1574
chr1	24045987	24046135	37.9473	30.951
chr1	24071237	24071531	87.9785	62.9127
chr1	24077883	24078045	36.1366	21.6884
chr1	24098723	24098876	59.5463	27.6089
chr1	24117329	24117746	216.747	150.733
chr1	24119983	24120132	81.9266	71.106
chr1	24136261	24136473	132.368	67.9163
chr1	24137406	24137528	35.233	23.9904
chr1	24180287	24180438	243.671	242.431
chr1	24229085	24229751	92.9753	55.8856
chr1	24231333	24231490	25.538	42.378
chr1	24235949	24236319	76.1056	104.079
chr1	24243269	24243603	131.583	103.493
chr1	24262669	24262917	234.153	285.795
chr1	24278076	24278559	104.294	64.2057
chr1	24323388	24323728	39.0066	55.3755
chr1	24329998	24330332	45.8576	35.6594
chr1	24336020	24336158	28.3288	44.7427
chr1	24338306	24338605	43.3024	54.2693
chr1	24348471	24348641	35.5333	34.4044
chr1	24358721	24359286	238.007	229.101
chr1	24393530	24393659	37.7948	26.3199
chr1	24394565	24394720	48.3344	43.8298
chr1	24397386	24397891	89.6598	80.6135
chr1	24406732	24406952	41.1078	61.2416
chr1	24407760	24407976	48.2841	48.4944
chr1	24416735	24417228	71.4095	46.3525
chr1	24420892	24421206	96.256	62.9727
chr1	24422949	24423232	65.396	48.6501
chr1	24428563	24428991	127.51	128.438
chr1	24429419	24429868	128.885	137.984
chr1	24441641	24441757	61.5235	70.8912
chr1	24446634	24447219	85.7673	54.6627
chr1	24463612	24463927	107.26	64.2244
chr1	24469117	24469846	108.195	86.6907
chr1	24480825	24480948	411.804	356.877
chr1	24523693	24523853	38.8273	50.7115
chr1	24563287	24563593	47.6532	73.0433
chr1	24605031	24605572	44.0624	67.1318
chr1	24621388	24621504	47.5176	40.3274
chr1	24627537	24627777	56.0155	67.3024
chr1	24643734	24643913	34.3423	47.1578
chr1	24648803	24648966	25.8943	25.0635
chr1	24670044	24670178	46.379	46.1417
chr1	24670318	24670494	48.058	49.6587
chr1	24674588	24674982	70.4403	40.4955
chr1	24699678	24699813	20.2723	21.5563
chr1	24717880	24718033	86.4279	67.6114
chr1	24718863	24719050	78.2788	74.6055
chr1	24740025	24740401	196.293	151.773
chr1	24855314	24855510	52.9341	80.1658
chr1	24862994	24863287	110.193	79.606
chr1	24867567	24867747	49.5001	55.5148
chr1	24882315	24882705	97.0795	98.4245
chr1	24884266	24884520	52.3033	53.2087
chr1	24889252	24889455	36.9128	48.3569
chr1	24894404	24894892	122.057	91.5438
chr1	24910635	24910888	40.4201	68.2397
chr1	24913814	24913948	52.6532	61.4018
chr1	24936572	24936804	29.3696	50.5623
chr1	24961786	24961939	39.1881	60.0434
chr1	25012019	25012403	47.9598	92.9939
chr1	25015143	25015301	61.0475	76.7599
chr1	25051404	25051543	27.8829	47.0541
chr1	25055657	25055806	44.3464	91.7436
chr1	25056960	25057431	82.5199	95.8914
chr1	25062477	25062874	46.7291	54.3132
chr1	25152821	25152995	19.6961	14.6857
chr1	25158900	25159022	148.511	218.367
chr1	25160917	25161300	228.221	213.338
chr1	25188696	25188917	33.9879	20.5219
chr1	25220019	25220263	35.9453	64.6541
chr1	25224529	25224852	66.2464	35.7981
chr1	25236070	25236291	52.9315	36.8779
chr1	25240742	25240923	43.6777	37.9654
chr1	25296998	25297257	43.955	53.1112
chr1	25347299	25347593	27.8829	47.0541
chr1	25358737	25359034	36.9618	42.5437
chr1	25360447	25360731	39.0707	47.2219
chr1	25425890	25426058	35.3593	55.3181
chr1	25428047	25428193	37.7314	30.9491
chr1	25521152	25521494	69.8566	67.4597
chr1	25523911	25524377	99.8361	97.2691
chr1	25525201	25525685	108.121	92.6112
chr1	25559673	25559862	165.381	171.846
chr1	25563558	25563674	106.296	127.004
chr1	25579303	25579503	40.0141	64.7274
chr1	25583181	25583532	80.1033	64.0271
chr1	25593215	25593643	321.607	335.295
chr1	25596317	25596535	133.956	115.407
chr1	25616519	25616828	90.0563	82.9785
chr1	25620705	25621306	228.714	225.39
chr1	25621432	25621548	232.969	235.08
chr1	25652872	25653374	226.119	165.206
chr1	25663615	25663848	286.462	283.983
chr1	25677209	25677363	26.3946	43.5509
chr1	25691071	25691576	221.473	169.974
chr1	25695830	25695947	36.0699	82.1811
chr1	25715280	25715757	67.0114	75.6593
chr1	25724745	25724884	233.908	244.739
chr1	25725107	25725588	228.688	227.8
chr1	25729544	25729738	88.8682	75.8851
chr1	25749792	25750132	132.333	110.634
chr1	25768707	25768973	48.376	40.335
chr1	25789249	25789559	57.105	45.075
chr1	25805277	25805411	35.4676	22.8378
chr1	25810354	25810843	53.5337	86.0489
chr1	25830276	25830553	77.4689	71.0644
chr1	25869951	25870434	149.429	120.307
chr1	25871018	25871237	101.538	64.1875
chr1	25871393	25871553	56.0652	42.7314
chr1	25896231	25896387	139.847	85.7387
chr1	25899186	25899527	192.636	117.045
chr1	25904098	25904229	42.1218	42.6025
chr1	25916764	25916907	44.2307	74.1567
chr1	25929813	25930014	175.005	169.552
chr1	25935048	25935332	72.583	71.0154
chr1	25936484	25936787	39.633	57.7172
chr1	25972115	25972337	60.287	33.4317
chr1	25975474	25975902	49.1532	47.3366
chr1	25976836	25977059	50.3343	57.863
chr1	25977756	25977997	45.0061	55.459
chr1	25987681	25987826	51.1194	66.0662
chr1	26002882	26003342	166.077	101.366
chr1	26011151	26011435	42.6756	32.1494
chr1	26019178	26019401	54.4066	26.4213
chr1	26021752	26021880	21.0096	14.6957
chr1	26054096	26054651	68.0312	80.3783
chr1	26063495	26063961	153.235	90.5749
chr1	26069776	26070832	206.111	62.2933
chr1	26075210	26075668	68.7391	98.0659
chr1	26076109	26076508	66.1879	99.2067
chr1	26085668	26086102	31.6165	37.8362
chr1	26093329	26093554	75.2732	59.2842
chr1	26100000	26100243	65.6963	42.803
chr1	26101701	26102039	54.5537	63.7677
chr1	26109321	26109578	42.1592	39.1138
chr1	26111245	26111393	28.8596	32.0169
chr1	26122960	26123601	115.01	98.601
chr1	26126388	26127024	158.515	131.121
chr1	26137291	26137750	59.5308	56.7943
chr1	26147021	26147405	411.799	309.395
chr1	26216071	26216584	190.612	139.752
chr1	26217114	26217261	177.759	148.024
chr1	26221947	26222293	139.187	101.177
chr1	26222858	26223116	122.722	89.1773
chr1	26248997	26249882	148.541	108.388
chr1	26253692	26254013	73.8704	92.2396
chr1	26254148	26254341	77.0175	95.822
chr1	26363018	26363262	215.328	236.089
chr1	26372540	26372665	49.8786	40.3481
chr1	26398850	26399362	121.737	71.4043
chr1	26421006	26421754	98.6755	71.2461
chr1	26431398	26431659	31.6077	75.0612
chr1	26452957	26453368	62.6097	68.5557
chr1	26467469	26467774	64.6359	109.8
chr1	26471612	26472014	97.8154	88.964
chr1	26487841	26488652	82.5222	74.6469
chr1	26490665	26491088	53.4473	68.4413
chr1	26545510	26545866	92.7966	130.382
chr1	26546707	26546929	60.7735	60.3227
chr1	26602166	26602631	129.367	82.1114
chr1	26602836	26602979	125.795	69.0625
chr1	26615692	26616442	153.655	90.5778
chr1	26617297	26617789	273.756	164.337
chr1	26624688	26625251	104.428	102.056
chr1	26627062	26627573	60.0305	35.761
chr1	26647962	26648293	101.837	107.956
chr1	26654624	26654902	79.6659	84.0508
chr1	26680507	26680899	153.085	66.8361
chr1	26685309	26685563	65.9447	55.6834
chr1	26690384	26690594	45.9499	46.1369
chr1	26691584	26691985	44.8357	80.0253
chr1	26712627	26712752	56.987	79.0536
chr1	26713972	26714155	47.9256	64.8509
chr1	26722707	26723288	101.476	124.566
chr1	26735901	26736184	59.9202	60.3135
chr1	26736506	26736830	72.0869	78.0721
chr1	26737531	26738001	53.967	57.9058
chr1	26743619	26743840	83.896	66.4128
chr1	26786178	26786477	26.1819	19.3168
chr1	26795447	26795764	162.53	88.2531
chr1	26796910	26797553	243.783	196.62
chr1	26797980	26798120	385.776	456.604
chr1	26811277	26811507	37.5867	44.8766
chr1	26814095	26814258	61.8394	60.3334
chr1	26834905	26835257	94.316	124.47
chr1	26864355	26864752	99.438	51.2179
chr1	26882356	26882620	29.4313	41.2825
chr1	26923687	26923848	208.114	209.521
chr1	26924864	26925027	31.5071	52.9249
chr1	26993477	26993658	54.5233	67.2835
chr1	27024595	27024941	171.923	146.775
chr1	27032338	27032588	54.5857	60.2542
chr1	27070631	27070833	32.7971	14.765
chr1	27087859	27088003	28.0785	23.9329
chr1	27098150	27098455	53.4988	28.7391
chr1	27107041	27107292	40.2901	33.2897
chr1	27110505	27110805	86.0465	81.7584
chr1	27113429	27113560	153.028	175.296
chr1	27115718	27115888	81.7054	92.3372
chr1	27129466	27129693	322.021	335.3
chr1	27136634	27136792	34.4785	58.7972
chr1	27145220	27145378	144.106	193.136
chr1	27147343	27147467	41.9096	69.4349
chr1	27151347	27151467	42.1101	43.7662
chr1	27179650	27179888	140.465	99.9982
chr1	27204564	27204687	35.9953	56.4932
chr1	27216232	27217080	157.237	116.795
chr1	27272305	27272442	37.7452	51.8611
chr1	27288080	27288485	86.6856	103.039
chr1	27297400	27297607	52.0559	38.0359
chr1	27313206	27313464	67.7667	63.9138
chr1	27318249	27318371	55.7212	36.8978
chr1	27320620	27320767	172.035	174.314
chr1	27324236	27324539	139.255	83.3615
chr1	27330347	27330493	105.041	153.156
chr1	27330617	27330968	113.283	174.739
chr1	27331263	27331429	111.329	154.441
chr1	27344929	27345060	27.8137	59.8266
chr1	27347924	27348103	39.5003	47.2273
chr1	27353630	27354585	194.622	168.543
chr1	27359964	27360080	55.464	83.7304
chr1	27371141	27371454	100.405	68.8982
chr1	27376163	27376385	118.521	87.959
chr1	27384503	27384669	49.7945	71.9052
chr1	27389936	27390130	166.665	132.385
chr1	27391736	27391927	202.886	234.736
chr1	27396812	27397896	148.995	106.01
chr1	27423975	27424158	98.8703	72.428
chr1	27426102	27426283	58.0619	54.4379
chr1	27429292	27429599	78.9824	68.7239
chr1	27438527	27439060	143.078	125.019
chr1	27444411	27444595	28.3365	43.5835
chr1	27454047	27454186	25.5941	34.2853
chr1	27459177	27459351	33.8791	51.802
chr1	27462785	27462940	68.5559	69.7969
chr1	27463544	27463945	138.565	155.992
[truncated: 161,683 more rows]

## Sheet: TableS13
Table 13: Manorm normalized peak intensity (Vehicle and JQ1 )
	Start	End	Vehicle	JQ1
chr1	79368	79520	149.794	134.692
chr1	91343	91474	391.259	267.338
chr1	96599	96796	383.105	321.658
chr1	131913	132342	555.946	334.69
chr1	133114	133770	690.219	431.504
chr1	136311	136930	581.855	334.158
chr1	138957	139231	382.862	275.239
chr1	237684	237839	716.655	495.893
chr1	243014	243155	360.772	293.646
chr1	327990	328163	313.084	231.79
chr1	329745	330207	845.291	584.523
chr1	385228	386096	157.24	156.982
chr1	441452	441708	908.183	707.968
chr1	461873	462015	858.765	523.512
chr1	521472	521642	776.276	450.023
chr1	533662	533866	127.7	85.02
chr1	547123	547479	248.446	180.62
chr1	547641	547772	186.027	142.802
chr1	557834	557981	235.95	256.267
chr1	565702	565861	1.43412e+06	4.54991e+06
chr1	567920	568042	1.78562e+06	5.4325e+06
chr1	569731	569986	1.23614e+06	3.718e+06
chr1	654081	654225	183.457	170.303
chr1	658519	658746	630.999	358.4
chr1	659483	660010	879.829	590.773
chr1	661585	661763	353.205	261.144
chr1	664465	664717	345.961	267.052
chr1	668842	668959	192.569	174.312
chr1	714940	715059	6300.15	7199.45
chr1	767621	767838	375.646	279.168
chr1	808740	808960	235.519	149.659
chr1	809102	809254	234.031	147.026
chr1	812327	812991	537.414	607.639
chr1	824978	825198	152.894	130.796
chr1	834203	834351	76.1523	70.4186
chr1	842243	842402	93.809	31.8466
chr1	846123	846255	79.1238	47.8683
chr1	846446	846797	75.6548	45.919
chr1	848328	848476	118.039	88.2084
chr1	868557	868746	108.077	55.1042
chr1	873572	873858	181.761	116.61
chr1	874698	874882	129.849	69.4501
chr1	913926	914113	143.068	63.0194
chr1	916915	917177	80.5993	30.5213
chr1	918607	918734	77.8508	56.2359
chr1	936041	936334	345.535	210.184
chr1	955486	955711	774.349	567.974
chr1	956558	956704	176.22	131.612
chr1	967913	968084	1201.63	760.321
chr1	993740	993900	161.319	98.8747
chr1	1085630	1085757	58.7033	32.9963
chr1	1127987	1128138	191.78	111.435
chr1	1134275	1134425	104.731	47.3401
chr1	1137359	1137621	447.004	202.716
chr1	1149062	1149328	129.991	86.3327
chr1	1153429	1153718	75.3333	41.4162
chr1	1173737	1174038	164.784	128.267
chr1	1174936	1175155	114.066	67.4277
chr1	1176317	1176474	115.721	60.3129
chr1	1179777	1179947	102.724	51.2047
chr1	1182067	1182190	114.012	71.3153
chr1	1186380	1186499	1014.8	732.911
chr1	1194153	1194307	88.1369	42.7604
chr1	1225645	1225781	334.004	223.331
chr1	1238642	1238787	157.771	106.027
chr1	1247644	1247937	243.069	128.704
chr1	1280133	1280411	133.736	67.5217
chr1	1292219	1292346	102.442	70.6012
chr1	1297465	1297647	100.289	58.2988
chr1	1314052	1314196	246.866	222.083
chr1	1353426	1353574	260.401	234.716
chr1	1369294	1369458	1272.14	1086.82
chr1	1386065	1386232	128.521	81.1267
chr1	1388541	1388678	191.298	149.388
chr1	1407696	1407851	1054.01	874.167
chr1	1459523	1459752	209.059	163.934
chr1	1469016	1469176	173.911	102.854
chr1	1475107	1475275	525.363	347.173
chr1	1486415	1486617	113.132	79.7394
chr1	1490326	1490522	122.96	66.1757
chr1	1519015	1519261	131.691	105.209
chr1	1540964	1541892	415.186	150.403
chr1	1568269	1568422	224.285	164.692
chr1	1573967	1574101	102.904	64.7786
chr1	1631506	1631685	193.772	133.686
chr1	1671716	1671891	72.9019	89.7783
chr1	1684840	1685172	188.965	95.7476
chr1	1765002	1765165	62.4316	45.8419
chr1	1805326	1805672	197.58	168.446
chr1	1826095	1826220	151.682	137.319
chr1	1828690	1828874	208.706	130.497
chr1	1908252	1908413	93.8269	81.5521
chr1	1916786	1917134	118.34	44.8074
chr1	1920536	1921006	125.64	67.4848
chr1	1933418	1933558	80.2097	53.6719
chr1	1935139	1935389	93.535	72.4857
chr1	1940745	1941100	126.882	88.9141
chr1	1953096	1953293	105.556	68.677
chr1	1961647	1961995	110.575	68.7048
chr1	1976360	1976526	221.893	116.813
chr1	1977994	1978179	559.752	358.025
chr1	1980946	1981161	1477.34	1238.94
chr1	2040117	2040270	97.9586	58.9328
chr1	2053343	2053551	83.7638	28.6072
chr1	2055952	2056091	104.684	49.922
chr1	2058911	2059069	101.2	77.7179
chr1	2136221	2136362	593.825	312.902
chr1	2160643	2161027	422.597	239.022
chr1	2169213	2169480	230.619	145.695
chr1	2170145	2170494	141.911	86.3988
chr1	2179991	2180269	105.037	51.8607
chr1	2183265	2183430	74.489	45.9128
chr1	2200990	2201276	105.674	60.2655
chr1	2221185	2221466	206.945	120.014
chr1	2244510	2244658	96.6636	69.271
chr1	2248993	2249386	128.127	81.774
chr1	2252221	2252473	99.1383	57.6469
chr1	2257934	2258271	129.818	71.3962
chr1	2279623	2279759	117.15	46.0947
chr1	2288071	2288216	75.8685	33.0704
chr1	2307286	2307556	133.864	84.4049
chr1	2307869	2308140	164.569	113.897
chr1	2314152	2314268	410.166	213.146
chr1	2371856	2371997	178.599	75.4998
chr1	2384198	2384342	83.3659	49.8228
chr1	2395136	2395348	90.0666	43.4125
chr1	2398786	2398946	106.004	64.1486
chr1	2400864	2400980	111.945	55.1214
chr1	2402999	2403186	110.457	77.7772
chr1	2406500	2406817	103.781	57.6698
chr1	2422924	2423047	85.9267	61.4476
chr1	2424821	2425092	108.923	77.1193
chr1	2427740	2427986	190.829	78.1492
chr1	2428312	2429087	233.374	95.2707
chr1	2437025	2437183	119.94	90.1693
chr1	2441184	2441360	168.599	76.1129
chr1	2441599	2441811	165.036	62.4487
chr1	2473135	2473270	96.1403	51.1751
chr1	2477465	2477645	237.535	117.538
chr1	2478431	2478554	243.365	111.667
chr1	2487107	2487520	164.844	71.5453
chr1	2491152	2491340	77.607	45.2857
chr1	2493464	2493597	91.2429	42.7733
chr1	2524275	2524553	137.335	60.4037
chr1	2575834	2576016	78.3119	50.4394
chr1	2588925	2589140	1195.6	1062.53
chr1	2589259	2589630	1221.76	1031.58
chr1	2590278	2591120	1179.93	1079.33
chr1	2603542	2603861	1423.63	999.748
chr1	2610560	2610885	1285.24	1033.39
chr1	2611022	2611372	1269.69	1073.25
chr1	2626416	2626561	664.378	494.895
chr1	2632564	2632727	360.108	223.479
chr1	2633402	2633832	377.422	203.737
chr1	2718242	2718403	124.385	73.9642
chr1	2718706	2718836	123.315	68.1221
chr1	2738623	2738775	77.5355	50.4351
chr1	2783185	2783457	77.5613	48.5034
chr1	2792450	2792753	80.8446	37.5844
chr1	2896886	2897076	63.9734	47.1367
chr1	3052167	3052299	54.7289	38.0971
chr1	3084456	3084612	137.855	74.68
chr1	3085364	3085499	112.083	71.3044
chr1	3087188	3087563	76.414	47.2098
chr1	3135873	3136024	55.717	24.6739
chr1	3230330	3230465	134.364	106.53
chr1	3269612	3269844	82.1	57.5518
chr1	3275994	3276523	92.1895	56.319
chr1	3294941	3295575	119.617	84.9714
chr1	3297149	3297434	90.5166	65.9989
chr1	3321190	3321367	74.2176	38.1987
chr1	3326807	3327151	198.119	122.585
chr1	3339295	3339456	130.684	65.5626
chr1	3340034	3340309	129.007	73.9875
chr1	3347926	3348072	84.4008	59.5015
chr1	3398964	3399307	156.158	84.5185
chr1	3446076	3446236	239.545	134.59
chr1	3454980	3455228	87.9554	54.3602
chr1	3471857	3472264	80.8292	67.2254
chr1	3500473	3500625	231.748	56.1234
chr1	3507047	3507577	124.943	62.9448
chr1	3542195	3542397	1057.42	799.273
chr1	3568129	3568319	369.819	331.509
chr1	3576478	3576636	74.6523	65.2427
chr1	3612275	3612425	185.933	119.248
chr1	3619995	3620157	93.1365	45.358
chr1	3627862	3628070	59.6465	24.0502
chr1	3629715	3629912	77.9766	46.5746
chr1	3633912	3634113	96.6954	66.6838
chr1	3635907	3636071	108.771	39.6153
chr1	3638014	3638153	82.1407	54.3277
chr1	3641070	3641218	132.694	61.0333
chr1	3646839	3646963	82.9376	30.5289
chr1	3693812	3693942	700.046	578.87
chr1	3716612	3716771	121.983	116.204
chr1	3726309	3726607	104.471	97.201
chr1	3774859	3774998	1525.61	1419.44
chr1	3808719	3809127	228.701	120.773
chr1	3809248	3809613	226.082	117.487
chr1	3820128	3820254	419.991	323.909
chr1	3823913	3824065	251.146	177.348
chr1	3835705	3835821	107.527	99.8237
chr1	4000557	4000701	381.9	328.947
chr1	4005768	4006050	419.533	268.828
chr1	4024409	4024610	95.9799	62.1533
chr1	4068003	4068325	124.514	65.5351
chr1	4069032	4069347	87.2546	49.1977
chr1	4080719	4080838	86.9386	44.6867
chr1	4120934	4121290	126.411	67.4883
chr1	4123114	4123342	58.5824	41.9665
chr1	4138241	4138441	252.698	174.726
chr1	4148364	4148486	63.6907	38.7888
chr1	4150317	4150717	86.561	44.041
chr1	4176317	4176487	84.397	35.0281
chr1	4179545	4179748	72.3851	31.7746
chr1	4190818	4190967	91.4708	52.4431
chr1	4210448	4210675	45.4025	33.5611
chr1	4214431	4214616	66.4377	37.52
chr1	4221757	4222099	131.832	92.8455
chr1	4223408	4223604	67.0477	50.3711
chr1	4351425	4351640	71.1233	36.9005
chr1	4360147	4360351	71.6875	52.3316
chr1	4377402	4377659	63.6474	41.9969
chr1	4414048	4414476	90.6491	55.6651
chr1	4416749	4417081	57.4685	37.4725
chr1	4422410	4422983	115.043	81.0486
chr1	4455362	4455522	332.354	305.355
chr1	4456261	4456387	379.931	337.561
chr1	4484496	4484628	51.1279	46.4034
chr1	4486065	4486902	131.412	68.1598
chr1	4554745	4554886	82.2013	49.8164
chr1	4577763	4577883	46.924	37.4062
chr1	4652464	4652621	86.1988	71.7877
chr1	4654397	4654723	114.371	73.2616
chr1	4675142	4675433	91.5736	45.9955
chr1	4693493	4693659	228.998	85.4548
chr1	4698055	4698442	82.5897	49.8185
chr1	4712740	4713045	137.755	112.417
chr1	4715770	4715928	236.866	135.232
chr1	4718283	4718570	90.9266	64.0626
chr1	4752041	4752366	68.7656	38.1731
chr1	4756385	4756587	37.3291	20.7746
chr1	4763053	4763206	55.3012	25.9489
chr1	4787138	4787296	41.0066	43.1149
chr1	4805726	4805913	70.8885	54.2578
chr1	4837547	4837671	107.615	90.7333
chr1	4844831	4844976	43.8088	36.1056
chr1	4886249	4886393	64.9938	61.2981
chr1	4939480	4939697	44.258	31
chr1	4991671	4991871	118.789	61.6216
chr1	5218976	5219142	103.857	81.6242
chr1	5221571	5221730	97.2317	55.6992
chr1	5232236	5232354	37.7433	19.5069
chr1	5300780	5300909	382.854	275.902
chr1	5372178	5372388	900.608	874.312
chr1	5429448	5429597	55.3421	54.1405
chr1	5433351	5433611	82.4507	35.0208
chr1	5439378	5439595	52.4098	36.1623
chr1	5446536	5446706	79.8558	51.0923
chr1	5464111	5464270	66.6305	52.9416
chr1	5557656	5557788	42.6415	35.4584
chr1	5561808	5561937	52.3432	41.9253
chr1	5563032	5563156	62.123	39.4219
chr1	5615655	5615788	97.6031	90.007
chr1	5632072	5632253	162.224	155.062
chr1	5692400	5692604	61.407	34.9308
chr1	5710519	5710708	132.987	66.2211
chr1	5748283	5748421	137.925	97.4375
chr1	5752929	5753046	49.7057	33.5877
chr1	5769732	5769887	41.1305	30.3424
chr1	5836079	5836216	41.9381	28.4349
chr1	5839759	5839919	52.5821	24.6613
chr1	5840979	5841100	45.4096	32.9223
chr1	5852563	5852721	75.5859	51.0675
chr1	5879783	5880110	84.105	52.4045
chr1	5891726	5891893	614.607	405.023
chr1	5896959	5897361	83.7533	49.8246
chr1	5905585	5905711	54.8344	30.4188
chr1	5941987	5942201	94.6434	47.9431
chr1	5948794	5948915	64.0899	38.1496
chr1	5953709	5953995	640.276	364.448
chr1	5976156	5976299	68.4112	69.7074
chr1	5977747	5977940	52.4176	35.5225
chr1	6046166	6046299	52.6343	52.1903
chr1	6113102	6113257	116.678	108.35
chr1	6128821	6129007	72.7659	60.069
chr1	6136205	6136712	101.496	86.1465
chr1	6140718	6140923	83.5678	37.5954
chr1	6142517	6142641	65.422	28.5456
chr1	6159877	6160132	84.1418	49.8268
chr1	6203540	6203754	101.103	55.7183
chr1	6227715	6227995	120.026	83.0262
chr1	6232736	6232996	115.281	94.0356
chr1	6239787	6239997	166.236	135.468
chr1	6280408	6280650	101.092	56.3643
chr1	6309118	6309365	326.645	181.052
chr1	6333540	6333659	156.168	83.8678
chr1	6408708	6408888	141.208	81.8437
chr1	6410588	6410758	79.9125	26.673
chr1	6411973	6412127	108.4	58.9851
chr1	6414121	6414393	148.763	90.9906
chr1	6415082	6415504	162.645	87.1531
chr1	6416459	6416604	115.813	81.0528
chr1	6419792	6420034	108.671	66.7518
chr1	6479045	6479183	269.848	145.238
chr1	6479828	6480140	329.48	169.859
chr1	6491234	6491404	329.134	167.88
chr1	6505297	6505440	1404.23	1186.12
chr1	6525422	6525629	412.817	292.664
chr1	6550050	6550167	295.526	211.217
chr1	6583761	6583903	128.888	82.4281
chr1	6706654	6706830	88.8651	75.6881
chr1	6714048	6714268	55.9416	34.9023
chr1	6919474	6919643	62.5306	38.1415
chr1	6950042	6950342	129.359	53.8965
chr1	6984149	6984275	56.7601	32.3469
chr1	7031881	7032064	45.7936	33.5636
chr1	7048240	7048395	111.134	128.479
chr1	7064400	7064521	56.5819	20.8502
chr1	7106472	7106646	72.3979	31.1337
chr1	7160655	7160830	54.5983	50.2808
chr1	7181751	7181908	151.833	122.3
chr1	7259250	7259371	66.2019	56.8
chr1	7283720	7283882	150.671	123.597
chr1	7292268	7292434	85.4593	68.5505
chr1	7308389	7308507	40.3462	30.3373
chr1	7317361	7317657	107.21	92.6774
chr1	7361848	7362023	51.4445	54.748
chr1	7362992	7363198	76.2148	63.9636
chr1	7412532	7412684	77.9321	49.7931
chr1	7412888	7413006	85.2871	51.1217
chr1	7416273	7416433	54.7875	33.6162
chr1	7418431	7418696	145.654	68.8705
chr1	7438185	7438369	285.971	186.769
chr1	7448270	7448586	432.69	332.629
chr1	7477461	7477585	153.593	183.792
chr1	7480269	7480582	77.9958	45.2879
chr1	7495609	7495760	49.3846	28.4755
chr1	7501617	7501818	137.909	98.7391
chr1	7504452	7504589	63.113	54.846
chr1	7515555	7515969	94.135	55.6836
chr1	7529590	7529742	95.417	77.0298
chr1	7549564	7549792	96.7195	64.7436
chr1	7560591	7560853	112.685	84.9269
chr1	7564862	7565190	181.929	133.612
chr1	7594129	7594310	87.1625	55.646
chr1	7618078	7618484	131.171	84.3897
chr1	7619147	7619364	108.568	74.5243
chr1	7625469	7625593	49.7957	27.201
chr1	7641328	7641482	82.5199	54.9745
chr1	7660699	7660827	327.429	307.303
chr1	7669086	7669456	139.68	81.186
chr1	7701195	7701378	93.4181	51.8075
chr1	7744217	7744382	84.1607	48.5381
chr1	7750717	7750943	53.403	22.7515
chr1	7843556	7843704	4350.62	5065.8
chr1	7887954	7888336	71.8126	42.6838
chr1	8001307	8001504	154.841	95.5812
chr1	8012649	8012795	353.054	310.82
chr1	8078934	8079081	52.1927	58.6096
chr1	8117795	8117919	103.713	62.1958
chr1	8121399	8121577	68.6582	88.4383
chr1	8136367	8136488	452.878	459.239
chr1	8150456	8150699	67.9396	41.3788
chr1	8182832	8182953	130.902	107.156
chr1	8221673	8221862	192.468	116.668
chr1	8226143	8226360	121.002	98.6269
chr1	8234509	8234666	103.308	63.487
chr1	8311754	8312032	160.106	103.432
chr1	8383783	8383904	46.8974	39.965
chr1	8417462	8417763	83.8643	42.7418
chr1	8478492	8478638	56.1748	48.367
chr1	8524530	8524685	92.5066	61.4872
chr1	8562855	8562984	506.1	502.403
chr1	8615341	8615524	42.3735	25.2517
chr1	8621224	8621370	55.7981	47.0804
chr1	8658961	8659099	560.038	426.044
chr1	8687915	8688092	87.3657	71.1497
chr1	8720563	8720711	46.7664	55.3442
chr1	8731465	8731603	48.5246	34.2197
chr1	8739512	8739695	97.9185	97.7951
chr1	8742763	8742895	58.0307	58.0207
chr1	8761155	8761279	326.996	358.336
chr1	8762340	8762461	913.208	1108
chr1	8788096	8788238	89.9724	80.8743
chr1	8804993	8805239	66.2211	54.869
chr1	8815167	8815285	35.9612	37.9574
chr1	8919538	8919701	72.3269	65.2244
chr1	8922672	8922854	59.0123	38.7632
chr1	8931406	8931526	79.7515	33.7267
chr1	8931752	8931886	76.1974	36.2807
chr1	8962940	8963211	121.757	99.9324
chr1	9005604	9005757	51.3047	31.0401
chr1	9023010	9023323	89.2568	45.3412
chr1	9048223	9048351	90.3176	51.7923
chr1	9062004	9062152	214.067	129.216
chr1	9065089	9065402	106.938	53.8066
chr1	9131720	9131868	54.1378	25.3058
chr1	9135164	9135293	45.6562	47.6386
chr1	9161719	9161893	62.9878	33.6571
chr1	9170928	9171113	85.4871	65.9657
chr1	9254221	9254350	50.149	29.7564
chr1	9327213	9327436	123.868	83.6982
chr1	9341967	9342182	44.3458	24.6247
chr1	9363246	9363392	36.0308	30.3074
chr1	9398979	9399261	109.693	51.2342
chr1	9459967	9460273	68.7001	42.6673
chr1	9498609	9498895	75.5542	53.6438
chr1	9501537	9501743	65.2592	38.1558
chr1	9533219	9533404	69.1655	37.5333
chr1	9551139	9551380	139.364	76.6357
chr1	9555373	9555571	78.7356	47.8662
chr1	9579601	9579763	77.9196	90.4774
chr1	9589383	9589639	63.1003	56.1325
chr1	9591314	9591467	88.1739	67.9226
chr1	9592958	9593078	84.6654	70.4838
chr1	9606829	9606953	76.2214	34.9969
chr1	9675716	9675868	125.216	99.9573
chr1	9711800	9711996	58.5674	43.2496
chr1	9712140	9712265	60.4927	45.1874
chr1	9722377	9722536	82.069	60.1326
chr1	9731525	9731652	55.5258	36.821
chr1	9740854	9741147	78.5601	62.0446
chr1	9762413	9762541	150.425	82.5396
chr1	9779251	9779390	116.421	64.8489
chr1	9867121	9867332	121.599	80.4383
chr1	9869244	9869505	70.5848	47.1771
chr1	9887797	9887932	162.577	120.414
chr1	9900353	9900536	159.527	157.657
chr1	9927514	9927977	127.189	95.417
chr1	9950551	9950805	83.1794	64.6584
chr1	9953406	9953564	139.266	83.1336
chr1	10106162	10106299	48.4466	41.2567
chr1	10221167	10221381	54.5528	55.4187
chr1	10249778	10250008	95.0309	77.0271
chr1	10302311	10302474	57.9224	32.9926
chr1	10378286	10378500	67.0477	50.3711
chr1	10398234	10398357	59.8009	38.1266
chr1	10399966	10400124	133.168	56.5
chr1	10437585	10437756	85.2507	53.7004
chr1	10488194	10488329	97.5737	93.2505
chr1	10518109	10518237	63.6311	43.2809
chr1	10519259	10519513	79.0457	53.6648
chr1	10556095	10556349	142.671	162.734
chr1	10574354	10574701	91.3217	63.4186
chr1	10588557	10588702	72.4792	51.0488
chr1	10588838	10588973	69.0381	46.5252
chr1	10595838	10596027	107.72	81.0017
chr1	10596369	10596546	124.098	96.6971
chr1	10614677	10614860	80.0417	68.5108
chr1	10650125	10650297	47.5552	54.069
chr1	10665578	10665709	61.2083	50.9738
chr1	10690082	10690418	103.112	51.2065
chr1	10694512	10694703	68.9128	57.4637
chr1	10695604	10695839	108.718	63.5154
chr1	10696039	10696328	92.317	47.9326
chr1	10697597	10697724	45.1016	26.54
chr1	10700538	10700672	87.3596	42.7569
chr1	10706511	10706656	84.7467	36.957
chr1	10713780	10713950	194.17	132.379
chr1	10715754	10715967	106.332	44.7653
chr1	10726095	10726219	85.9583	58.8657
chr1	10737253	10737734	142.557	95.5127
chr1	10739761	10739956	177.036	98.9553
chr1	10740639	10740852	193.597	117.982
chr1	10752558	10752693	132.23	128.674
chr1	10795416	10795545	176.746	72.2392
chr1	10832031	10832189	138.262	101.346
chr1	10847552	10847668	68.8619	62.618
chr1	10871116	10871241	48.2384	26.5557
chr1	10897499	10897652	79.8137	54.3141
chr1	10918404	10918572	71.4011	23.4485
chr1	10950913	10951033	71.7263	49.1136
chr1	10951330	10951468	72.0989	50.4029
chr1	10960769	10960936	201.072	162.567
chr1	10970079	10970237	81.3091	58.8371
chr1	11005302	11005589	550.684	498.096
chr1	11005772	11006244	239.422	172.015
chr1	11007993	11008124	204.298	146.851
chr1	11033630	11033914	271.232	181.416
chr1	11049277	11049450	83.0553	76.9367
chr1	11105444	11105867	131.694	74.6502
chr1	11106371	11106516	126.432	66.192
chr1	11216593	11216811	56.0076	30.4243
chr1	11301877	11302032	104.301	76.4418
chr1	11309605	11309801	292.492	245.518
chr1	11329874	11330000	96.2994	107.519
chr1	11360883	11361050	107.411	74.5171
chr1	11365254	11365414	389.62	348.259
chr1	11381836	11382185	116.641	76.5168
chr1	11384742	11384908	249.743	200.37
chr1	11424340	11424499	80.606	53.0296
chr1	11448803	11448920	65.0492	55.504
chr1	11455065	11455200	55.779	49.0061
chr1	11494697	11494818	45.5333	23.9935
chr1	11500499	11500641	56.3147	36.185
chr1	11505116	11505250	65.4611	26.6266
chr1	11518936	11519325	84.231	44.0308
chr1	11522687	11522826	143.334	94.8661
chr1	11602027	11602300	128.452	86.324
chr1	11605320	11605484	82.5285	54.3301
chr1	11605914	11606123	76.7934	47.8554
chr1	11613941	11614066	57.842	38.7562
chr1	11623738	11624045	67.9768	38.8109
chr1	11632320	11632493	55.2673	27.8647
chr1	11670926	11671122	65.73	33.029
chr1	11702574	11702739	101.479	56.3663
chr1	11705872	11706016	128.163	79.1767
chr1	11750767	11750969	114.518	93.3809
chr1	11761672	11761930	79.6808	65.9253
chr1	11796494	11796705	283.846	239.512
chr1	11851010	11851178	57.4771	36.8319
chr1	11863609	11863766	214.158	186.298
chr1	11898819	11899007	169.522	89.1396
chr1	11929929	11930147	49.6744	36.1452
chr1	11946201	11946344	85.3752	45.3237
chr1	11948840	11949132	89.3918	104.204
chr1	11976637	11977165	104.912	91.3619
chr1	12091383	12091532	78.0656	40.7861
chr1	12104695	12104900	92.1368	60.1935
chr1	12112183	12112330	50.3029	20.8288
chr1	12113465	12113626	84.4839	53.0513
chr1	12139587	12139846	63.2836	40.0697
chr1	12178746	12178887	80.9773	54.3209
chr1	12181583	12181938	79.4588	51.7341
chr1	12184998	12185277	88.3076	56.9433
chr1	12195855	12195986	66.9845	28.5513
chr1	12203775	12204146	90.5718	61.4759
chr1	12237576	12237734	146.414	94.2323
chr1	12238700	12238881	166.257	102.162
chr1	12256755	12256973	155.723	155.661
chr1	12332195	12332371	171.257	130.926
chr1	12440659	12440778	105.7	136.887
chr1	12514124	12514267	74.597	129.979
chr1	12521334	12521521	37.9197	37.9752
chr1	12546718	12547051	96.8507	88.056
chr1	12551732	12552027	52.9187	27.8541
chr1	12661331	12661517	101.727	66.0662
chr1	12664462	12664629	63.8841	55.4954
chr1	12679916	12680090	329.004	229.909
chr1	12691656	12691868	157.339	109.938
chr1	12704423	12704553	43.4594	32.2714
chr1	12709148	12709439	57.9321	32.3526
chr1	12714747	12715009	76.9092	40.1379
chr1	12719083	12719270	121.448	64.2249
chr1	12729685	12729837	54.5751	52.8492
chr1	12776027	12776153	32.4797	32.1894
chr1	12844042	12844175	255.448	237.314
chr1	12963202	12963393	464.65	366.757
chr1	13403837	13404011	380.675	380.071
chr1	13435340	13435509	331.319	258.35
chr1	13624634	13624799	454.049	340.081
chr1	13654054	13654513	496.677	328.374
chr1	14019706	14019855	78.2086	58.8171
chr1	14057515	14057699	66.5771	58.0903
chr1	14085738	14085914	36.7501	37.3264
chr1	14125390	14125666	110.899	73.2418
chr1	14133830	14133947	50.6572	22.741
chr1	14142369	14142787	75.2057	50.4216
chr1	14145578	14145817	77.7791	35.0031
chr1	14156013	14156160	354.948	241.965
chr1	14235209	14235329	36.3184	42.4305
chr1	14261947	14262104	67.07	48.4419
chr1	14286943	14287139	80.8331	38.2271
chr1	14351066	14351209	40.2352	41.8291
chr1	14421621	14421770	38.2649	43.7281
chr1	14440446	14440661	133.505	82.4533
chr1	14454685	14454883	64.744	47.7843
chr1	14517167	14517315	77.5094	29.2288
chr1	14555300	14555479	101.165	51.8436
chr1	14600617	14600784	36.8158	30.313
chr1	14665846	14666040	117.156	211.48
chr1	14667936	14668091	77.0525	58.1646
chr1	14694045	14694289	160.778	83.8893
chr1	14743973	14744122	63.2748	40.7114
chr1	14748737	14748853	29.7151	34.0734
chr1	14753451	14753591	35.3999	18.2275
chr1	14761633	14762012	117.708	57.0862
chr1	14825407	14825618	73.8006	73.6279
chr1	14924220	14924655	73.3231	45.9064
chr1	14925531	14926156	95.1816	64.0883
chr1	15064803	15065141	77.32	38.8545
chr1	15160238	15160382	74.083	47.1972
chr1	15177180	15177358	57.5822	29.7923
chr1	15179001	15179130	41.2138	23.9724
chr1	15237514	15238175	96.7369	63.4507
chr1	15250527	15250683	85.9917	56.2849
chr1	15251082	15251217	75.9825	50.4263
chr1	15321654	15321806	51.7241	29.1256
chr1	15354133	15354249	54.9	60.5647
chr1	15373109	15373265	64.7907	43.9297
chr1	15383497	15383661	72.9894	42.0474
chr1	15443534	15443804	61.2639	45.8343
chr1	15466297	15466466	57.5315	32.9905
chr1	15468419	15468662	60.9621	38.7741
chr1	15481263	15481383	222.997	145.652
chr1	15487016	15487194	122.526	99.9379
chr1	15506798	15506930	235.206	210.795
chr1	15523448	15523593	79.9682	76.2648
chr1	15541754	15541995	122.912	48.0525
chr1	15569807	15569943	38.2554	45.0068
chr1	15587111	15587513	89.8655	56.3063
chr1	15610122	15610268	568.446	518.284
chr1	15631294	15631482	67.6984	62.6086
chr1	15691323	15691495	75.3855	38.2038
chr1	15738141	15738261	172.712	178.079
chr1	15739409	15739553	227.217	212.048
chr1	15740660	15740876	212.226	153.458
chr1	15744086	15744270	189.15	108.155
chr1	15745422	15745583	150.978	97.5145
chr1	15757696	15757955	120.659	94.7231
chr1	15763627	15763800	75.7855	37.5632
chr1	15769961	15770236	55.9158	36.823
chr1	15796529	15796751	525.995	420.475
chr1	15809763	15810008	434.21	366.541
chr1	15813404	15813575	166.137	145.278
chr1	15865384	15865541	86.9266	76.3203
chr1	15918926	15919094	62.9579	35.5793
chr1	15923439	15923596	65.8465	53.5793
chr1	15942383	15942523	126.979	115.593
chr1	15944470	15944732	1137.07	929.49
chr1	16007579	16007748	100.836	75.7719
chr1	16008120	16008274	101.34	103.02
chr1	16029689	16029824	57.1313	33.6284
chr1	16157332	16157458	129.864	136.481
chr1	16203039	16203165	36.0509	28.3972
chr1	16209203	16209358	127.439	75.9269
chr1	16264276	16264653	123.774	63.5874
chr1	16268493	16268620	72.9171	47.1908
chr1	16320957	16321292	173.03	85.8975
chr1	16402619	16402742	191.615	123.203
chr1	16438504	16438745	75.4304	35.6355
chr1	16446501	16446969	198.301	215.74
chr1	16449104	16449247	56.0181	29.7851
chr1	16459714	16460015	77.2549	76.8879
chr1	16465369	16465561	70.6367	43.3204
chr1	16472207	16472362	199.39	114.089
chr1	16475159	16475402	85.2687	52.4109
chr1	16485679	16485924	73.5552	31.7791
chr1	16508445	16508633	96.2927	67.9746
chr1	16511123	16511356	93.4181	51.8075
chr1	16515587	16515735	276.11	218.344
chr1	16544830	16545048	1274.62	958.161
chr1	16558538	16558706	74.1965	39.483
chr1	16627078	16627211	67.9396	41.3788
chr1	16627501	16627649	63.3099	38.1455
chr1	16650976	16651130	66.3153	46.5087
chr1	16705890	16706093	82.7507	68.5308
chr1	16713997	16714154	87.6863	77.6202
chr1	16723179	16723355	80.4486	66.5767
chr1	16731396	16731552	56.732	34.2666
chr1	16767695	16767953	407.254	256.166
chr1	16839533	16839704	2068.72	4073.34
chr1	16859212	16859374	175.971	155.172
chr1	16867107	16867235	369.487	326.862
chr1	16891917	16892270	113.279	101.819
chr1	16964652	16965206	205.452	76.2444
chr1	17029750	17029895	1433.78	1213.49
chr1	17037373	17037558	504.774	313.123
chr1	17039979	17040129	171.708	125.046
chr1	17044125	17044356	304.464	167.766
chr1	17084047	17084512	182.499	118.575
chr1	17086261	17086455	1326.86	1185.54
chr1	17193711	17193878	383.737	333.607
chr1	17208362	17208515	154.982	153.038
chr1	17230539	17230658	1872.02	1810.13
chr1	17249646	17249804	69.2621	61.3319
chr1	17263154	17263370	103.174	73.8435
chr1	17290090	17290243	203.73	105.61
chr1	17305176	17305537	65.2981	35.5907
chr1	17311288	17311535	98.7703	56.3528
chr1	17408001	17408178	51.7871	25.2961
chr1	17435414	17435547	59.135	30.4388
chr1	17452298	17452519	116.808	64.8507
chr1	17571836	17572018	53.8965	42.5769
chr1	17803997	17804286	94.9466	85.448
chr1	17818259	17818598	114.959	59.6624
chr1	17820783	17821001	73.7119	45.9087
chr1	17843521	17843657	69.4691	43.3139
chr1	17856002	17856157	63.2924	39.4283
chr1	17877343	17877627	94.0053	65.3742
chr1	17900979	17901232	62.1497	37.4981
chr1	17907987	17908204	93.8055	51.8093
chr1	17908577	17908920	102.601	58.9567
chr1	17914659	17915087	108.617	46.7097
chr1	17918568	17918708	57.1224	34.2686
chr1	17922821	17922982	374.951	389.322
chr1	17959116	17959295	83.3122	53.6894
chr1	17959492	17959740	83.2787	56.2689
chr1	17975133	17975558	69.565	36.8934
chr1	17980362	17980545	69.8498	43.9586
chr1	17988194	17988355	52.3294	43.2069
chr1	17998242	17998575	61.9108	58.6972
chr1	18006963	18007107	47.0925	24.6377
chr1	18012843	18012991	29.4476	20.7316
chr1	18040881	18041059	66.6663	49.7255
chr1	18044560	18044942	176.868	142.085
chr1	18088920	18089044	49.3068	34.2247
chr1	18166250	18166405	71.9825	32.414
chr1	18169689	18169853	48.8709	38.0592
chr1	18208345	18208503	53.964	36.8118
chr1	18220837	18221007	86.4321	52.4171
chr1	18236140	18236415	96.0062	60.2148
chr1	18289651	18289785	38.1707	17.6051
chr1	18906649	18906812	58.0669	24.6828
chr1	18908032	18908159	49.8847	22.1009
chr1	19147202	19147728	194.588	65.1404
chr1	19161896	19162034	53.7019	27.8576
chr1	19210734	19210943	99.3922	42.8054
chr1	19221852	19222176	104.982	55.0902
chr1	19258295	19258488	627.38	431.144
chr1	19264958	19265138	90.6767	53.7294
chr1	19273669	19273829	69.978	67.7857
chr1	19305280	19305430	50.8872	32.9551
chr1	19324830	19325114	84.8122	57.5682
chr1	19332591	19332724	38.6022	51.409
chr1	19355852	19356205	120.163	49.9819
chr1	19361969	19362135	88.0301	82.1538
chr1	19377321	19377449	52.7544	40.0059
chr1	19380114	19380358	73.35	43.9775
chr1	19380907	19381024	90.3884	47.2792
chr1	19384030	19384167	88.1886	66.63
chr1	19385016	19385193	91.0931	51.796
chr1	19396629	19396992	119.707	77.8314
chr1	19400415	19400588	57.1224	34.2686
chr1	19422835	19422982	67.896	44.5905
chr1	19440234	19440538	70.3445	36.8971
chr1	19530040	19530194	47.6234	45.7335
chr1	19567862	19568043	129.88	67.5042
chr1	19596013	19596173	284.919	210.49
chr1	19668071	19668254	118.34	44.8074
chr1	19674082	19674286	77.7715	63.3297
chr1	19680231	19680362	837.889	1395.79
chr1	19700973	19701155	79.8912	48.5162
chr1	19712502	19712622	65.2136	41.3639
chr1	19713787	19713933	73.1677	58.7829
chr1	19719466	19719785	170.448	227.277
chr1	19730368	19730488	105.2	101.754
chr1	19743452	19743682	184.232	168.998
chr1	19752465	19752650	735.349	746.312
chr1	19763771	19763916	134.634	117.608
chr1	19778858	19779072	118.839	85.6161
chr1	19783671	19783926	99.7182	113.4
chr1	19794981	19795130	187.661	133.648
chr1	19796000	19796169	176.013	117.231
chr1	19803326	19803508	138.969	77.2833
chr1	19806930	19807106	117.299	85.6057
chr1	19874444	19874584	56.9536	48.3728
chr1	19890249	19890481	66.1583	61.3074
chr1	19969711	19969901	468.128	393.407
chr1	19971051	19971244	496.147	484.293
chr1	19973044	19973165	141.397	96.1567
chr1	19980982	19981146	267.747	259.85
chr1	19991280	19991622	164.088	93.023
chr1	20030988	20031308	137.41	78.5751
chr1	20062413	20062610	78.3746	45.9332
chr1	20088836	20088993	52.1059	29.7662
chr1	20146318	20146441	93.0362	83.4893
chr1	20193345	20193554	60.1034	45.1848
chr1	20248737	20248913	371.753	228.831
chr1	20301376	20301544	81.5764	40.1587
chr1	20427411	20427819	77.0675	56.8753
chr1	20451094	20451269	73.5623	58.141
chr1	20463626	20463805	50.0889	34.2293
chr1	20478509	20478636	242.472	171.376
chr1	20479688	20479857	237.562	139.827
chr1	20485066	20485449	292.817	215.817
chr1	20498703	20498974	94.433	62.1447
chr1	20513669	20513912	120.124	51.9215
chr1	20521770	20521933	82.4004	37.5906
chr1	20555807	20555958	51.6526	34.2386
chr1	20559109	20559348	119.113	95.3625
chr1	20560432	20560717	61.8812	29.8109
chr1	20617199	20617555	126.268	53.8849
chr1	20693759	20693890	72.3484	33.698
chr1	20703450	20703626	59.7754	40.0497
chr1	20770741	20770962	65.2685	37.5142
chr1	20822842	20822960	46.8845	41.2448
chr1	20848942	20849075	65.8073	57.4408
chr1	20857624	20857757	45.4937	26.542
chr1	20879517	20880144	102.45	69.9535
chr1	20901820	20901986	84.0881	53.694
chr1	20915365	20915621	69.1451	38.8167
chr1	20920364	20920708	75.7424	40.1328
chr1	21009196	21009371	71.2765	54.2603
chr1	21029057	21029181	57.3374	22.1279
chr1	21041911	21042173	144.565	89.0155
chr1	21142460	21142727	768.055	748.612
chr1	21143441	21143620	527.178	489.89
chr1	21285117	21285242	41.4671	35.4498
chr1	21308547	21308663	25.3918	34.0266
chr1	21339574	21339702	67.7165	60.6756
chr1	21340212	21340378	79.224	73.0268
chr1	21361200	21361377	139.782	102.658
chr1	21390662	21390866	84.4415	56.2757
chr1	21395547	21395665	35.9461	39.8723
chr1	21452948	21453108	65.0431	56.1477
chr1	21466227	21466344	40.0737	21.4231
chr1	21547479	21547660	62.308	27.8939
chr1	21581805	21582010	270.939	148.528
chr1	21588372	21588508	99.9407	87.4314
chr1	21596804	21596940	97.2519	54.4079
chr1	21624558	21624683	101.745	64.7725
chr1	21642499	21642631	62.471	42.632
chr1	21660710	21660860	300.314	258.129
chr1	21695494	21695681	184.244	103.559
chr1	21697130	21697309	102.214	58.9547
chr1	21711342	21711459	59.3565	90.9086
chr1	21715218	21715444	311.903	271.439
chr1	21755086	21755281	348.029	221.428
chr1	21807699	21807834	149.32	107.28
chr1	21809253	21809370	81.4688	81.4513
chr1	21818727	21818933	48.0562	41.2537
chr1	21829624	21829907	320.762	194.211
chr1	21847451	21847633	67.0935	46.5136
chr1	21861202	21861543	88.2262	63.3997
chr1	21863976	21864294	105.986	65.4425
chr1	21869960	21870274	106.101	57.681
chr1	21947076	21947228	108.513	79.0619
chr1	21979083	21979227	312.982	181.643
chr1	21982381	21982527	147.218	67.5784
chr1	22029933	22030060	30.8056	47.4751
chr1	22138635	22138751	53.486	44.4974
chr1	22141767	22141892	44.7801	22.0801
chr1	22143521	22143695	74.7476	56.2159
chr1	22199057	22199210	114.531	62.2495
chr1	22273498	22273652	43.8905	29.0838
chr1	22290534	22290737	163.371	89.7618
chr1	22307155	22307280	180.995	116.606
chr1	22310154	22310324	113.405	89.4758
chr1	22345643	22345774	61.361	38.1352
chr1	22372487	22372609	87.4742	102.887
chr1	22432202	22432407	63.8117	31.0993
chr1	22453933	22454058	64.0992	37.5085
chr1	22459175	22459302	188.123	127.107
chr1	22498750	22499074	96.3134	41.505
chr1	22501698	22501833	49.8925	54.0915
chr1	22522513	22522819	47.7826	31.0208
chr1	22555073	22555241	80.1025	62.7005
chr1	22575316	22575560	76.4702	43.3505
chr1	22601834	22602043	261.465	145.854
chr1	22603074	22603191	259.954	145.191
chr1	22642406	22642536	65.5074	49.075
chr1	22645148	22645306	73.6524	50.4122
chr1	22714749	22714918	70.0569	31.1246
chr1	22739147	22739324	166.251	134.161
chr1	22739616	22739763	197.447	145.496
chr1	22743164	22743334	152.004	107.296
chr1	22758781	22758918	55.0318	45.7914
chr1	22801832	22802008	56.5512	49.6539
chr1	22827081	22827310	83.4138	46.6022
chr1	22835469	22835768	231.868	296.474
chr1	22939245	22939511	69.3354	54.2473
chr1	22940509	22940807	97.9681	58.2869
chr1	22963520	22963650	51.1279	46.4034
chr1	22992394	22992649	70.9259	51.0394
chr1	22997275	22997415	57.2352	27.2342
chr1	22999661	22999998	92.9823	55.0318
chr1	23007282	23007630	162.655	65.6883
chr1	23024388	23024508	52.9759	57.9748
chr1	23038171	23038440	177.946	148.639
chr1	23055374	23055585	51.8501	52.8256
chr1	23107308	23107447	61.6174	49.0484
chr1	23119392	23119572	96.5072	52.4676
chr1	23133105	23133235	52.0965	30.4052
chr1	23154282	23154420	153.962	104.048
chr1	23158627	23158808	81.2869	60.7726
chr1	23172155	23172345	96.7369	63.4507
chr1	23205267	23205460	50.4796	34.2314
chr1	23290762	23290942	76.8117	46.5686
chr1	23425340	23425500	60.7811	25.9703
chr1	23496260	23496408	93.8679	47.9394
chr1	23543796	23544050	93.2803	61.4917
chr1	23544858	23545092	97.7673	46.6666
chr1	23583382	23583530	176.313	123.767
chr1	23584643	23584847	582.502	534.446
chr1	23744207	23744354	53.5652	37.4495
chr1	23749589	23749823	185.278	141.488
chr1	23750258	23750427	170.756	109.364
chr1	23750707	23750998	169.555	113.274
chr1	23769390	23769517	74.6094	69.7603
chr1	23788870	23789001	80.1466	58.8296
chr1	23823672	23824060	84.6856	68.5448
chr1	23826755	23826973	54.5868	51.565
chr1	23831163	23831306	310.574	253.578
chr1	23867983	23868207	84.5771	79.5365
chr1	23875336	23875464	71.8223	42.0414
chr1	23894256	23894655	112.278	86.8714
chr1	23907820	23907965	83.4974	41.4534
chr1	23921431	23921654	99.5062	58.9412
chr1	23933756	23933914	71.5131	36.9025
chr1	23938527	23938670	51.3732	26.5702
chr1	23939995	23940142	52.1787	25.2976
chr1	23963998	23964179	105.695	90.0697
chr1	23966095	23966432	83.5808	63.3696
chr1	23970254	23970820	118.201	75.2284
chr1	23971863	23972205	122.286	60.342
chr1	23994036	23994229	71.3141	51.0417
chr1	24000111	24000251	28.1306	35.9662
chr1	24045987	24046135	68.302	43.3075
chr1	24077883	24078045	64.8882	36.871
chr1	24098723	24098876	106.864	58.331
chr1	24119983	24120132	148.08	85.1297
chr1	24137406	24137528	63.358	34.9404
chr1	24180287	24180438	441.534	349.304
chr1	24231333	24231490	46.3628	21.4503
chr1	24336020	24336158	51.3327	29.1236
chr1	24348471	24348641	63.8967	54.2086
chr1	24358721	24359286	431.215	329.962
chr1	24393530	24393659	67.6632	66.4759
chr1	24394565	24394720	86.972	71.7934
chr1	24406732	24406952	74.4211	51.0607
chr1	24407760	24407976	87.2546	49.1977
chr1	24441641	24441757	111.302	71.9479
chr1	24480825	24480948	745.911	648.984
chr1	24523693	24523853	70.1881	47.8181
chr1	24621388	24621504	85.3211	82.7788
chr1	24643734	24643913	62.123	39.4219
chr1	24670044	24670178	83.642	58.2064
chr1	24670318	24670494	86.6781	63.3901
chr1	24699678	24699813	36.523	22.0408
chr1	24717880	24718033	156.068	90.3771
chr1	24884266	24884520	94.416	63.4373
chr1	24913814	24913948	95.7062	33.7805
chr1	25015143	25015301	110.304	91.4024
chr1	25051404	25051543	50.3725	43.8333
chr1	25055657	25055806	80.4762	63.9942
chr1	25062477	25062874	84.4751	53.6961
chr1	25152821	25152995	35.1881	36.6745
chr1	25158900	25159022	269.978	190.626
chr1	25160917	25161300	413.883	268.132
chr1	25188696	25188917	60.9536	39.4152
chr1	25236070	25236291	95.376	50.5264
chr1	25240742	25240923	78.6827	51.7298
chr1	25296998	25297257	79.5894	42.7222
chr1	25347299	25347593	50.4716	34.8711
chr1	25360447	25360731	70.6739	40.7508
chr1	25425890	25426058	64.191	31.7411
chr1	25428047	25428193	67.8878	45.2329
chr1	25559673	25559862	298.852	293.162
chr1	25563558	25563674	192.861	116.016
chr1	25579303	25579503	72.5631	44.6162
chr1	25616519	25616828	162.703	109.97
chr1	25621432	25621548	421.896	357.142
chr1	25663615	25663848	519.839	368.449
chr1	25695830	25695947	65.7193	33.6696
chr1	25715280	25715757	121.125	87.5785
chr1	25724745	25724884	423.816	353.167
chr1	25729544	25729738	160.421	108.652
chr1	25805277	25805411	63.5346	51.6333
chr1	25871018	25871237	182.42	159.152
chr1	25871393	25871553	100.772	81.603
chr1	25896231	25896387	251.796	186.562
chr1	25899186	25899527	348.04	194.35
chr1	25904098	25904229	75.9577	52.3579
chr1	25916764	25916907	80.1314	60.1197
chr1	25936484	25936787	71.7427	47.8272
chr1	25976836	25977059	90.8516	70.5268
chr1	25977756	25977997	81.3734	53.6786
chr1	25987681	25987826	92.2953	80.2447
chr1	26011151	26011435	76.8589	43.3524
chr1	26019178	26019401	97.5625	59.5771
chr1	26021752	26021880	37.5228	38.6101
chr1	26085668	26086102	57.0306	41.3156
chr1	26093329	26093554	136.047	67.5318
chr1	26101701	26102039	98.6034	68.6361
chr1	26109321	26109578	76.0623	44.6346
chr1	26111245	26111393	52.0965	30.4052
chr1	26217114	26217261	320.474	325.794
chr1	26222858	26223116	221.524	141.708
chr1	26363018	26363262	391.3	236.214
chr1	26372540	26372665	90.0553	44.0564
chr1	26431398	26431659	57.2931	53.5142
chr1	26546707	26546929	109.625	82.9604
chr1	26602836	26602979	226.813	119.455
chr1	26690384	26690594	82.7642	67.2389
chr1	26713972	26714155	86.54	76.3177
chr1	26735901	26736184	108.241	69.9872
chr1	26736506	26736830	130.183	102.594
chr1	26737531	26738001	97.4209	70.5699
chr1	26786178	26786477	46.8974	39.965
chr1	26797980	26798120	700.58	637.895
chr1	26811277	26811507	67.57	78.0891
chr1	26814095	26814258	111.425	94.6575
chr1	26882356	26882620	53.175	37.4472
chr1	26924864	26925027	56.9098	52.8685
chr1	26993477	26993658	98.8001	54.4153
chr1	27070631	27070833	58.7444	30.4371
chr1	27087859	27088003	50.5498	29.1197
chr1	27098150	27098455	96.1197	52.4656
chr1	27107041	27107292	72.8416	28.5724
chr1	27113429	27113560	276.744	269.834
chr1	27136634	27136792	62.3486	53.5537
chr1	27145220	27145378	261.468	204.403
chr1	27147343	27147467	75.9741	51.07
chr1	27204564	27204687	65.0966	51.0009
chr1	27272305	27272442	68.2681	45.8777
chr1	27297400	27297607	93.693	59.5558
chr1	27318249	27318371	100.252	60.8842
chr1	27320620	27320767	311.43	244.331
chr1	27344929	27345060	50.4338	38.0699
chr1	27347924	27348103	71.2765	54.2603
chr1	27359964	27360080	100.527	69.295
chr1	27371141	27371454	181.27	97.6701
chr1	27376163	27376385	213.376	188.263
chr1	27389936	27390130	302.436	131.578
chr1	27391736	27391927	367.766	310.269
chr1	27426102	27426283	104.695	75.7963
chr1	27444411	27444595	51.2148	38.0749
chr1	27454047	27454186	46.2782	26.546
chr1	27459177	27459351	61.2282	49.0457
chr1	27462785	27462940	123.827	86.9455
chr1	27465036	27465181	196.556	125.194
chr1	27470943	27471103	64.0455	41.3574
chr1	27475493	27475710	47.3361	35.4907
chr1	27524502	27524655	67.3537	58.0963
chr1	27547347	27547533	257.337	200.423
chr1	27615006	27615177	263.856	230.125
chr1	27623277	27623414	64.2725	55.4982
chr1	27633418	27633681	69.3496	52.9598
chr1	27659326	27659539	78.8435	72.378
chr1	27707375	27707535	100.732	85.4924
chr1	27715037	27715166	90.4513	71.8178
chr1	27725851	27725967	58.5978	40.6839
chr1	27731638	27731767	173.5	135.519
chr1	27743157	27743315	87.759	70.5055
chr1	27763146	27763277	41.712	53.366
chr1	27849150	27849334	257.277	173.438
chr1	27883376	27883513	77.6253	78.8307
chr1	27916567	27916862	84.8898	51.7641
chr1	27917553	27917744	70.1118	54.2524
chr1	27935257	27935391	140.278	128.74
chr1	27995765	27995883	107.166	97.2226
chr1	28042179	28042303	67.7752	54.8802
chr1	28189773	28190031	117.851	72.6326
chr1	28266954	28267088	46.8785	41.8851
chr1	28471118	28471326	66.2921	48.4369
chr1	28498835	28498958	122.288	86.9362
chr1	28523579	28523798	73.9647	56.855
chr1	28535491	28535614	72.1314	47.8294
chr1	28559479	28559599	106.378	99.1651
chr1	28743132	28743251	128.442	123.425
chr1	28827624	28827756	63.9446	49.7074
chr1	28883138	28883262	107.148	99.1716
chr1	28907579	28907725	769.672	620.29
chr1	28925450	28925897	133.478	60.3886
chr1	28929457	28929584	40.6264	41.8326
chr1	28980492	28980672	137.956	94.8342
chr1	29120665	29120932	69.8411	44.6013
chr1	29155034	29155176	77.6708	73.6605
chr1	29163737	29163860	100.53	44.0986
chr1	29211568	29211785	364.365	170.008
chr1	29248038	29248276	85.1297	63.3798
chr1	29266012	29266153	76.9447	68.4876
chr1	29379567	29379710	49.9186	50.8831
chr1	29432485	29432691	64.7012	51.6415
chr1	29450417	29450574	250.666	155.652
chr1	29460831	29460981	394.264	374.868
chr1	29463179	29463339	135.168	143.71
chr1	29497651	29497814	31.0254	20.7411
chr1	29524148	29524319	90.114	40.8374
chr1	29572442	29572574	81.4346	49.1681
chr1	29583072	29583257	65.2054	42.0059
chr1	29598319	29598508	84.8122	57.5682
chr1	29609581	29610112	133.453	86.3527
chr1	29635593	29635761	52.8512	32.3267
chr1	29659636	29659798	134.249	84.4073
chr1	29681182	29681304	48.9237	33.583
chr1	29684834	29684966	73.9504	58.1439
chr1	29720920	29721345	121.793	66.8182
chr1	29752092	29752494	79.6214	40.7931
chr1	29796101	29796229	54.3708	35.5338
chr1	29832595	29832795	68.3948	71.6426
chr1	29839905	29840127	122.65	61.6394
chr1	30063826	30063972	49.5566	47.6728
chr1	30093394	30093545	65.4123	58.0816
chr1	30099078	30099199	36.4655	26.4908
chr1	30118139	30118549	116.514	86.8997
chr1	30119947	30120156	68.5049	59.3932
chr1	30122934	30123082	132.637	126.069
chr1	30150228	30150353	65.2782	36.8729
chr1	30153854	30154053	88.814	80.8651
chr1	30155300	30155440	187.578	178.208
chr1	30170984	30171140	65.0242	58.0786
chr1	30176527	30176670	70.7893	33.6917
chr1	30181819	30182072	92.0263	69.2415
chr1	30182853	30182999	77.4047	61.3916
chr1	30262689	30262834	38.4545	24.5941
chr1	30265962	30266140	115.582	69.3791
chr1	30273612	30273746	93.4281	51.1625
chr1	30274425	30274800	126.203	81.7632
chr1	30308811	30309103	64.1281	35.5849
chr1	30309946	30310256	63.5769	47.7765
chr1	30321970	30322170	62.8288	45.2023
chr1	30333130	30333306	43.5907	22.7112
chr1	30393717	30394051	67.4001	53.5903
chr1	30422555	30422883	77.4861	54.2998
chr1	30428268	30428400	42.085	55.9344
chr1	30429884	30430027	58.4542	54.1664
chr1	30447194	30447514	82.9075	54.9768
chr1	30518241	30518417	74.489	45.9128
chr1	30579094	30579266	108.579	48.6462
chr1	30584434	30584713	97.0819	66.6859
chr1	30819567	30819710	208.789	154.093
chr1	31122353	31122531	82.2589	45.9528
chr1	31130538	31130840	221.532	172.555
chr1	31158220	31158543	95.0764	45.3662
chr1	31179471	31179629	97.1943	58.2829
chr1	31219715	31219853	233.242	101.81
chr1	31236460	31236705	85.2687	52.4109
chr1	31245881	31246347	254.832	156.988
chr1	31246870	31247065	250.915	165.511
chr1	31267919	31268125	50.3247	48.9618
chr1	31271115	31271237	117.617	91.4534
chr1	31324946	31325209	194.269	78.8132
chr1	31327072	31327231	110.206	67.4074
chr1	31337516	31337762	62.9387	36.861
chr1	31352841	31353085	136.638	109.151
chr1	31374107	31374287	73.256	51.0538
chr1	31402361	31402657	81.9005	44.0198
chr1	31403766	31403988	51.4179	24.0189
chr1	31441100	31441247	32.2169	20.1138
chr1	31442451	31442633	45.7316	39.3164
chr1	31497591	31497829	75.6553	83.3384
chr1	31516494	31516654	91.7757	58.2538
chr1	31619636	31619824	75.6108	49.1364
chr1	31654433	31654724	478.624	328.933
chr1	31656772	31657036	157.659	115.16
chr1	31663783	31663930	63.7479	34.9421
chr1	31673009	31673146	187.899	115.337
chr1	31680467	31680586	69.8157	46.5297
chr1	31700669	31700974	105.073	76.4471
chr1	31807970	31808116	87.4996	59.5205
chr1	31839792	31839943	79.0969	49.7999
chr1	31879573	31879699	61.5344	57.4072
chr1	31889293	31889423	169.734	100.223
chr1	31907965	31908167	103.97	71.9055
chr1	31910129	31910331	90.1019	41.4809
chr1	31915463	31915791	72.5199	47.8317
chr1	31920177	31920448	96.0155	59.5688
chr1	31926628	31926755	338.59	250.461
chr1	31964439	31964696	43.765	40.5805
chr1	31971596	31971766	67.0935	46.5136
chr1	31976780	31977159	281.229	147.262
chr1	31977496	31977664	207.141	86.685
chr1	31979893	31980032	115.178	70.6736
chr1	31981185	31981316	47.2165	47.6525
chr1	31988741	31988878	67.4738	24.076
chr1	32006949	32007103	76.2214	34.9969
chr1	32034589	32034766	70.0316	61.9823
chr1	32035961	32036082	64.2356	59.36
chr1	32057521	32057969	148.667	98.153
chr1	32085071	32085254	135.255	68.8261
chr1	32098839	32098968	68.4989	60.0374
chr1	32101694	32101826	97.6	56.9929
chr1	32121603	32121722	46.8374	46.3678
chr1	32129568	32129720	128.393	64.256
chr1	32132197	32132388	310.248	91.5761
chr1	32147065	32147322	67.9045	43.948
chr1	32149711	32149899	181.602	100.935
chr1	32154009	32154440	78.6187	56.8851
chr1	32170892	32171024	266.315	212.343
chr1	32199520	32199757	95.0046	79.6176
chr1	32202300	32202752	129.131	66.2042
chr1	32230746	32230948	321.813	229.865
chr1	32250558	32250693	108.854	82.9555
chr1	32265801	32266278	102.088	68.0095
chr1	32376682	32376843	55.1781	33.6183
chr1	32378452	32378634	43.6853	50.1829
chr1	32420367	32420734	85.1297	63.3798
chr1	32421619	32421913	131.735	72.0542
chr1	32604694	32604828	79.0978	87.9002
chr1	32700502	32700685	134.914	66.2296
chr1	32729458	32729711	75.765	70.4154
chr1	32730485	32730755	99.4256	64.7593
chr1	32804021	32804166	168.366	116.532
chr1	32837958	32838224	53.0524	48.9845
chr1	32890287	32890569	146.014	95.5325
chr1	32893840	32893988	146.25	145.77
chr1	32952966	32953083	414.972	414.282
chr1	32957984	32958304	136.411	95.4756
chr1	32963216	32963333	144.236	158.173
chr1	33151182	33151342	35.2866	26.4833
chr1	33220110	33220233	1220.94	1154.86
chr1	33225122	33225286	1391.3	929.097
chr1	33233335	33233600	144.522	125.51
chr1	33235868	33236086	180.787	104.194
chr1	33269473	33269626	461.882	314.209
chr1	33344450	33344577	251.907	177.352
chr1	33399111	33399284	85.8743	65.9685
chr1	33439204	33439388	1673.64	1352.53
chr1	33462905	33463064	83.5116	69.829
chr1	33466384	33466545	87.7185	74.3855
chr1	33510953	33511070	95.5862	100.37
chr1	33557644	33557904	95.3258	86.099
chr1	33603564	33603686	44.5176	43.7859
chr1	33606216	33606620	106.381	64.7974
chr1	33684396	33684569	238.789	161.497
chr1	33725254	33725384	294.547	230.347
chr1	33726214	33726375	276.819	222.966
chr1	33766442	33766563	59.3169	45.8214
chr1	33768884	33769021	60.1034	45.1848
chr1	33780115	33780351	70.8269	60.0551
chr1	33786946	33787135	93.7362	91.2723
chr1	33798589	33798719	120.597	100.575
chr1	33822030	33822194	269.971	191.285
chr1	33862781	33862932	47.8342	70.7761
chr1	33905074	33905221	92.6883	79.6005
chr1	33909265	33909672	56.2981	37.4659
chr1	33983386	33983752	84.4008	59.5015
chr1	34035483	34035718	56.0499	27.8681
chr1	34065281	34065510	59.1797	27.8814
chr1	34074621	34074741	38.3715	31.5987
chr1	34106807	34107131	178.753	112.673
chr1	34120006	34120305	178.378	87.2235
chr1	34127525	34127687	61.1284	59.3341
chr1	34185791	34185928	46.5197	38.6825
chr1	34229097	34229265	54.6104	48.9968
chr1	34260046	34260191	517.965	473.792
chr1	34306775	34306906	51.9885	38.7204
chr1	34309964	34310109	77.1559	49.789
chr1	34315613	34315822	70.9259	51.0394
chr1	34359826	34359956	47.3997	30.3801
chr1	34391289	34391443	70.8333	59.4105
chr1	34421937	34422096	44.8864	46.3506
chr1	34436218	34436375	138.357	93.5347
chr1	34448102	34448404	98.9913	43.4484
chr1	34450662	34451119	82.8991	55.6217
chr1	34451426	34451549	144.574	88.3645
chr1	34452100	34452424	102.904	64.7786
chr1	34508177	34508351	89.5524	51.1435
chr1	34510458	34510636	70.7033	73.6001
chr1	34523030	34523164	75.4736	60.7335
chr1	34523561	34523680	79.3715	58.8247
chr1	34570197	34570550	63.0773	28.5364
chr1	34579090	34579229	92.2521	84.7787
chr1	34606036	34606153	43.925	26.534
chr1	34631822	34632011	459.684	309.544
chr1	34677243	34677396	71.7944	43.9692
chr1	34716700	34716944	286.265	306.944
chr1	34731084	34731289	166.927	142.667
chr1	34740253	34740411	101.207	77.0699
chr1	34758212	34758381	152.773	79.9483
chr1	34801653	34801782	96.6183	73.1535
chr1	34802089	34802354	94.7392	68.612
chr1	34826326	34826477	139.814	52.6379
chr1	34836851	34837002	119.555	90.1668
chr1	34837566	34838089	123.034	127.941
chr1	34879831	34879971	164.251	142.646
chr1	34885338	34885738	104.296	49.9203
chr1	34891470	34891833	187.699	102.923
chr1	34892022	34892363	190.848	97.7144
chr1	34902633	34902810	88.0728	77.6231
chr1	34917009	34917191	66.7715	41.3725
chr1	34933601	34933729	43.3682	41.2166
chr1	34936097	34936286	74.4629	47.8428
chr1	34964230	34964458	37.1585	35.4158
chr1	34966189	34966319	41.9381	28.4349
chr1	34995501	34995821	80.4974	62.0582
chr1	34997712	34997997	86.6291	40.1798
chr1	35085009	35085230	46.156	36.1222
chr1	35105867	35105984	90.9032	66.0012
chr1	35108423	35108549	52.7471	40.6465
chr1	35111089	35111233	88.8519	76.982
chr1	35122421	35122543	105.742	85.5283
chr1	35124920	35125205	72.8221	54.9145
chr1	35133100	35133252	41.0395	39.2794
chr1	35136733	35137046	62.4626	43.2737
chr1	35149953	35150116	418.142	487.565
chr1	35155987	35156212	90.1528	64.0577
chr1	35161321	35161581	240.878	147.72
chr1	35176525	35176677	70.7236	37.5406
chr1	35192499	35192761	74.4051	52.3483
chr1	35216054	35216413	93.3417	56.9708
chr1	35218804	35219116	54.5582	54.7761
chr1	35220854	35221133	85.5473	60.7996
chr1	35229193	35229355	100.929	68.0027
chr1	35240747	35240882	86.5592	74.377
chr1	35260180	35260312	167.499	125.018
chr1	35261042	35261191	85.8598	67.2606
chr1	35273876	35274088	56.732	34.2666
chr1	35394310	35394501	699.699	576.186
chr1	35438086	35438314	58.2492	37.477
chr1	35512962	35513080	59.7516	41.9737
chr1	35523757	35523913	85.7304	80.193
chr1	35524105	35524244	82.6808	75.6401
chr1	35526520	35526734	58.1775	43.2471
chr1	35627965	35628317	110.695	90.7553
chr1	35637816	35638013	93.6703	99.0551
chr1	35688334	35688519	85.1757	59.5063
chr1	35785764	35785995	53.8138	50.9163
chr1	35901825	35902073	81.3652	54.3233
chr1	35965497	35965759	44.8864	46.3506
chr1	36003978	36004165	64.6873	52.9277
chr1	36010667	36011202	171.794	117.859
chr1	36019996	36020114	203.383	199.353
chr1	36026538	36026671	311.751	249.62
chr1	36054517	36054682	72.2022	42.686
chr1	36056829	36056991	137.344	83.1238
chr1	36059086	36059251	65.8668	51.6494
chr1	36064639	36064804	63.5555	49.7049
chr1	36116560	36116764	195.924	182.214
chr1	36353953	36354094	77.8206	58.8145
chr1	36359843	36360010	64.3476	48.4245
chr1	36547826	36547950	147.372	109.875
chr1	36573851	36574255	346.956	191.045
chr1	36574707	36574968	189.743	95.0991
chr1	36589784	36589954	226.026	179.156
chr1	36632693	36632841	119.083	67.4532
chr1	36633099	36633242	112.909	67.4219
chr1	36635231	36635361	76.7027	54.9396
chr1	36657622	36657743	113.645	103.773
chr1	36683354	36683489	87.2075	52.4213
chr1	36708978	36709114	217.968	185.669
chr1	36717771	36717954	69.9446	37.537
chr1	36723068	36723247	340.575	242.539
chr1	36787877	36788104	275.394	214.383
chr1	36794474	36794607	248.12	176.014
chr1	36804875	36805163	110.73	87.5099
chr1	36817101	36817459	67.4216	51.6602
chr1	36821523	36821781	80.0289	69.8026
chr1	36825709	36825845	71.8036	43.3264
chr1	36837083	36837252	238.767	236.514
chr1	36839467	36839673	2800.7	2559.83
chr1	36885023	36885284	71.3707	46.5387
chr1	36902550	36902768	98.9659	70.5796
chr1	36905798	36906126	55.4423	43.8701
chr1	37019396	37019709	234.075	143.745
chr1	37023086	37023231	67.5971	38.1674
chr1	37031949	37032078	39.5282	33.5205
chr1	37035678	37035910	76.8301	45.2818
chr1	37047466	37047704	55.0389	45.1502
chr1	37054995	37055213	67.5068	44.5879
chr1	37103415	37103567	52.8082	35.5247
chr1	37116164	37116338	137.46	75.3278
chr1	37119591	37119746	59.6457	51.6049
chr1	37130210	37130412	74.8261	49.7757
chr1	37155771	37155893	51.8609	51.5416
chr1	37158521	37158646	69.006	49.0972
chr1	37175738	37175896	50.4562	36.1504
chr1	37188646	37188793	47.7201	36.1328
chr1	37216379	37216577	189.347	193.976
chr1	37226722	37226911	89.5142	53.7233
chr1	37232180	37232324	105.627	63.4993
chr1	37234286	37234447	96.2173	74.4456
chr1	37241407	37241572	129.227	121.477
chr1	37258734	37258872	60.4854	45.8295
chr1	37260692	37260829	65.8597	52.2926
chr1	37267736	37267891	69.676	58.7579
chr1	37284650	37285595	140.57	73.394
chr1	37328794	37328912	46.7102	63.6909
chr1	37329935	37330151	57.694	52.2323
chr1	37331316	37331451	109.527	92.0455
chr1	37351195	37351383	100.327	87.4348
chr1	37376031	37376256	59.7922	38.7675
chr1	37379234	37379446	95.1179	69.2612
chr1	37388440	37388626	52.825	34.2452
chr1	37398361	37398506	82.3773	67.2361
chr1	37418614	37418923	96.2167	46.6603
chr1	37425817	37426440	133.609	75.3087
chr1	37435058	37435194	297.048	210.566
chr1	37441343	37441469	57.5822	29.7923
chr1	37448441	37448772	167.023	102.165
chr1	37454004	37454153	74.8427	48.4885
chr1	37454930	37455078	103.124	50.5609
chr1	37455731	37455897	87.0544	38.2518
chr1	37460574	37460726	58.5243	47.1
chr1	37467432	37467551	50.4879	33.5922
chr1	37494686	37494899	75.6283	47.8493
chr1	37506518	37506656	89.4435	58.8861
chr1	37521364	37521537	119.437	101.216
chr1	37540596	37540759	62.2074	33.6535
chr1	37561399	37561703	69.9143	39.4624
chr1	37642997	37643130	49.2083	43.1835
chr1	37856942	37857065	76.8208	45.9252
chr1	37860866	37861036	50.0808	34.8686
chr1	37864905	37865043	46.5763	33.5685
chr1	37896332	37896496	68.2523	47.1634
chr1	37913903	37914063	186.913	104.225
chr1	37942890	37943233	343.814	174.538
chr1	37966696	37966813	99.922	89.3769
chr1	38068802	38068985	72.4267	55.556
chr1	38070855	38071218	76.3542	51.7162
chr1	38086497	38086677	74.1662	41.4106
chr1	38115842	38116088	62.4243	46.4841
chr1	38121087	38121303	97.3909	73.1591
chr1	38121865	38122065	109.255	81.6607
chr1	38132882	38133219	64.0286	42.6412
chr1	38139681	38139891	75.9422	53.6464
chr1	38184354	38184478	73.2974	47.8362
chr1	38219734	38220004	223.659	153.529
chr1	38221009	38221264	118.093	83.6634
chr1	38242533	38242912	93.6343	64.0788
chr1	38244475	38244830	101.214	76.4217
chr1	38245709	38245861	80.4419	67.2222
chr1	38276861	38277013	302.333	158.54
chr1	38384945	38385239	107.305	83.5936
chr1	38455080	38455205	2836.26	2645.35
chr1	38465298	38465814	95.9463	64.7391
chr1	38492751	38492979	148.944	106.626
chr1	38494082	38494238	128.788	90.2256
chr1	38495775	38496141	143.782	122.895
chr1	38503439	38503564	39.4138	46.9375
chr1	38525728	38525993	58.2492	37.477
chr1	38529996	38530162	72.1191	26.0092
chr1	38537454	38537826	111.212	79.0783
chr1	38550316	38550697	63.5346	51.6333
chr1	38554056	38554394	105.799	52.5098
chr1	38562990	38563205	57.2479	58.6569
chr1	38583400	38583552	51.4937	48.9716
chr1	38660277	38660425	48.8782	37.4195
chr1	38673064	38673293	73.2888	48.4794
chr1	38713351	38713651	70.23	44.6035
chr1	38826613	38826762	56.9536	48.3728
chr1	38922459	38922609	62.7435	52.9135
chr1	38955578	38955711	49.0323	25.9215
chr1	38978551	38978810	83.2469	58.8494
chr1	38992948	38993374	99.3525	70.5823
chr1	39042020	39042148	46.0334	18.2693
chr1	39052839	39052955	62.5128	39.4239
chr1	39090126	39090304	58.8553	52.884
chr1	39117379	39117569	45.367	36.7561
chr1	39144951	39145114	62.7988	47.7714
chr1	39212676	39212942	66.9717	57.4494
chr1	39249352	39249697	54.3079	40.657
chr1	39291229	39291417	85.4181	42.7487
chr1	39301002	39301193	135.036	115.656
chr1	39374682	39374998	108.68	66.1044
chr1	39415291	39415425	132.658	88.2981
chr1	39425308	39425471	64.4796	38.1516
chr1	39427874	39428037	83.4297	78.2332
chr1	39429908	39430067	113.249	70.6631
chr1	39439493	39439698	143.276	99.4232
chr1	39482305	39482462	70.3432	70.3696
chr1	39510566	39510699	66.7539	42.6567
chr1	39528966	39529145	74.1289	80.7379
chr1	39530499	39530617	252.609	258.4
chr1	39546115	39546407	159.477	123.658
chr1	39568317	39568445	219.973	175.828
chr1	39573596	39573716	158.004	156.989
chr1	39588209	39588430	76.2283	62.6736
chr1	39680321	39680674	131.024	135.187
chr1	39685008	39685146	68.2674	89.0803
chr1	39734707	39734890	551.861	623.843
chr1	39853277	39853408	37.3291	20.7746
chr1	39941506	39941653	376.759	315.641
chr1	39947047	39947230	54.3708	35.5338
chr1	39970939	39971127	228.009	208.765
chr1	39980395	39980535	111.285	109.606
chr1	39982369	39982492	91.3793	96.439
chr1	39984925	39985131	114.452	99.8787
chr1	39991585	39991785	304.528	252.873
chr1	39996784	39996949	155.977	128.859
chr1	40004950	40005145	325.685	255.006
chr1	40006519	40006637	118.462	84.964
chr1	40034938	40035191	62.0425	45.8394
chr1	40040449	40040794	279.515	219.026
chr1	40075376	40075637	174.091	117.873
chr1	40085222	40085683	85.6749	51.1237
chr1	40088799	40089010	55.8115	45.7973
chr1	40116169	40116444	147.007	79.922
chr1	40123804	40123976	144.284	81.859
chr1	40137253	40137374	393.231	260.725
chr1	40174971	40175145	62.1318	38.7805
chr1	40201465	40201691	69.2199	65.8442
chr1	40227478	40227734	109.042	102.435
chr1	40232269	40232389	113.708	97.2732
chr1	40285309	40285461	541.91	405.245
chr1	40298159	40298304	85.4252	71.782
chr1	40314998	40315160	276.013	227.577
chr1	40378281	40378465	321.324	239.111
chr1	40400057	40400175	68.1771	53.5957
chr1	40456228	40456365	82.5634	89.2283
chr1	40461664	40462056	79.7819	56.8926
chr1	40484011	40484129	46.1222	39.3194
chr1	40621695	40621823	41.7341	50.1628
chr1	40710626	40710953	69.9611	69.7209
chr1	40765141	40765293	66.382	41.3702
chr1	40771194	40771375	246.219	176.001
chr1	40778207	40778532	199.992	100.367
chr1	40810352	40810513	89.1548	51.7863
chr1	40850218	40850353	53.8829	43.8591
chr1	40857565	40857756	68.4332	67.1276
chr1	40904209	40904464	126.979	115.593
chr1	41037908	41038040	175.45	170.237
chr1	41128589	41128763	120.042	81.7275
chr1	41215614	41215752	38.0143	28.4105
chr1	41261441	41261702	69.6823	58.1134
chr1	41291173	41291547	97.9416	95.2
chr1	41298022	41298178	63.7686	33.661
chr1	41300625	41300748	79.7012	63.9889
chr1	41327284	41327423	1721.08	1525.83
chr1	41341510	41341731	53.0467	49.6262
chr1	41345640	41345901	44.187	37.3866
chr1	41351008	41351129	72.6072	77.4922
chr1	41463678	41463818	55.1781	33.6183
chr1	41486020	41486311	193.631	145.472
chr1	41486431	41486593	294.227	225.065
chr1	41489065	41489186	124.483	96.6997
chr1	41511611	41511737	256.092	210.293
chr1	41582970	41583117	1083.81	623.493
chr1	41639971	41640116	70.7827	64.5674
chr1	41739244	41739421	67.9867	38.1693
chr1	41754442	41754611	63.4028	65.794
chr1	41760001	41760137	45.2359	51.4802
chr1	41779369	41779537	55.4285	45.1529
chr1	41796278	41796466	81.3015	59.4824
chr1	41813049	41813274	97.0657	67.9796
chr1	41825978	41826117	3368.84	3284.83
chr1	41832209	41832373	898.357	657.44
chr1	41847945	41848124	196.405	171.718
chr1	41861808	41862056	197.424	147.463
chr1	41876934	41877163	223.024	143.685
chr1	41882852	41883005	240.143	145.746
chr1	41885721	41885838	638.043	389.13
chr1	41914612	41914789	250.687	183.923
chr1	41961942	41962160	742.573	405.695
chr1	41962749	41962909	695.217	372.057
chr1	41986290	41986504	146.601	81.2201
chr1	42020779	42020957	207.745	180.337
chr1	42024454	42024658	73.6286	52.3437
chr1	42026224	42026363	41.0692	36.0852
chr1	42044720	42044863	105.724	57.0326
chr1	42091881	42092115	146.706	74.7206
chr1	42105424	42105576	62.416	22.7825
chr1	42115782	42116063	60.515	43.2617
chr1	42144202	42144527	116.799	95.9958
chr1	42147843	42148050	83.8643	42.7418
chr1	42166136	42166521	77.9958	45.2879
chr1	42179683	42179838	117.832	73.9291
chr1	42189968	42190099	54.1585	56.0579
chr1	42194345	42194711	77.7645	63.9752
chr1	42220020	42220343	50.789	41.2738
chr1	42228033	42228155	73.2253	53.6293
chr1	42237125	42237275	45.5974	55.3319
chr1	42242664	42242896	55.0956	40.0213
chr1	42244020	42244137	72.7336	63.2928
chr1	42269382	42269588	84.4169	58.211
chr1	42289236	42289366	49.2913	35.5033
chr1	42309997	42310232	63.1003	56.1325
chr1	42325547	42325675	137.554	133.286
chr1	42328099	42328216	69.9897	66.4957
chr1	42331975	42332222	90.6767	53.7294
chr1	42346061	42346244	97.9528	93.9021
chr1	42366387	42366521	44.6829	28.4507
chr1	42446620	42447181	59.9276	29.8027
chr1	42512417	42512603	71.3969	83.9425
chr1	42595806	42595954	67.7956	52.9493
chr1	42606193	42606349	74.5858	72.3424
chr1	42639764	42639924	238.13	185.156
chr1	42706862	42707044	54.5422	56.7041
chr1	42767883	42768105	41.9073	30.9853
chr1	42790284	42790514	58.6307	38.12
chr1	42835233	42835415	29.7298	32.1646
chr1	42945346	42945508	87.2849	47.265
chr1	43148677	43148877	2591.3	3087.41
chr1	43243652	43243808	99.1771	55.0628
chr1	43379124	43379319	88.7214	55.0095
chr1	43388745	43388873	215.142	202.738
chr1	43396832	43396965	356.109	306.866
chr1	43418233	43418814	103.561	73.8461
chr1	43428376	43428562	448.053	338.046
chr1	43439068	43439281	112.618	40.9168
chr1	43471544	43471759	65.4996	49.7176
chr1	43473078	43473369	128.093	84.3722
chr1	43495078	43495208	67.7165	60.6756
chr1	43508781	43508962	54.1802	53.4881
chr1	43522217	43522368	67.4144	52.3035
chr1	43540056	43540346	208.575	140.324
chr1	43703870	43704051	207.414	141.627
chr1	43760174	43760324	76.9639	66.5511
chr1	43769255	43769442	145.691	90.9735
chr1	43769574	43769704	180.886	125.102
chr1	43783664	43783788	80.8774	62.7062
chr1	43831965	43832135	488.724	332.983
chr1	43849215	43849416	73.5942	29.8562
chr1	43880399	43880580	128.814	124.732
chr1	43889237	43889405	273.866	183.406
chr1	43889685	43889821	275.335	187.366
chr1	43892509	43892673	110.324	89.4544
chr1	43912211	43912647	76.5105	40.779
chr1	43932161	43932336	57.2812	54.7995
chr1	43934233	43934392	106.714	68.6834
chr1	43970811	43971040	86.8766	48.5515
chr1	44032088	44032386	89.5428	51.7883
chr1	44039010	44039253	110.137	108.945
chr1	44068583	44068912	98.5347	74.4614
chr1	44077752	44077894	57.0231	41.9566
chr1	44195885	44196008	59.394	39.4063
chr1	44230367	44230551	85.5627	59.5087
chr1	44242253	44242373	35.9134	44.3429
chr1	44261685	44261833	54.246	46.4271
chr1	44300883	44301027	101.244	47.3261
chr1	44309486	44309622	44.9826	36.114
chr1	44324103	44324415	94.1253	56.3292
chr1	44338059	44338221	70.7552	35.6155
chr1	44445516	44445859	475.238	360.84
chr1	44494996	44495130	690.803	607.63
chr1	44510584	44510755	64.7148	50.3554
chr1	44535297	44535583	60.0745	47.753
chr1	44545710	44545982	89.5052	89.9393
chr1	44685651	44686017	94.9187	55.042
chr1	44712552	44712805	110.225	66.1127
chr1	44715351	44715489	140.287	92.896
chr1	44726891	44727023	83.9187	67.8934
chr1	44754605	44754824	768.174	586.721
chr1	44760292	44760635	3383.85	3748.17
chr1	44766658	44766853	58.4722	52.2384
chr1	44784161	44784331	47.1421	57.2735
chr1	44827279	44827420	78.4236	42.7166
chr1	44837007	44837189	65.5219	47.7893
chr1	44843834	44844170	72.4415	54.2682
chr1	44938250	44938823	80.8631	63.9969
chr1	44951461	44951624	52.46	32.3245
chr1	44966444	44966560	63.8124	63.2203
chr1	44971003	44971143	45.3222	41.2326
chr1	44988888	44989362	87.0725	62.7462
chr1	44997854	44997998	59.5215	65.7573
chr1	45046455	45046672	56.4879	25.3152
chr1	45083835	45084005	77.7446	65.9111
chr1	45085340	45085479	80.3151	80.7942
chr1	45090989	45091313	55.8608	41.3082
chr1	45103820	45103980	87.9566	90.5737
chr1	45108464	45108833	126.141	123.406
chr1	45121349	45121472	148.587	77.3289
chr1	45154925	45155350	96.6411	71.2123
chr1	45171706	45171847	113.017	60.3008
chr1	45172885	45173024	182.486	152.601
chr1	45174354	45174480	203.389	198.697
chr1	45197894	45198126	476.58	411.453
chr1	45246303	45246447	157.31	149.133
chr1	45414759	45414885	63.8775	56.1388
chr1	45428483	45428839	107.83	71.9282
chr1	45466953	45467199	119.681	79.7783
chr1	45467831	45468075	114.146	92.079
chr1	45480269	45480387	219.412	193.568
chr1	45645760	45646221	354.629	304.204
chr1	45654357	45654480	74.6394	66.5328
chr1	45687579	45687768	35.7105	23.9426
chr1	45689249	45689381	252.977	218.178
chr1	45696326	45696483	90.115	67.2893
chr1	45715452	45715598	47.9547	52.7895
chr1	45766028	45766162	244.908	228.658
chr1	45770489	45770642	1208.88	1026.75
chr1	45793548	45793736	338.746	270.312
chr1	45794449	45794581	150.24	128.164
chr1	45815136	45815357	58.1703	43.8885
chr1	46018119	46018271	197.669	159.919
chr1	46078996	46079127	42.1063	52.7294
chr1	46083323	46083470	71.9095	68.4467
chr1	46084990	46085120	79.3495	60.76
chr1	46171534	46171693	57.7593	45.8109
chr1	46235072	46235244	66.4474	72.9148
chr1	46279626	46279779	64.8696	38.1537
chr1	46341771	46341906	51.8956	47.6921
chr1	46350500	46350663	71.3141	51.0417
chr1	46353157	46353372	84.278	70.4806
chr1	46386963	46387288	131.121	88.2895
chr1	46388505	46388641	109.022	69.3443
chr1	46392108	46392236	127.224	131.239
chr1	46395081	46395336	64.8076	42.6457
chr1	46426751	46426879	51.0304	57.9556
chr1	46435031	46435258	81.1444	42.7295
chr1	46469115	46469243	46.9525	34.8491
chr1	46495809	46495990	100.869	46.6797
chr1	46496967	46497189	84.8043	58.2132
chr1	46507774	46507964	111.864	89.4652
chr1	46509393	46509530	108.146	117.383
chr1	46559254	46559409	65.359	63.8779
chr1	46612518	46612634	65.9669	43.2944
chr1	46631976	46632331	127.805	77.2271
chr1	46640264	46640474	353.611	201.64
chr1	46668871	46669000	147.991	166.712
chr1	46671491	46671641	48.4735	38.6966
chr1	46862255	46862382	170.14	128.304
chr1	46877807	46878013	82.8141	62.7192
chr1	46879424	46879693	80.2701	49.1619
chr1	46888618	46888750	60.7562	27.2484
chr1	46890257	46890541	94.0375	62.7888
chr1	46891481	46891720	85.9833	56.9299
chr1	46897382	46897564	75.8543	61.381
chr1	46918309	46918454	115.555	105.089
chr1	46943813	46943960	197.889	112.119
chr1	46951303	46951420	151.067	91.0025
chr1	47015865	47016063	710.729	523.318
chr1	47022532	47022817	103.384	58.3142
chr1	47041045	47041332	66.6963	47.1539
chr1	47042410	47042630	62.9387	36.861
chr1	47077630	47077799	90.5969	59.5385
chr1	47079608	47079790	173.819	109.381
chr1	47139489	47139663	77.3897	35.0016
chr1	47155128	47155297	199.517	132.411
chr1	47155498	47155843	125.748	61.0046
chr1	47171163	47171348	120.364	86.9241
chr1	47201572	47201721	45.7069	41.8757
chr1	47278167	47278330	57.6037	28.5138
chr1	47279551	47279706	69.9652	36.2537
chr1	47288479	47288595	187.433	153.947
chr1	47296454	47296646	142.508	99.4183
chr1	47312222	47312410	110.149	107.646
chr1	47406077	47406376	116.003	98.5897
chr1	47462413	47462653	117.038	110.955
chr1	47585785	47585915	186.775	293.937
chr1	47639496	47639772	76.4651	78.82
chr1	47700852	47701338	89.3338	67.9304
chr1	47728652	47728821	60.2458	34.2846
chr1	47846462	47846639	73.8006	73.6279
chr1	47898170	47898358	166.187	81.9604
chr1	47902234	47902370	714.527	550.148
chr1	47931815	47932044	55.56	34.2603
chr1	47935748	47936026	59.3099	46.4633
chr1	47949436	47949581	74.1184	44.6244
chr1	47969641	47969765	110.198	68.055
chr1	47979193	47979487	46.5917	32.291
chr1	47990112	47990266	95.081	72.4963
chr1	47998116	47998256	165.837	104.768
chr1	48006069	48006209	50.3029	51.5282
chr1	48034550	48034674	156.157	149.777
chr1	48102873	48103025	52.7617	39.3655
chr1	48152902	48153080	72.8221	54.9145
chr1	48170123	48170270	77.9677	47.2183
chr1	48180275	48180464	139.426	72.7391
chr1	48229575	48229752	71.7944	43.9692
chr1	48233483	48233847	102.572	60.8964
chr1	48251231	48251472	140.929	54.5845
chr1	48258550	48258679	114.219	85.5861
chr1	48264074	48264355	117.781	77.8206
chr1	48303503	48303883	135.31	65.5823
chr1	48337500	48337761	298.714	230.375
chr1	48363970	48364131	80.3789	73.6827
chr1	48365951	48366072	182.254	176.851
chr1	48378939	48379130	120.944	72.0002
chr1	48385380	48385503	108.285	66.7497
chr1	48397174	48397380	310.584	190.201
chr1	48406146	48406284	69.9955	65.8508
chr1	48417653	48417818	96.626	72.5066
chr1	48438843	48439146	82.883	56.9118
chr1	48444283	48444464	51.8553	52.1834
chr1	48466639	48466847	121.888	88.2332
chr1	48505085	48505263	155	113.185
chr1	48526944	48527092	77.7381	66.5566
chr1	48548079	48548207	52.3788	38.7228
chr1	48667956	48668081	82.9509	51.7539
chr1	48680586	48680949	106.987	77.7556
chr1	48693955	48694122	171.566	106.104
chr1	48743328	48743579	198.916	188.148
chr1	48758296	48758464	47.3826	31.6571
chr1	48849798	48849993	699.752	504.496
chr1	48935872	48935990	62.3175	56.7699
chr1	48945671	48945792	349.014	299.522
chr1	48959995	48960324	73.7484	43.3368
chr1	49045945	49046084	91.8848	82.8325
chr1	49047392	49047573	123.738	135.771
chr1	49110771	49110939	57.4771	36.8319
chr1	49111779	49111905	68.8627	32.4015
chr1	49127813	49128002	62.4396	45.2
chr1	49162866	49163046	95.5766	63.4441
chr1	49318766	49318953	51.1403	45.1211
chr1	49342019	49342140	35.9941	34.1305
chr1	49988423	49988611	76.6296	61.3865
chr1	50330385	50330556	53.8762	44.5004
chr1	50422678	50422814	41.6564	62.3438
chr1	50527267	50527432	63.2415	43.2785
chr1	50585422	50585541	46.8003	50.8542
chr1	50594211	50594457	62.2279	32.3728
chr1	50675509	50675658	55.4085	47.0775
chr1	50731810	50731930	76.5272	71.7129
chr1	50795115	50795429	144.703	108.554
chr1	50823598	50823818	79.6294	71.0917
chr1	50835464	50835794	111.679	72.5981
chr1	50908577	50908742	47.1513	55.9899
chr1	51077448	51077585	111.083	202.225
chr1	51171473	51171662	32.8307	37.2897
chr1	51240594	51240712	39.4972	36.7115
chr1	51307611	51307814	54.148	57.343
chr1	51308260	51308408	64.4999	74.186
chr1	51509980	51510265	76.7027	54.9396
chr1	51539250	51539369	51.1102	48.3271
chr1	51736834	51736993	35.2395	30.9383
chr1	51746321	51746496	175.389	137.494
chr1	51748481	51748678	182.116	193.253
chr1	51768725	51768917	80.0819	64.6373
chr1	51771087	51771384	65.561	44.5766
chr1	51779676	51779805	315.317	235.108
chr1	51780739	51780901	278.155	205.173
chr1	51918805	51918928	60.7874	54.1849
chr1	51950437	51950592	53.1449	40.0087
chr1	51975546	51975682	34.7107	48.8034
chr1	52000776	52001059	64.6546	56.1448
chr1	52017537	52017755	69.2141	66.4891
chr1	52029931	52030058	67.8878	45.2329
chr1	52033422	52033597	62.6881	58.7037
chr1	52047005	52047192	50.5703	68.2369
chr1	52306846	52307108	63.0308	63.858
chr1	52362594	52362821	89.0078	62.7585
chr1	52391952	52392128	71.9581	63.2869
chr1	52423371	52423617	281.437	296.315
chr1	52441171	52441386	132.519	139.769
chr1	52455342	52455481	883.876	797.345
chr1	52537373	52537530	77.653	75.5987
chr1	52614673	52614858	80.4285	68.5139
chr1	52814444	52814791	124.077	68.7739
chr1	52823273	52823398	64.8786	37.5123
chr1	53138785	53138968	62.7435	52.9135
chr1	53334655	53334776	655.204	626.791
chr1	53577077	53577200	177.195	114.624
chr1	53583611	53583766	114.56	89.4841
chr1	53588619	53588844	117.331	83.0095
chr1	53593339	53593566	60.0095	54.1789
chr1	53621342	53621685	155.088	106.011
chr1	53752758	53752919	103.124	50.5609
chr1	53794493	53794621	1239.97	1093.35
chr1	53812049	53812521	112.956	64.1839
chr1	53814840	53815005	69.1451	38.8167
chr1	53868076	53868303	76.9879	35.6418
chr1	53879412	53879567	45.2558	48.9165
chr1	53928404	53928746	97.7006	50.5369
chr1	53942995	53943164	77.3425	37.57
chr1	53947056	53947396	97.6728	82.8767
chr1	53956766	53956916	82.7783	65.9472
chr1	53975034	53975318	186.323	118.596
chr1	53991391	53991599	399.292	289.263
chr1	53991752	53991870	376.898	239.445
chr1	54017865	54018112	82.0536	61.4229
chr1	54019766	54019945	64.2725	55.4982
chr1	54027207	54027346	77.3256	69.136
chr1	54045034	54045264	52.8333	33.6055
chr1	54047886	54048064	61.751	38.1373
chr1	54066208	54066435	71.0169	43.9652
chr1	54102370	54102719	93.6424	63.4325
chr1	54105010	54105203	74.498	45.2696
chr1	54107983	54108290	87.3487	43.4007
chr1	54122522	54122644	71.4821	38.8281
chr1	54127440	54127593	45.2766	46.3541
chr1	54129273	54129403	61.1398	58.0474
chr1	54135299	54135620	71.4147	43.3245
chr1	54153647	54153908	128.548	79.1787
chr1	54200748	54200885	178.079	136.204
chr1	54220482	54220672	80.8096	69.1628
chr1	54221653	54221798	58.0895	51.5927
chr1	54288704	54288894	69.8157	46.5297
chr1	54290714	54290837	78.1563	35.6465
chr1	54379466	54379719	52.5821	24.6613
chr1	54457653	54458233	284.465	159.114
chr1	54576777	54576925	45.6778	45.0764
chr1	54591417	54591639	300.197	149.977
chr1	54597528	54597671	66.0291	38.8012
chr1	54598625	54598890	85.579	58.2181
chr1	54608184	54608305	42.2635	34.1786
chr1	54647313	54647637	127.734	82.4213
chr1	54712187	54712386	80.4553	65.931
chr1	54719161	54719400	267.865	150.485
chr1	54731300	54732074	105.229	98.5064
chr1	54737110	54737271	256.781	153.714
chr1	54766032	54766281	184.514	87.2492
chr1	54768675	54768912	115.051	80.3995
chr1	54775717	54775854	124.403	72.6666
chr1	54789054	54789307	50.789	41.2738
chr1	54795142	54795289	82.8592	58.8467
chr1	54824364	54824711	102.563	61.5429
chr1	54841462	54841597	124.998	85.6535
chr1	54842527	54842807	131.704	74.0014
chr1	54842933	54843245	114.115	64.1899
chr1	54850691	54850822	50.8708	34.2339
chr1	54862127	54862320	108.718	63.5154
chr1	54862865	54863056	102.601	58.9567
chr1	54868670	54868834	335.964	283.529
chr1	54872607	54872731	2063.56	1835.61
chr1	54874051	54874223	272.614	226.233
chr1	54882235	54882399	108.105	81.0042
chr1	54922721	54923029	98.186	71.2222
chr1	54930248	54930437	82.8592	58.8467
chr1	54956475	54956767	198.484	123.895
chr1	54973009	54973266	77.8508	56.2359
chr1	54985487	54985804	114.021	70.6673
chr1	55024308	55024605	124.919	92.1511
chr1	55024929	55025120	140.613	97.454
chr1	55037073	55037305	85.1521	61.4427
chr1	55075220	55075556	140.763	118.306
chr1	55081450	55081852	148.352	92.9408
chr1	55085465	55085817	183.844	82.0323
chr1	55116894	55117014	84.4886	89.8941
chr1	55144638	55145184	126.658	76.5717
chr1	55148413	55148669	74.8261	49.7757
chr1	55151881	55152074	58.1086	49.6658
chr1	55155186	55155317	72.1229	48.4725
chr1	55160996	55161360	78.6421	54.9516
chr1	55164070	55164625	111.204	79.7269
chr1	55175640	55175801	77.0173	61.3891
chr1	55211014	55211282	78.9726	33.7239
chr1	55216433	55216576	30.9247	30.2669
chr1	55242206	55242332	94.3012	73.1383
chr1	55253542	55253725	83.1667	38.2367
chr1	55260539	55260713	122.555	67.4703
chr1	55300983	55301150	141.247	79.2437
chr1	55323811	55324257	97.5906	57.6389
chr1	55332560	55332754	82.608	48.5302
chr1	55349116	55349257	378.001	431.9
chr1	55352130	55352292	2194.76	2070.6
chr1	55418445	55418923	117.763	79.118
chr1	55442508	55442718	216.861	182.376
chr1	55449826	55450037	153.01	160.216
chr1	55464448	55464784	195.825	97.7361
chr1	55480136	55480355	174.286	103.509
chr1	55537241	55537407	138.71	69.4898
chr1	55630660	55630831	47.6013	48.2973
chr1	55683405	55683533	95.0602	119.201
chr1	55716111	55716268	112.432	110.266
chr1	55783900	55784081	61.7964	72.8688
chr1	55798783	55799014	71.2343	58.1247
chr1	55814656	55814829	66.8683	34.957
chr1	55841439	55841560	98.2329	67.3397
chr1	55938526	55938720	57.7454	47.0945
chr1	55944470	55944616	53.9801	35.5315
chr1	55969769	55969942	90.1434	106.808
chr1	56059201	56059329	30.8056	47.4751
chr1	56076075	56076192	52.6062	23.3861
chr1	56136498	56136626	37.0962	43.0774
chr1	56149823	56149946	50.1579	72.0924
chr1	56285153	56285332	540.043	1063.92
chr1	56352915	56353050	72.8176	102.722
chr1	56404142	56404631	83.6747	55.6265
chr1	56413326	56413452	27.3329	37.8666
chr1	56525970	56526239	352.884	691.464
chr1	56530598	56530730	84.3701	62.0836
chr1	56539980	56540299	55.4709	41.3054
chr1	56555770	56555909	256.127	245.893
chr1	56619093	56619314	44.4752	48.9091
chr1	56625034	56625175	48.0079	46.3777
chr1	56626750	56626998	41.7726	45.0412
chr1	56631607	56631787	79.3861	57.5349
chr1	56636770	56636943	29.7622	28.3499
chr1	56694900	56695174	46.4207	49.5683
chr1	56752253	56752439	144.861	130.082
chr1	56846379	56846542	41.3349	51.4397
chr1	56848884	56849047	57.5662	67.6703
chr1	56864295	56864491	35.7541	20.7668
chr1	56873423	56873680	55.284	61.2115
chr1	56874871	56875029	68.2849	44.5924
chr1	56885613	56885743	44.6194	33.556
chr1	56903741	56903873	44.6052	34.8334
chr1	56909384	56909531	47.5904	49.5791
chr1	56914718	56914926	76.734	52.3626
chr1	56927562	56927729	76.175	37.5649
chr1	56963081	56963307	44.4513	52.1135
chr1	56988492	56988700	49.4507	61.1517
chr1	56992586	56992775	147.671	158.859
chr1	57019059	57019208	56.0281	29.1459
chr1	57052318	57052442	51.6526	34.2386
chr1	57175094	57175218	34.2636	59.0348
chr1	57220910	57221045	57.4207	41.318
chr1	57230858	57231148	51.5698	41.2792
chr1	57297542	57297803	109.981	85.558
chr1	57301372	57301673	70.5373	51.0368
chr1	57333294	57333463	56.6184	43.2366
chr1	57381700	57381888	50.732	47.0413
chr1	58531419	58531656	37.9666	32.8709
chr1	58721758	58721992	52.7264	42.5688
chr1	58743174	58743338	90.2891	53.7272
chr1	58773981	58774109	47.6533	42.5314
chr1	58776309	58776427	44.6052	34.8334
chr1	58790596	58790843	35.9424	11.268
chr1	58823910	58824357	88.0789	76.9759
chr1	58825203	58825346	48.8242	42.5402
chr1	58856812	58856949	53.2515	31.6894
chr1	58862919	58863235	95.3641	82.2113
chr1	58896263	58896588	49.5861	44.468
chr1	58922881	58923231	46.4586	45.0834
chr1	58930759	58930922	57.3907	43.8831
chr1	59044609	59044729	163.745	90.4153
chr1	59058293	59058491	103.713	62.1958
chr1	59180355	59180487	33.5021	55.1833
chr1	59211499	59211752	55.0591	43.2261
chr1	59227860	59228101	52.7925	36.8047
chr1	59256910	59257038	43.8663	30.9975
chr1	59270592	59270804	131.881	88.944
chr1	59289280	59289411	44.9559	38.671
chr1	59307252	59307399	78.3842	45.2897
chr1	59325869	59325991	83.3899	82.7622
chr1	59326588	59326722	99.518	91.3197
chr1	59338537	59338710	264.238	271.706
chr1	59349669	59349799	580.904	587.964
chr1	59379373	59379513	30.9034	32.8118
chr1	59405805	59405974	93.595	67.3114
chr1	59409839	59410346	87.9033	58.2318
chr1	59474416	59474532	39.2071	27.1443
chr1	59490984	59491169	55.2595	64.4277
chr1	59491624	59491761	73.6981	86.5526
chr1	59538316	59538531	63.0645	59.9939
chr1	59549759	59549914	55.4784	40.6647
chr1	59581611	59581822	43.4244	35.464
chr1	59653284	59653465	438.846	391.853
chr1	59666468	59666656	389.037	519.239
chr1	59669699	59669920	105.95	68.0317
chr1	59681535	59681770	537.053	515.354
chr1	59686131	59686352	45.6161	52.7665
chr1	59690730	59690858	60.7124	62.5492
chr1	59778363	59778509	46.1096	40.5988
[truncated: 162,242 more rows]

## Sheet: TableS14
TableS14: Differential ATAC-seq peaks identifed by Manorm analysis
chr1	34643	35136
chr1	442053	442465
chr1	877074	877372
chr1	937227	937436
chr1	999305	999836
chr1	1009212	1009872
chr1	1080526	1080696
chr1	1141876	1142096
chr1	1143454	1144019
chr1	1221112	1221266
chr1	1225645	1225781
chr1	1226567	1227649
chr1	1247644	1247937
chr1	1475107	1475275
chr1	1475610	1476306
chr1	1487457	1487696
chr1	1610065	1610609
chr1	1684840	1685172
chr1	1765002	1765165
chr1	1887141	1887902
chr1	1905762	1906120
chr1	1946292	1946948
chr1	2040117	2040270
chr1	2220407	2220908
chr1	2221185	2221466
chr1	2309920	2310154
chr1	2313271	2313549
chr1	2314152	2314268
chr1	2337930	2338591
chr1	2379347	2379814
chr1	2395136	2395348
chr1	2427740	2427986
chr1	2428312	2429087
chr1	2441184	2441360
chr1	2441599	2441811
chr1	2473135	2473270
chr1	2477465	2477645
chr1	2478431	2478554
chr1	3135873	3136024
chr1	3229621	3229987
chr1	3230330	3230465
chr1	3326807	3327151
chr1	3410945	3411627
chr1	3420743	3421088
chr1	3421372	3422065
chr1	3429341	3429714
chr1	3486653	3487531
chr1	3494734	3494927
chr1	3504086	3504328
chr1	3527850	3528545
chr1	3576478	3576636
chr1	3591397	3591904
chr1	3619995	3620157
chr1	3716612	3716771
chr1	3737556	3738148
chr1	4014881	4015201
chr1	4015353	4015771
chr1	4016607	4016865
chr1	4024409	4024610
chr1	4031998	4032420
chr1	4047694	4048122
chr1	4108137	4108572
chr1	4120934	4121290
chr1	4190818	4190967
chr1	4233274	4233629
chr1	4351425	4351640
chr1	4482712	4483268
chr1	4484496	4484628
chr1	4486065	4486902
chr1	4698055	4698442
chr1	4991671	4991871
chr1	5202953	5203484
chr1	5217571	5218137
chr1	5232236	5232354
chr1	5439378	5439595
chr1	5453823	5454579
chr1	5539916	5540249
chr1	5718569	5719263
chr1	5787871	5788559
chr1	5806905	5807265
chr1	5831288	5831535
chr1	5852563	5852721
chr1	5858145	5858618
chr1	5905585	5905711
chr1	6108408	6108983
chr1	6142517	6142641
chr1	6165872	6166294
chr1	6427431	6427883
chr1	6479828	6480140
chr1	6491234	6491404
chr1	6543160	6543549
chr1	6573143	6573895
chr1	6795559	6795695
chr1	6950042	6950342
chr1	7232731	7233382
chr1	7288713	7289032
chr1	7418431	7418696
chr1	7515555	7515969
chr1	7516650	7516998
chr1	7612457	7612978
chr1	7694001	7694311
chr1	7724608	7724897
chr1	8222144	8222525
chr1	8972531	8972763
chr1	9341967	9342182
chr1	9501537	9501743
chr1	9775533	9775891
chr1	9776515	9776719
chr1	9781295	9782040
chr1	9935024	9935613
chr1	9937889	9938426
chr1	9953406	9953564
chr1	10399966	10400124
chr1	10595838	10596027
chr1	10601300	10601670
chr1	10726095	10726219
chr1	10805855	10806317
chr1	11028474	11028845
chr1	11079512	11079734
chr1	11105444	11105867
chr1	11112149	11112535
chr1	11112685	11113625
chr1	11194427	11194683
chr1	11217987	11218146
chr1	11306336	11306854
chr1	11412926	11413566
chr1	11522687	11522826
chr1	11677316	11677714
chr1	11702574	11702739
chr1	11708948	11709275
chr1	11908109	11908413
chr1	12091383	12091532
chr1	12184998	12185277
chr1	12476887	12477390
chr1	12609558	12610223
chr1	12661331	12661517
chr1	14085738	14085914
chr1	14145578	14145817
chr1	14421621	14421770
chr1	14454685	14454883
chr1	14517167	14517315
chr1	14555300	14555479
chr1	14730514	14730796
chr1	14761633	14762012
chr1	14924220	14924655
chr1	14925531	14926156
chr1	14935360	14935656
chr1	15455130	15455328
chr1	15541754	15541995
chr1	15587111	15587513
chr1	15598846	15599463
chr1	15969452	15969702
chr1	16276212	16276836
chr1	16335456	16335795
chr1	16344545	16344688
chr1	16402619	16402742
chr1	16403425	16403652
chr1	16417780	16418175
chr1	16481568	16481771
chr1	16482121	16482844
chr1	16508445	16508633
chr1	17043172	17043441
chr1	17297821	17298562
chr1	17408001	17408178
chr1	17560287	17560486
chr1	17563573	17564020
chr1	17929866	17930149
chr1	17959116	17959295
chr1	17959492	17959740
chr1	17975133	17975558
chr1	18012843	18012991
chr1	18044035	18044432
chr1	18044560	18044942
chr1	18236140	18236415
chr1	18806834	18808028
chr1	19147202	19147728
chr1	19201772	19202156
chr1	19248803	19249226
chr1	19249472	19249634
chr1	19264958	19265138
chr1	19380907	19381024
chr1	19596013	19596173
chr1	19596454	19596769
chr1	19611883	19612188
chr1	19612344	19612883
chr1	19670948	19671359
chr1	19801364	19801598
chr1	19801863	19802019
chr1	19803326	19803508
chr1	19991280	19991622
chr1	19992235	19992820
chr1	20005070	20005383
chr1	20135973	20136230
chr1	20186949	20187336
chr1	20187563	20187900
chr1	20478509	20478636
chr1	20478859	20479237
chr1	20479688	20479857
chr1	20513669	20513912
chr1	20560432	20560717
chr1	20582282	20582573
chr1	20685251	20685808
chr1	20703450	20703626
chr1	20802839	20803324
chr1	20811951	20812279
chr1	20812675	20812957
chr1	20813181	20813831
chr1	20879517	20880144
chr1	20901820	20901986
chr1	21041911	21042173
chr1	21051662	21051870
chr1	21052390	21052936
chr1	21596804	21596940
chr1	21610586	21610878
chr1	21611030	21611473
chr1	21817365	21817599
chr1	21835521	21835990
chr1	21866469	21866776
chr1	21913263	21913786
chr1	21992575	21992725
chr1	21993484	21993737
chr1	21995768	21996557
chr1	22002720	22003114
chr1	22199057	22199210
chr1	22202054	22202459
chr1	22223244	22223607
chr1	22432202	22432407
chr1	22458350	22458798
chr1	22459175	22459302
chr1	22466413	22466684
chr1	22467233	22467500
chr1	22498750	22499074
chr1	22522513	22522819
chr1	22555073	22555241
chr1	22601834	22602043
chr1	22602234	22602729
chr1	22603074	22603191
chr1	22674870	22675237
chr1	22853762	22854646
chr1	22909286	22909767
chr1	22915373	22915588
chr1	22988814	22989239
chr1	22992394	22992649
chr1	23043618	23044221
chr1	23107308	23107447
chr1	23111684	23111824
chr1	23119392	23119572
chr1	23543796	23544050
chr1	23544858	23545092
chr1	23871286	23871615
chr1	23894256	23894655
chr1	23945958	23946598
chr1	23977594	23978234
chr1	24077883	24078045
chr1	24098723	24098876
chr1	24136261	24136473
chr1	24229085	24229751
chr1	24278076	24278559
chr1	24416735	24417228
chr1	24420892	24421206
chr1	24446634	24447219
chr1	24463612	24463927
chr1	24674588	24674982
chr1	25188696	25188917
chr1	25224529	25224852
chr1	25805277	25805411
chr1	25871018	25871237
chr1	25896231	25896387
chr1	25899186	25899527
chr1	25972115	25972337
chr1	26002882	26003342
chr1	26019178	26019401
chr1	26063495	26063961
chr1	26069776	26070832
chr1	26100000	26100243
chr1	26398850	26399362
chr1	26602166	26602631
chr1	26602836	26602979
chr1	26615692	26616442
chr1	26617297	26617789
chr1	26627062	26627573
chr1	26680507	26680899
chr1	26795447	26795764
chr1	26864355	26864752
chr1	27070631	27070833
chr1	27098150	27098455
chr1	27318249	27318371
chr1	27324236	27324539
chr1	27468159	27468356
chr1	27469011	27469238
chr1	27470943	27471103
chr1	27547347	27547533
chr1	27628106	27628481
chr1	27683918	27684409
chr1	27728887	27729486
chr1	28012695	28013568
chr1	28116106	28116550
chr1	28189773	28190031
chr1	28499161	28499507
chr1	29138578	29139165
chr1	29144745	29145400
chr1	29344862	29345088
chr1	29583072	29583257
chr1	29598319	29598508
chr1	29683282	29683473
chr1	29720920	29721345
chr1	29736548	29736731
chr1	29741988	29742173
chr1	29796101	29796229
chr1	29839905	29840127
chr1	29876372	29877389
chr1	30029976	30030299
chr1	30176527	30176670
chr1	30179853	30180132
chr1	30429884	30430027
chr1	30435747	30436305
chr1	30447194	30447514
chr1	30558907	30559221
chr1	30579094	30579266
chr1	30852891	30853557
chr1	30998835	30999199
chr1	31158220	31158543
chr1	31251279	31251552
chr1	31327072	31327231
chr1	31382827	31383158
chr1	31450042	31450173
chr1	31654433	31654724
chr1	31857346	31857697
chr1	31862954	31863156
chr1	31975880	31976182
chr1	31976780	31977159
chr1	31977496	31977664
chr1	31996704	31997427
chr1	32006949	32007103
chr1	32149711	32149899
chr1	32169529	32169889
chr1	32170327	32170560
chr1	32174127	32174286
chr1	32303356	32303870
chr1	32308506	32308897
chr1	32309047	32309384
chr1	32713106	32713349
chr1	32879453	32879807
chr1	33342262	33342534
chr1	33642003	33642359
chr1	33725254	33725384
chr1	33726214	33726375
chr1	33760998	33761435
chr1	34163997	34164618
chr1	34181936	34182225
chr1	34338429	34338678
chr1	34793766	34794519
chr1	34864388	34864746
chr1	34892022	34892363
chr1	34944221	34944648
chr1	34945232	34945614
chr1	35012748	35013197
chr1	35014740	35015294
chr1	35116146	35116670
chr1	35147197	35147327
chr1	35205295	35205445
chr1	35411588	35412292
chr1	35916714	35916900
chr1	35989783	35990155
chr1	36181194	36181444
chr1	36488825	36489369
chr1	36562770	36562896
chr1	36982041	36982382
chr1	37116164	37116338
chr1	37241407	37241572
chr1	37261824	37262050
chr1	37262344	37262671
chr1	37284650	37285595
chr1	37399458	37400007
chr1	37467432	37467551
chr1	37942890	37943233
chr1	38230677	38230977
chr1	38276861	38277013
chr1	38411881	38412253
chr1	38518906	38519564
chr1	38679354	38680092
chr1	38955578	38955711
chr1	38978551	38978810
chr1	39024692	39025425
chr1	39136778	39137700
chr1	39144951	39145114
chr1	39947047	39947230
chr1	40075376	40075637
chr1	40185822	40186198
chr1	40301722	40301984
chr1	40446379	40446553
chr1	40621695	40621823
chr1	40778207	40778532
chr1	41090670	41091261
chr1	41116883	41117363
chr1	41134497	41134793
chr1	41249034	41249581
chr1	41249829	41250065
chr1	41343389	41343762
chr1	41582970	41583117
chr1	41588877	41589188
chr1	41743144	41743624
chr1	41819476	41820033
chr1	41864759	41865416
chr1	41865828	41866114
chr1	41882852	41883005
chr1	41885721	41885838
chr1	41914127	41914353
chr1	41931886	41932176
chr1	42044720	42044863
chr1	42179683	42179838
chr1	42182471	42182823
chr1	42255323	42256045
chr1	42391515	42391753
chr1	42688010	42688252
chr1	42945346	42945508
chr1	43158213	43158580
chr1	43251548	43251666
chr1	43566762	43567179
chr1	43703870	43704051
chr1	43831965	43832135
chr1	44044354	44044745
chr1	44348961	44349380
chr1	44350831	44351442
chr1	44367326	44367520
chr1	44446207	44446523
chr1	44473904	44474272
chr1	44496845	44497307
chr1	44555159	44555661
chr1	45075122	45075621
chr1	45085340	45085479
chr1	45171706	45171847
chr1	45251899	45252326
chr1	45853191	45853368
chr1	46035622	46036231
chr1	46486989	46487541
chr1	46509393	46509530
chr1	46890257	46890541
chr1	46913869	46914501
chr1	46943015	46943381
chr1	46943813	46943960
chr1	46993732	46993951
chr1	47000877	47001202
chr1	47155498	47155843
chr1	47655476	47656256
chr1	47854336	47854755
chr1	47973516	47974774
chr1	48035364	48035819
chr1	48323445	48323628
chr1	48332612	48332846
chr1	48337500	48337761
chr1	48360362	48360676
chr1	48397174	48397380
chr1	48436499	48436975
chr1	48521613	48521858
chr1	48526944	48527092
chr1	48715648	48715843
chr1	48963878	48964598
chr1	49085245	49085598
chr1	49111779	49111905
chr1	49143101	49143449
chr1	49143594	49143826
chr1	49153064	49153585
chr1	49153945	49154302
chr1	49158994	49159886
chr1	49283286	49283638
chr1	49288936	49289156
chr1	49318766	49318953
chr1	49695235	49695802
chr1	49932745	49933242
chr1	49988423	49988611
chr1	50585422	50585541
chr1	50655361	50655810
chr1	50761225	50761643
chr1	50795115	50795429
chr1	50959476	50959762
chr1	51071119	51071415
chr1	51171473	51171662
chr1	51307611	51307814
chr1	51308260	51308408
chr1	51524528	51525483
chr1	51795945	51796410
chr1	51796981	51797298
chr1	52174677	52175456
chr1	52814444	52814791
chr1	52823273	52823398
chr1	53308207	53308470
chr1	53513392	53514235
chr1	53528548	53529479
chr1	53555369	53555609
chr1	53555915	53556819
chr1	53573291	53573555
chr1	53576026	53576338
chr1	53577077	53577200
chr1	53829025	53829308
chr1	53859097	53859424
chr1	53935832	53936165
chr1	54011720	54012085
chr1	54059500	54060060
chr1	54085589	54086345
chr1	54153647	54153908
chr1	54163862	54164553
chr1	54181080	54181413
chr1	54384646	54385286
chr1	54512623	54512882
chr1	54547375	54547743
chr1	54719161	54719400
chr1	54719825	54720154
chr1	54775717	54775854
chr1	55048693	55048869
chr1	55070347	55070853
chr1	55606337	55606488
chr1	55630660	55630831
chr1	55841439	55841560
chr1	55844281	55845022
chr1	55865128	55865526
chr1	56041215	56041545
chr1	56495076	56495354
chr1	56599394	56599994
chr1	56619093	56619314
chr1	56752253	56752439
chr1	56796950	56797224
chr1	56797682	56798190
chr1	56914718	56914926
chr1	57154174	57154670
chr1	57223901	57224149
chr1	57224601	57225132
chr1	57269346	57269665
chr1	57333294	57333463
chr1	58648939	58649174
chr1	58721758	58721992
chr1	58748440	58748680
chr1	58756490	58757009
chr1	59379373	59379513
chr1	59522059	59522414
chr1	59579737	59580118
chr1	59653284	59653465
chr1	59658724	59659493
chr1	59666468	59666656
chr1	59669699	59669920
chr1	59681535	59681770
chr1	59697126	59697294
chr1	59732005	59732294
chr1	59755548	59756283
chr1	59907544	59907681
chr1	59966570	59966885
chr1	60017574	60018084
chr1	60022540	60022814
chr1	60412940	60413450
chr1	60968831	60969519
chr1	61275028	61275144
chr1	61369168	61369563
chr1	61377694	61378327
chr1	61400699	61401105
chr1	61558417	61558603
chr1	61644587	61644843
chr1	62440130	62440323
chr1	62441256	62441600
chr1	62752432	62753084
chr1	62799332	62799463
chr1	63087677	63087955
chr1	63417180	63417350
chr1	63428189	63428387
chr1	63428699	63429158
chr1	63553750	63554035
chr1	63793342	63793530
chr1	64400934	64401137
chr1	64421517	64421999
chr1	64711239	64711453
chr1	65322163	65322619
chr1	65641061	65641209
chr1	65725085	65725470
chr1	65726703	65726834
chr1	65828348	65828711
chr1	65977973	65978442
chr1	65978633	65978914
chr1	66696884	66697263
chr1	67235219	67235526
chr1	67254379	67254509
chr1	67457904	67458337
chr1	68174187	68174611
chr1	68182441	68182837
chr1	68319418	68319673
chr1	68355688	68355938
chr1	68523321	68523488
chr1	68523854	68524151
chr1	68786147	68786370
chr1	70005679	70005912
chr1	70166558	70166701
chr1	70851789	70852075
chr1	70976157	70976371
chr1	71515782	71515952
chr1	71773255	71773429
chr1	72106784	72107903
chr1	72643535	72643703
chr1	73107198	73107522
chr1	73381229	73381541
chr1	74933534	74933896
chr1	75152776	75153308
chr1	76080343	76080986
chr1	76308300	76308689
chr1	76619749	76620569
chr1	77533804	77533987
chr1	77747344	77748461
chr1	77748601	77748800
chr1	77913498	77913796
chr1	77999292	77999617
chr1	78353842	78354962
chr1	78501019	78501229
chr1	78557042	78557281
chr1	78558482	78558645
chr1	82266661	82268029
chr1	83399793	83400047
chr1	83463179	83463325
chr1	83548666	83548856
chr1	83629707	83630098
chr1	83809590	83809707
chr1	84047606	84047749
chr1	84049062	84049706
chr1	84267787	84268097
chr1	84296036	84296188
chr1	84435857	84436105
chr1	84443215	84443391
chr1	84443846	84444072
chr1	84634549	84634716
chr1	84658380	84658806
chr1	84893177	84893692
chr1	84894020	84894213
chr1	85004399	85004603
chr1	85186028	85186257
chr1	85238162	85238361
chr1	85614691	85614817
chr1	85810070	85810204
chr1	85914899	85915610
chr1	85916656	85916984
chr1	85917250	85917369
chr1	85961227	85961614
chr1	86340488	86340656
chr1	86418236	86418477
chr1	86555582	86555974
chr1	87114068	87114207
chr1	87180390	87180512
chr1	87490784	87491157
chr1	87758560	87758848
chr1	87784642	87784889
chr1	87814087	87814772
chr1	87858001	87858410
chr1	87858593	87859188
chr1	87968094	87968407
chr1	88419508	88419743
chr1	88444863	88445131
chr1	89047349	89048491
chr1	89126846	89127019
chr1	89551612	89551761
chr1	89847274	89847465
chr1	89920513	89920984
chr1	90074776	90074914
chr1	90270308	90270505
chr1	90366635	90366912
chr1	90446221	90446503
chr1	90452500	90453027
chr1	91045890	91046012
chr1	91082039	91082201
chr1	91179273	91179746
chr1	91614243	91614674
chr1	91631792	91631939
chr1	91876332	91876636
chr1	92048152	92048369
chr1	92082959	92083330
chr1	92189972	92190106
chr1	92197434	92197697
chr1	92272523	92272810
chr1	92338142	92338636
chr1	92344061	92344451
chr1	92876371	92876501
chr1	92877173	92877380
chr1	92941468	92942158
chr1	93214712	93214868
chr1	94097300	94097577
chr1	94168140	94168596
chr1	94477325	94477839
chr1	94511156	94511383
chr1	94528980	94529133
chr1	94533843	94534100
chr1	94565416	94565546
chr1	94731342	94731849
chr1	94787242	94787847
chr1	94788368	94788579
chr1	94801489	94801701
chr1	94946975	94947307
chr1	94979744	94979906
chr1	95017204	95017378
chr1	95028154	95028900
chr1	95179344	95179583
chr1	95258098	95258308
chr1	95507224	95507375
chr1	95549960	95550379
chr1	95776686	95777059
chr1	96957920	96958506
chr1	100113794	100113957
chr1	100173214	100173351
chr1	100382925	100383066
chr1	100531437	100531639
chr1	100791132	100791474
chr1	100924771	100925348
chr1	101009362	101009482
chr1	101682011	101682470
chr1	101685572	101685847
chr1	101704343	101705449
chr1	101723478	101723881
chr1	101774938	101775633
chr1	101985948	101986188
chr1	102312431	102312858
chr1	102373740	102374396
chr1	102461764	102462945
chr1	102467789	102467935
chr1	105056246	105056590
chr1	105330452	105331152
chr1	106810803	106810961
chr1	106912936	106913161
chr1	107098268	107098550
chr1	107143306	107143570
chr1	107260298	107260712
chr1	107695067	107695245
chr1	107741179	107741522
chr1	107792619	107793130
chr1	108225743	108226171
chr1	108293077	108293265
chr1	108592095	108592398
chr1	108664129	108664472
chr1	108668178	108668439
chr1	108780497	108780790
chr1	108924339	108924636
chr1	108998794	108999095
chr1	109138234	109138394
chr1	109413802	109414101
chr1	109525852	109526070
chr1	109751058	109751371
chr1	109797330	109797517
chr1	109798030	109798175
chr1	109929139	109929264
chr1	110033364	110033487
chr1	110074863	110075221
chr1	110075516	110075715
chr1	110113252	110113454
chr1	110185880	110186502
chr1	110316347	110316573
chr1	110331827	110332218
chr1	110363914	110364180
chr1	110364324	110364559
chr1	110438521	110438844
chr1	110447024	110447404
chr1	110453118	110454055
chr1	110602736	110603108
chr1	110656147	110656637
chr1	110661615	110661734
chr1	110955219	110955508
chr1	111007981	111008223
chr1	111018132	111018353
chr1	111038674	111039022
chr1	111066781	111067519
chr1	111067643	111068232
chr1	111081686	111081923
chr1	111158484	111158625
chr1	111161991	111162439
chr1	111173471	111173688
chr1	111771119	111771411
chr1	112282857	112283095
chr1	112421356	112421592
chr1	112421752	112422005
chr1	112902817	112903164
chr1	113241069	113241388
chr1	113787442	113787600
chr1	113809478	113809736
chr1	113999657	113999950
chr1	114521511	114522278
chr1	114522644	114522767
chr1	114565953	114566248
chr1	115293481	115293802
chr1	115595210	115595404
chr1	115659227	115659450
chr1	115725037	115725235
chr1	115725874	115725992
chr1	115740971	115741220
chr1	115741601	115741861
chr1	115772864	115773268
chr1	115776262	115776646
chr1	115781318	115781506
chr1	115786230	115786378
chr1	115811880	115812221
chr1	115868616	115868912
chr1	115915976	115916260
chr1	116088468	116089049
chr1	116562459	116562712
chr1	116563419	116563727
chr1	116907757	116908764
chr1	117251236	117251431
chr1	117259976	117260241
chr1	117499015	117499446
chr1	117610387	117610718
chr1	117732957	117733193
chr1	117767508	117768084
chr1	117768634	117768918
chr1	117931988	117932206
chr1	118080249	118080463
chr1	118617859	118617997
chr1	119368565	119368847
chr1	119421336	119421769
chr1	119634328	119634477
chr1	119817964	119818266
chr1	119819295	119819478
chr1	119822128	119822245
chr1	119900633	119900787
chr1	120018539	120018839
chr1	120351263	120351513
chr1	120413660	120414021
chr1	120491174	120491556
chr1	144535267	144535499
chr1	145556963	145557102
chr1	146657033	146657441
chr1	146976312	146977121
chr1	147727050	147727559
chr1	149914250	149914405
chr1	150536289	150536407
chr1	150577028	150577637
chr1	150785655	150785876
chr1	150953719	150954056
chr1	150985995	150986422
chr1	151519660	151520521
chr1	151535093	151535374
chr1	151535928	151536150
chr1	151986049	151986535
chr1	152083432	152084820
chr1	152162378	152162555
chr1	152413262	152413624
chr1	152842408	152842567
chr1	152843690	152844085
chr1	152933047	152933544
chr1	153195443	153195988
chr1	153201738	153202063
chr1	153250419	153250752
chr1	153265384	153265885
chr1	153327965	153328293
chr1	153330126	153330364
chr1	153336653	153336971
chr1	153337693	153338208
chr1	153467516	153467779
chr1	154127151	154128326
chr1	154465841	154466048
chr1	154506841	154507026
chr1	154519000	154519255
chr1	154714376	154714601
chr1	154732828	154733359
chr1	154781398	154781637
chr1	154809875	154810643
chr1	154839650	154839814
chr1	154884222	154884900
chr1	154943173	154943387
chr1	155033933	155034406
chr1	155042445	155042774
chr1	155044313	155044618
chr1	155910583	155910752
chr1	155911214	155911585
chr1	155911839	155912439
chr1	155995752	155996116
chr1	156066325	156066706
chr1	156352707	156353080
chr1	156405960	156406468
chr1	156577944	156578175
chr1	156593723	156594574
chr1	156611613	156611980
chr1	156627319	156627484
chr1	156674775	156674988
chr1	156808783	156809142
chr1	156877271	156877570
chr1	157124245	157124398
chr1	157323999	157324558
chr1	157339737	157339954
chr1	157465975	157466151
chr1	158093891	158094179
chr1	158094831	158095055
chr1	159791394	159791554
chr1	159799116	159799346
chr1	159940717	159941141
chr1	159976202	159976381
chr1	160048258	160048778
chr1	160053790	160054138
chr1	160055508	160055678
chr1	160189436	160189819
chr1	160261070	160261965
chr1	160346378	160346557
chr1	160398503	160398687
chr1	160510075	160510329
chr1	160518971	160519615
chr1	160644983	160645879
chr1	161058524	161058669
chr1	161160724	161161469
chr1	161168116	161168482
chr1	161179571	161179908
chr1	162003284	162003520
chr1	162005132	162005385
chr1	162327586	162327750
chr1	162659966	162660289
chr1	162660775	162661201
chr1	162676296	162676802
chr1	162677355	162677496
chr1	163041592	163041986
chr1	163566711	163566991
chr1	164057220	164057458
chr1	164421654	164422348
chr1	164637738	164637877
chr1	164677088	164677493
chr1	164702433	164702642
chr1	164806372	164806530
chr1	164946001	164946398
chr1	164946847	164947026
chr1	165037996	165038321
chr1	165045128	165045244
chr1	165085986	165086294
chr1	165086717	165087119
chr1	165362074	165362556
chr1	165508606	165508842
chr1	165823381	165823697
chr1	165893455	165893623
chr1	166458940	166459759
chr1	166791759	166792056
chr1	166879728	166879962
chr1	167090631	167091390
chr1	167236905	167237332
chr1	167411427	167411779
chr1	167458129	167458375
chr1	167493983	167494239
chr1	167502929	167503485
chr1	167706563	167707095
chr1	168051435	168051952
chr1	168138146	168138557
chr1	168204563	168204904
chr1	168235768	168236539
chr1	168311867	168312250
chr1	168312814	168313089
chr1	168356460	168356812
chr1	168438077	168438367
chr1	168659279	168659828
chr1	168702079	168702328
chr1	169047747	169048166
chr1	169681291	169681426
chr1	169939335	169939566
chr1	170136754	170136930
chr1	171374191	171374495
chr1	171624510	171625165
chr1	172059489	172059610
chr1	172146927	172147287
chr1	172418245	172418464
chr1	172612139	172612397
chr1	172648487	172648849
chr1	173389440	173389725
chr1	173472657	173472810
chr1	174084078	174084327
chr1	174227348	174227543
chr1	174231932	174232261
chr1	174322089	174322951
chr1	174415043	174415293
chr1	174959588	174959996
chr1	175013522	175014596
chr1	175094522	175094682
chr1	175186856	175187559
chr1	175604112	175604595
chr1	175637459	175637643
chr1	175642635	175642849
chr1	175726457	175726803
chr1	175761184	175761730
chr1	175777377	175777499
chr1	175777624	175778167
chr1	175856994	175857548
chr1	176529069	176529237
chr1	176714168	176714544
chr1	176850074	176850365
chr1	177536624	177536789
chr1	177568261	177568584
chr1	177939005	177939391
chr1	178313676	178313819
chr1	178469353	178469796
chr1	178737602	178737845
chr1	178915965	178916226
chr1	178986179	178986471
chr1	178991137	178991256
chr1	179064057	179064280
chr1	179074582	179074837
chr1	179568881	179569061
chr1	179778881	179779242
chr1	179785255	179785534
chr1	179793344	179793808
chr1	180072117	180072483
chr1	180157242	180157712
chr1	180167224	180167743
chr1	180197807	180198011
chr1	180485054	180485470
chr1	180531834	180531984
chr1	180532205	180532390
chr1	180690061	180690262
chr1	180748064	180748198
chr1	180812127	180812323
chr1	180924583	180924715
chr1	180931224	180931650
chr1	181007593	181007849
chr1	181158916	181159465
chr1	181159752	181160075
chr1	181600079	181600377
chr1	182115533	182115759
chr1	182118557	182118852
chr1	182140336	182140482
chr1	182353711	182354016
chr1	182401548	182401781
chr1	182755947	182756189
chr1	182931753	182931959
chr1	183195807	183196358
chr1	183287731	183287859
chr1	183439322	183439513
chr1	183512822	183513026
chr1	183562667	183562806
chr1	183578478	183578761
chr1	183579330	183579525
chr1	183592466	183592626
chr1	183624757	183625051
chr1	184005283	184006893
chr1	184632935	184634069
chr1	184772125	184772427
chr1	184951237	184951532
chr1	185139410	185139804
chr1	185408065	185408463
chr1	185498829	185499090
chr1	185702050	185702322
chr1	187154647	187154796
chr1	187383062	187383192
chr1	187434457	187435230
chr1	187595160	187595583
chr1	187631744	187632131
chr1	188484210	188484368
chr1	188640056	188640411
chr1	188751468	188751608
chr1	188838684	188839116
chr1	188843368	188843651
chr1	189398839	189399102
chr1	189400646	189401201
chr1	193040116	193040411
chr1	193198392	193198758
chr1	195187385	195188252
chr1	196692547	196692875
chr1	197325962	197326353
chr1	197404494	197404678
chr1	197752262	197753100
chr1	197838146	197838334
chr1	197880684	197881111
chr1	197881409	197881807
chr1	197886894	197887586
chr1	198087271	198087444
chr1	198168212	198168555
chr1	198222946	198223129
chr1	198276661	198276913
chr1	198651029	198651224
chr1	199653899	199654144
chr1	199660772	199660973
chr1	200263439	200263711
chr1	200271360	200272350
chr1	200341311	200341545
chr1	200452652	200452896
chr1	200479176	200479551
chr1	200504713	200505028
chr1	200701606	200701897
chr1	200772127	200772423
chr1	200842132	200842645
chr1	200863799	200864252
chr1	200886509	200886924
chr1	200967509	200967709
chr1	200985137	200985655
chr1	200988611	200988866
chr1	201021608	201021756
chr1	201029849	201030526
chr1	201055163	201055330
chr1	201236002	201236164
chr1	201260970	201261614
chr1	201265177	201265293
chr1	201330776	201331036
chr1	201346097	201346224
chr1	201481961	201482375
chr1	201522102	201522517
chr1	201710966	201711142
chr1	201739279	201739416
chr1	202112436	202112710
chr1	202160082	202160235
chr1	202206282	202206513
chr1	202237155	202237524
chr1	202264765	202265238
chr1	202284804	202285048
chr1	202569006	202569721
chr1	202611899	202612862
chr1	202629088	202629349
chr1	202630357	202630801
chr1	202679515	202679835
chr1	202688780	202689175
chr1	202992103	202992281
chr1	203008428	203008889
chr1	203046841	203047656
chr1	203113850	203114005
chr1	203114517	203114860
chr1	203135525	203135932
chr1	203141414	203141669
chr1	203148419	203148984
chr1	203192053	203192807
chr1	204100292	204100603
chr1	204112947	204113233
chr1	204159388	204159951
chr1	204160572	204161068
chr1	204176179	204176643
chr1	204182799	204183574
chr1	204300484	204300653
chr1	204386312	204386658
chr1	204448842	204449253
chr1	204618068	204618375
chr1	204885057	204885541
chr1	204910697	204911103
chr1	204944879	204945344
chr1	205157408	205157589
chr1	205350473	205350867
chr1	205544592	205544798
chr1	205545361	205545547
chr1	205616734	205617018
chr1	205680321	205680768
chr1	205684849	205685082
chr1	205760715	205761002
chr1	205796690	205797160
chr1	206290889	206291040
chr1	206635261	206635476
chr1	206780331	206780489
chr1	206866260	206867337
chr1	206912520	206912714
chr1	206912861	206913131
chr1	206994500	206995236
chr1	207006676	207006837
chr1	207027860	207028247
chr1	207030069	207030398
chr1	207155440	207155925
chr1	207483121	207483276
chr1	207627398	207628284
chr1	207872272	207872501
chr1	207970774	207971093
chr1	208002024	208002183
chr1	208063818	208064062
chr1	208064445	208064803
chr1	208155375	208155634
chr1	208171044	208171589
chr1	208688862	208689254
chr1	208712023	208712671
chr1	208960286	208960846
chr1	209212719	209213203
chr1	209363904	209364443
chr1	209380476	209381484
chr1	209609158	209609290
chr1	209750145	209750465
chr1	209763908	209764063
chr1	209826389	209826747
chr1	209848227	209849434
chr1	209961055	209961230
chr1	210033789	210033936
chr1	210412780	210412907
chr1	210413285	210413447
chr1	210501469	210501633
chr1	210573579	210574359
chr1	210619839	210620138
chr1	210928702	210928979
chr1	210970837	210971050
chr1	211498826	211499033
chr1	211520927	211521249
chr1	212066662	212066882
chr1	212118200	212118322
chr1	212125296	212125542
chr1	212185387	212185571
chr1	212330663	212330971
chr1	212631227	212631370
chr1	212647176	212647577
chr1	212722942	212723332
chr1	212776472	212776592
chr1	212794633	212795135
chr1	212795368	212795586
chr1	212826383	212826761
chr1	213135719	213136213
chr1	213136488	213136913
chr1	213141166	213141410
chr1	213168948	213169112
chr1	213234302	213234435
chr1	213234718	213234892
chr1	213639687	213640012
chr1	213703961	213704235
chr1	213837213	213837445
chr1	213862145	213863022
chr1	213893534	213893665
chr1	214078656	214079153
chr1	214260366	214260513
chr1	214319792	214320324
chr1	214611528	214611702
chr1	214832218	214832476
chr1	215249765	215250099
chr1	215495232	215495388
chr1	215810205	215810850
chr1	216674052	216674309
chr1	216733976	216734237
chr1	216879096	216879422
chr1	216922541	216922857
chr1	216923508	216923667
chr1	217567350	217567517
chr1	218447416	218447885
chr1	218557950	218558399
chr1	218667649	218668182
chr1	219285652	219286011
chr1	219521369	219521759
chr1	219559277	219559635
chr1	220007662	220008069
chr1	220011183	220011362
chr1	220101225	220102474
chr1	220469675	220469893
chr1	220605114	220605589
chr1	220605807	220606088
chr1	220684584	220684857
chr1	220685191	220685611
chr1	220726156	220726547
chr1	220859388	220859504
chr1	221047679	221047958
chr1	221052359	221052728
chr1	221052909	221053597
chr1	221213115	221213235
chr1	221330920	221331036
chr1	221376949	221377079
chr1	221482041	221482427
chr1	221512574	221512713
chr1	221651293	221651841
chr1	221652030	221652203
chr1	221778970	221779315
chr1	222013212	222013526
chr1	222042364	222042541
chr1	222344364	222344654
chr1	222560751	222561022
chr1	223077936	223078096
chr1	223078607	223078730
chr1	223263308	223263666
chr1	223264324	223264536
chr1	223429000	223429767
chr1	223833640	223834149
chr1	223858294	223858607
chr1	224013493	224013767
chr1	224240602	224240922
chr1	224677350	224677500
chr1	224681126	224681615
chr1	224690669	224690788
chr1	224828827	224829350
chr1	224920838	224921412
chr1	225118133	225118442
chr1	225506645	225506945
chr1	225721003	225721396
chr1	225726473	225726716
chr1	225755628	225755747
chr1	226898947	226899226
chr1	226950245	226950615
chr1	226967262	226967634
chr1	226994673	226995212
chr1	227918175	227918291
chr1	227961216	227962109
chr1	228073552	228073856
chr1	228079277	228079663
chr1	228090088	228090326
chr1	228093485	228093865
chr1	228141430	228141880
chr1	228194699	228194975
chr1	228197401	228197872
chr1	228198115	228198380
chr1	228201104	228201300
chr1	228232802	228233039
chr1	228342480	228342940
chr1	228346460	228346727
chr1	228463229	228463898
chr1	228464147	228464361
chr1	228558858	228559255
chr1	228565920	228566650
chr1	228566905	228567184
chr1	228651359	228651685
chr1	228833098	228833404
chr1	229393841	229393993
chr1	229515667	229517339
chr1	229547901	229548096
chr1	230083823	230084007
chr1	230088081	230088200
chr1	230537436	230537777
chr1	230577282	230577656
chr1	230592316	230592547
chr1	230595316	230595557
chr1	230643475	230644068
chr1	230684220	230684582
chr1	230767971	230768388
chr1	230838692	230839336
chr1	230848012	230848152
chr1	231052900	231053259
chr1	231227516	231227964
chr1	231413881	231414196
chr1	231559509	231559666
chr1	231686196	231686380
chr1	231892671	231892966
chr1	231893492	231893808
chr1	231913733	231914429
chr1	231914722	231915074
chr1	232007511	232007883
chr1	232304393	232304534
chr1	232481774	232482597
chr1	232673930	232674359
chr1	232900595	232901142
chr1	233034966	233035386
chr1	233061587	233061967
chr1	233104805	233105006
chr1	233376918	233377160
chr1	233430746	233430898
chr1	233455142	233455272
chr1	233979408	233979845
chr1	234201686	234202284
chr1	234341972	234342131
chr1	234348606	234348939
chr1	234392478	234392705
chr1	234417447	234418196
chr1	234462244	234462813
chr1	234811843	234812237
chr1	234820036	234820282
chr1	234998491	234999231
chr1	234999404	234999634
chr1	235017649	235017950
chr1	235033960	235034186
chr1	235068889	235069074
chr1	235069292	235069589
chr1	235116493	235116978
chr1	235147633	235148626
chr1	235153584	235153715
chr1	235575043	235575453
chr1	235799237	235799547
chr1	235820651	235820915
chr1	235871759	235872106
chr1	236470771	236470996
chr1	236658611	236659000
chr1	236666476	236666829
chr1	237868848	237869031
chr1	237880464	237880866
chr1	238018292	238018768
chr1	238064745	238064871
chr1	240061413	240061698
chr1	240115757	240116600
chr1	240190387	240190555
chr1	240275992	240276351
chr1	240795781	240796158
chr1	241110366	241110517
chr1	241162950	241163508
chr1	241354072	241354329
chr1	241742650	241743089
chr1	241881079	241881670
chr1	242097492	242097986
chr1	242291993	242292719
chr1	242528862	242529027
chr1	242687382	242688275
chr1	243174234	243174445
chr1	243689271	243689757
chr1	244080071	244080228
chr1	244080433	244081108
chr1	244154926	244155181
chr1	244173416	244173859
chr1	244226868	244227041
chr1	244532790	244533235
chr1	244763299	244763464
chr1	245060949	245061094
chr1	245206097	245206273
chr1	245255092	245255540
chr1	245337107	245337361
chr1	245343943	245344069
chr1	245347041	245347176
chr1	245411581	245411964
chr1	245440695	245440849
chr1	245499577	245500284
chr1	245507895	245509028
chr1	245534398	245534910
chr1	245612279	245613251
chr1	245741716	245742015
chr1	245835665	245836021
chr1	245878639	245878892
chr1	246232060	246232223
chr1	246733001	246733146
chr1	246810510	246810704
chr1	246898900	246899544
chr1	246959675	246959903
chr1	247535972	247536326
chr1	247570483	247570795
chr1	247601039	247601492
chr1	247601718	247601980
chr1	248785916	248786107
chr1	248850098	248850444
chr1	248903005	248903570
chr1	249143354	249143777
chr10	138866	139098
chr10	352659	352958
chr10	412248	412387
chr10	419536	419732
chr10	420384	420543
chr10	434103	434438
chr10	530542	530879
chr10	531840	532028
chr10	565522	565784
chr10	566444	566639
chr10	592946	593492
chr10	629362	629896
chr10	1020012	1020243
chr10	1229189	1229371
chr10	1244530	1245382
chr10	1357487	1357740
chr10	1421840	1422118
chr10	1454788	1455870
chr10	1476489	1476691
chr10	1493327	1493614
chr10	1518623	1518953
chr10	1549315	1550044
chr10	1564814	1565727
chr10	1641032	1641220
chr10	1729497	1729638
chr10	1730013	1730155
chr10	1827594	1828099
chr10	1981361	1981675
chr10	2815108	2815566
chr10	2881401	2881522
chr10	2970548	2970710
chr10	2992204	2992350
chr10	3027912	3028371
chr10	3087964	3088426
chr10	3133234	3133377
chr10	3514478	3514797
chr10	3567877	3568470
chr10	3724250	3724652
chr10	3806622	3807134
chr10	3928942	3929121
chr10	3991203	3991359
chr10	4055812	4056262
chr10	4599714	4600041
chr10	4768189	4768550
chr10	4824269	4824391
chr10	4868089	4869234
chr10	4994156	4994282
chr10	5005495	5005721
chr10	5056498	5056681
chr10	5057197	5057444
chr10	5294698	5294829
chr10	5324125	5324343
chr10	5333828	5334056
chr10	5335647	5336386
chr10	5385669	5385791
chr10	5551002	5551868
chr10	5574695	5575293
chr10	5602525	5602764
chr10	5615960	5616126
chr10	5653895	5654284
chr10	5701863	5702115
chr10	5874917	5875322
chr10	6001648	6002030
chr10	6019352	6020239
chr10	6162069	6162259
chr10	6186610	6187118
chr10	7212875	7213259
chr10	7213616	7213857
chr10	7216044	7216213
chr10	7244884	7245107
chr10	7275287	7276066
chr10	7286145	7286301
chr10	7299255	7299510
chr10	7302479	7302630
chr10	7450324	7450735
chr10	7451216	7451498
chr10	7452371	7452531
chr10	7452773	7452986
chr10	7480634	7480871
chr10	7484039	7484815
chr10	7517324	7517856
chr10	7536149	7536281
chr10	7554578	7554741
chr10	7555576	7556145
chr10	7568135	7568285
chr10	7607958	7608098
chr10	7780310	7780838
chr10	7798331	7798595
chr10	7852518	7852851
chr10	7852981	7853571
chr10	8091527	8092150
chr10	8092299	8092958
chr10	8103237	8103507
chr10	8374331	8374551
chr10	11312636	11312786
chr10	11487069	11487207
chr10	11515329	11515445
chr10	11579728	11579882
chr10	11630000	11630135
chr10	11729385	11729599
chr10	11729721	11730082
chr10	11917852	11918300
chr10	11923504	11923863
chr10	12392483	12392802
chr10	12679832	12680365
chr10	13043009	13043916
chr10	13413971	13414203
chr10	13446859	13447085
chr10	13578797	13579204
chr10	13629506	13629684
chr10	13750667	13751027
chr10	13774450	13774854
chr10	14215685	14216485
chr10	14352538	14352834
chr10	14354155	14354356
chr10	14415346	14415835
chr10	14523730	14524019
chr10	14528926	14529409
chr10	14579011	14579210
chr10	14598055	14598602
chr10	14801354	14801535
chr10	14968031	14968482
chr10	15110970	15111593
chr10	15188547	15188707
chr10	15395525	15395762
chr10	15411665	15411961
chr10	15838146	15838387
chr10	16454217	16454602
chr10	16482529	16482688
chr10	16625343	16626159
chr10	16653087	16653376
chr10	16683734	16684044
chr10	17270466	17270613
chr10	17271920	17272195
chr10	17272427	17272829
chr10	17454453	17454602
chr10	17472865	17473004
chr10	17505944	17506110
chr10	17965661	17966087
chr10	18212703	18212886
chr10	18430624	18430755
chr10	18522773	18523071
chr10	21026109	21026433
chr10	21035437	21036468
chr10	21423929	21424293
chr10	21567716	21568100
chr10	21581784	21582160
chr10	21719828	21719965
chr10	22021061	22021364
chr10	22039456	22039676
chr10	22047172	22047818
chr10	22424653	22424796
chr10	22540732	22541004
chr10	22541241	22541417
chr10	22625216	22626053
chr10	22792647	22792952
chr10	22872168	22872868
chr10	23080847	23081015
chr10	23267345	23267494
chr10	23288779	23289185
chr10	23368686	23368964
chr10	23434784	23436305
chr10	23440005	23440333
chr10	23486058	23486777
chr10	23580527	23580855
chr10	23582199	23582416
chr10	23603881	23604040
chr10	23608843	23609007
chr10	23814475	23814600
chr10	24031854	24032011
chr10	24670622	24670790
chr10	24772644	24772983
chr10	24792632	24792809
chr10	24794799	24794993
chr10	24808029	24808154
chr10	25349016	25349235
chr10	25618643	25618779
chr10	26624152	26624451
chr10	26895400	26895532
chr10	26973667	26973843
chr10	27232857	27233526
chr10	27643689	27644059
chr10	27649633	27649762
chr10	28844043	28844159
chr10	28922656	28923164
chr10	29079179	29079564
chr10	29179532	29179795
chr10	29180065	29180233
chr10	29214046	29214709
chr10	29280352	29281077
chr10	29421816	29422009
chr10	29431486	29432402
chr10	29542731	29542884
chr10	29543764	29543977
chr10	29606431	29606588
chr10	29621102	29621521
chr10	29669592	29669826
chr10	29676313	29676719
chr10	29737130	29737417
chr10	29737843	29738218
chr10	29753564	29753862
chr10	29762035	29762239
chr10	29762379	29763038
chr10	29785369	29785574
chr10	29874569	29874939
chr10	29935281	29935674
chr10	29988637	29988773
chr10	30237850	30238097
chr10	30240739	30241064
chr10	30244349	30244531
chr10	30287365	30287611
chr10	30295332	30295570
chr10	30315998	30317185
chr10	30656998	30657486
chr10	30681486	30681868
chr10	30842088	30842231
chr10	30842877	30843303
chr10	30848109	30848363
chr10	30876510	30876832
chr10	30895357	30895581
chr10	30927090	30927291
chr10	30932628	30933158
chr10	30933480	30933721
chr10	30934239	30934606
chr10	30976695	30976886
chr10	31015807	31016192
chr10	31446539	31446868
chr10	31607223	31608567
chr10	31757273	31757453
chr10	31966519	31967839
chr10	31986405	31987114
chr10	32293099	32293363
chr10	32339206	32339557
chr10	32410649	32410930
chr10	32542271	32543034
chr10	33294344	33295011
chr10	34375709	34376148
chr10	34381497	34381869
chr10	34591790	34591918
chr10	34594179	34594571
chr10	34917417	34917572
chr10	34926561	34926681
chr10	34958989	34959331
chr10	34985465	34985594
chr10	35047362	35047801
chr10	35105517	35105817
chr10	35595804	35596457
chr10	35852335	35852490
chr10	35896623	35896986
chr10	35900765	35900938
chr10	36000280	36001428
chr10	36111203	36111585
chr10	36173737	36173905
chr10	38043815	38043966
chr10	43073589	43073794
chr10	43073979	43074205
chr10	43425528	43425663
chr10	43518091	43518217
chr10	43539482	43540500
chr10	43540862	43541012
chr10	43588150	43588271
chr10	43622568	43622707
chr10	43724665	43725587
chr10	43844000	43844244
chr10	43872283	43873045
chr10	44002588	44003489
chr10	44101629	44102690
chr10	45322872	45323394
chr10	45358878	45359025
chr10	45359560	45359814
chr10	45398621	45399003
chr10	45418280	45418444
chr10	45419208	45419524
chr10	45459602	45459988
chr10	45461262	45461449
chr10	45485937	45486053
chr10	45490510	45490876
chr10	45904452	45904627
chr10	45921399	45921945
chr10	45960526	45960821
chr10	46001027	46001426
chr10	46410264	46410569
chr10	46774868	46775123
chr10	46992868	46993095
chr10	46993660	46993808
chr10	47046367	47046867
chr10	47080737	47081264
chr10	47254751	47255949
chr10	47618945	47619597
chr10	47663186	47663664
chr10	47703212	47703496
chr10	47777966	47778523
chr10	47791869	47792106
chr10	48173385	48173803
chr10	48174159	48174488
chr10	48277332	48277485
chr10	48300178	48300439
chr10	48377762	48378019
chr10	48387132	48387653
chr10	48398520	48399110
chr10	48426835	48427227
chr10	48427423	48428007
chr10	49652448	49652634
chr10	49673167	49674206
chr10	49674631	49674827
chr10	49701145	49701831
chr10	49710492	49710734
chr10	49711338	49711732
chr10	49731462	49732599
chr10	49742015	49742185
chr10	49759861	49760336
chr10	49802363	49802543
chr10	49815734	49816461
chr10	49906985	49907452
chr10	49954066	49954200
chr10	50189443	50189688
chr10	50615566	50615932
chr10	50616589	50616738
chr10	50727859	50727986
chr10	50779511	50779851
chr10	50802714	50803281
chr10	50817068	50817498
chr10	50942482	50943339
chr10	50967895	50968298
chr10	50968835	50969122
chr10	50998510	50999094
chr10	51025928	51026216
chr10	51313714	51313995
chr10	51503418	51504251
chr10	51680725	51681020
chr10	52035555	52035703
chr10	52181148	52181289
chr10	52271673	52272397
chr10	52314234	52314410
chr10	58077361	58077734
chr10	58078532	58078862
chr10	58364387	58365391
chr10	58768297	58768792
chr10	59417035	59417255
chr10	59463583	59463840
chr10	59917238	59917420
chr10	61071167	61071508
chr10	61382213	61382523
chr10	61382787	61383124
chr10	61508557	61509140
chr10	61595126	61595781
chr10	61704408	61704589
chr10	61807910	61808217
chr10	62017880	62018483
chr10	62135232	62135902
chr10	62136119	62137113
chr10	62174561	62175290
chr10	62206705	62206923
chr10	62423711	62423918
chr10	62630238	62630366
chr10	62642968	62643323
chr10	63352453	63352588
chr10	63590441	63590882
chr10	63601322	63601528
chr10	63749884	63750169
chr10	63836692	63836982
chr10	64577060	64577215
chr10	65297244	65297595
chr10	65365467	65365634
chr10	65631967	65632359
chr10	65677051	65677349
chr10	65736397	65736699
chr10	65800898	65801513
chr10	67554763	67554895
chr10	69457543	69457860
chr10	69539747	69539937
chr10	69564133	69564282
chr10	69579634	69579905
chr10	69736531	69737001
chr10	70424217	70424412
chr10	71218953	71219096
chr10	71275378	71275668
chr10	71276105	71276280
chr10	71337127	71337297
chr10	71399111	71399269
chr10	71455874	71456150
chr10	71481493	71482055
chr10	71491063	71491267
chr10	71491922	71492532
chr10	71543010	71543276
chr10	71573530	71574463
chr10	71574955	71575091
chr10	71626367	71627153
chr10	71659493	71659844
chr10	71674506	71674886
chr10	71728718	71728872
chr10	72032067	72033061
chr10	72123803	72123973
chr10	72190345	72190585
chr10	72238051	72238744
chr10	72259398	72259877
chr10	72288655	72288839
chr10	72300367	72300958
chr10	72450172	72450790
chr10	72638960	72639342
chr10	72639888	72640115
chr10	72646371	72646671
chr10	72679106	72679247
chr10	72680230	72680632
chr10	72894668	72895005
chr10	72968887	72969053
chr10	73099202	73099349
chr10	73099667	73100158
chr10	73207871	73208218
chr10	73246353	73246576
chr10	73350151	73350457
chr10	73473388	73473690
chr10	73571787	73572964
chr10	73574046	73574244
chr10	73595992	73596161
chr10	73656278	73656422
chr10	73715965	73716110
chr10	73735398	73735818
chr10	73757973	73758536
chr10	73758692	73758882
chr10	73847394	73847526
chr10	73847886	73848003
chr10	73848144	73848906
chr10	73989119	73989547
chr10	74076814	74077045
chr10	74870130	74870363
chr10	75608731	75609229
chr10	75631783	75632122
chr10	75635924	75636498
chr10	75716387	75717362
chr10	75807646	75807974
chr10	75841077	75841204
chr10	75856976	75857103
chr10	75857555	75857892
chr10	75897442	75898058
chr10	76513516	76513854
chr10	76802221	76802672
chr10	76990460	76990578
chr10	77004331	77004502
chr10	77004769	77005862
chr10	77010758	77011059
chr10	77043003	77043780
chr10	77118053	77118660
chr10	77118782	77118908
chr10	77185564	77185709
chr10	77189967	77190523
chr10	77261979	77262124
chr10	77262317	77262443
chr10	77262714	77262881
chr10	77266574	77266899
chr10	77411354	77411529
chr10	77532223	77532459
chr10	77652692	77653086
chr10	77809827	77810303
chr10	77931856	77932171
chr10	78071599	78071757
chr10	78318454	78318620
chr10	78438149	78438526
chr10	78625940	78626099
chr10	78645652	78646025
chr10	78662801	78662937
chr10	78797206	78798141
chr10	78878752	78879283
chr10	78879901	78880053
chr10	79002834	79003194
chr10	79122394	79122834
chr10	79176271	79176446
chr10	79260955	79261379
chr10	79338611	79338825
chr10	79379948	79380221
chr10	79435227	79435445
chr10	79598569	79598902
chr10	79601866	79602125
chr10	79978607	79979183
chr10	80015846	80016245
chr10	80095308	80095853
chr10	80125561	80125823
chr10	80207180	80207307
chr10	80207911	80208150
chr10	80317314	80317537
chr10	80349429	80349685
chr10	80386273	80386603
chr10	80416431	80416920
chr10	80444765	80445072
chr10	80516410	80516847
chr10	80563663	80563833
chr10	80625350	80625471
chr10	80654531	80655020
chr10	80679892	80680164
chr10	80707019	80707381
chr10	80708447	80708775
chr10	80798599	80798941
chr10	81023842	81023964
chr10	81024717	81025063
chr10	81052889	81053036
chr10	81058499	81058855
chr10	81096574	81096712
chr10	81170760	81171235
chr10	81171840	81172007
chr10	81247293	81247673
chr10	81262224	81262540
chr10	81271787	81271960
chr10	81319422	81319781
chr10	81320131	81320523
chr10	81707674	81708194
chr10	81806731	81807112
chr10	81918351	81918801
chr10	81931065	81931575
chr10	82016679	82016890
chr10	82049288	82049953
chr10	82165509	82165670
chr10	82196150	82196749
chr10	82197088	82197237
chr10	82218895	82219216
chr10	82264692	82265750
chr10	82297567	82297797
chr10	82423903	82424112
chr10	82779050	82779168
chr10	85631299	85631639
chr10	85944383	85944594
chr10	85956763	85956962
chr10	85982255	85982429
chr10	86004400	86004916
chr10	86062035	86062774
chr10	86167287	86167425
chr10	86189801	86189967
chr10	86192158	86192300
chr10	86253783	86253961
chr10	86277506	86277647
chr10	86300390	86300704
chr10	86302342	86302503
chr10	86312345	86312538
chr10	86366855	86367000
chr10	86367271	86367573
chr10	86577723	86578062
chr10	86578549	86579028
chr10	86596867	86597098
chr10	86605448	86605892
chr10	86687465	86687628
chr10	86907449	86907908
chr10	86953513	86953809
chr10	87161139	87161346
chr10	87270582	87270707
chr10	87307906	87308064
chr10	88013274	88013750
chr10	88013906	88014022
chr10	88014343	88014503
chr10	88021531	88022119
chr10	88103689	88103817
chr10	88108445	88108975
chr10	88122811	88123446
chr10	88161011	88161171
chr10	88555291	88555413
chr10	88589267	88589553
chr10	88589752	88590223
chr10	88659571	88659724
chr10	88678882	88679138
chr10	88720218	88720522
chr10	88768176	88768579
chr10	88797871	88798776
chr10	88812788	88813227
chr10	89382095	89382244
chr10	89382511	89382634
chr10	89605132	89605256
chr10	89605748	89606097
chr10	89829962	89830279
chr10	89983171	89983623
chr10	90013457	90013735
chr10	90013863	90014214
chr10	90063015	90063732
chr10	90376477	90376639
chr10	90449292	90449419
chr10	90570038	90570253
chr10	90694687	90695368
chr10	90879568	90879687
chr10	90966262	90967382
chr10	91020136	91020530
chr10	91163969	91164133
chr10	91226422	91226830
chr10	91293909	91294312
chr10	91316379	91316693
chr10	91443734	91443982
chr10	91549101	91549873
chr10	91613565	91613896
chr10	92511269	92511397
chr10	92851013	92851191
chr10	93100755	93101035
chr10	93149335	93149769
chr10	93273755	93274002
chr10	93311677	93312036
chr10	93352203	93352752
chr10	93353270	93353412
chr10	93774306	93774767
chr10	94155875	94156387
chr10	94547226	94547769
chr10	94833400	94834218
chr10	95059907	95060519
chr10	95060669	95061178
chr10	95195862	95196069
chr10	95336678	95337166
[truncated: 19,761 more rows]

## Sheet: TableS15
TableS15: GSEA analysis of ATAC-seq peak intensity identifed by Manorm (AZD5153 vs. Vehicle) in LuCaP145.2 tumor
NAME	GS<br> follow link to MSigDB	GS DETAILS	SIZE	ES	NES	NOM p-val	FDR q-val	FWER p-val	RANK AT MAX	LEADING EDGE
WP_GLYCOSAMINOGLYCAN_SYNTHESIS_IN_FIBROBLASTS	WP_GLYCOSAMINOGLYCAN_SYNTHESIS_IN_FIBROBLASTS	Details ...	39	-0.602848	-1.88865	0	0.00798824	0.023	4211	tags=59%, list=21%, signal=74%
WP_DOPAMINERGIC_NEUROGENESIS	WP_DOPAMINERGIC_NEUROGENESIS	Details ...	30	-0.606309	-1.81193	0	0.0177266	0.068	3475	tags=57%, list=17%, signal=68%
WP_MAP3K1_ROLE_IN_PROMOTING_AND_BLOCKING_GONADAL_DETERMINATION	WP_MAP3K1_ROLE_IN_PROMOTING_AND_BLOCKING_GONADAL_DETERMINATION	Details ...	16	-0.642118	-1.72664	0	0.0521519	0.235	4613	tags=63%, list=23%, signal=81%
WP_GENES_CONTROLLING_NEPHROGENESIS	WP_GENES_CONTROLLING_NEPHROGENESIS	Details ...	40	-0.55478	-1.71656	0	0.0511262	0.273	5956	tags=65%, list=29%, signal=92%
WP_WHITE_FAT_CELL_DIFFERENTIATION	WP_WHITE_FAT_CELL_DIFFERENTIATION	Details ...	32	-0.567116	-1.71554	0	0.0445357	0.273	5122	tags=66%, list=25%, signal=88%
WP_DISRUPTION_OF_POSTSYNAPTIC_SIGNALING_BY_CNV	WP_DISRUPTION_OF_POSTSYNAPTIC_SIGNALING_BY_CNV	Details ...	31	-0.544252	-1.65438	0.0010142	0.0932935	0.536	4700	tags=52%, list=23%, signal=67%
WP_WNT_SIGNALING_PATHWAY	WP_WNT_SIGNALING_PATHWAY	Details ...	47	-0.524952	-1.65341	0	0.0835955	0.538	4722	tags=49%, list=23%, signal=64%
WP_GDNF_RET_SIGNALING_AXIS	WP_GDNF_RET_SIGNALING_AXIS	Details ...	20	-0.58472	-1.63951	0.00205339	0.091217	0.608	5444	tags=70%, list=27%, signal=96%
WP_LNCRNA_IN_CANONICAL_WNT_SIGNALING_AND_COLORECTAL_CANCER	WP_LNCRNA_IN_CANONICAL_WNT_SIGNALING_AND_COLORECTAL_CANCER	Details ...	92	-0.482164	-1.62772	0	0.0973658	0.66	7187	tags=64%, list=36%, signal=99%
WP_NCRNAS_INVOLVED_IN_WNT_SIGNALING_IN_HEPATOCELLULAR_CARCINOMA	WP_NCRNAS_INVOLVED_IN_WNT_SIGNALING_IN_HEPATOCELLULAR_CARCINOMA	Details ...	83	-0.486198	-1.61148	0	0.111648	0.731	7187	tags=65%, list=36%, signal=101%
WP_HAIR_FOLLICLE_DEVELOPMENT_ORGANOGENESIS_PART_2_OF_3	WP_HAIR_FOLLICLE_DEVELOPMENT_ORGANOGENESIS_PART_2_OF_3	Details ...	32	-0.528056	-1.60947	0.00503018	0.105824	0.741	6023	tags=69%, list=30%, signal=98%
WP_MARKERS_OF_KIDNEY_CELL_LINEAGE	WP_MARKERS_OF_KIDNEY_CELL_LINEAGE	Details ...	57	-0.498542	-1.60574	0	0.103751	0.761	6025	tags=58%, list=30%, signal=82%
WP_DEVELOPMENT_OF_URETERIC_COLLECTION_SYSTEM	WP_DEVELOPMENT_OF_URETERIC_COLLECTION_SYSTEM	Details ...	59	-0.493754	-1.60502	0	0.0982988	0.768	2871	tags=42%, list=14%, signal=49%
WP_BMP_SIGNALING_IN_EYELID_DEVELOPMENT	WP_BMP_SIGNALING_IN_EYELID_DEVELOPMENT	Details ...	20	-0.55712	-1.58143	0.0061792	0.127185	0.872	4772	tags=55%, list=24%, signal=72%
WP_PROTEOGLYCAN_BIOSYNTHESIS	WP_PROTEOGLYCAN_BIOSYNTHESIS	Details ...	18	-0.570186	-1.57836	0.00829016	0.124108	0.882	3899	tags=44%, list=19%, signal=55%
WP_EXTRACELLULAR_VESICLE_MEDIATED_SIGNALING_IN_RECIPIENT_CELLS	WP_EXTRACELLULAR_VESICLE_MEDIATED_SIGNALING_IN_RECIPIENT_CELLS	Details ...	30	-0.519814	-1.57035	0.00707071	0.128307	0.906	4613	tags=53%, list=23%, signal=69%
WP_VITAMIN_D_IN_INFLAMMATORY_DISEASES	WP_VITAMIN_D_IN_INFLAMMATORY_DISEASES	Details ...	22	-0.541281	-1.56784	0.0101215	0.125863	0.911	5813	tags=59%, list=29%, signal=83%
WP_SPLICING_FACTOR_NOVA_REGULATED_SYNAPTIC_PROTEINS	WP_SPLICING_FACTOR_NOVA_REGULATED_SYNAPTIC_PROTEINS	Details ...	38	-0.501368	-1.56021	0.0060423	0.131107	0.93	5316	tags=55%, list=26%, signal=75%
WP_OSTEOBLAST_DIFFERENTIATION_AND_RELATED_DISEASES	WP_OSTEOBLAST_DIFFERENTIATION_AND_RELATED_DISEASES	Details ...	118	-0.454986	-1.55139	0	0.138996	0.946	7040	tags=58%, list=35%, signal=89%
WP_DIFFERENTIATION_OF_WHITE_AND_BROWN_ADIPOCYTE	WP_DIFFERENTIATION_OF_WHITE_AND_BROWN_ADIPOCYTE	Details ...	24	-0.525687	-1.54076	0.00509165	0.152653	0.967	5734	tags=58%, list=28%, signal=81%
WP_INFLUENCE_OF_LAMINOPATHIES_ON_WNT_SIGNALING	WP_INFLUENCE_OF_LAMINOPATHIES_ON_WNT_SIGNALING		37	-0.503706	-1.53963	0.00603622	0.148012	0.967	7032	tags=65%, list=35%, signal=99%
WP_TYPE_II_DIABETES_MELLITUS	WP_TYPE_II_DIABETES_MELLITUS		20	-0.541956	-1.53045	0.0145682	0.158904	0.977	5800	tags=60%, list=29%, signal=84%
WP_EMBRYONIC_STEM_CELL_PLURIPOTENCY_PATHWAYS	WP_EMBRYONIC_STEM_CELL_PLURIPOTENCY_PATHWAYS		115	-0.452507	-1.52986	0	0.153587	0.977	6260	tags=51%, list=31%, signal=74%
WP_CLOCK_CONTROLLED_AUTOPHAGY_IN_BONE_METABOLISM	WP_CLOCK_CONTROLLED_AUTOPHAGY_IN_BONE_METABOLISM		78	-0.45703	-1.51899	0.001	0.167892	0.99	5268	tags=47%, list=26%, signal=64%
WP_WNT_SIGNALING	WP_WNT_SIGNALING		111	-0.446947	-1.51267	0	0.173742	0.992	7277	tags=61%, list=36%, signal=95%
WP_ENDODERM_DIFFERENTIATION	WP_ENDODERM_DIFFERENTIATION		140	-0.434283	-1.501	0	0.192259	0.997	6984	tags=55%, list=35%, signal=83%
WP_HIPPO_SIGNALING_REGULATION_PATHWAYS	WP_HIPPO_SIGNALING_REGULATION_PATHWAYS		98	-0.443136	-1.4996	0	0.189145	0.997	4188	tags=43%, list=21%, signal=54%
WP_CHOLESTASIS	WP_CHOLESTASIS		18	-0.541787	-1.49685	0.0289555	0.188133	0.997	5784	tags=56%, list=29%, signal=78%
WP_WNT_SIGNALING_PATHWAY_AND_PLURIPOTENCY	WP_WNT_SIGNALING_PATHWAY_AND_PLURIPOTENCY		101	-0.442443	-1.49672	0	0.182258	0.997	6557	tags=55%, list=32%, signal=82%
WP_NEURAL_CREST_DIFFERENTIATION	WP_NEURAL_CREST_DIFFERENTIATION		98	-0.444579	-1.49524	0	0.179185	0.997	5956	tags=50%, list=29%, signal=71%
WP_SELECTIVE_EXPRESSION_OF_CHEMOKINE_RECEPTORS_DURING_T_CELL_POLARIZATION	WP_SELECTIVE_EXPRESSION_OF_CHEMOKINE_RECEPTORS_DURING_T_CELL_POLARIZATION		25	-0.508036	-1.49309	0.0121335	0.177689	0.997	6933	tags=64%, list=34%, signal=97%
WP_FACTORS_AND_PATHWAYS_AFFECTING_INSULIN_LIKE_GROWTH_FACTOR_IGF1_AKT_SIGNALING	WP_FACTORS_AND_PATHWAYS_AFFECTING_INSULIN_LIKE_GROWTH_FACTOR_IGF1_AKT_SIGNALING		36	-0.488487	-1.4927	0.00503018	0.17302	0.997	6450	tags=64%, list=32%, signal=94%
WP_NRXN1_DELETION_SYNDROME	WP_NRXN1_DELETION_SYNDROME		15	-0.557608	-1.49176	0.0283316	0.169532	0.997	1913	tags=40%, list=9%, signal=44%
WP_PHOSPHOINOSITIDES_METABOLISM	WP_PHOSPHOINOSITIDES_METABOLISM		47	-0.470588	-1.49048	0.00400802	0.167015	0.997	7885	tags=62%, list=39%, signal=101%
WP_HYPOTHESIZED_PATHWAYS_IN_PATHOGENESIS_OF_CARDIOVASCULAR_DISEASE	WP_HYPOTHESIZED_PATHWAYS_IN_PATHOGENESIS_OF_CARDIOVASCULAR_DISEASE		24	-0.514319	-1.48941	0.0183673	0.164607	0.997	6699	tags=58%, list=33%, signal=87%
WP_GASTRIC_CANCER_NETWORK_1	WP_GASTRIC_CANCER_NETWORK_1		24	-0.507244	-1.47439	0.0223124	0.188695	0.999	3317	tags=33%, list=16%, signal=40%
WP_MONOAMINE_GPCRS	WP_MONOAMINE_GPCRS		33	-0.481226	-1.46693	0.0162437	0.200479	0.999	5909	tags=58%, list=29%, signal=81%
WP_MESODERMAL_COMMITMENT_PATHWAY	WP_MESODERMAL_COMMITMENT_PATHWAY		143	-0.425959	-1.46179	0	0.206627	0.999	8024	tags=61%, list=40%, signal=100%
WP_HEART_DEVELOPMENT	WP_HEART_DEVELOPMENT		44	-0.470464	-1.46008	0.0120361	0.205631	1	5382	tags=45%, list=27%, signal=62%
WP_2Q37_COPY_NUMBER_VARIATION_SYNDROME	WP_2Q37_COPY_NUMBER_VARIATION_SYNDROME		129	-0.417547	-1.44167	0.001	0.244447	1	7008	tags=53%, list=35%, signal=81%
WP_FOXA2_PATHWAY	WP_FOXA2_PATHWAY		21	-0.509995	-1.44031	0.0296827	0.242409	1	6871	tags=67%, list=34%, signal=101%
WP_MAJOR_RECEPTORS_TARGETED_BY_EPINEPHRINE_AND_NOREPINEPHRINE	WP_MAJOR_RECEPTORS_TARGETED_BY_EPINEPHRINE_AND_NOREPINEPHRINE		16	-0.533223	-1.43785	0.0388248	0.242734	1	3847	tags=50%, list=19%, signal=62%
WP_CAMKK2_PATHWAY	WP_CAMKK2_PATHWAY		33	-0.474442	-1.43564	0.0140421	0.242468	1	5634	tags=48%, list=28%, signal=67%
WP_ARRHYTHMOGENIC_RIGHT_VENTRICULAR_CARDIOMYOPATHY	WP_ARRHYTHMOGENIC_RIGHT_VENTRICULAR_CARDIOMYOPATHY		73	-0.435015	-1.43292	0.005005	0.244254	1	5956	tags=52%, list=29%, signal=74%
WP_FATTY_ACID_TRANSPORTERS	WP_FATTY_ACID_TRANSPORTERS		15	-0.526314	-1.4214	0.0625	0.269001	1	4620	tags=60%, list=23%, signal=78%
WP_15Q13_3_COPY_NUMBER_VARIATION_SYNDROME	WP_15Q13_3_COPY_NUMBER_VARIATION_SYNDROME		15	-0.531732	-1.42052	0.0480669	0.265641	1	6695	tags=80%, list=33%, signal=120%
WP_SPINAL_CORD_INJURY	WP_SPINAL_CORD_INJURY		102	-0.42185	-1.41718	0.002	0.269535	1	5326	tags=45%, list=26%, signal=61%
WP_TGF_BETA_RECEPTOR_SIGNALING	WP_TGF_BETA_RECEPTOR_SIGNALING		54	-0.442824	-1.41559	0.00801603	0.268458	1	6260	tags=54%, list=31%, signal=78%
WP_IL_1_SIGNALING_PATHWAY	WP_IL_1_SIGNALING_PATHWAY		54	-0.436718	-1.41377	0.012012	0.267761	1	7954	tags=57%, list=39%, signal=94%
WP_NEPHROGENESIS	WP_NEPHROGENESIS		17	-0.511723	-1.41095	0.0414508	0.27045	1	5797	tags=59%, list=29%, signal=82%
WP_EPITHELIAL_TO_MESENCHYMAL_TRANSITION_IN_COLORECTAL_CANCER	WP_EPITHELIAL_TO_MESENCHYMAL_TRANSITION_IN_COLORECTAL_CANCER		152	-0.407543	-1.41054	0	0.266685	1	8906	tags=62%, list=44%, signal=110%
WP_AMPLIFICATION_AND_EXPANSION_OF_ONCOGENIC_PATHWAYS_AS_METASTATIC_TRAITS	WP_AMPLIFICATION_AND_EXPANSION_OF_ONCOGENIC_PATHWAYS_AS_METASTATIC_TRAITS		17	-0.523837	-1.40911	0.0519211	0.2653	1	5012	tags=59%, list=25%, signal=78%
WP_NON_GENOMIC_ACTIONS_OF_1_25_DIHYDROXYVITAMIN_D3	WP_NON_GENOMIC_ACTIONS_OF_1_25_DIHYDROXYVITAMIN_D3		74	-0.427014	-1.4038	0.00700701	0.274115	1	7045	tags=51%, list=35%, signal=79%
WP_TRANSCRIPTION_FACTOR_REGULATION_IN_ADIPOGENESIS	WP_TRANSCRIPTION_FACTOR_REGULATION_IN_ADIPOGENESIS		22	-0.487027	-1.40296	0.0545829	0.271753	1	9796	tags=91%, list=48%, signal=176%
WP_ADIPOGENESIS	WP_ADIPOGENESIS		130	-0.40919	-1.40168	0.001	0.270947	1	6273	tags=46%, list=31%, signal=66%
WP_ENDOMETRIAL_CANCER	WP_ENDOMETRIAL_CANCER		63	-0.428251	-1.39342	0.011022	0.289391	1	5635	tags=41%, list=28%, signal=57%
WP_WNT_SIGNALING_IN_KIDNEY_DISEASE	WP_WNT_SIGNALING_IN_KIDNEY_DISEASE		36	-0.453754	-1.39298	0.0272177	0.285722	1	6926	tags=61%, list=34%, signal=93%
WP_MIRNA_TARGETS_IN_ECM_AND_MEMBRANE_RECEPTORS	WP_MIRNA_TARGETS_IN_ECM_AND_MEMBRANE_RECEPTORS		29	-0.462776	-1.39224	0.0414141	0.282693	1	5105	tags=48%, list=25%, signal=64%
WP_TGF_BETA_RECEPTOR_SIGNALING_IN_SKELETAL_DYSPLASIAS	WP_TGF_BETA_RECEPTOR_SIGNALING_IN_SKELETAL_DYSPLASIAS		58	-0.432194	-1.39096	0.012	0.281284	1	6260	tags=53%, list=31%, signal=77%
WP_MAMMALIAN_DISORDER_OF_SEXUAL_DEVELOPMENT	WP_MAMMALIAN_DISORDER_OF_SEXUAL_DEVELOPMENT		24	-0.47486	-1.38998	0.0488798	0.27944	1	5778	tags=50%, list=29%, signal=70%
WP_PEPTIDE_GPCRS	WP_PEPTIDE_GPCRS		58	-0.428939	-1.38871	0.01001	0.278539	1	3676	tags=38%, list=18%, signal=46%
WP_PKC_GAMMA_CALCIUM_SIGNALING_PATHWAY_IN_ATAXIA	WP_PKC_GAMMA_CALCIUM_SIGNALING_PATHWAY_IN_ATAXIA		21	-0.491079	-1.38789	0.0597322	0.276636	1	9447	tags=81%, list=47%, signal=152%
WP_CELL_LINEAGE_MAP_FOR_NEURONAL_DIFFERENTIATION	WP_CELL_LINEAGE_MAP_FOR_NEURONAL_DIFFERENTIATION		124	-0.403786	-1.38614	0.004	0.276946	1	8754	tags=68%, list=43%, signal=119%
WP_T_CELL_RECEPTOR_AND_CO_STIMULATORY_SIGNALING	WP_T_CELL_RECEPTOR_AND_CO_STIMULATORY_SIGNALING		26	-0.466794	-1.38396	0.0625631	0.278548	1	6610	tags=58%, list=33%, signal=86%
WP_EFFECT_OF_PROGERIN_ON_GENES_INVOLVED_IN_HUTCHINSON_GILFORD_PROGERIA_SYNDROME	WP_EFFECT_OF_PROGERIN_ON_GENES_INVOLVED_IN_HUTCHINSON_GILFORD_PROGERIA_SYNDROME		29	-0.461232	-1.38317	0.0444894	0.276508	1	3881	tags=24%, list=19%, signal=30%
WP_TYPE_I_COLLAGEN_SYNTHESIS_IN_THE_CONTEXT_OF_OSTEOGENESIS_IMPERFECTA	WP_TYPE_I_COLLAGEN_SYNTHESIS_IN_THE_CONTEXT_OF_OSTEOGENESIS_IMPERFECTA		33	-0.459897	-1.38226	0.0321932	0.274894	1	5983	tags=48%, list=30%, signal=69%
WP_TOLL_LIKE_RECEPTOR_SIGNALING_RELATED_TO_MYD88	WP_TOLL_LIKE_RECEPTOR_SIGNALING_RELATED_TO_MYD88		31	-0.455097	-1.38001	0.0365482	0.277469	1	7954	tags=58%, list=39%, signal=96%
WP_ECTODERM_DIFFERENTIATION	WP_ECTODERM_DIFFERENTIATION		132	-0.404289	-1.37861	0	0.277245	1	8398	tags=61%, list=42%, signal=103%
WP_TGF_BETA_SIGNALING_IN_THYROID_CELLS_FOR_EPITHELIAL_MESENCHYMAL_TRANSITION	WP_TGF_BETA_SIGNALING_IN_THYROID_CELLS_FOR_EPITHELIAL_MESENCHYMAL_TRANSITION		17	-0.507198	-1.37844	0.0634756	0.273804	1	4989	tags=47%, list=25%, signal=62%
WP_PROSTAGLANDIN_AND_LEUKOTRIENE_METABOLISM_IN_SENESCENCE_WP5122	WP_PROSTAGLANDIN_AND_LEUKOTRIENE_METABOLISM_IN_SENESCENCE_WP5122		30	-0.460325	-1.37721	0.0437436	0.273344	1	6657	tags=57%, list=33%, signal=84%
WP_PI3K_AKT_MTOR_SIGNALING_PATHWAY_AND_THERAPEUTIC_OPPORTUNITIES_IN_PROSTATE_CANCER	WP_PI3K_AKT_MTOR_SIGNALING_PATHWAY_AND_THERAPEUTIC_OPPORTUNITIES_IN_PROSTATE_CANCER		32	-0.452223	-1.37315	0.0422961	0.280681	1	5507	tags=47%, list=27%, signal=64%
WP_8P23_1_COPY_NUMBER_VARIATION_SYNDROME	WP_8P23_1_COPY_NUMBER_VARIATION_SYNDROME		53	-0.42918	-1.37125	0.022022	0.281722	1	7584	tags=57%, list=38%, signal=90%
WP_A_NETWORK_MAP_OF_MACROPHAGE_STIMULATING_PROTEIN_MSP_SIGNALING	WP_A_NETWORK_MAP_OF_MACROPHAGE_STIMULATING_PROTEIN_MSP_SIGNALING		81	-0.412782	-1.36679	0.01	0.290194	1	6260	tags=49%, list=31%, signal=71%
WP_SREBF_AND_MIR33_IN_CHOLESTEROL_AND_LIPID_HOMEOSTASIS	WP_SREBF_AND_MIR33_IN_CHOLESTEROL_AND_LIPID_HOMEOSTASIS		16	-0.504253	-1.36021	0.0748441	0.304395	1	3489	tags=38%, list=17%, signal=45%
WP_INFLAMMATORY_BOWEL_DISEASE_SIGNALING	WP_INFLAMMATORY_BOWEL_DISEASE_SIGNALING		39	-0.433815	-1.3503	0.0450902	0.328555	1	7531	tags=62%, list=37%, signal=98%
WP_HIPPOCAMPAL_SYNAPTOGENESIS_AND_NEUROGENESIS	WP_HIPPOCAMPAL_SYNAPTOGENESIS_AND_NEUROGENESIS		24	-0.463943	-1.34515	0.0659898	0.339971	1	5550	tags=50%, list=27%, signal=69%
WP_EXTRACELLULAR_VESICLES_IN_THE_CROSSTALK_OF_CARDIAC_CELLS	WP_EXTRACELLULAR_VESICLES_IN_THE_CROSSTALK_OF_CARDIAC_CELLS		20	-0.475487	-1.34493	0.0815273	0.336351	1	6022	tags=45%, list=30%, signal=64%
WP_SYNTHESIS_OF_CERAMIDES_AND_1_DEOXYCERAMIDES	WP_SYNTHESIS_OF_CERAMIDES_AND_1_DEOXYCERAMIDES		21	-0.476924	-1.34221	0.0773196	0.340152	1	6091	tags=57%, list=30%, signal=82%
WP_HIPPO_MERLIN_SIGNALING_DYSREGULATION	WP_HIPPO_MERLIN_SIGNALING_DYSREGULATION		117	-0.397415	-1.33981	0.003	0.343906	1	4306	tags=38%, list=21%, signal=48%
WP_RENIN_ANGIOTENSIN_ALDOSTERONE_SYSTEM_RAAS	WP_RENIN_ANGIOTENSIN_ALDOSTERONE_SYSTEM_RAAS		42	-0.429606	-1.3354	0.0542714	0.354113	1	8747	tags=64%, list=43%, signal=113%
WP_CANNABINOID_RECEPTOR_SIGNALING	WP_CANNABINOID_RECEPTOR_SIGNALING		28	-0.451465	-1.33456	0.0515672	0.352496	1	7625	tags=57%, list=38%, signal=92%
WP_OVARIAN_INFERTILITY	WP_OVARIAN_INFERTILITY		35	-0.435998	-1.33224	0.0604839	0.355768	1	6366	tags=46%, list=31%, signal=67%
WP_EXTRAFOLLICULAR_AND_FOLLICULAR_B_CELL_ACTIVATION_BY_SARS_COV_2	WP_EXTRAFOLLICULAR_AND_FOLLICULAR_B_CELL_ACTIVATION_BY_SARS_COV_2		68	-0.409142	-1.33055	0.018018	0.356883	1	7068	tags=51%, list=35%, signal=79%
WP_15Q11Q13_COPY_NUMBER_VARIATION	WP_15Q11Q13_COPY_NUMBER_VARIATION		52	-0.412877	-1.32855	0.026026	0.359076	1	6813	tags=54%, list=34%, signal=81%
WP_VITAMIN_D_SENSITIVE_CALCIUM_SIGNALING_IN_DEPRESSION	WP_VITAMIN_D_SENSITIVE_CALCIUM_SIGNALING_IN_DEPRESSION		36	-0.432954	-1.32792	0.0554995	0.356867	1	5388	tags=44%, list=27%, signal=60%
WP_HAIR_FOLLICLE_DEVELOPMENT_CYTODIFFERENTIATION_PART_3_OF_3	WP_HAIR_FOLLICLE_DEVELOPMENT_CYTODIFFERENTIATION_PART_3_OF_3		78	-0.400572	-1.32784	0.021	0.353095	1	3467	tags=35%, list=17%, signal=42%
WP_OLIGODENDROCYTE_SPECIFICATION_AND_DIFFERENTIATION_LEADING_TO_MYELIN_COMPONENTS_FOR_CNS	WP_OLIGODENDROCYTE_SPECIFICATION_AND_DIFFERENTIATION_LEADING_TO_MYELIN_COMPONENTS_FOR_CNS		27	-0.446111	-1.32604	0.0781726	0.355246	1	3493	tags=41%, list=17%, signal=49%
WP_FOCAL_ADHESION	WP_FOCAL_ADHESION		191	-0.379055	-1.3251	0.001	0.354465	1	9038	tags=59%, list=45%, signal=106%
WP_SEROTONIN_AND_ANXIETY	WP_SEROTONIN_AND_ANXIETY		15	-0.489225	-1.31809	0.103992	0.373067	1	5864	tags=53%, list=29%, signal=75%
WP_HEDGEHOG_SIGNALING_PATHWAY_WP4249	WP_HEDGEHOG_SIGNALING_PATHWAY_WP4249		43	-0.42087	-1.31554	0.0440882	0.377492	1	4877	tags=42%, list=24%, signal=55%
WP_GPCRS_CLASS_A_RHODOPSIN_LIKE	WP_GPCRS_CLASS_A_RHODOPSIN_LIKE		188	-0.378155	-1.31507	0.001	0.374957	1	7647	tags=52%, list=38%, signal=83%
WP_MFAP5_EFFECT_ON_PERMEABILITY_AND_MOTILITY_OF_ENDOTHELIAL_CELLS_VIA_CYTOSKELETON_REARRANGEMENT	WP_MFAP5_EFFECT_ON_PERMEABILITY_AND_MOTILITY_OF_ENDOTHELIAL_CELLS_VIA_CYTOSKELETON_REARRANGEMENT		18	-0.466235	-1.31198	0.107966	0.381193	1	6260	tags=56%, list=31%, signal=80%
WP_NEUROINFLAMMATION_AND_GLUTAMATERGIC_SIGNALING	WP_NEUROINFLAMMATION_AND_GLUTAMATERGIC_SIGNALING		138	-0.380726	-1.31148	0.005	0.379093	1	7906	tags=56%, list=39%, signal=91%
WP_G_PROTEIN_SIGNALING_PATHWAYS	WP_G_PROTEIN_SIGNALING_PATHWAYS		88	-0.391774	-1.30924	0.026	0.38247	1	6294	tags=48%, list=31%, signal=69%
WP_FOCAL_ADHESION_PI3K_AKT_MTOR_SIGNALING_PATHWAY	WP_FOCAL_ADHESION_PI3K_AKT_MTOR_SIGNALING_PATHWAY		285	-0.368739	-1.30907	0.001	0.379155	1	6406	tags=43%, list=32%, signal=62%
WP_KYNURENINE_PATHWAY_AND_LINKS_TO_CELL_SENESCENCE	WP_KYNURENINE_PATHWAY_AND_LINKS_TO_CELL_SENESCENCE		22	-0.459753	-1.3087	0.098778	0.376591	1	7244	tags=50%, list=36%, signal=78%
WP_ENDOCHONDRAL_OSSIFICATION	WP_ENDOCHONDRAL_OSSIFICATION		61	-0.401238	-1.30563	0.047047	0.382756	1	9399	tags=67%, list=46%, signal=125%
WP_PROSTAGLANDIN_AND_LEUKOTRIENE_METABOLISM_IN_SENESCENCE_WP5321	WP_PROSTAGLANDIN_AND_LEUKOTRIENE_METABOLISM_IN_SENESCENCE_WP5321		33	-0.431817	-1.30557	0.0681587	0.379188	1	6657	tags=52%, list=33%, signal=77%
WP_BURN_WOUND_HEALING	WP_BURN_WOUND_HEALING		72	-0.396536	-1.30492	0.032	0.377641	1	9468	tags=68%, list=47%, signal=128%
WP_OVERLAP_BETWEEN_SIGNAL_TRANSDUCTION_PATHWAYS_CONTRIBUTING_TO_LMNA_LAMINOPATHIES	WP_OVERLAP_BETWEEN_SIGNAL_TRANSDUCTION_PATHWAYS_CONTRIBUTING_TO_LMNA_LAMINOPATHIES		56	-0.404424	-1.30439	0.059	0.375614	1	8678	tags=64%, list=43%, signal=112%
WP_DISTURBED_PATHWAYS_IN_DUCHENNE_MUSCULAR_DYSTROPHY	WP_DISTURBED_PATHWAYS_IN_DUCHENNE_MUSCULAR_DYSTROPHY		73	-0.397964	-1.30306	0.031	0.376517	1	9543	tags=67%, list=47%, signal=127%
WP_RANKL_RANK_SIGNALING_PATHWAY	WP_RANKL_RANK_SIGNALING_PATHWAY		50	-0.406591	-1.30067	0.0591182	0.380802	1	8799	tags=60%, list=44%, signal=106%
WP_MYD88_DISTINCT_INPUT_OUTPUT_PATHWAY	WP_MYD88_DISTINCT_INPUT_OUTPUT_PATHWAY		18	-0.469812	-1.29977	0.124481	0.380466	1	6395	tags=61%, list=32%, signal=89%
WP_NOTCH1_REGULATION_OF_ENDOTHELIAL_CELL_CALCIFICATION	WP_NOTCH1_REGULATION_OF_ENDOTHELIAL_CELL_CALCIFICATION		16	-0.478442	-1.29932	0.106361	0.378507	1	8617	tags=75%, list=43%, signal=131%
WP_ENDOCHONDRAL_OSSIFICATION_WITH_SKELETAL_DYSPLASIAS	WP_ENDOCHONDRAL_OSSIFICATION_WITH_SKELETAL_DYSPLASIAS		61	-0.401238	-1.29801	0.045	0.379086	1	9399	tags=67%, list=46%, signal=125%
WP_NRP1_TRIGGERED_SIGNALING_PATHWAYS_IN_PANCREATIC_CANCER	WP_NRP1_TRIGGERED_SIGNALING_PATHWAYS_IN_PANCREATIC_CANCER		51	-0.407633	-1.29687	0.061245	0.379361	1	3429	tags=31%, list=17%, signal=38%
WP_MYOMETRIAL_RELAXATION_AND_CONTRACTION_PATHWAYS	WP_MYOMETRIAL_RELAXATION_AND_CONTRACTION_PATHWAYS		151	-0.375086	-1.29674	0.007	0.376247	1	9658	tags=65%, list=48%, signal=123%
WP_ULCERATIVE_COLITIS_SIGNALING	WP_ULCERATIVE_COLITIS_SIGNALING		17	-0.470845	-1.29493	0.121721	0.378803	1	7531	tags=71%, list=37%, signal=112%
WP_PLEURAL_MESOTHELIOMA	WP_PLEURAL_MESOTHELIOMA		414	-0.360088	-1.29476	0	0.375994	1	7187	tags=47%, list=36%, signal=71%
WP_DNA_DAMAGE_RESPONSE_ONLY_ATM_DEPENDENT	WP_DNA_DAMAGE_RESPONSE_ONLY_ATM_DEPENDENT		110	-0.382557	-1.29328	0.018	0.377248	1	6926	tags=47%, list=34%, signal=72%
WP_MAMMARY_GLAND_DEVELOPMENT_PATHWAY_PREGNANCY_AND_LACTATION_STAGE_3_OF_4	WP_MAMMARY_GLAND_DEVELOPMENT_PATHWAY_PREGNANCY_AND_LACTATION_STAGE_3_OF_4		32	-0.427245	-1.29307	0.0945674	0.37452	1	3829	tags=34%, list=19%, signal=42%
WP_PRIMARY_FOCAL_SEGMENTAL_GLOMERULOSCLEROSIS_FSGS	WP_PRIMARY_FOCAL_SEGMENTAL_GLOMERULOSCLEROSIS_FSGS		67	-0.396011	-1.2925	0.039	0.372933	1	9058	tags=66%, list=45%, signal=119%
WP_SMALL_CELL_LUNG_CANCER	WP_SMALL_CELL_LUNG_CANCER		91	-0.388738	-1.29206	0.027	0.37108	1	9396	tags=62%, list=46%, signal=114%
WP_SPHINGOLIPID_METABOLISM_OVERVIEW	WP_SPHINGOLIPID_METABOLISM_OVERVIEW		23	-0.452243	-1.29135	0.110092	0.370129	1	9435	tags=74%, list=47%, signal=138%
WP_ENERGY_METABOLISM	WP_ENERGY_METABOLISM		48	-0.403904	-1.29133	0.0802407	0.367008	1	3861	tags=31%, list=19%, signal=39%
WP_DEVELOPMENT_AND_HETEROGENEITY_OF_THE_ILC_FAMILY	WP_DEVELOPMENT_AND_HETEROGENEITY_OF_THE_ILC_FAMILY		29	-0.432356	-1.29097	0.0980789	0.365192	1	9619	tags=79%, list=48%, signal=151%
WP_PHOSPHODIESTERASES_IN_NEURONAL_FUNCTION	WP_PHOSPHODIESTERASES_IN_NEURONAL_FUNCTION		53	-0.400231	-1.29067	0.0590591	0.362888	1	7714	tags=60%, list=38%, signal=97%
WP_10Q22Q23_COPY_NUMBER_VARIATION	WP_10Q22Q23_COPY_NUMBER_VARIATION		58	-0.399309	-1.29013	0.06	0.361362	1	7420	tags=53%, list=37%, signal=84%
WP_CARDIAC_HYPERTROPHIC_RESPONSE	WP_CARDIAC_HYPERTROPHIC_RESPONSE		53	-0.402766	-1.28834	0.0570571	0.364136	1	6147	tags=47%, list=30%, signal=68%
WP_IL_17_SIGNALING_PATHWAY	WP_IL_17_SIGNALING_PATHWAY		30	-0.432507	-1.28746	0.0879676	0.363632	1	8650	tags=63%, list=43%, signal=111%
WP_TYPE_II_INTERFERON_SIGNALING	WP_TYPE_II_INTERFERON_SIGNALING		34	-0.422577	-1.28579	0.112563	0.365637	1	7306	tags=53%, list=36%, signal=83%
WP_CANONICAL_AND_NON_CANONICAL_TGF_B_SIGNALING	WP_CANONICAL_AND_NON_CANONICAL_TGF_B_SIGNALING		17	-0.474772	-1.28531	0.110995	0.364194	1	6147	tags=59%, list=30%, signal=84%
WP_7Q11_23_DISTAL_COPY_NUMBER_VARIATION	WP_7Q11_23_DISTAL_COPY_NUMBER_VARIATION		21	-0.457068	-1.28394	0.12946	0.365564	1	5581	tags=48%, list=28%, signal=66%
WP_GPCRS_CLASS_B_SECRETIN_LIKE	WP_GPCRS_CLASS_B_SECRETIN_LIKE		21	-0.449422	-1.28341	0.105481	0.364186	1	5917	tags=52%, list=29%, signal=74%
WP_PROSTAGLANDIN_SYNTHESIS_AND_REGULATION	WP_PROSTAGLANDIN_SYNTHESIS_AND_REGULATION		42	-0.410826	-1.28013	0.0855131	0.371412	1	10211	tags=76%, list=50%, signal=154%
WP_OSTEOCLAST_SIGNALING	WP_OSTEOCLAST_SIGNALING		15	-0.470213	-1.27802	0.132696	0.374989	1	5663	tags=53%, list=28%, signal=74%
WP_CALCIUM_REGULATION_IN_CARDIAC_CELLS	WP_CALCIUM_REGULATION_IN_CARDIAC_CELLS		146	-0.369527	-1.27717	0.007	0.374794	1	9448	tags=63%, list=47%, signal=117%
WP_PLURIPOTENT_STEM_CELL_DIFFERENTIATION_PATHWAY	WP_PLURIPOTENT_STEM_CELL_DIFFERENTIATION_PATHWAY		47	-0.396684	-1.27153	0.087	0.390183	1	7409	tags=53%, list=37%, signal=84%
WP_CARDIAC_PROGENITOR_DIFFERENTIATION	WP_CARDIAC_PROGENITOR_DIFFERENTIATION		51	-0.392427	-1.27015	0.08	0.391879	1	7411	tags=57%, list=37%, signal=90%
WP_BRAIN_DERIVED_NEUROTROPHIC_FACTOR_BDNF_SIGNALING_PATHWAY	WP_BRAIN_DERIVED_NEUROTROPHIC_FACTOR_BDNF_SIGNALING_PATHWAY		135	-0.373696	-1.26994	0.025	0.389508	1	8724	tags=55%, list=43%, signal=96%
WP_BREAST_CANCER_PATHWAY	WP_BREAST_CANCER_PATHWAY		151	-0.36781	-1.26572	0.014	0.400174	1	7078	tags=44%, list=35%, signal=68%
WP_ETHANOL_EFFECTS_ON_HISTONE_MODIFICATIONS	WP_ETHANOL_EFFECTS_ON_HISTONE_MODIFICATIONS		28	-0.428408	-1.26166	0.11359	0.410099	1	2909	tags=29%, list=14%, signal=33%
WP_PRE_IMPLANTATION_EMBRYO	WP_PRE_IMPLANTATION_EMBRYO		52	-0.396977	-1.26131	0.0821643	0.408394	1	8231	tags=58%, list=41%, signal=97%
WP_SPHINGOLIPID_METABOLISM_INTEGRATED_PATHWAY	WP_SPHINGOLIPID_METABOLISM_INTEGRATED_PATHWAY		25	-0.433683	-1.25994	0.143293	0.409914	1	9638	tags=72%, list=48%, signal=137%
WP_KALLMANN_SYNDROME	WP_KALLMANN_SYNDROME		22	-0.441484	-1.25844	0.141829	0.412084	1	6201	tags=45%, list=31%, signal=65%
WP_NANOPARTICLE_TRIGGERED_AUTOPHAGIC_CELL_DEATH	WP_NANOPARTICLE_TRIGGERED_AUTOPHAGIC_CELL_DEATH		22	-0.437526	-1.25806	0.134084	0.410401	1	7033	tags=50%, list=35%, signal=77%
WP_VITAMIN_D_RECEPTOR_PATHWAY	WP_VITAMIN_D_RECEPTOR_PATHWAY		160	-0.362231	-1.25793	0.023	0.407909	1	4515	tags=34%, list=22%, signal=44%
WP_ACE_INHIBITOR_PATHWAY	WP_ACE_INHIBITOR_PATHWAY		16	-0.460707	-1.25599	0.147368	0.411281	1	3354	tags=38%, list=17%, signal=45%
WP_FBXL10_ENHANCEMENT_OF_MAP_ERK_SIGNALING_IN_DIFFUSE_LARGE_B_CELL_LYMPHOMA	WP_FBXL10_ENHANCEMENT_OF_MAP_ERK_SIGNALING_IN_DIFFUSE_LARGE_B_CELL_LYMPHOMA		24	-0.430446	-1.25529	0.139228	0.410609	1	8045	tags=50%, list=40%, signal=83%
WP_11P11_2_COPY_NUMBER_VARIATION_SYNDROME	WP_11P11_2_COPY_NUMBER_VARIATION_SYNDROME		52	-0.393794	-1.25385	0.0891784	0.412493	1	8704	tags=56%, list=43%, signal=98%
WP_GLUCOCORTICOID_RECEPTOR_PATHWAY	WP_GLUCOCORTICOID_RECEPTOR_PATHWAY		67	-0.383174	-1.25294	0.073	0.412661	1	5687	tags=42%, list=28%, signal=58%
WP_DYRK1A_INVOLVEMENT_REGARDING_CELL_PROLIFERATION_IN_BRAIN_DEVELOPMENT	WP_DYRK1A_INVOLVEMENT_REGARDING_CELL_PROLIFERATION_IN_BRAIN_DEVELOPMENT		60	-0.386953	-1.25258	0.0802407	0.410885	1	4215	tags=30%, list=21%, signal=38%
WP_IMATINIB_AND_CHRONIC_MYELOID_LEUKEMIA	WP_IMATINIB_AND_CHRONIC_MYELOID_LEUKEMIA		19	-0.450855	-1.25225	0.144792	0.409141	1	3564	tags=42%, list=18%, signal=51%
WP_ETHER_LIPID_BIOSYNTHESIS	WP_ETHER_LIPID_BIOSYNTHESIS		19	-0.451163	-1.2505	0.149331	0.412017	1	7864	tags=63%, list=39%, signal=103%
WP_LEPTIN_INSULIN_SIGNALING_OVERLAP	WP_LEPTIN_INSULIN_SIGNALING_OVERLAP		17	-0.456632	-1.2478	0.164241	0.417954	1	8811	tags=76%, list=44%, signal=135%
WP_INTERACTOME_OF_POLYCOMB_REPRESSIVE_COMPLEX_2_PRC2	WP_INTERACTOME_OF_POLYCOMB_REPRESSIVE_COMPLEX_2_PRC2		15	-0.457207	-1.24758	0.171011	0.415819	1	8934	tags=67%, list=44%, signal=119%
WP_FARNESOID_X_RECEPTOR_PATHWAY	WP_FARNESOID_X_RECEPTOR_PATHWAY		17	-0.458642	-1.24505	0.15	0.421422	1	8332	tags=65%, list=41%, signal=110%
WP_HEAD_AND_NECK_SQUAMOUS_CELL_CARCINOMA	WP_HEAD_AND_NECK_SQUAMOUS_CELL_CARCINOMA		72	-0.376683	-1.2449	0.0670671	0.419112	1	9048	tags=54%, list=45%, signal=98%
WP_PARKINSON_39_S_DISEASE_PATHWAY	WP_PARKINSON_39_S_DISEASE_PATHWAY		36	-0.401686	-1.24192	0.129909	0.425943	1	7538	tags=53%, list=37%, signal=84%
WP_CIRCADIAN_RHYTHM_GENES	WP_CIRCADIAN_RHYTHM_GENES		195	-0.354108	-1.24026	0.02	0.428567	1	9035	tags=57%, list=45%, signal=103%
WP_TGF_BETA_SIGNALING_PATHWAY	WP_TGF_BETA_SIGNALING_PATHWAY		126	-0.363828	-1.23795	0.035	0.433503	1	6680	tags=42%, list=33%, signal=62%
WP_LDL_INFLUENCE_ON_CD14_AND_TLR4	WP_LDL_INFLUENCE_ON_CD14_AND_TLR4		22	-0.431574	-1.23537	0.174538	0.439418	1	6269	tags=50%, list=31%, signal=72%
WP_DRAVET_SYNDROME	WP_DRAVET_SYNDROME		28	-0.411474	-1.23458	0.145897	0.439444	1	10591	tags=79%, list=52%, signal=165%
WP_NANOPARTICLE_MEDIATED_ACTIVATION_OF_RECEPTOR_SIGNALING	WP_NANOPARTICLE_MEDIATED_ACTIVATION_OF_RECEPTOR_SIGNALING		26	-0.413102	-1.23377	0.166329	0.439309	1	4024	tags=35%, list=20%, signal=43%
WP_SUDDEN_INFANT_DEATH_SYNDROME_SIDS_SUSCEPTIBILITY_PATHWAYS	WP_SUDDEN_INFANT_DEATH_SYNDROME_SIDS_SUSCEPTIBILITY_PATHWAYS		152	-0.358214	-1.23131	0.031	0.445007	1	7873	tags=53%, list=39%, signal=86%
WP_DISORDERS_OF_BILE_ACID_SYNTHESIS_AND_BILIARY_TRANSPORT	WP_DISORDERS_OF_BILE_ACID_SYNTHESIS_AND_BILIARY_TRANSPORT		27	-0.41539	-1.2306	0.15752	0.44467	1	10547	tags=78%, list=52%, signal=162%
WP_ANGIOGENESIS	WP_ANGIOGENESIS		24	-0.423756	-1.2306	0.16208	0.441905	1	6438	tags=50%, list=32%, signal=73%
WP_RETT_SYNDROME_CAUSING_GENES	WP_RETT_SYNDROME_CAUSING_GENES		47	-0.385962	-1.22726	0.12751	0.450752	1	5560	tags=43%, list=27%, signal=59%
WP_REGULATION_OF_ACTIN_CYTOSKELETON	WP_REGULATION_OF_ACTIN_CYTOSKELETON		147	-0.35684	-1.22646	0.033	0.450645	1	6680	tags=42%, list=33%, signal=63%
WP_GASTRIN_SIGNALING_PATHWAY	WP_GASTRIN_SIGNALING_PATHWAY		114	-0.360966	-1.22582	0.059	0.450053	1	6419	tags=42%, list=32%, signal=61%
WP_FAS_LIGAND_PATHWAY_AND_STRESS_INDUCTION_OF_HEAT_SHOCK_PROTEINS	WP_FAS_LIGAND_PATHWAY_AND_STRESS_INDUCTION_OF_HEAT_SHOCK_PROTEINS		40	-0.394702	-1.22555	0.127255	0.44818	1	9281	tags=65%, list=46%, signal=120%
WP_PROXIMAL_TUBULE_TRANSPORT	WP_PROXIMAL_TUBULE_TRANSPORT		53	-0.384163	-1.2252	0.104208	0.446581	1	10590	tags=70%, list=52%, signal=146%
WP_NAD_METABOLISM	WP_NAD_METABOLISM		16	-0.454638	-1.22356	0.179752	0.449342	1	997	tags=19%, list=5%, signal=20%
WP_TYPE_I_INTERFERON_INDUCTION_AND_SIGNALING_DURING_SARS_COV_2_INFECTION	WP_TYPE_I_INTERFERON_INDUCTION_AND_SIGNALING_DURING_SARS_COV_2_INFECTION		30	-0.407452	-1.22183	0.150657	0.45278	1	7108	tags=50%, list=35%, signal=77%
WP_COMMON_PATHWAYS_UNDERLYING_DRUG_ADDICTION	WP_COMMON_PATHWAYS_UNDERLYING_DRUG_ADDICTION		41	-0.390015	-1.21852	0.137827	0.461673	1	7542	tags=51%, list=37%, signal=82%
WP_8Q11_23_RB1CC1_COPY_NUMBER_VARIATION	WP_8Q11_23_RB1CC1_COPY_NUMBER_VARIATION		15	-0.460368	-1.2177	0.18836	0.461594	1	1812	tags=27%, list=9%, signal=29%
WP_SEROTONIN_RECEPTOR_2_AND_ELK_SRF_GATA4_SIGNALING	WP_SEROTONIN_RECEPTOR_2_AND_ELK_SRF_GATA4_SIGNALING		20	-0.43379	-1.21668	0.176836	0.462453	1	7582	tags=45%, list=37%, signal=72%
WP_22Q11_2_COPY_NUMBER_VARIATION_SYNDROME	WP_22Q11_2_COPY_NUMBER_VARIATION_SYNDROME		111	-0.359294	-1.21631	0.058	0.460983	1	7224	tags=46%, list=36%, signal=71%
WP_SYNAPTIC_SIGNALING_PATHWAYS_ASSOCIATED_WITH_AUTISM_SPECTRUM_DISORDER	WP_SYNAPTIC_SIGNALING_PATHWAYS_ASSOCIATED_WITH_AUTISM_SPECTRUM_DISORDER		50	-0.381591	-1.21536	0.125125	0.46156	1	3441	tags=30%, list=17%, signal=36%
WP_MITOCHONDRIAL_GENE_EXPRESSION	WP_MITOCHONDRIAL_GENE_EXPRESSION		18	-0.441971	-1.21478	0.194645	0.460834	1	2316	tags=28%, list=11%, signal=31%
WP_EXERCISE_INDUCED_CIRCADIAN_REGULATION	WP_EXERCISE_INDUCED_CIRCADIAN_REGULATION		45	-0.384617	-1.21079	0.145729	0.471861	1	5439	tags=36%, list=27%, signal=49%
WP_INSULIN_SIGNALING	WP_INSULIN_SIGNALING		159	-0.349793	-1.20844	0.048	0.477422	1	7120	tags=43%, list=35%, signal=66%
WP_MECP2_AND_ASSOCIATED_RETT_SYNDROME	WP_MECP2_AND_ASSOCIATED_RETT_SYNDROME		71	-0.36254	-1.20297	0.124	0.493892	1	7764	tags=49%, list=38%, signal=80%
WP_MICRORNAS_IN_CARDIOMYOCYTE_HYPERTROPHY	WP_MICRORNAS_IN_CARDIOMYOCYTE_HYPERTROPHY		95	-0.357653	-1.20258	0.084	0.492437	1	8755	tags=56%, list=43%, signal=98%
WP_LUNG_FIBROSIS	WP_LUNG_FIBROSIS		59	-0.370042	-1.20246	0.123	0.49018	1	6923	tags=49%, list=34%, signal=75%
WP_OVERVIEW_OF_NANOPARTICLE_EFFECTS	WP_OVERVIEW_OF_NANOPARTICLE_EFFECTS		18	-0.431624	-1.20058	0.21259	0.494504	1	9667	tags=78%, list=48%, signal=149%
WP_INTERLEUKIN_1_IL_1_STRUCTURAL_PATHWAY	WP_INTERLEUKIN_1_IL_1_STRUCTURAL_PATHWAY		47	-0.375263	-1.19999	0.158158	0.493896	1	8012	tags=51%, list=40%, signal=84%
WP_PI3K_AKT_SIGNALING_PATHWAY	WP_PI3K_AKT_SIGNALING_PATHWAY		319	-0.337333	-1.19951	0.01	0.493034	1	6376	tags=41%, list=32%, signal=59%
WP_ANGIOPOIETIN_LIKE_PROTEIN_8_REGULATORY_PATHWAY	WP_ANGIOPOIETIN_LIKE_PROTEIN_8_REGULATORY_PATHWAY		131	-0.34967	-1.19947	0.053	0.490437	1	5247	tags=33%, list=26%, signal=44%
WP_SEROTONIN_HTR1_GROUP_AND_FOS_PATHWAY	WP_SEROTONIN_HTR1_GROUP_AND_FOS_PATHWAY		36	-0.385659	-1.1985	0.166667	0.491354	1	10756	tags=67%, list=53%, signal=142%
WP_NETRIN_UNC5B_SIGNALING_PATHWAY	WP_NETRIN_UNC5B_SIGNALING_PATHWAY		48	-0.376755	-1.19533	0.159	0.500182	1	6280	tags=42%, list=31%, signal=60%
WP_PROSTAGLANDIN_SIGNALING	WP_PROSTAGLANDIN_SIGNALING		24	-0.409781	-1.19533	0.197355	0.49748	1	10794	tags=88%, list=53%, signal=187%
WP_ERK_PATHWAY_IN_HUNTINGTON_39_S_DISEASE	WP_ERK_PATHWAY_IN_HUNTINGTON_39_S_DISEASE		15	-0.453665	-1.19519	0.223158	0.495239	1	9210	tags=67%, list=46%, signal=122%
WP_WNT_BETA_CATENIN_SIGNALING_PATHWAY_IN_LEUKEMIA	WP_WNT_BETA_CATENIN_SIGNALING_PATHWAY_IN_LEUKEMIA		25	-0.414084	-1.19513	0.215385	0.492786	1	5471	tags=44%, list=27%, signal=60%
WP_SULFATION_BIOTRANSFORMATION_REACTION	WP_SULFATION_BIOTRANSFORMATION_REACTION		15	-0.451995	-1.19443	0.226141	0.492559	1	7023	tags=53%, list=35%, signal=82%
WP_IMMUNE_INFILTRATION_IN_PANCREATIC_CANCER	WP_IMMUNE_INFILTRATION_IN_PANCREATIC_CANCER		33	-0.391171	-1.19245	0.178969	0.496964	1	9662	tags=73%, list=48%, signal=139%
WP_THYROID_STIMULATING_HORMONE_TSH_SIGNALING_PATHWAY	WP_THYROID_STIMULATING_HORMONE_TSH_SIGNALING_PATHWAY		54	-0.372757	-1.1901	0.149299	0.502902	1	7268	tags=50%, list=36%, signal=78%
WP_PROGERIA_ASSOCIATED_LIPODYSTROPHY	WP_PROGERIA_ASSOCIATED_LIPODYSTROPHY		22	-0.417084	-1.18957	0.199386	0.502237	1	4501	tags=36%, list=22%, signal=47%
WP_TRYPTOPHAN_METABOLISM	WP_TRYPTOPHAN_METABOLISM		32	-0.394609	-1.18913	0.191726	0.501109	1	8573	tags=59%, list=42%, signal=103%
WP_MICROTUBULE_CYTOSKELETON_REGULATION	WP_MICROTUBULE_CYTOSKELETON_REGULATION		44	-0.377473	-1.1882	0.17653	0.501849	1	8906	tags=57%, list=44%, signal=101%
WP_SEROTONIN_RECEPTOR_4_6_7_AND_NR3C_SIGNALING	WP_SEROTONIN_RECEPTOR_4_6_7_AND_NR3C_SIGNALING		19	-0.423369	-1.18739	0.222107	0.501924	1	8012	tags=42%, list=40%, signal=70%
WP_HEDGEHOG_SIGNALING_PATHWAY_WP47	WP_HEDGEHOG_SIGNALING_PATHWAY_WP47		15	-0.445687	-1.18613	0.240212	0.503931	1	9421	tags=80%, list=47%, signal=150%
WP_ALPHA_6_BETA_4_SIGNALING_PATHWAY	WP_ALPHA_6_BETA_4_SIGNALING_PATHWAY		33	-0.388639	-1.18366	0.212121	0.510419	1	8745	tags=58%, list=43%, signal=101%
WP_NOTCH_SIGNALING_PATHWAY	WP_NOTCH_SIGNALING_PATHWAY		52	-0.366897	-1.18325	0.16016	0.509222	1	8650	tags=52%, list=43%, signal=91%
WP_FGFR3_SIGNALING_IN_CHONDROCYTE_PROLIFERATION_AND_TERMINAL_DIFFERENTIATION	WP_FGFR3_SIGNALING_IN_CHONDROCYTE_PROLIFERATION_AND_TERMINAL_DIFFERENTIATION		27	-0.389349	-1.1787	0.234879	0.522635	1	4024	tags=30%, list=20%, signal=37%
WP_IMMUNE_RESPONSE_TO_TUBERCULOSIS	WP_IMMUNE_RESPONSE_TO_TUBERCULOSIS		22	-0.404073	-1.17851	0.220041	0.520797	1	5520	tags=32%, list=27%, signal=44%
WP_CANONICAL_AND_NON_CANONICAL_NOTCH_SIGNALING	WP_CANONICAL_AND_NON_CANONICAL_NOTCH_SIGNALING		27	-0.397257	-1.17774	0.21085	0.520936	1	7858	tags=52%, list=39%, signal=85%
WP_INTRAFLAGELLAR_TRANSPORT_PROTEINS_BINDING_TO_DYNEIN	WP_INTRAFLAGELLAR_TRANSPORT_PROTEINS_BINDING_TO_DYNEIN		26	-0.399768	-1.17734	0.214431	0.519874	1	6839	tags=46%, list=34%, signal=70%
WP_VITAMIN_A_AND_CAROTENOID_METABOLISM	WP_VITAMIN_A_AND_CAROTENOID_METABOLISM		38	-0.378564	-1.17613	0.185557	0.521874	1	9831	tags=66%, list=49%, signal=128%
WP_ESTROGEN_METABOLISM_WP697	WP_ESTROGEN_METABOLISM_WP697		15	-0.436962	-1.17542	0.237146	0.521941	1	2135	tags=27%, list=11%, signal=30%
WP_REGUCALCIN_IN_PROXIMAL_TUBULE_EPITHELIAL_KIDNEY_CELLS	WP_REGUCALCIN_IN_PROXIMAL_TUBULE_EPITHELIAL_KIDNEY_CELLS		30	-0.386386	-1.1753	0.21638	0.519798	1	9403	tags=60%, list=47%, signal=112%
WP_NEOVASCULARISATION_PROCESSES	WP_NEOVASCULARISATION_PROCESSES		36	-0.385376	-1.17482	0.222668	0.518919	1	8650	tags=58%, list=43%, signal=102%
WP_REGULATION_OF_WNT_B_CATENIN_SIGNALING_BY_SMALL_MOLECULE_COMPOUNDS	WP_REGULATION_OF_WNT_B_CATENIN_SIGNALING_BY_SMALL_MOLECULE_COMPOUNDS		17	-0.428199	-1.17389	0.245342	0.519833	1	8398	tags=71%, list=42%, signal=121%
WP_G1_TO_S_CELL_CYCLE_CONTROL	WP_G1_TO_S_CELL_CYCLE_CONTROL		59	-0.363274	-1.17262	0.17	0.521986	1	5002	tags=34%, list=25%, signal=45%
WP_KLEEFSTRA_SYNDROME	WP_KLEEFSTRA_SYNDROME		29	-0.394478	-1.17203	0.225579	0.521684	1	3480	tags=28%, list=17%, signal=33%
WP_RESISTIN_AS_A_REGULATOR_OF_INFLAMMATION	WP_RESISTIN_AS_A_REGULATOR_OF_INFLAMMATION		33	-0.386389	-1.17186	0.216162	0.519925	1	9468	tags=58%, list=47%, signal=108%
WP_GPR143_IN_MELANOCYTES_AND_RETINAL_PIGMENT_EPITHELIUM_CELLS	WP_GPR143_IN_MELANOCYTES_AND_RETINAL_PIGMENT_EPITHELIUM_CELLS		30	-0.388157	-1.1691	0.20728	0.527188	1	6953	tags=50%, list=34%, signal=76%
WP_MAMMARY_GLAND_DEVELOPMENT_PATHWAY_EMBRYONIC_DEVELOPMENT_STAGE_1_OF_4	WP_MAMMARY_GLAND_DEVELOPMENT_PATHWAY_EMBRYONIC_DEVELOPMENT_STAGE_1_OF_4		15	-0.43091	-1.16458	0.266458	0.54173	1	9281	tags=73%, list=46%, signal=135%
WP_SILDENAFIL_TREATMENT	WP_SILDENAFIL_TREATMENT		22	-0.404114	-1.16458	0.231006	0.539201	1	8809	tags=68%, list=44%, signal=121%
WP_GPCRS_OTHER	WP_GPCRS_OTHER		73	-0.35284	-1.16402	0.165165	0.538618	1	9993	tags=62%, list=49%, signal=121%
WP_RELATIONSHIP_BETWEEN_INFLAMMATION_COX_2_AND_EGFR	WP_RELATIONSHIP_BETWEEN_INFLAMMATION_COX_2_AND_EGFR		24	-0.405122	-1.16338	0.237854	0.538574	1	5012	tags=33%, list=25%, signal=44%
WP_FGF23_SIGNALING_IN_HYPOPHOSPHATEMIC_RICKETS_AND_RELATED_DISORDERS	WP_FGF23_SIGNALING_IN_HYPOPHOSPHATEMIC_RICKETS_AND_RELATED_DISORDERS		22	-0.405305	-1.16117	0.237705	0.543938	1	6471	tags=55%, list=32%, signal=80%
WP_PHYSICO_CHEMICAL_FEATURES_AND_TOXICITY_ASSOCIATED_PATHWAYS	WP_PHYSICO_CHEMICAL_FEATURES_AND_TOXICITY_ASSOCIATED_PATHWAYS		66	-0.355754	-1.16096	0.164164	0.542119	1	9011	tags=53%, list=45%, signal=95%
WP_MELANOMA	WP_MELANOMA		67	-0.353926	-1.16092	0.172	0.539762	1	5681	tags=34%, list=28%, signal=48%
WP_MONOAMINE_TRANSPORT	WP_MONOAMINE_TRANSPORT		30	-0.384917	-1.16047	0.243927	0.53885	1	9476	tags=67%, list=47%, signal=125%
WP_TLR4_SIGNALING_AND_TOLERANCE	WP_TLR4_SIGNALING_AND_TOLERANCE		28	-0.390177	-1.15988	0.230536	0.538464	1	10483	tags=68%, list=52%, signal=141%
WP_TCA_CYCLE_AND_DEFICIENCY_OF_PYRUVATE_DEHYDROGENASE_COMPLEX_PDHC	WP_TCA_CYCLE_AND_DEFICIENCY_OF_PYRUVATE_DEHYDROGENASE_COMPLEX_PDHC		16	-0.423884	-1.1593	0.271967	0.538044	1	5091	tags=38%, list=25%, signal=50%
WP_EBSTEIN_BARR_VIRUS_LMP1_SIGNALING	WP_EBSTEIN_BARR_VIRUS_LMP1_SIGNALING		23	-0.400514	-1.1592	0.268293	0.535998	1	10230	tags=65%, list=51%, signal=132%
WP_MIRNAS_INVOLVED_IN_DNA_DAMAGE_RESPONSE	WP_MIRNAS_INVOLVED_IN_DNA_DAMAGE_RESPONSE		35	-0.380309	-1.15803	0.226358	0.537577	1	8763	tags=51%, list=43%, signal=91%
WP_NUCLEAR_RECEPTORS_META_PATHWAY	WP_NUCLEAR_RECEPTORS_META_PATHWAY		292	-0.324283	-1.15802	0.048	0.535242	1	8628	tags=50%, list=43%, signal=86%
WP_B_CELL_RECEPTOR_SIGNALING_PATHWAY	WP_B_CELL_RECEPTOR_SIGNALING_PATHWAY		92	-0.341342	-1.15596	0.157	0.540457	1	8738	tags=53%, list=43%, signal=93%
WP_T_CELL_ACTIVATION_SARS_COV_2	WP_T_CELL_ACTIVATION_SARS_COV_2		85	-0.347078	-1.15574	0.172	0.538838	1	6923	tags=41%, list=34%, signal=62%
WP_MAPK_CASCADE	WP_MAPK_CASCADE		33	-0.379044	-1.1557	0.226908	0.536581	1	4024	tags=24%, list=20%, signal=30%
WP_ACUTE_VIRAL_MYOCARDITIS	WP_ACUTE_VIRAL_MYOCARDITIS		81	-0.348546	-1.1548	0.171	0.537535	1	9468	tags=58%, list=47%, signal=109%
WP_TYROBP_CAUSAL_NETWORK_IN_MICROGLIA	WP_TYROBP_CAUSAL_NETWORK_IN_MICROGLIA		53	-0.360449	-1.15392	0.197197	0.538344	1	7291	tags=45%, list=36%, signal=71%
WP_DISORDERS_OF_FOLATE_METABOLISM_AND_TRANSPORT	WP_DISORDERS_OF_FOLATE_METABOLISM_AND_TRANSPORT		19	-0.411989	-1.15379	0.268994	0.536474	1	5931	tags=42%, list=29%, signal=60%
WP_FATTY_ACIDS_AND_LIPOPROTEINS_TRANSPORT_IN_HEPATOCYTES	WP_FATTY_ACIDS_AND_LIPOPROTEINS_TRANSPORT_IN_HEPATOCYTES		33	-0.380969	-1.153	0.2334	0.536761	1	9661	tags=73%, list=48%, signal=139%
WP_NOTCH_SIGNALING	WP_NOTCH_SIGNALING		42	-0.36886	-1.15066	0.230461	0.54288	1	8945	tags=52%, list=44%, signal=94%
WP_TRANSCRIPTIONAL_ACTIVATION_BY_NRF2_IN_RESPONSE_TO_PHYTOCHEMICALS	WP_TRANSCRIPTIONAL_ACTIVATION_BY_NRF2_IN_RESPONSE_TO_PHYTOCHEMICALS		15	-0.427873	-1.1501	0.29118	0.542528	1	6716	tags=40%, list=33%, signal=60%
WP_SPHINGOLIPID_PATHWAY	WP_SPHINGOLIPID_PATHWAY		28	-0.387962	-1.14944	0.249493	0.5426	1	5999	tags=46%, list=30%, signal=66%
WP_SMITH_MAGENIS_AND_POTOCKI_LUPSKI_SYNDROME_COPY_NUMBER_VARIATION	WP_SMITH_MAGENIS_AND_POTOCKI_LUPSKI_SYNDROME_COPY_NUMBER_VARIATION		152	-0.332019	-1.14758	0.116	0.547131	1	6535	tags=36%, list=32%, signal=53%
WP_5Q35_COPY_NUMBER_VARIATION	WP_5Q35_COPY_NUMBER_VARIATION		103	-0.339432	-1.14683	0.166	0.547482	1	1785	tags=20%, list=9%, signal=22%
WP_13Q12_12_COPY_NUMBER_VARIATION	WP_13Q12_12_COPY_NUMBER_VARIATION		33	-0.377275	-1.14632	0.266064	0.547032	1	10002	tags=73%, list=49%, signal=144%
WP_PHYSIOLOGICAL_AND_PATHOLOGICAL_HYPERTROPHY_OF_THE_HEART	WP_PHYSIOLOGICAL_AND_PATHOLOGICAL_HYPERTROPHY_OF_THE_HEART		24	-0.393021	-1.14504	0.277551	0.549465	1	7434	tags=54%, list=37%, signal=86%
WP_REGULATORY_CIRCUITS_OF_THE_STAT3_SIGNALING_PATHWAY	WP_REGULATORY_CIRCUITS_OF_THE_STAT3_SIGNALING_PATHWAY		73	-0.347554	-1.14444	0.203	0.549241	1	5964	tags=38%, list=29%, signal=54%
WP_STING_PATHWAY_IN_KAWASAKI_LIKE_DISEASE_AND_COVID_19	WP_STING_PATHWAY_IN_KAWASAKI_LIKE_DISEASE_AND_COVID_19		21	-0.403476	-1.14425	0.280287	0.547584	1	9464	tags=57%, list=47%, signal=107%
WP_GASTRIC_CANCER_NETWORK_2	WP_GASTRIC_CANCER_NETWORK_2		28	-0.382731	-1.14416	0.259635	0.545539	1	9907	tags=61%, list=49%, signal=119%
WP_NOVEL_INTRACELLULAR_COMPONENTS_OF_RIG_I_LIKE_RECEPTOR_PATHWAY	WP_NOVEL_INTRACELLULAR_COMPONENTS_OF_RIG_I_LIKE_RECEPTOR_PATHWAY		55	-0.35498	-1.14247	0.225225	0.549264	1	8534	tags=53%, list=42%, signal=91%
WP_THYROXINE_THYROID_HORMONE_PRODUCTION	WP_THYROXINE_THYROID_HORMONE_PRODUCTION		25	-0.389451	-1.14155	0.271894	0.550218	1	7300	tags=48%, list=36%, signal=75%
WP_TROP2_REGULATORY_SIGNALING	WP_TROP2_REGULATORY_SIGNALING		40	-0.363238	-1.14099	0.261261	0.54988	1	9038	tags=63%, list=45%, signal=113%
WP_HOST_PATHOGEN_INTERACTION_OF_HUMAN_CORONAVIRUSES_MAPK_SIGNALING	WP_HOST_PATHOGEN_INTERACTION_OF_HUMAN_CORONAVIRUSES_MAPK_SIGNALING		36	-0.368058	-1.13441	0.262048	0.571092	1	4071	tags=28%, list=20%, signal=35%
WP_TUMOR_SUPPRESSOR_ACTIVITY_OF_SMARCB1	WP_TUMOR_SUPPRESSOR_ACTIVITY_OF_SMARCB1		29	-0.374943	-1.13351	0.2666	0.572047	1	6600	tags=45%, list=33%, signal=66%
WP_OXIDATIVE_STRESS_RESPONSE	WP_OXIDATIVE_STRESS_RESPONSE		32	-0.371812	-1.1319	0.268882	0.57563	1	7769	tags=47%, list=38%, signal=76%
WP_VEGFA_VEGFR2_SIGNALING	WP_VEGFA_VEGFR2_SIGNALING		417	-0.315551	-1.13074	0.049	0.577403	1	9058	tags=50%, list=45%, signal=89%
WP_CELL_MIGRATION_AND_INVASION_THROUGH_P75NTR	WP_CELL_MIGRATION_AND_INVASION_THROUGH_P75NTR		29	-0.374572	-1.12845	0.282103	0.583604	1	8906	tags=66%, list=44%, signal=117%
WP_CYTOKINES_AND_INFLAMMATORY_RESPONSE	WP_CYTOKINES_AND_INFLAMMATORY_RESPONSE		25	-0.382667	-1.12801	0.294715	0.582918	1	6958	tags=52%, list=34%, signal=79%
WP_NEPHROTIC_SYNDROME	WP_NEPHROTIC_SYNDROME		42	-0.362278	-1.12769	0.285285	0.581628	1	7789	tags=48%, list=39%, signal=77%
WP_MAPK_SIGNALING_PATHWAY	WP_MAPK_SIGNALING_PATHWAY		243	-0.320134	-1.12745	0.097	0.580192	1	6268	tags=38%, list=31%, signal=54%
WP_STRIATED_MUSCLE_CONTRACTION_PATHWAY	WP_STRIATED_MUSCLE_CONTRACTION_PATHWAY		37	-0.364475	-1.1274	0.274648	0.578084	1	8674	tags=51%, list=43%, signal=90%
WP_KISSPEPTIN_KISSPEPTIN_RECEPTOR_SYSTEM_IN_THE_OVARY	WP_KISSPEPTIN_KISSPEPTIN_RECEPTOR_SYSTEM_IN_THE_OVARY		38	-0.363457	-1.12662	0.250501	0.578497	1	8677	tags=50%, list=43%, signal=87%
WP_CILIARY_LANDSCAPE	WP_CILIARY_LANDSCAPE		199	-0.323626	-1.12616	0.139	0.577959	1	6906	tags=37%, list=34%, signal=56%
WP_STEROL_REGULATORY_ELEMENT_BINDING_PROTEINS_SREBP_SIGNALING	WP_STEROL_REGULATORY_ELEMENT_BINDING_PROTEINS_SREBP_SIGNALING		69	-0.342839	-1.12458	0.239	0.581796	1	3861	tags=23%, list=19%, signal=29%
WP_THYROID_HORMONES_PRODUCTION_AND_PERIPHERAL_DOWNSTREAM_SIGNALING_EFFECTS	WP_THYROID_HORMONES_PRODUCTION_AND_PERIPHERAL_DOWNSTREAM_SIGNALING_EFFECTS		91	-0.332913	-1.12241	0.208	0.587271	1	9137	tags=56%, list=45%, signal=102%
WP_RAC1_PAK1_P38_MMP2_PATHWAY	WP_RAC1_PAK1_P38_MMP2_PATHWAY		67	-0.33943	-1.12239	0.251251	0.58504	1	8906	tags=48%, list=44%, signal=85%
WP_GALANIN_RECEPTOR_PATHWAY	WP_GALANIN_RECEPTOR_PATHWAY		15	-0.418555	-1.12122	0.304255	0.586962	1	4839	tags=40%, list=24%, signal=53%
WP_TNF_RELATED_WEAK_INDUCER_OF_APOPTOSIS_TWEAK_SIGNALING_PATHWAY	WP_TNF_RELATED_WEAK_INDUCER_OF_APOPTOSIS_TWEAK_SIGNALING_PATHWAY		37	-0.36318	-1.12096	0.278837	0.585725	1	9281	tags=59%, list=46%, signal=110%
WP_T_CELL_RECEPTOR_SIGNALING_PATHWAY	WP_T_CELL_RECEPTOR_SIGNALING_PATHWAY		73	-0.339694	-1.1186	0.242	0.591566	1	8906	tags=51%, list=44%, signal=90%
WP_ANTIVIRAL_AND_ANTI_INFLAMMATORY_EFFECTS_OF_NRF2_ON_SARS_COV_2_PATHWAY	WP_ANTIVIRAL_AND_ANTI_INFLAMMATORY_EFFECTS_OF_NRF2_ON_SARS_COV_2_PATHWAY		28	-0.373087	-1.11664	0.3286	0.596155	1	5813	tags=36%, list=29%, signal=50%
WP_NRF2_PATHWAY	WP_NRF2_PATHWAY		129	-0.326659	-1.11643	0.177	0.594652	1	7616	tags=42%, list=38%, signal=67%
WP_TRANS_SULFURATION_ONE_CARBON_METABOLISM_AND_RELATED_PATHWAYS	WP_TRANS_SULFURATION_ONE_CARBON_METABOLISM_AND_RELATED_PATHWAYS		62	-0.342786	-1.11606	0.281	0.593683	1	6659	tags=37%, list=33%, signal=55%
WP_METABOLISM_OF_SPHINGOLIPIDS_IN_ER_AND_GOLGI_APPARATUS	WP_METABOLISM_OF_SPHINGOLIPIDS_IN_ER_AND_GOLGI_APPARATUS		20	-0.390849	-1.11585	0.323439	0.592208	1	9883	tags=75%, list=49%, signal=147%
WP_FIBRIN_COMPLEMENT_RECEPTOR_3_SIGNALING_PATHWAY	WP_FIBRIN_COMPLEMENT_RECEPTOR_3_SIGNALING_PATHWAY		40	-0.360754	-1.11483	0.282849	0.593378	1	10230	tags=65%, list=51%, signal=131%
WP_PREGNANE_X_RECEPTOR_PATHWAY	WP_PREGNANE_X_RECEPTOR_PATHWAY		25	-0.380859	-1.1148	0.294898	0.59123	1	8194	tags=60%, list=41%, signal=101%
WP_IL1_AND_MEGAKARYOCYTES_IN_OBESITY	WP_IL1_AND_MEGAKARYOCYTES_IN_OBESITY		21	-0.390688	-1.11122	0.307927	0.602008	1	8688	tags=57%, list=43%, signal=100%
WP_HEMATOPOIETIC_STEM_CELL_DIFFERENTIATION	WP_HEMATOPOIETIC_STEM_CELL_DIFFERENTIATION		51	-0.349871	-1.11034	0.286286	0.602909	1	9673	tags=59%, list=48%, signal=112%
WP_PI3K_AKT_MTOR_VITAMIN_D3_SIGNALING	WP_PI3K_AKT_MTOR_VITAMIN_D3_SIGNALING		21	-0.389082	-1.10977	0.316598	0.602627	1	8987	tags=62%, list=44%, signal=111%
WP_NO_CGMP_PKG_MEDIATED_NEUROPROTECTION	WP_NO_CGMP_PKG_MEDIATED_NEUROPROTECTION		46	-0.349199	-1.10905	0.288867	0.60303	1	9319	tags=67%, list=46%, signal=125%
WP_PRIMARY_OVARIAN_INSUFFICIENCY	WP_PRIMARY_OVARIAN_INSUFFICIENCY		156	-0.321588	-1.10864	0.184	0.60214	1	9476	tags=52%, list=47%, signal=97%
WP_PHOTODYNAMIC_THERAPY_INDUCED_NFE2L2_NRF2_SURVIVAL_SIGNALING	WP_PHOTODYNAMIC_THERAPY_INDUCED_NFE2L2_NRF2_SURVIVAL_SIGNALING		23	-0.385303	-1.10671	0.320041	0.606919	1	6260	tags=39%, list=31%, signal=57%
WP_BIOMARKERS_FOR_PYRIMIDINE_METABOLISM_DISORDERS	WP_BIOMARKERS_FOR_PYRIMIDINE_METABOLISM_DISORDERS		15	-0.414702	-1.10658	0.327406	0.605228	1	5610	tags=33%, list=28%, signal=46%
WP_NUCLEAR_RECEPTORS	WP_NUCLEAR_RECEPTORS		37	-0.359157	-1.10578	0.304436	0.605968	1	5826	tags=41%, list=29%, signal=57%
WP_OXYSTEROLS_DERIVED_FROM_CHOLESTEROL	WP_OXYSTEROLS_DERIVED_FROM_CHOLESTEROL		47	-0.345993	-1.1024	0.314573	0.616039	1	8055	tags=47%, list=40%, signal=78%
WP_4_HYDROXYTAMOXIFEN_DEXAMETHASONE_AND_RETINOIC_ACIDS_REGULATION_OF_P27_EXPRESSION	WP_4_HYDROXYTAMOXIFEN_DEXAMETHASONE_AND_RETINOIC_ACIDS_REGULATION_OF_P27_EXPRESSION		18	-0.393447	-1.0974	0.361169	0.631962	1	6133	tags=33%, list=30%, signal=48%
WP_NEURODEGENERATION_WITH_BRAIN_IRON_ACCUMULATION_NBIA_SUBTYPES_PATHWAY	WP_NEURODEGENERATION_WITH_BRAIN_IRON_ACCUMULATION_NBIA_SUBTYPES_PATHWAY		42	-0.351726	-1.09587	0.318318	0.635106	1	8082	tags=50%, list=40%, signal=83%
WP_ENDOTHELIN_PATHWAYS	WP_ENDOTHELIN_PATHWAYS		28	-0.365729	-1.09141	0.348223	0.649212	1	9448	tags=61%, list=47%, signal=114%
WP_INTRACELLULAR_TRAFFICKING_PROTEINS_INVOLVED_IN_CMT_NEUROPATHY	WP_INTRACELLULAR_TRAFFICKING_PROTEINS_INVOLVED_IN_CMT_NEUROPATHY		26	-0.368938	-1.0906	0.341513	0.649759	1	8258	tags=58%, list=41%, signal=97%
WP_DEREGULATION_OF_RAB_AND_RAB_EFFECTOR_GENES_IN_BLADDER_CANCER	WP_DEREGULATION_OF_RAB_AND_RAB_EFFECTOR_GENES_IN_BLADDER_CANCER		16	-0.396683	-1.08836	0.346723	0.655577	1	3694	tags=31%, list=18%, signal=38%
WP_EICOSANOID_SYNTHESIS	WP_EICOSANOID_SYNTHESIS		22	-0.383731	-1.08835	0.349076	0.653264	1	8797	tags=59%, list=44%, signal=104%
WP_MICROGLIA_PATHOGEN_PHAGOCYTOSIS_PATHWAY	WP_MICROGLIA_PATHOGEN_PHAGOCYTOSIS_PATHWAY		39	-0.354026	-1.08533	0.338677	0.662034	1	5543	tags=38%, list=27%, signal=53%
WP_P53_TRANSCRIPTIONAL_GENE_NETWORK	WP_P53_TRANSCRIPTIONAL_GENE_NETWORK		88	-0.326805	-1.08393	0.28	0.664788	1	5531	tags=31%, list=27%, signal=42%
WP_ALZHEIMER_39_S_DISEASE	WP_ALZHEIMER_39_S_DISEASE		250	-0.306874	-1.08363	0.193	0.6636	1	7338	tags=39%, list=36%, signal=60%
WP_APOPTOSIS_RELATED_NETWORK_DUE_TO_ALTERED_NOTCH3_IN_OVARIAN_CANCER	WP_APOPTOSIS_RELATED_NETWORK_DUE_TO_ALTERED_NOTCH3_IN_OVARIAN_CANCER		52	-0.33928	-1.0834	0.321321	0.662104	1	5813	tags=42%, list=29%, signal=59%
WP_MITOCHONDRIAL_IMMUNE_RESPONSE_TO_SARS_COV_2	WP_MITOCHONDRIAL_IMMUNE_RESPONSE_TO_SARS_COV_2		28	-0.362364	-1.08173	0.377665	0.665838	1	7891	tags=46%, list=39%, signal=76%
WP_MELATONIN_METABOLISM_AND_EFFECTS	WP_MELATONIN_METABOLISM_AND_EFFECTS		34	-0.353482	-1.08106	0.365191	0.665923	1	7953	tags=56%, list=39%, signal=92%
WP_TH17_CELL_DIFFERENTIATION_PATHWAY	WP_TH17_CELL_DIFFERENTIATION_PATHWAY		66	-0.329372	-1.07975	0.32	0.668501	1	10533	tags=64%, list=52%, signal=132%
WP_GLIOBLASTOMA_SIGNALING_PATHWAYS	WP_GLIOBLASTOMA_SIGNALING_PATHWAYS		80	-0.323223	-1.0796	0.31	0.666791	1	8738	tags=48%, list=43%, signal=83%
WP_PATHWAYS_AFFECTED_IN_ADENOID_CYSTIC_CARCINOMA	WP_PATHWAYS_AFFECTED_IN_ADENOID_CYSTIC_CARCINOMA		63	-0.331128	-1.07874	0.331	0.667435	1	8945	tags=49%, list=44%, signal=88%
WP_SYNAPTIC_VESICLE_PATHWAY	WP_SYNAPTIC_VESICLE_PATHWAY		50	-0.339648	-1.07684	0.336008	0.672085	1	11785	tags=72%, list=58%, signal=172%
WP_AMP_ACTIVATED_PROTEIN_KINASE_SIGNALING	WP_AMP_ACTIVATED_PROTEIN_KINASE_SIGNALING		66	-0.329354	-1.07684	0.319319	0.669786	1	5864	tags=36%, list=29%, signal=51%
WP_CONGENITAL_GENERALIZED_LIPODYSTROPHY	WP_CONGENITAL_GENERALIZED_LIPODYSTROPHY		17	-0.397498	-1.07656	0.392746	0.668522	1	10045	tags=71%, list=50%, signal=140%
WP_INFLAMMATORY_RESPONSE_PATHWAY	WP_INFLAMMATORY_RESPONSE_PATHWAY		29	-0.359881	-1.0754	0.369654	0.670389	1	7734	tags=52%, list=38%, signal=84%
WP_ONCOSTATIN_M_SIGNALING_PATHWAY	WP_ONCOSTATIN_M_SIGNALING_PATHWAY		55	-0.335517	-1.07486	0.358717	0.670093	1	8691	tags=51%, list=43%, signal=89%
WP_CELL_CYCLE	WP_CELL_CYCLE		112	-0.317598	-1.07126	0.295	0.68068	1	7962	tags=44%, list=39%, signal=72%
WP_THERMOGENESIS	WP_THERMOGENESIS		105	-0.31801	-1.06949	0.308	0.684844	1	5685	tags=36%, list=28%, signal=50%
WP_SIGNAL_TRANSDUCTION_THROUGH_IL1R	WP_SIGNAL_TRANSDUCTION_THROUGH_IL1R		33	-0.35141	-1.06852	0.381288	0.686037	1	10230	tags=70%, list=51%, signal=141%
WP_PPAR_SIGNALING_PATHWAY	WP_PPAR_SIGNALING_PATHWAY		61	-0.326931	-1.06825	0.35	0.684818	1	9853	tags=64%, list=49%, signal=124%
WP_OREXIN_RECEPTOR_PATHWAY	WP_OREXIN_RECEPTOR_PATHWAY		86	-0.320086	-1.06639	0.33	0.68921	1	6120	tags=38%, list=30%, signal=55%
WP_EGFR_TYROSINE_KINASE_INHIBITOR_RESISTANCE	WP_EGFR_TYROSINE_KINASE_INHIBITOR_RESISTANCE		82	-0.316994	-1.06628	0.355	0.687303	1	5663	tags=35%, list=28%, signal=49%
WP_CKAP4_SIGNALING_PATHWAY_MAP	WP_CKAP4_SIGNALING_PATHWAY_MAP		106	-0.31492	-1.06627	0.334	0.685046	1	9680	tags=56%, list=48%, signal=106%
WP_METHIONINE_DE_NOVO_AND_SALVAGE_PATHWAY	WP_METHIONINE_DE_NOVO_AND_SALVAGE_PATHWAY		22	-0.368875	-1.06498	0.395492	0.687399	1	5354	tags=36%, list=26%, signal=49%
WP_ALZHEIMER_39_S_DISEASE_AND_MIRNA_EFFECTS	WP_ALZHEIMER_39_S_DISEASE_AND_MIRNA_EFFECTS		255	-0.300273	-1.06277	0.259	0.693239	1	7338	tags=38%, list=36%, signal=59%
WP_VASOPRESSIN_REGULATED_WATER_REABSORPTION	WP_VASOPRESSIN_REGULATED_WATER_REABSORPTION		41	-0.345675	-1.06211	0.389558	0.693282	1	6547	tags=44%, list=32%, signal=65%
WP_EGF_EGFR_SIGNALING_PATHWAY	WP_EGF_EGFR_SIGNALING_PATHWAY		155	-0.307605	-1.06172	0.328	0.692483	1	4132	tags=26%, list=20%, signal=33%
WP_NEURAL_CREST_CELL_MIGRATION_IN_CANCER	WP_NEURAL_CREST_CELL_MIGRATION_IN_CANCER		41	-0.338354	-1.0595	0.387776	0.69809	1	8906	tags=59%, list=44%, signal=104%
WP_METAPATHWAY_BIOTRANSFORMATION_PHASE_I_AND_II	WP_METAPATHWAY_BIOTRANSFORMATION_PHASE_I_AND_II		168	-0.303794	-1.05491	0.327	0.711975	1	8937	tags=47%, list=44%, signal=84%
WP_PHOTODYNAMIC_THERAPY_INDUCED_NF_KB_SURVIVAL_SIGNALING	WP_PHOTODYNAMIC_THERAPY_INDUCED_NF_KB_SURVIVAL_SIGNALING		31	-0.350842	-1.05415	0.405242	0.71245	1	9667	tags=65%, list=48%, signal=123%
WP_MBDNF_AND_PROBDNF_REGULATION_OF_GABA_NEUROTRANSMISSION	WP_MBDNF_AND_PROBDNF_REGULATION_OF_GABA_NEUROTRANSMISSION		32	-0.350919	-1.05388	0.393145	0.711172	1	5507	tags=38%, list=27%, signal=51%
WP_FERROPTOSIS	WP_FERROPTOSIS		63	-0.322363	-1.05364	0.383	0.709755	1	9333	tags=51%, list=46%, signal=94%
WP_HEPATITIS_C_AND_HEPATOCELLULAR_CARCINOMA	WP_HEPATITIS_C_AND_HEPATOCELLULAR_CARCINOMA		50	-0.329086	-1.04961	0.407816	0.721989	1	6406	tags=40%, list=32%, signal=58%
WP_FAMILIAL_PARTIAL_LIPODYSTROPHY	WP_FAMILIAL_PARTIAL_LIPODYSTROPHY		28	-0.358164	-1.04763	0.416413	0.726585	1	7032	tags=43%, list=35%, signal=66%
WP_GLYCOSPHINGOLIPID_METABOLISM	WP_GLYCOSPHINGOLIPID_METABOLISM		20	-0.371355	-1.04537	0.429167	0.732521	1	7814	tags=60%, list=39%, signal=98%
WP_INTEGRIN_MEDIATED_CELL_ADHESION	WP_INTEGRIN_MEDIATED_CELL_ADHESION		98	-0.310284	-1.04485	0.38	0.732125	1	11175	tags=63%, list=55%, signal=141%
WP_APOPTOSIS	WP_APOPTOSIS		84	-0.314461	-1.04469	0.388	0.730296	1	10672	tags=60%, list=53%, signal=126%
WP_HOST_PATHOGEN_INTERACTION_OF_HUMAN_CORONAVIRUSES_AUTOPHAGY	WP_HOST_PATHOGEN_INTERACTION_OF_HUMAN_CORONAVIRUSES_AUTOPHAGY		18	-0.375113	-1.04307	0.431866	0.733618	1	5531	tags=39%, list=27%, signal=53%
WP_CHEMOKINE_SIGNALING_PATHWAY	WP_CHEMOKINE_SIGNALING_PATHWAY		152	-0.300609	-1.04287	0.359	0.731976	1	9448	tags=52%, list=47%, signal=97%
WP_TCA_CYCLE_AKA_KREBS_OR_CITRIC_ACID_CYCLE	WP_TCA_CYCLE_AKA_KREBS_OR_CITRIC_ACID_CYCLE		17	-0.378638	-1.04221	0.420455	0.731994	1	6594	tags=41%, list=33%, signal=61%
WP_CLEAR_CELL_RENAL_CELL_CARCINOMA_PATHWAYS	WP_CLEAR_CELL_RENAL_CELL_CARCINOMA_PATHWAYS		84	-0.313997	-1.0416	0.419	0.73191	1	5706	tags=36%, list=28%, signal=50%
WP_EBOLA_VIRUS_INFECTION_IN_HOST	WP_EBOLA_VIRUS_INFECTION_IN_HOST		118	-0.30722	-1.04159	0.382	0.729639	1	8650	tags=48%, list=43%, signal=84%
WP_SMALL_LIGAND_GPCRS	WP_SMALL_LIGAND_GPCRS		17	-0.372211	-1.0404	0.438025	0.7315	1	10211	tags=71%, list=50%, signal=142%
WP_HISTONE_MODIFICATIONS	WP_HISTONE_MODIFICATIONS		54	-0.323967	-1.03958	0.421844	0.732156	1	6865	tags=35%, list=34%, signal=53%
WP_PURINERGIC_SIGNALING	WP_PURINERGIC_SIGNALING		25	-0.3576	-1.03559	0.446483	0.743727	1	10690	tags=72%, list=53%, signal=153%
WP_T_CELL_ANTIGEN_RECEPTOR_TCR_PATHWAY_DURING_STAPHYLOCOCCUS_AUREUS_INFECTION	WP_T_CELL_ANTIGEN_RECEPTOR_TCR_PATHWAY_DURING_STAPHYLOCOCCUS_AUREUS_INFECTION		60	-0.317726	-1.03331	0.425425	0.749392	1	8906	tags=53%, list=44%, signal=95%
WP_TRANSLATION_INHIBITORS_IN_CHRONICALLY_ACTIVATED_PDGFRA_CELLS	WP_TRANSLATION_INHIBITORS_IN_CHRONICALLY_ACTIVATED_PDGFRA_CELLS		45	-0.327	-1.03319	0.435306	0.74748	1	6120	tags=36%, list=30%, signal=51%
WP_BIOSYNTHESIS_AND_REGENERATION_OF_TETRAHYDROBIOPTERIN_AND_CATABOLISM_OF_PHENYLALANINE	WP_BIOSYNTHESIS_AND_REGENERATION_OF_TETRAHYDROBIOPTERIN_AND_CATABOLISM_OF_PHENYLALANINE		15	-0.381354	-1.03106	0.449108	0.752476	1	9863	tags=73%, list=49%, signal=143%
WP_PRADER_WILLI_AND_ANGELMAN_SYNDROME	WP_PRADER_WILLI_AND_ANGELMAN_SYNDROME		90	-0.306067	-1.03088	0.406	0.750771	1	11566	tags=63%, list=57%, signal=147%
WP_GLUCURONIDATION	WP_GLUCURONIDATION		21	-0.359114	-1.03048	0.467975	0.749804	1	8318	tags=52%, list=41%, signal=89%
WP_ENVELOPE_PROTEINS_AND_THEIR_POTENTIAL_ROLES_IN_EDMD_PHYSIOPATHOLOGY	WP_ENVELOPE_PROTEINS_AND_THEIR_POTENTIAL_ROLES_IN_EDMD_PHYSIOPATHOLOGY		46	-0.327175	-1.03006	0.447686	0.748967	1	4740	tags=28%, list=23%, signal=37%
WP_GLUTATHIONE_METABOLISM	WP_GLUTATHIONE_METABOLISM		19	-0.364811	-1.02984	0.464948	0.747476	1	7139	tags=37%, list=35%, signal=57%
WP_NON_SMALL_CELL_LUNG_CANCER	WP_NON_SMALL_CELL_LUNG_CANCER		71	-0.31455	-1.02883	0.442	0.748864	1	4304	tags=27%, list=21%, signal=34%
WP_PHOTODYNAMIC_THERAPY_INDUCED_HIF_1_SURVIVAL_SIGNALING	WP_PHOTODYNAMIC_THERAPY_INDUCED_HIF_1_SURVIVAL_SIGNALING		37	-0.329792	-1.02863	0.453722	0.747258	1	10590	tags=59%, list=52%, signal=125%
WP_SARS_COV_2_MITOCHONDRIAL_CHRONIC_OXIDATIVE_STRESS_AND_ENDOTHELIAL_DYSFUNCTION	WP_SARS_COV_2_MITOCHONDRIAL_CHRONIC_OXIDATIVE_STRESS_AND_ENDOTHELIAL_DYSFUNCTION		22	-0.354493	-1.02853	0.449898	0.745317	1	10948	tags=68%, list=54%, signal=149%
WP_CILIOPATHIES	WP_CILIOPATHIES		176	-0.294946	-1.02685	0.423	0.748949	1	8967	tags=49%, list=44%, signal=88%
WP_COMPLEMENT_SYSTEM_IN_NEURONAL_DEVELOPMENT_AND_PLASTICITY	WP_COMPLEMENT_SYSTEM_IN_NEURONAL_DEVELOPMENT_AND_PLASTICITY		93	-0.307084	-1.02606	0.444	0.749472	1	9771	tags=57%, list=48%, signal=110%
WP_INTERACTIONS_BETWEEN_LOXL4_AND_OXIDATIVE_STRESS_PATHWAY	WP_INTERACTIONS_BETWEEN_LOXL4_AND_OXIDATIVE_STRESS_PATHWAY		18	-0.36669	-1.02604	0.446058	0.747256	1	8809	tags=56%, list=44%, signal=98%
WP_FATTY_ACID_BIOSYNTHESIS	WP_FATTY_ACID_BIOSYNTHESIS		22	-0.353378	-1.0258	0.44641	0.745954	1	4894	tags=32%, list=24%, signal=42%
WP_IL_26_SIGNALING_PATHWAYS	WP_IL_26_SIGNALING_PATHWAYS		45	-0.324776	-1.02529	0.444444	0.745537	1	6284	tags=38%, list=31%, signal=55%
WP_4P16_3_COPY_NUMBER_VARIATION	WP_4P16_3_COPY_NUMBER_VARIATION		30	-0.343455	-1.02507	0.454087	0.744181	1	4960	tags=30%, list=25%, signal=40%
WP_ALSTROM_SYNDROME	WP_ALSTROM_SYNDROME		31	-0.343385	-1.02502	0.462551	0.742157	1	4770	tags=29%, list=24%, signal=38%
WP_TP53_NETWORK	WP_TP53_NETWORK		19	-0.365906	-1.02484	0.441572	0.740525	1	7904	tags=53%, list=39%, signal=86%
WP_TOLL_LIKE_RECEPTOR_SIGNALING_PATHWAY	WP_TOLL_LIKE_RECEPTOR_SIGNALING_PATHWAY		95	-0.303123	-1.02482	0.444	0.738401	1	7900	tags=45%, list=39%, signal=74%
WP_ERBB_SIGNALING_PATHWAY	WP_ERBB_SIGNALING_PATHWAY		86	-0.307907	-1.02337	0.435	0.741328	1	4027	tags=27%, list=20%, signal=33%
WP_TRIACYLGLYCERIDE_SYNTHESIS	WP_TRIACYLGLYCERIDE_SYNTHESIS		23	-0.355581	-1.02232	0.45957	0.742611	1	9638	tags=74%, list=48%, signal=141%
WP_CHROMOSOMAL_AND_MICROSATELLITE_INSTABILITY_IN_COLORECTAL_CANCER	WP_CHROMOSOMAL_AND_MICROSATELLITE_INSTABILITY_IN_COLORECTAL_CANCER		72	-0.309445	-1.01773	0.449	0.755498	1	10447	tags=57%, list=52%, signal=117%
WP_ARYL_HYDROCARBON_RECEPTOR_PATHWAY_WP2586	WP_ARYL_HYDROCARBON_RECEPTOR_PATHWAY_WP2586		43	-0.325486	-1.01487	0.47495	0.762761	1	8194	tags=47%, list=41%, signal=78%
WP_BARDET_BIEDL_SYNDROME	WP_BARDET_BIEDL_SYNDROME		84	-0.302159	-1.01241	0.496	0.768734	1	8784	tags=51%, list=43%, signal=90%
WP_ROLES_OF_CERAMIDES_IN_DEVELOPMENT_OF_INSULIN_RESISTANCE	WP_ROLES_OF_CERAMIDES_IN_DEVELOPMENT_OF_INSULIN_RESISTANCE		21	-0.355694	-1.01011	0.485128	0.774383	1	9871	tags=76%, list=49%, signal=149%
WP_GABA_RECEPTOR_SIGNALING	WP_GABA_RECEPTOR_SIGNALING		23	-0.355698	-1.00872	0.470468	0.77698	1	6793	tags=43%, list=34%, signal=65%
WP_2Q13_COPY_NUMBER_VARIATION_SYNDROME	WP_2Q13_COPY_NUMBER_VARIATION_SYNDROME		53	-0.315375	-1.00613	0.484	0.783255	1	8683	tags=49%, list=43%, signal=86%
WP_CORTICOTROPIN_RELEASING_HORMONE_SIGNALING_PATHWAY	WP_CORTICOTROPIN_RELEASING_HORMONE_SIGNALING_PATHWAY		90	-0.300504	-1.00383	0.488	0.788548	1	9232	tags=53%, list=46%, signal=98%
WP_FRAGILE_X_SYNDROME	WP_FRAGILE_X_SYNDROME		118	-0.295592	-1.00282	0.5	0.789735	1	9725	tags=52%, list=48%, signal=99%
WP_17P13_3_YWHAE_COPY_NUMBER_VARIATION	WP_17P13_3_YWHAE_COPY_NUMBER_VARIATION		20	-0.355101	-1.00027	0.496388	0.795525	1	7678	tags=50%, list=38%, signal=81%
WP_TAR_SYNDROME	WP_TAR_SYNDROME		58	-0.311532	-0.999662	0.524524	0.795245	1	5956	tags=31%, list=29%, signal=44%
WP_MECHANOREGULATION_AND_PATHOLOGY_OF_YAP_TAZ_VIA_HIPPO_AND_NON_HIPPO_MECHANISMS	WP_MECHANOREGULATION_AND_PATHOLOGY_OF_YAP_TAZ_VIA_HIPPO_AND_NON_HIPPO_MECHANISMS		46	-0.316758	-0.998493	0.518518	0.796843	1	11822	tags=80%, list=58%, signal=193%
WP_AUTOPHAGY	WP_AUTOPHAGY		30	-0.334482	-0.998225	0.521739	0.795458	1	2679	tags=23%, list=13%, signal=27%
WP_INTERFERON_TYPE_I_SIGNALING_PATHWAYS	WP_INTERFERON_TYPE_I_SIGNALING_PATHWAYS		53	-0.309227	-0.997411	0.507508	0.795913	1	6610	tags=36%, list=33%, signal=53%
WP_ARYL_HYDROCARBON_RECEPTOR_PATHWAY_WP2873	WP_ARYL_HYDROCARBON_RECEPTOR_PATHWAY_WP2873		41	-0.319076	-0.995586	0.517553	0.799466	1	8335	tags=54%, list=41%, signal=91%
WP_RETINOBLASTOMA_GENE_IN_CANCER	WP_RETINOBLASTOMA_GENE_IN_CANCER		83	-0.300853	-0.994438	0.521	0.800845	1	3459	tags=20%, list=17%, signal=25%
WP_ESTROGEN_SIGNALING_PATHWAY	WP_ESTROGEN_SIGNALING_PATHWAY		23	-0.345617	-0.993013	0.5	0.803099	1	10303	tags=52%, list=51%, signal=106%
WP_TNF_ALPHA_SIGNALING_PATHWAY	WP_TNF_ALPHA_SIGNALING_PATHWAY		89	-0.294489	-0.991215	0.536	0.806727	1	11175	tags=61%, list=55%, signal=135%
WP_EICOSANOID_METABOLISM_VIA_LIPOOXYGENASES_LOX	WP_EICOSANOID_METABOLISM_VIA_LIPOOXYGENASES_LOX		26	-0.335811	-0.989665	0.526423	0.809547	1	10360	tags=58%, list=51%, signal=118%
WP_INVOLVEMENT_OF_SECRETASE_IN_NEURODEGENERATIVE_DISEASES	WP_INVOLVEMENT_OF_SECRETASE_IN_NEURODEGENERATIVE_DISEASES		17	-0.361243	-0.989145	0.517134	0.808972	1	8650	tags=53%, list=43%, signal=92%
WP_RAS_SIGNALING	WP_RAS_SIGNALING		179	-0.284486	-0.98802	0.54	0.810144	1	11517	tags=65%, list=57%, signal=151%
WP_IL_18_SIGNALING_PATHWAY	WP_IL_18_SIGNALING_PATHWAY		53	-0.306043	-0.98	0.55511	0.832864	1	9281	tags=51%, list=46%, signal=94%
WP_GROWTH_FACTORS_AND_HORMONES_IN_BETA_CELL_PROLIFERATION	WP_GROWTH_FACTORS_AND_HORMONES_IN_BETA_CELL_PROLIFERATION		25	-0.333239	-0.979105	0.537056	0.833208	1	7728	tags=44%, list=38%, signal=71%
WP_NEURAL_CREST_CELL_MIGRATION_DURING_DEVELOPMENT	WP_NEURAL_CREST_CELL_MIGRATION_DURING_DEVELOPMENT		38	-0.316049	-0.977525	0.556112	0.835875	1	8906	tags=55%, list=44%, signal=99%
WP_GLYCEROPHOSPHOLIPID_BIOSYNTHETIC_PATHWAY	WP_GLYCEROPHOSPHOLIPID_BIOSYNTHETIC_PATHWAY		30	-0.321767	-0.977064	0.548387	0.835141	1	9793	tags=53%, list=48%, signal=103%
WP_CELL_INTERACTIONS_OF_THE_PANCREATIC_CANCER_MICROENVIRONMENT	WP_CELL_INTERACTIONS_OF_THE_PANCREATIC_CANCER_MICROENVIRONMENT		20	-0.348459	-0.974284	0.525284	0.841522	1	6916	tags=50%, list=34%, signal=76%
WP_METABOLIC_PATHWAY_OF_LDL_HDL_AND_TG_INCLUDING_DISEASES	WP_METABOLIC_PATHWAY_OF_LDL_HDL_AND_TG_INCLUDING_DISEASES		15	-0.366988	-0.974076	0.526205	0.839947	1	11264	tags=80%, list=56%, signal=180%
WP_PDGF_PATHWAY	WP_PDGF_PATHWAY		38	-0.313895	-0.968589	0.567269	0.85444	1	8906	tags=45%, list=44%, signal=80%
WP_NICOTINE_EFFECT_ON_DOPAMINERGIC_NEURONS	WP_NICOTINE_EFFECT_ON_DOPAMINERGIC_NEURONS		21	-0.336461	-0.968007	0.544148	0.853757	1	3346	tags=29%, list=17%, signal=34%
WP_MET_IN_TYPE_1_PAPILLARY_RENAL_CELL_CARCINOMA	WP_MET_IN_TYPE_1_PAPILLARY_RENAL_CELL_CARCINOMA		58	-0.299592	-0.966673	0.571572	0.855495	1	4132	tags=22%, list=20%, signal=28%
WP_HEPATOCYTE_GROWTH_FACTOR_RECEPTOR_SIGNALING	WP_HEPATOCYTE_GROWTH_FACTOR_RECEPTOR_SIGNALING		34	-0.31852	-0.964612	0.559919	0.859504	1	8906	tags=44%, list=44%, signal=79%
WP_AMINO_ACID_METABOLISM	WP_AMINO_ACID_METABOLISM		86	-0.291765	-0.963835	0.603	0.859571	1	6379	tags=37%, list=32%, signal=54%
WP_LTF_DANGER_SIGNAL_RESPONSE_PATHWAY	WP_LTF_DANGER_SIGNAL_RESPONSE_PATHWAY		19	-0.342871	-0.963833	0.560825	0.857288	1	5813	tags=37%, list=29%, signal=52%
WP_MODULATORS_OF_TCR_SIGNALING_AND_T_CELL_ACTIVATION	WP_MODULATORS_OF_TCR_SIGNALING_AND_T_CELL_ACTIVATION		59	-0.295827	-0.963102	0.578	0.857293	1	9562	tags=51%, list=47%, signal=96%
WP_NCRNAS_INVOLVED_IN_STAT3_SIGNALING_IN_HEPATOCELLULAR_CARCINOMA	WP_NCRNAS_INVOLVED_IN_STAT3_SIGNALING_IN_HEPATOCELLULAR_CARCINOMA		16	-0.350451	-0.962068	0.538866	0.858124	1	11364	tags=75%, list=56%, signal=171%
WP_PROLACTIN_SIGNALING_PATHWAY	WP_PROLACTIN_SIGNALING_PATHWAY		74	-0.293796	-0.960854	0.616	0.859664	1	9210	tags=46%, list=46%, signal=84%
WP_SLEEP_REGULATION	WP_SLEEP_REGULATION		35	-0.313148	-0.960214	0.587286	0.859341	1	10303	tags=71%, list=51%, signal=145%
WP_ONE_CARBON_METABOLISM_AND_RELATED_PATHWAYS	WP_ONE_CARBON_METABOLISM_AND_RELATED_PATHWAYS		48	-0.304159	-0.960187	0.590955	0.857178	1	6659	tags=33%, list=33%, signal=50%
WP_MAPK_PATHWAY_IN_CONGENITAL_THYROID_CANCER	WP_MAPK_PATHWAY_IN_CONGENITAL_THYROID_CANCER		16	-0.349736	-0.960155	0.56059	0.85502	1	8691	tags=44%, list=43%, signal=77%
WP_MIRNA_ROLE_IN_IMMUNE_RESPONSE_IN_SEPSIS	WP_MIRNA_ROLE_IN_IMMUNE_RESPONSE_IN_SEPSIS		52	-0.295863	-0.958733	0.583584	0.856928	1	10506	tags=60%, list=52%, signal=124%
WP_JOUBERT_SYNDROME	WP_JOUBERT_SYNDROME		71	-0.290787	-0.958353	0.602	0.855786	1	8563	tags=44%, list=42%, signal=75%
WP_HEPATITIS_B_INFECTION	WP_HEPATITIS_B_INFECTION		145	-0.278308	-0.956016	0.66	0.86041	1	10483	tags=54%, list=52%, signal=112%
WP_NAD_METABOLISM_IN_ONCOGENE_INDUCED_SENESCENCE_AND_MITOCHONDRIAL_DYSFUNCTION_ASSOCIATED_SENESCENCE	WP_NAD_METABOLISM_IN_ONCOGENE_INDUCED_SENESCENCE_AND_MITOCHONDRIAL_DYSFUNCTION_ASSOCIATED_SENESCENCE		22	-0.335265	-0.954886	0.569827	0.86137	1	5752	tags=27%, list=28%, signal=38%
WP_BDNF_TRKB_SIGNALING	WP_BDNF_TRKB_SIGNALING		33	-0.311804	-0.954702	0.573158	0.859643	1	8738	tags=52%, list=43%, signal=91%
WP_OVERVIEW_OF_PROINFLAMMATORY_AND_PROFIBROTIC_MEDIATORS	WP_OVERVIEW_OF_PROINFLAMMATORY_AND_PROFIBROTIC_MEDIATORS		97	-0.284182	-0.950142	0.649	0.87054	1	9619	tags=56%, list=48%, signal=106%
WP_AGE_RAGE_PATHWAY	WP_AGE_RAGE_PATHWAY		64	-0.291726	-0.949992	0.608609	0.868688	1	9302	tags=50%, list=46%, signal=92%
WP_METABOLIC_PATHWAYS_OF_FIBROBLASTS	WP_METABOLIC_PATHWAYS_OF_FIBROBLASTS		31	-0.314916	-0.949477	0.574771	0.867882	1	10613	tags=58%, list=52%, signal=122%
WP_CANCER_IMMUNOTHERAPY_BY_PD_1_BLOCKADE	WP_CANCER_IMMUNOTHERAPY_BY_PD_1_BLOCKADE		22	-0.330927	-0.947919	0.606742	0.870011	1	6610	tags=41%, list=33%, signal=61%
WP_MEASLES_VIRUS_INFECTION	WP_MEASLES_VIRUS_INFECTION		128	-0.275235	-0.947437	0.66	0.869158	1	7221	tags=38%, list=36%, signal=58%
WP_EICOSANOID_METABOLISM_VIA_CYCLOOXYGENASES_COX	WP_EICOSANOID_METABOLISM_VIA_CYCLOOXYGENASES_COX		28	-0.318684	-0.94688	0.599391	0.868522	1	10313	tags=61%, list=51%, signal=124%
WP_N_GLYCAN_BIOSYNTHESIS	WP_N_GLYCAN_BIOSYNTHESIS		53	-0.29871	-0.945892	0.598196	0.869102	1	6711	tags=36%, list=33%, signal=54%
WP_SELENIUM_MICRONUTRIENT_NETWORK	WP_SELENIUM_MICRONUTRIENT_NETWORK		79	-0.286113	-0.945357	0.657	0.868415	1	10707	tags=56%, list=53%, signal=118%
WP_NAD_BIOSYNTHETIC_PATHWAYS	WP_NAD_BIOSYNTHETIC_PATHWAYS		20	-0.33042	-0.938102	0.584808	0.886407	1	997	tags=10%, list=5%, signal=11%
WP_AMYOTROPHIC_LATERAL_SCLEROSIS_ALS	WP_AMYOTROPHIC_LATERAL_SCLEROSIS_ALS		35	-0.309548	-0.935331	0.636911	0.891612	1	2104	tags=17%, list=10%, signal=19%
WP_HYPERTROPHY_MODEL	WP_HYPERTROPHY_MODEL		20	-0.329583	-0.93243	0.605809	0.897022	1	5204	tags=40%, list=26%, signal=54%
WP_3Q29_COPY_NUMBER_VARIATION_SYNDROME	WP_3Q29_COPY_NUMBER_VARIATION_SYNDROME		61	-0.286588	-0.932019	0.652305	0.89587	1	12251	tags=69%, list=61%, signal=174%
WP_NF1_COPY_NUMBER_VARIATION_SYNDROME	WP_NF1_COPY_NUMBER_VARIATION_SYNDROME		93	-0.277913	-0.931852	0.675	0.894115	1	4203	tags=20%, list=21%, signal=26%
WP_APOPTOSIS_MODULATION_BY_HSP70	WP_APOPTOSIS_MODULATION_BY_HSP70		19	-0.332688	-0.931511	0.592554	0.892782	1	9210	tags=63%, list=46%, signal=116%
WP_ONE_CARBON_METABOLISM	WP_ONE_CARBON_METABOLISM		27	-0.313018	-0.93061	0.60529	0.89293	1	6934	tags=37%, list=34%, signal=56%
WP_NRF2_ARE_REGULATION	WP_NRF2_ARE_REGULATION		23	-0.327885	-0.930438	0.623732	0.891143	1	6716	tags=35%, list=33%, signal=52%
WP_TRANSCRIPTION_CO_FACTORS_SKI_AND_SKIL_PROTEIN_PARTNERS	WP_TRANSCRIPTION_CO_FACTORS_SKI_AND_SKIL_PROTEIN_PARTNERS		18	-0.334904	-0.928992	0.599793	0.892621	1	1438	tags=17%, list=7%, signal=18%
WP_CELL_DIFFERENTIATION_INDEX	WP_CELL_DIFFERENTIATION_INDEX		16	-0.342695	-0.927608	0.6077	0.894099	1	3526	tags=25%, list=17%, signal=30%
WP_CHRONIC_HYPERGLYCEMIA_IMPAIRMENT_OF_NEURON_FUNCTION	WP_CHRONIC_HYPERGLYCEMIA_IMPAIRMENT_OF_NEURON_FUNCTION		40	-0.297091	-0.92569	0.655622	0.896829	1	3180	tags=23%, list=16%, signal=27%
WP_10Q11_21Q11_23_COPY_NUMBER_VARIATION_SYNDROME	WP_10Q11_21Q11_23_COPY_NUMBER_VARIATION_SYNDROME		56	-0.288146	-0.923966	0.681	0.899129	1	9038	tags=48%, list=45%, signal=87%
WP_MALE_INFERTILITY	WP_MALE_INFERTILITY		119	-0.272263	-0.923645	0.72	0.897682	1	8855	tags=46%, list=44%, signal=82%
WP_KIT_RECEPTOR_SIGNALING_PATHWAY	WP_KIT_RECEPTOR_SIGNALING_PATHWAY		53	-0.287214	-0.921873	0.667335	0.900052	1	4371	tags=25%, list=22%, signal=31%
WP_PURINE_METABOLISM_AND_RELATED_DISORDERS	WP_PURINE_METABOLISM_AND_RELATED_DISORDERS		21	-0.32649	-0.92148	0.625767	0.898836	1	4629	tags=24%, list=23%, signal=31%
WP_PATHOPHYSIOLOGICAL_ROLES_OF_DUX4_IN_FSHD1	WP_PATHOPHYSIOLOGICAL_ROLES_OF_DUX4_IN_FSHD1		15	-0.344548	-0.920565	0.615222	0.899002	1	8625	tags=53%, list=43%, signal=93%
WP_IL_24_SIGNALING_PATHWAY	WP_IL_24_SIGNALING_PATHWAY		216	-0.261612	-0.91951	0.779	0.899533	1	9281	tags=45%, list=46%, signal=82%
WP_ANDROGEN_RECEPTOR_NETWORK_IN_PROSTATE_CANCER	WP_ANDROGEN_RECEPTOR_NETWORK_IN_PROSTATE_CANCER		105	-0.272322	-0.917562	0.72	0.902234	1	5664	tags=29%, list=28%, signal=39%
WP_APOPTOSIS_MODULATION_AND_SIGNALING	WP_APOPTOSIS_MODULATION_AND_SIGNALING		86	-0.277587	-0.916442	0.714	0.90275	1	10494	tags=56%, list=52%, signal=116%
WP_INTERACTIONS_BETWEEN_IMMUNE_CELLS_AND_MICRORNAS_IN_TUMOR_MICROENVIRONMENT	WP_INTERACTIONS_BETWEEN_IMMUNE_CELLS_AND_MICRORNAS_IN_TUMOR_MICROENVIRONMENT		34	-0.301965	-0.915841	0.660624	0.902111	1	10841	tags=62%, list=54%, signal=133%
WP_REGULATION_OF_APOPTOSIS_BY_PARATHYROID_HORMONE_RELATED_PROTEIN	WP_REGULATION_OF_APOPTOSIS_BY_PARATHYROID_HORMONE_RELATED_PROTEIN		19	-0.327602	-0.9137	0.630322	0.905166	1	9220	tags=58%, list=46%, signal=106%
WP_MIRNA_REGULATION_OF_DNA_DAMAGE_RESPONSE	WP_MIRNA_REGULATION_OF_DNA_DAMAGE_RESPONSE		65	-0.279399	-0.913342	0.711712	0.903845	1	7904	tags=37%, list=39%, signal=60%
WP_S1P_RECEPTOR_SIGNAL_TRANSDUCTION	WP_S1P_RECEPTOR_SIGNAL_TRANSDUCTION		25	-0.311653	-0.912921	0.637931	0.902642	1	9447	tags=52%, list=47%, signal=97%
WP_GENETIC_CAUSES_OF_PORTO_SINUSOIDAL_VASCULAR_DISEASE	WP_GENETIC_CAUSES_OF_PORTO_SINUSOIDAL_VASCULAR_DISEASE		36	-0.296948	-0.911859	0.681864	0.903022	1	9053	tags=50%, list=45%, signal=90%
WP_FAMILIAL_HYPERLIPIDEMIA_TYPE_4	WP_FAMILIAL_HYPERLIPIDEMIA_TYPE_4		19	-0.328054	-0.910914	0.646937	0.90319	1	7933	tags=53%, list=39%, signal=87%
WP_PRION_DISEASE_PATHWAY	WP_PRION_DISEASE_PATHWAY		30	-0.298758	-0.908056	0.651163	0.907833	1	10252	tags=57%, list=51%, signal=115%
WP_ALLOGRAFT_REJECTION	WP_ALLOGRAFT_REJECTION		75	-0.275672	-0.908034	0.723	0.905736	1	10001	tags=55%, list=49%, signal=108%
WP_GLYCOGEN_SYNTHESIS_AND_DEGRADATION	WP_GLYCOGEN_SYNTHESIS_AND_DEGRADATION		40	-0.293069	-0.907493	0.670352	0.90484	1	5944	tags=35%, list=29%, signal=49%
WP_BLADDER_CANCER	WP_BLADDER_CANCER		38	-0.290662	-0.904973	0.671357	0.908697	1	10764	tags=55%, list=53%, signal=118%
WP_LEUCINE_ISOLEUCINE_AND_VALINE_METABOLISM	WP_LEUCINE_ISOLEUCINE_AND_VALINE_METABOLISM		22	-0.311411	-0.902818	0.660532	0.91166	1	10943	tags=68%, list=54%, signal=148%
WP_NUCLEAR_RECEPTORS_IN_LIPID_METABOLISM_AND_TOXICITY	WP_NUCLEAR_RECEPTORS_IN_LIPID_METABOLISM_AND_TOXICITY		32	-0.296543	-0.897867	0.680765	0.920866	1	10839	tags=63%, list=54%, signal=134%
WP_IL_3_SIGNALING_PATHWAY	WP_IL_3_SIGNALING_PATHWAY		48	-0.283738	-0.8964	0.711423	0.922166	1	11329	tags=56%, list=56%, signal=128%
WP_G13_SIGNALING_PATHWAY	WP_G13_SIGNALING_PATHWAY		37	-0.294205	-0.89638	0.694779	0.920052	1	5924	tags=32%, list=29%, signal=46%
WP_COPPER_HOMEOSTASIS	WP_COPPER_HOMEOSTASIS		48	-0.282301	-0.894679	0.721443	0.921821	1	9806	tags=48%, list=48%, signal=93%
WP_7_OXO_C_AND_7_BETA_HC_PATHWAYS	WP_7_OXO_C_AND_7_BETA_HC_PATHWAYS		25	-0.307913	-0.894584	0.660224	0.919866	1	9489	tags=48%, list=47%, signal=90%
WP_METABOLIC_REPROGRAMMING_IN_COLON_CANCER	WP_METABOLIC_REPROGRAMMING_IN_COLON_CANCER		40	-0.287135	-0.892595	0.695171	0.922129	1	8454	tags=43%, list=42%, signal=73%
WP_TRYPTOPHAN_CATABOLISM_LEADING_TO_NAD_PRODUCTION	WP_TRYPTOPHAN_CATABOLISM_LEADING_TO_NAD_PRODUCTION		15	-0.332546	-0.892454	0.645503	0.920253	1	10832	tags=60%, list=54%, signal=129%
WP_T_CELL_MODULATION_IN_PANCREATIC_CANCER	WP_T_CELL_MODULATION_IN_PANCREATIC_CANCER		42	-0.290186	-0.892132	0.71988	0.918804	1	10987	tags=67%, list=54%, signal=146%
WP_HOST_PATHOGEN_INTERACTION_OF_HUMAN_CORONAVIRUSES_INTERFERON_INDUCTION	WP_HOST_PATHOGEN_INTERACTION_OF_HUMAN_CORONAVIRUSES_INTERFERON_INDUCTION		32	-0.294185	-0.89174	0.674699	0.917471	1	10303	tags=53%, list=51%, signal=108%
WP_AUTOPHAGY_IN_PANCREATIC_DUCTAL_ADENOCARCINOMA	WP_AUTOPHAGY_IN_PANCREATIC_DUCTAL_ADENOCARCINOMA		19	-0.317946	-0.890509	0.662887	0.918008	1	10937	tags=58%, list=54%, signal=126%
WP_7Q11_23_COPY_NUMBER_VARIATION_SYNDROME	WP_7Q11_23_COPY_NUMBER_VARIATION_SYNDROME		98	-0.264276	-0.890021	0.767	0.916906	1	8580	tags=41%, list=42%, signal=71%
WP_GENES_ASSOCIATED_WITH_THE_DEVELOPMENT_OF_RHEUMATOID_ARTHRITIS	WP_GENES_ASSOCIATED_WITH_THE_DEVELOPMENT_OF_RHEUMATOID_ARTHRITIS		16	-0.329573	-0.889654	0.664583	0.915622	1	9778	tags=63%, list=48%, signal=121%
WP_DNA_DAMAGE_RESPONSE	WP_DNA_DAMAGE_RESPONSE		65	-0.274679	-0.888699	0.735	0.915675	1	7904	tags=37%, list=39%, signal=60%
WP_MATRIX_METALLOPROTEINASES	WP_MATRIX_METALLOPROTEINASES		24	-0.306432	-0.888128	0.695608	0.914789	1	402	tags=13%, list=2%, signal=13%
WP_HIPPO_YAP_SIGNALING	WP_HIPPO_YAP_SIGNALING		21	-0.306968	-0.882163	0.660124	0.925366	1	2828	tags=24%, list=14%, signal=28%
WP_ZINC_HOMEOSTASIS	WP_ZINC_HOMEOSTASIS		34	-0.286018	-0.879966	0.715439	0.927992	1	9806	tags=53%, list=48%, signal=103%
WP_ANGIOTENSIN_II_RECEPTOR_TYPE_1_PATHWAY	WP_ANGIOTENSIN_II_RECEPTOR_TYPE_1_PATHWAY		27	-0.296203	-0.878896	0.702538	0.928107	1	4024	tags=30%, list=20%, signal=37%
WP_FLUOROPYRIMIDINE_ACTIVITY	WP_FLUOROPYRIMIDINE_ACTIVITY		34	-0.287766	-0.878716	0.72004	0.926363	1	11214	tags=62%, list=55%, signal=138%
WP_INITIATION_OF_TRANSCRIPTION_AND_TRANSLATION_ELONGATION_AT_THE_HIV_1_LTR	WP_INITIATION_OF_TRANSCRIPTION_AND_TRANSLATION_ELONGATION_AT_THE_HIV_1_LTR		30	-0.293262	-0.877682	0.703518	0.926514	1	5813	tags=33%, list=29%, signal=47%
WP_PANCREATIC_ADENOCARCINOMA_PATHWAY	WP_PANCREATIC_ADENOCARCINOMA_PATHWAY		86	-0.26177	-0.875404	0.802803	0.929002	1	6147	tags=31%, list=30%, signal=45%
WP_FOLATE_METABOLISM	WP_FOLATE_METABOLISM		63	-0.270555	-0.875042	0.748	0.927703	1	7422	tags=40%, list=37%, signal=62%
WP_MITOCHONDRIAL_FATTY_ACID_OXIDATION_DISORDERS	WP_MITOCHONDRIAL_FATTY_ACID_OXIDATION_DISORDERS		19	-0.309323	-0.874471	0.681865	0.926774	1	12588	tags=74%, list=62%, signal=195%
WP_PATHOGENESIS_OF_SARS_COV_2_MEDIATED_BY_NSP9_NSP10_COMPLEX	WP_PATHOGENESIS_OF_SARS_COV_2_MEDIATED_BY_NSP9_NSP10_COMPLEX		18	-0.315816	-0.872222	0.684211	0.929111	1	9647	tags=50%, list=48%, signal=96%
WP_PATHOGENIC_ESCHERICHIA_COLI_INFECTION	WP_PATHOGENIC_ESCHERICHIA_COLI_INFECTION		51	-0.274191	-0.87217	0.770771	0.927133	1	11297	tags=61%, list=56%, signal=137%
WP_PPAR_ALPHA_PATHWAY	WP_PPAR_ALPHA_PATHWAY		23	-0.297621	-0.870023	0.682051	0.929286	1	12305	tags=83%, list=61%, signal=211%
WP_CARDIOMYOCYTE_SIGNALING_PATHWAYS_CONVERGING_ON_TITIN	WP_CARDIOMYOCYTE_SIGNALING_PATHWAYS_CONVERGING_ON_TITIN		29	-0.288893	-0.870016	0.724417	0.927237	1	11297	tags=59%, list=56%, signal=133%
WP_EPO_RECEPTOR_SIGNALING	WP_EPO_RECEPTOR_SIGNALING		26	-0.291805	-0.864701	0.74187	0.935373	1	8726	tags=42%, list=43%, signal=74%
WP_VITAMIN_B12_METABOLISM	WP_VITAMIN_B12_METABOLISM		46	-0.271986	-0.860278	0.759799	0.941564	1	9661	tags=54%, list=48%, signal=104%
WP_UROTENSIN_II_MEDIATED_SIGNALING_PATHWAY	WP_UROTENSIN_II_MEDIATED_SIGNALING_PATHWAY		67	-0.262209	-0.859317	0.804	0.941342	1	10459	tags=58%, list=52%, signal=120%
WP_PHOTODYNAMIC_THERAPY_INDUCED_AP_1_SURVIVAL_SIGNALING	WP_PHOTODYNAMIC_THERAPY_INDUCED_AP_1_SURVIVAL_SIGNALING		49	-0.269282	-0.858415	0.762525	0.941004	1	9796	tags=49%, list=48%, signal=95%
WP_NANOMATERIAL_INDUCED_APOPTOSIS	WP_NANOMATERIAL_INDUCED_APOPTOSIS		19	-0.304176	-0.857074	0.709979	0.941509	1	9216	tags=53%, list=46%, signal=97%
WP_MIRNA_REGULATION_OF_PROSTATE_CANCER_SIGNALING_PATHWAYS	WP_MIRNA_REGULATION_OF_PROSTATE_CANCER_SIGNALING_PATHWAYS		31	-0.280361	-0.855276	0.747984	0.942787	1	6023	tags=32%, list=30%, signal=46%
WP_LEUKOCYTE_INTRINSIC_HIPPO_PATHWAY_FUNCTIONS	WP_LEUKOCYTE_INTRINSIC_HIPPO_PATHWAY_FUNCTIONS		32	-0.282313	-0.855165	0.764113	0.940953	1	3780	tags=25%, list=19%, signal=31%
WP_LIPID_METABOLISM_PATHWAY	WP_LIPID_METABOLISM_PATHWAY		29	-0.285637	-0.854909	0.740891	0.939393	1	10447	tags=55%, list=52%, signal=114%
WP_UREA_CYCLE_AND_METABOLISM_OF_AMINO_GROUPS	WP_UREA_CYCLE_AND_METABOLISM_OF_AMINO_GROUPS		21	-0.300624	-0.853935	0.724352	0.939043	1	10086	tags=57%, list=50%, signal=114%
WP_ROLE_OF_HYPOXIA_ANGIOGENESIS_AND_FGF_PATHWAY_IN_OA_CHONDROCYTE_HYPERTROPHY	WP_ROLE_OF_HYPOXIA_ANGIOGENESIS_AND_FGF_PATHWAY_IN_OA_CHONDROCYTE_HYPERTROPHY		47	-0.266798	-0.850057	0.767068	0.943786	1	6438	tags=36%, list=32%, signal=53%
WP_PARKIN_UBIQUITIN_PROTEASOMAL_SYSTEM_PATHWAY	WP_PARKIN_UBIQUITIN_PROTEASOMAL_SYSTEM_PATHWAY		63	-0.260701	-0.848787	0.786	0.944021	1	10534	tags=51%, list=52%, signal=106%
WP_OXIDATIVE_DAMAGE_RESPONSE	WP_OXIDATIVE_DAMAGE_RESPONSE		38	-0.273797	-0.847112	0.769849	0.94485	1	9669	tags=53%, list=48%, signal=101%
WP_GLYCOLYSIS_AND_GLUCONEOGENESIS	WP_GLYCOLYSIS_AND_GLUCONEOGENESIS		45	-0.265456	-0.843743	0.765296	0.948484	1	12408	tags=60%, list=61%, signal=155%
WP_LEPTIN_SIGNALING_PATHWAY	WP_LEPTIN_SIGNALING_PATHWAY		71	-0.255375	-0.842142	0.835	0.949093	1	8987	tags=44%, list=44%, signal=78%
WP_IL_19_SIGNALING_PATHWAY_MAP	WP_IL_19_SIGNALING_PATHWAY_MAP		26	-0.283346	-0.839416	0.738866	0.951663	1	11578	tags=65%, list=57%, signal=153%
WP_NETWORK_MAP_OF_SARS_COV_2_SIGNALING_PATHWAY	WP_NETWORK_MAP_OF_SARS_COV_2_SIGNALING_PATHWAY		194	-0.240026	-0.83907	0.927	0.950153	1	10327	tags=52%, list=51%, signal=105%
WP_ATM_SIGNALING_IN_DEVELOPMENT_AND_DISEASE	WP_ATM_SIGNALING_IN_DEVELOPMENT_AND_DISEASE		45	-0.263952	-0.83612	0.800201	0.95287	1	2961	tags=16%, list=15%, signal=18%
WP_TYPE_2_PAPILLARY_RENAL_CELL_CARCINOMA	WP_TYPE_2_PAPILLARY_RENAL_CELL_CARCINOMA		34	-0.27196	-0.835179	0.773642	0.952308	1	6438	tags=35%, list=32%, signal=52%
WP_STATIN_INHIBITION_OF_CHOLESTEROL_PRODUCTION	WP_STATIN_INHIBITION_OF_CHOLESTEROL_PRODUCTION		28	-0.280137	-0.835095	0.76626	0.950437	1	11341	tags=64%, list=56%, signal=146%
WP_PANCREATIC_CANCER_SUBTYPES	WP_PANCREATIC_CANCER_SUBTYPES		41	-0.26911	-0.83257	0.805611	0.952491	1	13756	tags=80%, list=68%, signal=251%
WP_CONSTITUTIVE_ANDROSTANE_RECEPTOR_PATHWAY	WP_CONSTITUTIVE_ANDROSTANE_RECEPTOR_PATHWAY		26	-0.281221	-0.832325	0.742424	0.950822	1	11214	tags=62%, list=55%, signal=138%
WP_INTERLEUKIN_11_SIGNALING_PATHWAY	WP_INTERLEUKIN_11_SIGNALING_PATHWAY		43	-0.263174	-0.829796	0.817452	0.952821	1	9038	tags=42%, list=45%, signal=76%
WP_METABOLIC_EPILEPTIC_DISORDERS	WP_METABOLIC_EPILEPTIC_DISORDERS		89	-0.249552	-0.828982	0.841	0.952143	1	10768	tags=51%, list=53%, signal=108%
WP_LIPID_METABOLISM_IN_SENESCENT_CELLS	WP_LIPID_METABOLISM_IN_SENESCENT_CELLS		19	-0.292467	-0.828213	0.747412	0.951361	1	10554	tags=53%, list=52%, signal=110%
WP_OSX_AND_MIRNAS_IN_TOOTH_DEVELOPMENT	WP_OSX_AND_MIRNAS_IN_TOOTH_DEVELOPMENT		22	-0.28911	-0.82029	0.777891	0.961162	1	10506	tags=55%, list=52%, signal=113%
WP_CLASSICAL_PATHWAY_OF_STEROIDOGENESIS_WITH_GLUCOCORTICOID_AND_MINERALOCORTICOID_METABOLISM	WP_CLASSICAL_PATHWAY_OF_STEROIDOGENESIS_WITH_GLUCOCORTICOID_AND_MINERALOCORTICOID_METABOLISM		16	-0.298065	-0.817198	0.763048	0.963591	1	8752	tags=50%, list=43%, signal=88%
WP_MITOCHONDRIAL_LONG_CHAIN_FATTY_ACID_BETA_OXIDATION	WP_MITOCHONDRIAL_LONG_CHAIN_FATTY_ACID_BETA_OXIDATION		17	-0.297925	-0.816206	0.766355	0.963048	1	12588	tags=71%, list=62%, signal=187%
WP_PDGFR_BETA_PATHWAY	WP_PDGFR_BETA_PATHWAY		29	-0.271804	-0.81401	0.788675	0.963963	1	11693	tags=59%, list=58%, signal=139%
WP_ESTROGEN_METABOLISM_WP5276	WP_ESTROGEN_METABOLISM_WP5276		22	-0.281934	-0.813029	0.788284	0.963386	1	10277	tags=55%, list=51%, signal=111%
WP_MIR_509_3P_ALTERATION_OF_YAP1_ECM_AXIS	WP_MIR_509_3P_ALTERATION_OF_YAP1_ECM_AXIS		15	-0.303862	-0.812933	0.765317	0.961513	1	9680	tags=60%, list=48%, signal=115%
WP_CHOLESTEROL_METABOLISM	WP_CHOLESTEROL_METABOLISM		68	-0.247592	-0.812503	0.864865	0.960147	1	11341	tags=56%, list=56%, signal=127%
WP_HOST_PATHOGEN_INTERACTION_OF_HUMAN_CORONAVIRUSES_APOPTOSIS	WP_HOST_PATHOGEN_INTERACTION_OF_HUMAN_CORONAVIRUSES_APOPTOSIS		21	-0.2888	-0.808731	0.791367	0.963496	1	9281	tags=52%, list=46%, signal=97%
WP_COMPLEMENT_AND_COAGULATION_CASCADES	WP_COMPLEMENT_AND_COAGULATION_CASCADES		50	-0.255278	-0.808663	0.841525	0.961592	1	3919	tags=24%, list=19%, signal=30%
WP_IL_7_SIGNALING_PATHWAY	WP_IL_7_SIGNALING_PATHWAY		20	-0.288424	-0.805858	0.766701	0.963585	1	2576	tags=20%, list=13%, signal=23%
WP_CELL_DIFFERENTIATION_EXPANDED_INDEX	WP_CELL_DIFFERENTIATION_EXPANDED_INDEX		42	-0.257524	-0.805286	0.822	0.962338	1	10362	tags=55%, list=51%, signal=112%
WP_2Q11_2_COPY_NUMBER_VARIATION_SYNDROME	WP_2Q11_2_COPY_NUMBER_VARIATION_SYNDROME		32	-0.266067	-0.801944	0.824544	0.964822	1	11244	tags=59%, list=56%, signal=134%
WP_15Q25_COPY_NUMBER_VARIATION	WP_15Q25_COPY_NUMBER_VARIATION		42	-0.255352	-0.797961	0.828974	0.968079	1	13906	tags=76%, list=69%, signal=243%
WP_RAS_AND_BRADYKININ_PATHWAYS_IN_COVID_19	WP_RAS_AND_BRADYKININ_PATHWAYS_IN_COVID_19		26	-0.266124	-0.786324	0.82085	0.980325	1	3619	tags=23%, list=18%, signal=28%
WP_GENES_RELATED_TO_PRIMARY_CILIUM_DEVELOPMENT_BASED_ON_CRISPR	WP_GENES_RELATED_TO_PRIMARY_CILIUM_DEVELOPMENT_BASED_ON_CRISPR		100	-0.23252	-0.784084	0.924	0.980999	1	9277	tags=39%, list=46%, signal=72%
WP_FAMILIAL_HYPERLIPIDEMIA_TYPE_1	WP_FAMILIAL_HYPERLIPIDEMIA_TYPE_1		16	-0.286421	-0.776138	0.792058	0.988143	1	7933	tags=44%, list=39%, signal=72%
WP_HEREDITARY_LEIOMYOMATOSIS_AND_RENAL_CELL_CARCINOMA_PATHWAY	WP_HEREDITARY_LEIOMYOMATOSIS_AND_RENAL_CELL_CARCINOMA_PATHWAY		20	-0.2755	-0.774475	0.813736	0.988067	1	12506	tags=65%, list=62%, signal=170%
WP_TARGET_OF_RAPAMYCIN_SIGNALING	WP_TARGET_OF_RAPAMYCIN_SIGNALING		36	-0.252001	-0.773953	0.866332	0.986651	1	8987	tags=47%, list=44%, signal=85%
WP_SPHINGOLIPID_METABOLISM_IN_SENESCENCE	WP_SPHINGOLIPID_METABOLISM_IN_SENESCENCE		25	-0.264785	-0.773308	0.826043	0.985331	1	2009	tags=16%, list=10%, signal=18%
WP_FOLLICLE_STIMULATING_HORMONE_FSH_SIGNALING_PATHWAY	WP_FOLLICLE_STIMULATING_HORMONE_FSH_SIGNALING_PATHWAY		24	-0.264871	-0.772552	0.828396	0.984182	1	5204	tags=29%, list=26%, signal=39%
WP_OVERVIEW_OF_INTERFERONS_MEDIATED_SIGNALING_PATHWAY	WP_OVERVIEW_OF_INTERFERONS_MEDIATED_SIGNALING_PATHWAY		31	-0.251928	-0.76638	0.82912	0.98899	1	5520	tags=29%, list=27%, signal=40%
WP_UREA_CYCLE_AND_ASSOCIATED_PATHWAYS	WP_UREA_CYCLE_AND_ASSOCIATED_PATHWAYS		21	-0.265978	-0.759798	0.835729	0.993978	1	10539	tags=52%, list=52%, signal=109%
WP_HEMATOPOIETIC_STEM_CELL_GENE_REGULATION_BY_GABP_ALPHA_BETA_COMPLEX	WP_HEMATOPOIETIC_STEM_CELL_GENE_REGULATION_BY_GABP_ALPHA_BETA_COMPLEX		19	-0.26969	-0.750701	0.844075	1	1	10948	tags=63%, list=54%, signal=138%
WP_ANDROGEN_RECEPTOR_SIGNALING_PATHWAY	WP_ANDROGEN_RECEPTOR_SIGNALING_PATHWAY		83	-0.223735	-0.748985	0.94	1	1	6268	tags=29%, list=31%, signal=42%
WP_OXIDATION_BY_CYTOCHROME_P450	WP_OXIDATION_BY_CYTOCHROME_P450		59	-0.233023	-0.748813	0.910822	0.998869	1	10576	tags=49%, list=52%, signal=103%
WP_PLATELET_MEDIATED_INTERACTIONS_WITH_VASCULAR_AND_CIRCULATING_CELLS	WP_PLATELET_MEDIATED_INTERACTIONS_WITH_VASCULAR_AND_CIRCULATING_CELLS		15	-0.276246	-0.742081	0.836288	1	1	9280	tags=60%, list=46%, signal=111%
WP_MIRNA_REGULATION_OF_P53_PATHWAY_IN_PROSTATE_CANCER	WP_MIRNA_REGULATION_OF_P53_PATHWAY_IN_PROSTATE_CANCER		29	-0.244343	-0.740893	0.884073	1	1	12045	tags=69%, list=60%, signal=170%
WP_2Q21_1_COPY_NUMBER_VARIATION_SYNDROME	WP_2Q21_1_COPY_NUMBER_VARIATION_SYNDROME		16	-0.272244	-0.737992	0.847368	1	1	8027	tags=44%, list=40%, signal=72%
WP_ATM_SIGNALING_PATHWAY	WP_ATM_SIGNALING_PATHWAY		37	-0.236582	-0.729374	0.890562	1	1	2555	tags=14%, list=13%, signal=15%
WP_GLYCEROLIPIDS_AND_GLYCEROPHOSPHOLIPIDS	WP_GLYCEROLIPIDS_AND_GLYCEROPHOSPHOLIPIDS		21	-0.254043	-0.723154	0.882474	1	1	12077	tags=67%, list=60%, signal=165%
WP_PERTURBATIONS_TO_HOST_CELL_AUTOPHAGY_INDUCED_BY_SARS_COV_2_PROTEINS	WP_PERTURBATIONS_TO_HOST_CELL_AUTOPHAGY_INDUCED_BY_SARS_COV_2_PROTEINS		16	-0.265104	-0.722905	0.856389	1	1	1047	tags=13%, list=5%, signal=13%
WP_DNA_REPLICATION	WP_DNA_REPLICATION		39	-0.231204	-0.716246	0.89669	1	1	5002	tags=21%, list=25%, signal=27%
WP_GLYCOSYLATION_AND_RELATED_CONGENITAL_DEFECTS	WP_GLYCOSYLATION_AND_RELATED_CONGENITAL_DEFECTS		22	-0.246982	-0.713918	0.882892	1	1	7365	tags=32%, list=36%, signal=50%
WP_DEGRADATION_PATHWAY_OF_SPHINGOLIPIDS_INCLUDING_DISEASES	WP_DEGRADATION_PATHWAY_OF_SPHINGOLIPIDS_INCLUDING_DISEASES		15	-0.265798	-0.708066	0.892291	1	1	7990	tags=47%, list=40%, signal=77%
WP_BASE_EXCISION_REPAIR	WP_BASE_EXCISION_REPAIR		28	-0.23377	-0.703231	0.899288	1	1	7533	tags=32%, list=37%, signal=51%
WP_DNA_REPAIR_PATHWAYS_FULL_NETWORK	WP_DNA_REPAIR_PATHWAYS_FULL_NETWORK		112	-0.205125	-0.701283	0.984	1	1	7983	tags=31%, list=39%, signal=51%
WP_COMPLEMENT_SYSTEM	WP_COMPLEMENT_SYSTEM		76	-0.210452	-0.700237	0.956	1	1	9801	tags=50%, list=48%, signal=97%
WP_1P36_COPY_NUMBER_VARIATION_SYNDROME	WP_1P36_COPY_NUMBER_VARIATION_SYNDROME		91	-0.20926	-0.699719	0.970971	1	1	8244	tags=35%, list=41%, signal=59%
WP_THYMIC_STROMAL_LYMPHOPOIETIN_TSLP_SIGNALING_PATHWAY	WP_THYMIC_STROMAL_LYMPHOPOIETIN_TSLP_SIGNALING_PATHWAY		40	-0.226289	-0.697807	0.933668	1	1	11532	tags=58%, list=57%, signal=134%
WP_SARS_COV_2_INNATE_IMMUNITY_EVASION_AND_CELL_SPECIFIC_IMMUNE_RESPONSE	WP_SARS_COV_2_INNATE_IMMUNITY_EVASION_AND_CELL_SPECIFIC_IMMUNE_RESPONSE		57	-0.214028	-0.696236	0.955	1	1	10533	tags=49%, list=52%, signal=102%
WP_DNA_IR_DOUBLE_STRAND_BREAKS_AND_CELLULAR_RESPONSE_VIA_ATM	WP_DNA_IR_DOUBLE_STRAND_BREAKS_AND_CELLULAR_RESPONSE_VIA_ATM		52	-0.21727	-0.695709	0.930931	1	1	959	tags=8%, list=5%, signal=8%
WP_PYRIMIDINE_METABOLISM_AND_RELATED_DISEASES	WP_PYRIMIDINE_METABOLISM_AND_RELATED_DISEASES		20	-0.246593	-0.692532	0.891059	1	1	5610	tags=25%, list=28%, signal=35%
WP_METABOLIC_REPROGRAMMING_IN_PANCREATIC_CANCER	WP_METABOLIC_REPROGRAMMING_IN_PANCREATIC_CANCER		42	-0.222109	-0.688775	0.933934	1	1	11604	tags=57%, list=57%, signal=134%
WP_BLOOD_CLOTTING_CASCADE	WP_BLOOD_CLOTTING_CASCADE		20	-0.244101	-0.688349	0.878726	1	1	3691	tags=25%, list=18%, signal=31%
WP_NUCLEOTIDE_BINDING_OLIGOMERIZATION_DOMAIN_NOD_PATHWAY	WP_NUCLEOTIDE_BINDING_OLIGOMERIZATION_DOMAIN_NOD_PATHWAY		31	-0.228203	-0.685175	0.925253	1	1	8845	tags=48%, list=44%, signal=86%
WP_WARBURG_EFFECT_MODULATED_BY_DEUBIQUITINATING_ENZYMES_AND_THEIR_SUBSTRATES	WP_WARBURG_EFFECT_MODULATED_BY_DEUBIQUITINATING_ENZYMES_AND_THEIR_SUBSTRATES		26	-0.23611	-0.685047	0.922921	1	1	5357	tags=27%, list=26%, signal=37%
WP_16P11_2_PROXIMAL_DELETION_SYNDROME	WP_16P11_2_PROXIMAL_DELETION_SYNDROME		71	-0.207258	-0.683969	0.96	1	1	8128	tags=31%, list=40%, signal=52%
WP_1Q21_1_COPY_NUMBER_VARIATION_SYNDROME	WP_1Q21_1_COPY_NUMBER_VARIATION_SYNDROME		27	-0.228497	-0.677164	0.906314	1	1	12506	tags=63%, list=62%, signal=165%
WP_GLYCOSAMINOGLYCAN_DEGRADATION	WP_GLYCOSAMINOGLYCAN_DEGRADATION		15	-0.253503	-0.674855	0.89297	1	1	7990	tags=40%, list=40%, signal=66%
WP_INTERACTIONS_OF_NATURAL_KILLER_CELLS_IN_PANCREATIC_CANCER	WP_INTERACTIONS_OF_NATURAL_KILLER_CELLS_IN_PANCREATIC_CANCER		24	-0.231958	-0.667786	0.920121	1	1	10001	tags=50%, list=49%, signal=99%
WP_DNA_IR_DAMAGE_AND_CELLULAR_RESPONSE_VIA_ATR	WP_DNA_IR_DAMAGE_AND_CELLULAR_RESPONSE_VIA_ATR		77	-0.201353	-0.666043	0.976954	1	1	4265	tags=14%, list=21%, signal=18%
WP_NUCLEOTIDE_EXCISION_REPAIR	WP_NUCLEOTIDE_EXCISION_REPAIR		43	-0.212853	-0.657643	0.945892	1	1	3381	tags=16%, list=17%, signal=20%
WP_JAK_STAT_SIGNALING_IN_THE_REGULATION_OF_BETA_CELLS	WP_JAK_STAT_SIGNALING_IN_THE_REGULATION_OF_BETA_CELLS		34	-0.214536	-0.649084	0.949648	1	1	5391	tags=24%, list=27%, signal=32%
WP_CHOLESTEROL_METABOLISM_WITH_BLOCH_AND_KANDUTSCH_RUSSELL_PATHWAYS	WP_CHOLESTEROL_METABOLISM_WITH_BLOCH_AND_KANDUTSCH_RUSSELL_PATHWAYS		47	-0.20241	-0.646966	0.953908	1	1	14641	tags=74%, list=72%, signal=269%
WP_PHOTODYNAMIC_THERAPY_INDUCED_UNFOLDED_PROTEIN_RESPONSE	WP_PHOTODYNAMIC_THERAPY_INDUCED_UNFOLDED_PROTEIN_RESPONSE		24	-0.223552	-0.646442	0.933606	1	1	3562	tags=17%, list=18%, signal=20%
WP_IL6_SIGNALING_PATHWAY	WP_IL6_SIGNALING_PATHWAY		42	-0.207479	-0.646285	0.950902	1	1	10674	tags=50%, list=53%, signal=106%
WP_CHOLESTEROL_BIOSYNTHESIS_PATHWAY_IN_HEPATOCYTES	WP_CHOLESTEROL_BIOSYNTHESIS_PATHWAY_IN_HEPATOCYTES		42	-0.204147	-0.642659	0.960804	1	1	14641	tags=76%, list=72%, signal=276%
WP_NONALCOHOLIC_FATTY_LIVER_DISEASE	WP_NONALCOHOLIC_FATTY_LIVER_DISEASE		136	-0.186522	-0.642573	0.994	1	1	9853	tags=40%, list=49%, signal=77%
WP_P38_MAPK_SIGNALING_PATHWAY	WP_P38_MAPK_SIGNALING_PATHWAY		33	-0.203983	-0.619153	0.954545	1	1	9280	tags=42%, list=46%, signal=78%
WP_IL_5_SIGNALING_PATHWAY	WP_IL_5_SIGNALING_PATHWAY		36	-0.198227	-0.613228	0.95569	1	1	6260	tags=28%, list=31%, signal=40%
WP_MRNA_PROCESSING	WP_MRNA_PROCESSING		117	-0.179155	-0.609758	0.997	1	1	5374	tags=20%, list=27%, signal=27%
WP_IL_4_SIGNALING_PATHWAY	WP_IL_4_SIGNALING_PATHWAY		50	-0.191257	-0.609729	0.978979	1	1	8691	tags=40%, list=43%, signal=70%
WP_UNFOLDED_PROTEIN_RESPONSE	WP_UNFOLDED_PROTEIN_RESPONSE		23	-0.211836	-0.609642	0.947906	1	1	12491	tags=57%, list=62%, signal=148%
WP_AIRWAY_SMOOTH_MUSCLE_CELL_CONTRACTION	WP_AIRWAY_SMOOTH_MUSCLE_CELL_CONTRACTION		16	-0.219056	-0.601209	0.947589	1	1	12166	tags=63%, list=60%, signal=157%
WP_MTHFR_DEFICIENCY	WP_MTHFR_DEFICIENCY		23	-0.206162	-0.599341	0.956212	1	1	12218	tags=65%, list=60%, signal=165%
WP_SARS_CORONAVIRUS_AND_INNATE_IMMUNITY	WP_SARS_CORONAVIRUS_AND_INNATE_IMMUNITY		26	-0.204128	-0.599127	0.962283	1	1	7900	tags=38%, list=39%, signal=63%
WP_COHESIN_COMPLEX_CORNELIA_DE_LANGE_SYNDROME	WP_COHESIN_COMPLEX_CORNELIA_DE_LANGE_SYNDROME		33	-0.196624	-0.592821	0.965795	1	1	13845	tags=76%, list=68%, signal=240%
WP_TRANSLATION_FACTORS	WP_TRANSLATION_FACTORS		46	-0.186158	-0.590836	0.983984	1	1	6753	tags=24%, list=33%, signal=36%
WP_COMPLEMENT_ACTIVATION	WP_COMPLEMENT_ACTIVATION		16	-0.211539	-0.574696	0.960251	1	1	11872	tags=69%, list=59%, signal=166%
WP_IL_9_SIGNALING_PATHWAY	WP_IL_9_SIGNALING_PATHWAY		16	-0.210091	-0.571806	0.971368	1	1	11329	tags=50%, list=56%, signal=114%
WP_FAMILIAL_HYPERLIPIDEMIA_TYPE_2	WP_FAMILIAL_HYPERLIPIDEMIA_TYPE_2		15	-0.211515	-0.567458	0.951579	1	1	11726	tags=60%, list=58%, signal=143%
WP_17Q12_COPY_NUMBER_VARIATION_SYNDROME	WP_17Q12_COPY_NUMBER_VARIATION_SYNDROME		78	-0.165318	-0.551485	0.998	1	1	2924	tags=12%, list=14%, signal=13%
WP_ENDOPLASMIC_RETICULUM_STRESS_RESPONSE_IN_CORONAVIRUS_INFECTION	WP_ENDOPLASMIC_RETICULUM_STRESS_RESPONSE_IN_CORONAVIRUS_INFECTION		46	-0.174205	-0.546759	0.982966	1	1	12167	tags=52%, list=60%, signal=131%
WP_TAMOXIFEN_METABOLISM	WP_TAMOXIFEN_METABOLISM		19	-0.194422	-0.543447	0.977155	1	1	11405	tags=58%, list=56%, signal=133%
WP_FATTY_ACID_BETA_OXIDATION	WP_FATTY_ACID_BETA_OXIDATION		33	-0.174346	-0.533328	0.984894	1	1	6326	tags=30%, list=31%, signal=44%
WP_OXIDATIVE_PHOSPHORYLATION	WP_OXIDATIVE_PHOSPHORYLATION		45	-0.168533	-0.528987	0.98494	1	1	1244	tags=7%, list=6%, signal=7%
WP_PRO_SURVIVAL_SIGNALING_OF_NEUROPROTECTIN_D1	WP_PRO_SURVIVAL_SIGNALING_OF_NEUROPROTECTIN_D1		15	-0.192952	-0.527501	0.974468	1	1	9281	tags=47%, list=46%, signal=86%
WP_DNA_MISMATCH_REPAIR	WP_DNA_MISMATCH_REPAIR		22	-0.180256	-0.519805	0.977296	1	1	240	tags=5%, list=1%, signal=5%
WP_INHIBITION_OF_EXOSOME_BIOGENESIS_AND_SECRETION_BY_MANUMYCIN_A_IN_CRPC_CELLS	WP_INHIBITION_OF_EXOSOME_BIOGENESIS_AND_SECRETION_BY_MANUMYCIN_A_IN_CRPC_CELLS		17	-0.189186	-0.514333	0.9875	1	1	600	tags=6%, list=3%, signal=6%
WP_ENTEROCYTE_CHOLESTEROL_METABOLISM	WP_ENTEROCYTE_CHOLESTEROL_METABOLISM		35	-0.163295	-0.497468	0.991952	1	1	14548	tags=69%, list=72%, signal=244%
WP_CORI_CYCLE	WP_CORI_CYCLE		17	-0.178535	-0.486602	0.989451	1	1	786	tags=6%, list=4%, signal=6%
WP_NUCLEOTIDE_EXCISION_REPAIR_IN_XERODERMA_PIGMENTOSUM	WP_NUCLEOTIDE_EXCISION_REPAIR_IN_XERODERMA_PIGMENTOSUM		68	-0.14555	-0.475955	1	1	1	3556	tags=13%, list=18%, signal=16%
WP_16P11_2_DISTAL_DELETION_SYNDROME	WP_16P11_2_DISTAL_DELETION_SYNDROME		31	-0.15286	-0.462569	0.992929	1	1	9306	tags=39%, list=46%, signal=72%
WP_IL_2_SIGNALING_PATHWAY	WP_IL_2_SIGNALING_PATHWAY		37	-0.149448	-0.45959	0.996982	0.999647	1	8691	tags=30%, list=43%, signal=52%
WP_EUKARYOTIC_TRANSCRIPTION_INITIATION	WP_EUKARYOTIC_TRANSCRIPTION_INITIATION		38	-0.144227	-0.447151	0.993964	0.998735	1	13222	tags=55%, list=65%, signal=159%
WP_MITOCHONDRIAL_COMPLEX_IV_ASSEMBLY	WP_MITOCHONDRIAL_COMPLEX_IV_ASSEMBLY		28	-0.149149	-0.438367	0.99696	0.997475	1	10993	tags=39%, list=54%, signal=86%
WP_CYTOSOLIC_DNA_SENSING_PATHWAY	WP_CYTOSOLIC_DNA_SENSING_PATHWAY		59	-0.137199	-0.437233	1	0.995753	1	8947	tags=36%, list=44%, signal=64%
WP_INTEGRATED_CANCER_PATHWAY	WP_INTEGRATED_CANCER_PATHWAY		41	-0.132602	-0.409434	0.996988	0.995182	1	13182	tags=61%, list=65%, signal=175%
GOBP_VOCALIZATION_BEHAVIOR	GOBP_VOCALIZATION_BEHAVIOR	Details ...	18	-0.705336	-1.9353	0	0.0105725	0.052	2321	tags=61%, list=11%, signal=69%
GOBP_REGULATION_OF_STEROID_HORMONE_BIOSYNTHETIC_PROCESS	GOBP_REGULATION_OF_STEROID_HORMONE_BIOSYNTHETIC_PROCESS	Details ...	15	-0.714367	-1.92654	0.00104712	0.00947638	0.056	947	tags=47%, list=5%, signal=49%
GOBP_CHONDROITIN_SULFATE_PROTEOGLYCAN_METABOLIC_PROCESS	GOBP_CHONDROITIN_SULFATE_PROTEOGLYCAN_METABOLIC_PROCESS	Details ...	31	-0.629687	-1.91249	0	0.0108307	0.071	4664	tags=61%, list=23%, signal=80%
GOBP_CHONDROITIN_SULFATE_PROTEOGLYCAN_BIOSYNTHETIC_PROCESS	GOBP_CHONDROITIN_SULFATE_PROTEOGLYCAN_BIOSYNTHETIC_PROCESS	Details ...	23	-0.658142	-1.89305	0	0.0142166	0.109	4148	tags=65%, list=21%, signal=82%
GOBP_CHONDROITIN_SULFATE_METABOLIC_PROCESS	GOBP_CHONDROITIN_SULFATE_METABOLIC_PROCESS	Details ...	26	-0.640283	-1.88754	0	0.0146331	0.126	4664	tags=62%, list=23%, signal=80%
GOBP_CHONDROITIN_SULFATE_BIOSYNTHETIC_PROCESS	GOBP_CHONDROITIN_SULFATE_BIOSYNTHETIC_PROCESS	Details ...	18	-0.672901	-1.87391	0	0.0164629	0.154	4148	tags=67%, list=21%, signal=84%
GOBP_CHEMOKINE_C_X_C_MOTIF_LIGAND_2_PRODUCTION	GOBP_CHEMOKINE_C_X_C_MOTIF_LIGAND_2_PRODUCTION	Details ...	20	-0.656974	-1.86199	0.00102881	0.0186836	0.187	2050	tags=40%, list=10%, signal=44%
GOBP_IONOTROPIC_GLUTAMATE_RECEPTOR_SIGNALING_PATHWAY	GOBP_IONOTROPIC_GLUTAMATE_RECEPTOR_SIGNALING_PATHWAY	Details ...	24	-0.617793	-1.82207	0.00101833	0.0319236	0.317	3025	tags=54%, list=15%, signal=64%
GOBP_REGULATION_OF_POSITIVE_CHEMOTAXIS	GOBP_REGULATION_OF_POSITIVE_CHEMOTAXIS	Details ...	23	-0.630184	-1.81093	0.00102145	0.0359125	0.374	6329	tags=74%, list=31%, signal=107%
GOBP_GLOMERULAR_EPITHELIUM_DEVELOPMENT	GOBP_GLOMERULAR_EPITHELIUM_DEVELOPMENT	Details ...	21	-0.637485	-1.80479	0	0.0381206	0.417	5924	tags=71%, list=29%, signal=101%
GOBP_NEGATIVE_REGULATION_OF_FIBROBLAST_GROWTH_FACTOR_RECEPTOR_SIGNALING_PATHWAY	GOBP_NEGATIVE_REGULATION_OF_FIBROBLAST_GROWTH_FACTOR_RECEPTOR_SIGNALING_PATHWAY	Details ...	20	-0.63869	-1.80278	0.00102987	0.0363771	0.424	3594	tags=65%, list=18%, signal=79%
GOBP_GLOMERULAR_EPITHELIAL_CELL_DIFFERENTIATION	GOBP_GLOMERULAR_EPITHELIAL_CELL_DIFFERENTIATION	Details ...	18	-0.652725	-1.80253	0	0.0342283	0.425	5924	tags=72%, list=29%, signal=102%
GOBP_REGULATION_OF_ODONTOGENESIS	GOBP_REGULATION_OF_ODONTOGENESIS	Details ...	18	-0.648284	-1.80068	0	0.0332713	0.433	5382	tags=78%, list=27%, signal=106%
GOBP_REGULATION_OF_FIBROBLAST_GROWTH_FACTOR_RECEPTOR_SIGNALING_PATHWAY	GOBP_REGULATION_OF_FIBROBLAST_GROWTH_FACTOR_RECEPTOR_SIGNALING_PATHWAY	Details ...	34	-0.578797	-1.79376	0	0.0341947	0.459	6044	tags=74%, list=30%, signal=105%
GOBP_FOREBRAIN_REGIONALIZATION	GOBP_FOREBRAIN_REGIONALIZATION	Details ...	24	-0.621058	-1.78551	0	0.0375924	0.502	5382	tags=67%, list=27%, signal=91%
GOBP_NEUROMUSCULAR_PROCESS_CONTROLLING_BALANCE	GOBP_NEUROMUSCULAR_PROCESS_CONTROLLING_BALANCE	Details ...	49	-0.560938	-1.78138	0	0.0379579	0.523	4169	tags=55%, list=21%, signal=69%
GOBP_CRANIOFACIAL_SUTURE_MORPHOGENESIS	GOBP_CRANIOFACIAL_SUTURE_MORPHOGENESIS	Details ...	18	-0.642385	-1.77684	0.00104058	0.0388108	0.543	2321	tags=50%, list=11%, signal=56%
GOBP_SECONDARY_PALATE_DEVELOPMENT	GOBP_SECONDARY_PALATE_DEVELOPMENT	Details ...	26	-0.59983	-1.77542	0.00102041	0.0378625	0.555	5245	tags=69%, list=26%, signal=93%
GOBP_CHONDROCYTE_DEVELOPMENT	GOBP_CHONDROCYTE_DEVELOPMENT	Details ...	29	-0.593428	-1.76301	0	0.0435455	0.628	4860	tags=66%, list=24%, signal=86%
GOBP_POSITIVE_REGULATION_OF_CARTILAGE_DEVELOPMENT	GOBP_POSITIVE_REGULATION_OF_CARTILAGE_DEVELOPMENT	Details ...	31	-0.585256	-1.74678	0	0.0540755	0.742	5471	tags=71%, list=27%, signal=97%
GOBP_POSITIVE_REGULATION_OF_BMP_SIGNALING_PATHWAY	GOBP_POSITIVE_REGULATION_OF_BMP_SIGNALING_PATHWAY		38	-0.557785	-1.73816	0	0.0596533	0.79	5363	tags=61%, list=27%, signal=82%
GOBP_REGULATION_OF_SYNAPSE_MATURATION	GOBP_REGULATION_OF_SYNAPSE_MATURATION		19	-0.616912	-1.73129	0.00102881	0.063228	0.818	4430	tags=53%, list=22%, signal=67%
GOBP_BRANCH_ELONGATION_OF_AN_EPITHELIUM	GOBP_BRANCH_ELONGATION_OF_AN_EPITHELIUM		18	-0.626689	-1.72585	0.00104712	0.0657631	0.844	3335	tags=50%, list=16%, signal=60%
GOBP_PROTEOGLYCAN_BIOSYNTHETIC_PROCESS	GOBP_PROTEOGLYCAN_BIOSYNTHETIC_PROCESS		62	-0.526819	-1.707	0	0.0833275	0.908	4211	tags=48%, list=21%, signal=61%
GOBP_OLFACTORY_LOBE_DEVELOPMENT	GOBP_OLFACTORY_LOBE_DEVELOPMENT		39	-0.543699	-1.69403	0	0.09858	0.948	3031	tags=46%, list=15%, signal=54%
GOBP_VASCULAR_ENDOTHELIAL_GROWTH_FACTOR_SIGNALING_PATHWAY	GOBP_VASCULAR_ENDOTHELIAL_GROWTH_FACTOR_SIGNALING_PATHWAY		43	-0.542018	-1.68922	0	0.101511	0.956	5289	tags=60%, list=26%, signal=82%
GOBP_CAMERA_TYPE_EYE_PHOTORECEPTOR_CELL_DIFFERENTIATION	GOBP_CAMERA_TYPE_EYE_PHOTORECEPTOR_CELL_DIFFERENTIATION		27	-0.563566	-1.68222	0.00202224	0.107826	0.965	3611	tags=56%, list=18%, signal=68%
GOBP_SYNAPTIC_VESICLE_CLUSTERING	GOBP_SYNAPTIC_VESICLE_CLUSTERING		15	-0.629444	-1.6795	0.00104822	0.108321	0.968	5805	tags=73%, list=29%, signal=103%
GOBP_EPITHELIAL_CELL_DIFFERENTIATION_INVOLVED_IN_KIDNEY_DEVELOPMENT	GOBP_EPITHELIAL_CELL_DIFFERENTIATION_INVOLVED_IN_KIDNEY_DEVELOPMENT		42	-0.54016	-1.67809	0	0.106762	0.971	6273	tags=67%, list=31%, signal=96%
GOBP_MESENCHYMAL_CELL_APOPTOTIC_PROCESS	GOBP_MESENCHYMAL_CELL_APOPTOTIC_PROCESS		15	-0.63087	-1.67495	0.00213447	0.107963	0.976	3964	tags=60%, list=20%, signal=75%
GOBP_POSITIVE_REGULATION_OF_CHONDROCYTE_DIFFERENTIATION	GOBP_POSITIVE_REGULATION_OF_CHONDROCYTE_DIFFERENTIATION		19	-0.588807	-1.66858	0.00520291	0.114938	0.984	6231	tags=79%, list=31%, signal=114%
GOBP_AXIS_ELONGATION	GOBP_AXIS_ELONGATION		27	-0.560345	-1.66756	0.00202429	0.113574	0.984	3672	tags=44%, list=18%, signal=54%
GOBP_NITRIC_OXIDE_SYNTHASE_BIOSYNTHETIC_PROCESS	GOBP_NITRIC_OXIDE_SYNTHASE_BIOSYNTHETIC_PROCESS		18	-0.596008	-1.66752	0.00103413	0.110532	0.984	5607	tags=67%, list=28%, signal=92%
GOBP_POSITIVE_REGULATION_BY_HOST_OF_VIRAL_PROCESS	GOBP_POSITIVE_REGULATION_BY_HOST_OF_VIRAL_PROCESS		21	-0.585516	-1.66244	0.00103093	0.115316	0.989	3972	tags=48%, list=20%, signal=59%
GOBP_CHONDROCYTE_PROLIFERATION	GOBP_CHONDROCYTE_PROLIFERATION		23	-0.578246	-1.661	0.00306122	0.114789	0.991	5797	tags=70%, list=29%, signal=97%
GOBP_HEPARAN_SULFATE_PROTEOGLYCAN_BIOSYNTHETIC_PROCESS	GOBP_HEPARAN_SULFATE_PROTEOGLYCAN_BIOSYNTHETIC_PROCESS		32	-0.556301	-1.66098	0	0.111969	0.991	3153	tags=44%, list=16%, signal=52%
GOBP_FOREBRAIN_NEURON_DEVELOPMENT	GOBP_FOREBRAIN_NEURON_DEVELOPMENT		24	-0.563981	-1.65383	0	0.121063	0.996	5382	tags=63%, list=27%, signal=85%
GOBP_CALCIUM_ION_TRANSMEMBRANE_TRANSPORT_VIA_HIGH_VOLTAGE_GATED_CALCIUM_CHANNEL	GOBP_CALCIUM_ION_TRANSMEMBRANE_TRANSPORT_VIA_HIGH_VOLTAGE_GATED_CALCIUM_CHANNEL		18	-0.602402	-1.65293	0.00518135	0.119724	0.996	3826	tags=61%, list=19%, signal=75%
GOBP_MIDDLE_EAR_MORPHOGENESIS	GOBP_MIDDLE_EAR_MORPHOGENESIS		18	-0.593591	-1.65143	0.00622407	0.118888	0.996	6411	tags=67%, list=32%, signal=98%
GOBP_NOSE_DEVELOPMENT	GOBP_NOSE_DEVELOPMENT		15	-0.616332	-1.64917	0.00210305	0.119904	0.997	2321	tags=47%, list=11%, signal=53%
GOBP_SEMAPHORIN_PLEXIN_SIGNALING_PATHWAY	GOBP_SEMAPHORIN_PLEXIN_SIGNALING_PATHWAY		42	-0.527044	-1.64889	0	0.117616	0.997	6484	tags=69%, list=32%, signal=101%
GOBP_POSITIVE_REGULATION_OF_VASCULAR_ASSOCIATED_SMOOTH_MUSCLE_CELL_MIGRATION	GOBP_POSITIVE_REGULATION_OF_VASCULAR_ASSOCIATED_SMOOTH_MUSCLE_CELL_MIGRATION		21	-0.579476	-1.64659	0.00207254	0.118398	0.997	5663	tags=67%, list=28%, signal=93%
GOBP_SEGMENTATION	GOBP_SEGMENTATION		98	-0.486625	-1.6432	0	0.121461	0.998	3738	tags=41%, list=18%, signal=50%
GOBP_SYNAPSE_MATURATION	GOBP_SYNAPSE_MATURATION		33	-0.532944	-1.63676	0.00303337	0.130091	0.999	4430	tags=45%, list=22%, signal=58%
GOBP_HISTONE_DEACETYLATION	GOBP_HISTONE_DEACETYLATION		22	-0.570754	-1.63609	0.00411523	0.128576	0.999	1189	tags=23%, list=6%, signal=24%
GOBP_RESPONSE_TO_GONADOTROPIN	GOBP_RESPONSE_TO_GONADOTROPIN		26	-0.550719	-1.63481	0.00406091	0.127979	0.999	5017	tags=58%, list=25%, signal=77%
GOBP_METANEPHROS_DEVELOPMENT	GOBP_METANEPHROS_DEVELOPMENT		90	-0.490471	-1.63479	0	0.12547	0.999	6273	tags=59%, list=31%, signal=85%
GOBP_METANEPHRIC_GLOMERULUS_DEVELOPMENT	GOBP_METANEPHRIC_GLOMERULUS_DEVELOPMENT		15	-0.60667	-1.63094	0.00424178	0.129983	1	5663	tags=73%, list=28%, signal=102%
GOBP_POSITIVE_REGULATION_OF_POTASSIUM_ION_TRANSMEMBRANE_TRANSPORTER_ACTIVITY	GOBP_POSITIVE_REGULATION_OF_POTASSIUM_ION_TRANSMEMBRANE_TRANSPORTER_ACTIVITY		19	-0.582337	-1.62823	0.00409836	0.132235	1	4070	tags=47%, list=20%, signal=59%
GOBP_POSITIVE_REGULATION_OF_LONG_TERM_SYNAPTIC_POTENTIATION	GOBP_POSITIVE_REGULATION_OF_LONG_TERM_SYNAPTIC_POTENTIATION		22	-0.556415	-1.6269	0.004111	0.132224	1	7221	tags=77%, list=36%, signal=120%
GOBP_REGULATION_OF_OSTEOCLAST_DIFFERENTIATION	GOBP_REGULATION_OF_OSTEOCLAST_DIFFERENTIATION		62	-0.500555	-1.62493	0	0.133701	1	6925	tags=65%, list=34%, signal=98%
GOBP_PHOTORECEPTOR_CELL_DIFFERENTIATION	GOBP_PHOTORECEPTOR_CELL_DIFFERENTIATION		60	-0.496368	-1.62483	0.001	0.131474	1	8617	tags=78%, list=43%, signal=136%
GOBP_REGULATION_OF_SYNAPTIC_TRANSMISSION_GABAERGIC	GOBP_REGULATION_OF_SYNAPTIC_TRANSMISSION_GABAERGIC		32	-0.538713	-1.62163	0	0.134891	1	7252	tags=72%, list=36%, signal=112%
GOBP_ENDOSOME_TO_LYSOSOME_TRANSPORT_VIA_MULTIVESICULAR_BODY_SORTING_PATHWAY	GOBP_ENDOSOME_TO_LYSOSOME_TRANSPORT_VIA_MULTIVESICULAR_BODY_SORTING_PATHWAY		16	-0.601757	-1.62086	0.0085197	0.133924	1	2337	tags=38%, list=12%, signal=42%
GOBP_CAMERA_TYPE_EYE_MORPHOGENESIS	GOBP_CAMERA_TYPE_EYE_MORPHOGENESIS		130	-0.473231	-1.62058	0	0.132229	1	8617	tags=73%, list=43%, signal=127%
GOBP_POSITIVE_REGULATION_OF_ALCOHOL_BIOSYNTHETIC_PROCESS	GOBP_POSITIVE_REGULATION_OF_ALCOHOL_BIOSYNTHETIC_PROCESS		26	-0.541852	-1.62013	0.0060423	0.13074	1	3489	tags=42%, list=17%, signal=51%
GOBP_OSTEOCLAST_DIFFERENTIATION	GOBP_OSTEOCLAST_DIFFERENTIATION		98	-0.48239	-1.61523	0	0.137395	1	7104	tags=63%, list=35%, signal=97%
GOBP_RETINA_MORPHOGENESIS_IN_CAMERA_TYPE_EYE	GOBP_RETINA_MORPHOGENESIS_IN_CAMERA_TYPE_EYE		62	-0.49961	-1.61493	0	0.135742	1	8617	tags=77%, list=43%, signal=134%
GOBP_REPLICATIVE_SENESCENCE	GOBP_REPLICATIVE_SENESCENCE		16	-0.593248	-1.61348	0.00316456	0.136121	1	3055	tags=38%, list=15%, signal=44%
GOBP_RENAL_FILTRATION	GOBP_RENAL_FILTRATION		22	-0.568212	-1.61252	0.00410256	0.135833	1	7617	tags=86%, list=38%, signal=138%
GOBP_GASTRULATION_WITH_MOUTH_FORMING_SECOND	GOBP_GASTRULATION_WITH_MOUTH_FORMING_SECOND		26	-0.542557	-1.6117	0.00204082	0.135309	1	5365	tags=58%, list=27%, signal=78%
GOBP_REGULATION_OF_SECONDARY_METABOLIC_PROCESS	GOBP_REGULATION_OF_SECONDARY_METABOLIC_PROCESS		16	-0.590301	-1.61014	0.00939457	0.135752	1	6576	tags=63%, list=33%, signal=93%
GOBP_CENTRAL_NERVOUS_SYSTEM_NEURON_DEVELOPMENT	GOBP_CENTRAL_NERVOUS_SYSTEM_NEURON_DEVELOPMENT		86	-0.483006	-1.60922	0	0.135661	1	4732	tags=47%, list=23%, signal=60%
GOBP_NEURON_PROJECTION_EXTENSION_INVOLVED_IN_NEURON_PROJECTION_GUIDANCE	GOBP_NEURON_PROJECTION_EXTENSION_INVOLVED_IN_NEURON_PROJECTION_GUIDANCE		35	-0.525117	-1.6087	0.00100806	0.134605	1	6926	tags=69%, list=34%, signal=104%
GOBP_SEGMENT_SPECIFICATION	GOBP_SEGMENT_SPECIFICATION		15	-0.610035	-1.60766	0.00419287	0.134461	1	3738	tags=47%, list=18%, signal=57%
GOBP_POSITIVE_REGULATION_OF_PROTEIN_AUTOPHOSPHORYLATION	GOBP_POSITIVE_REGULATION_OF_PROTEIN_AUTOPHOSPHORYLATION		24	-0.549044	-1.60765	0	0.132541	1	7078	tags=67%, list=35%, signal=102%
GOBP_PROTEOGLYCAN_METABOLIC_PROCESS	GOBP_PROTEOGLYCAN_METABOLIC_PROCESS		85	-0.483038	-1.60725	0.001	0.131334	1	4211	tags=45%, list=21%, signal=56%
GOBP_CELL_DIFFERENTIATION_INVOLVED_IN_KIDNEY_DEVELOPMENT	GOBP_CELL_DIFFERENTIATION_INVOLVED_IN_KIDNEY_DEVELOPMENT		52	-0.504389	-1.60612	0	0.131477	1	6273	tags=63%, list=31%, signal=92%
GOBP_REGULATION_OF_CARDIAC_MUSCLE_CELL_ACTION_POTENTIAL	GOBP_REGULATION_OF_CARDIAC_MUSCLE_CELL_ACTION_POTENTIAL		29	-0.53842	-1.6056	0.00504541	0.130537	1	5802	tags=59%, list=29%, signal=82%
GOBP_DETECTION_OF_TEMPERATURE_STIMULUS	GOBP_DETECTION_OF_TEMPERATURE_STIMULUS		22	-0.561948	-1.60491	0.00720906	0.129932	1	6084	tags=64%, list=30%, signal=91%
GOBP_PHOTORECEPTOR_CELL_DEVELOPMENT	GOBP_PHOTORECEPTOR_CELL_DEVELOPMENT		46	-0.506914	-1.60413	0	0.12929	1	7857	tags=74%, list=39%, signal=121%
GOBP_SULFATION	GOBP_SULFATION		21	-0.564218	-1.60347	0.00823893	0.128652	1	3760	tags=48%, list=19%, signal=58%
GOBP_MAINTENANCE_OF_SYNAPSE_STRUCTURE	GOBP_MAINTENANCE_OF_SYNAPSE_STRUCTURE		25	-0.551968	-1.60287	0.00612245	0.128095	1	6937	tags=64%, list=34%, signal=97%
GOBP_NEURON_FATE_SPECIFICATION	GOBP_NEURON_FATE_SPECIFICATION		34	-0.530404	-1.60143	0	0.128844	1	5651	tags=59%, list=28%, signal=82%
GOBP_PROGRAMMED_CELL_DEATH_IN_RESPONSE_TO_REACTIVE_OXYGEN_SPECIES	GOBP_PROGRAMMED_CELL_DEATH_IN_RESPONSE_TO_REACTIVE_OXYGEN_SPECIES		15	-0.598742	-1.60047	0.00851064	0.128843	1	3526	tags=47%, list=17%, signal=56%
GOBP_REGULATION_OF_PROTEIN_KINASE_A_SIGNALING	GOBP_REGULATION_OF_PROTEIN_KINASE_A_SIGNALING		17	-0.582385	-1.59918	0.0113285	0.129265	1	4703	tags=53%, list=23%, signal=69%
GOBP_STRIATUM_DEVELOPMENT	GOBP_STRIATUM_DEVELOPMENT		22	-0.553418	-1.59858	0.00408998	0.128568	1	3346	tags=45%, list=17%, signal=54%
GOBP_POSITIVE_REGULATION_OF_POTASSIUM_ION_TRANSPORT	GOBP_POSITIVE_REGULATION_OF_POTASSIUM_ION_TRANSPORT		42	-0.507248	-1.59825	0.00100301	0.127487	1	4653	tags=50%, list=23%, signal=65%
GOBP_KIDNEY_EPITHELIUM_DEVELOPMENT	GOBP_KIDNEY_EPITHELIUM_DEVELOPMENT		143	-0.464838	-1.59818	0	0.126083	1	6359	tags=57%, list=31%, signal=83%
GOBP_NEGATIVE_REGULATION_OF_AXON_EXTENSION_INVOLVED_IN_AXON_GUIDANCE	GOBP_NEGATIVE_REGULATION_OF_AXON_EXTENSION_INVOLVED_IN_AXON_GUIDANCE		27	-0.535333	-1.59548	0.00202634	0.128834	1	6926	tags=70%, list=34%, signal=107%
GOBP_NEPHRON_DEVELOPMENT	GOBP_NEPHRON_DEVELOPMENT		145	-0.46134	-1.59479	0	0.128527	1	6359	tags=56%, list=31%, signal=81%
GOBP_RETROGRADE_AXONAL_TRANSPORT	GOBP_RETROGRADE_AXONAL_TRANSPORT		21	-0.562191	-1.59449	0.00918367	0.127473	1	3497	tags=48%, list=17%, signal=58%
GOBP_REGULATION_OF_TOLL_LIKE_RECEPTOR_4_SIGNALING_PATHWAY	GOBP_REGULATION_OF_TOLL_LIKE_RECEPTOR_4_SIGNALING_PATHWAY		28	-0.53446	-1.5919	0.00201613	0.130342	1	4371	tags=43%, list=22%, signal=55%
GOBP_POSITIVE_REGULATION_OF_POTASSIUM_ION_TRANSMEMBRANE_TRANSPORT	GOBP_POSITIVE_REGULATION_OF_POTASSIUM_ION_TRANSMEMBRANE_TRANSPORT		35	-0.515773	-1.59175	0.00403633	0.129076	1	4653	tags=49%, list=23%, signal=63%
GOBP_POSITIVE_REGULATION_OF_TRANSCRIPTION_REGULATORY_REGION_DNA_BINDING	GOBP_POSITIVE_REGULATION_OF_TRANSCRIPTION_REGULATORY_REGION_DNA_BINDING		20	-0.559326	-1.59005	0.0103627	0.130473	1	2633	tags=40%, list=13%, signal=46%
GOBP_NEPHRON_EPITHELIUM_DEVELOPMENT	GOBP_NEPHRON_EPITHELIUM_DEVELOPMENT		113	-0.469713	-1.58981	0	0.129399	1	6359	tags=58%, list=31%, signal=83%
GOBP_GLOMERULUS_DEVELOPMENT	GOBP_GLOMERULUS_DEVELOPMENT		61	-0.487383	-1.58953	0.001	0.12846	1	6273	tags=59%, list=31%, signal=85%
GOBP_BONE_MORPHOGENESIS	GOBP_BONE_MORPHOGENESIS		95	-0.474481	-1.58749	0	0.130381	1	4101	tags=45%, list=20%, signal=57%
GOBP_POSITIVE_REGULATION_OF_BONE_MINERALIZATION	GOBP_POSITIVE_REGULATION_OF_BONE_MINERALIZATION		43	-0.505401	-1.58692	0.00201005	0.129923	1	7423	tags=67%, list=37%, signal=106%
GOBP_BLASTODERM_SEGMENTATION	GOBP_BLASTODERM_SEGMENTATION		24	-0.539019	-1.58607	0.00612245	0.129877	1	3651	tags=46%, list=18%, signal=56%
GOBP_EMBRYONIC_PATTERN_SPECIFICATION	GOBP_EMBRYONIC_PATTERN_SPECIFICATION		71	-0.48074	-1.58403	0.001	0.132122	1	2893	tags=38%, list=14%, signal=44%
GOBP_CEREBELLAR_PURKINJE_CELL_LAYER_MORPHOGENESIS	GOBP_CEREBELLAR_PURKINJE_CELL_LAYER_MORPHOGENESIS		18	-0.575891	-1.58157	0.0114226	0.134746	1	3447	tags=44%, list=17%, signal=54%
GOBP_SUBPALLIUM_DEVELOPMENT	GOBP_SUBPALLIUM_DEVELOPMENT		28	-0.528409	-1.57911	0.00202429	0.137613	1	3346	tags=46%, list=17%, signal=56%
GOBP_VASCULAR_WOUND_HEALING	GOBP_VASCULAR_WOUND_HEALING		19	-0.564062	-1.5779	0.0112705	0.138377	1	4839	tags=53%, list=24%, signal=69%
GOBP_EYE_MORPHOGENESIS	GOBP_EYE_MORPHOGENESIS		159	-0.456604	-1.57737	0	0.137846	1	8617	tags=70%, list=43%, signal=122%
GOBP_NEGATIVE_REGULATION_OF_EPITHELIAL_CELL_PROLIFERATION	GOBP_NEGATIVE_REGULATION_OF_EPITHELIAL_CELL_PROLIFERATION		149	-0.455665	-1.577	0	0.137116	1	6837	tags=54%, list=34%, signal=82%
GOBP_EYE_PHOTORECEPTOR_CELL_DIFFERENTIATION	GOBP_EYE_PHOTORECEPTOR_CELL_DIFFERENTIATION		45	-0.500048	-1.57689	0.001	0.135916	1	8617	tags=80%, list=43%, signal=139%
GOBP_STEROID_HORMONE_SECRETION	GOBP_STEROID_HORMONE_SECRETION		27	-0.526365	-1.57676	0.0100806	0.134691	1	5479	tags=44%, list=27%, signal=61%
GOBP_POSITIVE_REGULATION_OF_ACTIN_FILAMENT_POLYMERIZATION	GOBP_POSITIVE_REGULATION_OF_ACTIN_FILAMENT_POLYMERIZATION		51	-0.496342	-1.57632	0.001	0.134062	1	4544	tags=45%, list=22%, signal=58%
GOBP_CELL_DIFFERENTIATION_INVOLVED_IN_METANEPHROS_DEVELOPMENT	GOBP_CELL_DIFFERENTIATION_INVOLVED_IN_METANEPHROS_DEVELOPMENT		22	-0.548512	-1.57623	0.00814664	0.132907	1	8398	tags=86%, list=42%, signal=148%
GOBP_REGULATION_OF_RELEASE_OF_SEQUESTERED_CALCIUM_ION_INTO_CYTOSOL_BY_SARCOPLASMIC_RETICULUM	GOBP_REGULATION_OF_RELEASE_OF_SEQUESTERED_CALCIUM_ION_INTO_CYTOSOL_BY_SARCOPLASMIC_RETICULUM		29	-0.526435	-1.57569	0.00203046	0.132449	1	6572	tags=59%, list=33%, signal=87%
GOBP_MEMBRANE_DEPOLARIZATION_DURING_CARDIAC_MUSCLE_CELL_ACTION_POTENTIAL	GOBP_MEMBRANE_DEPOLARIZATION_DURING_CARDIAC_MUSCLE_CELL_ACTION_POTENTIAL		22	-0.544968	-1.57468	0.00514403	0.132818	1	4570	tags=55%, list=23%, signal=70%
GOBP_SODIUM_ION_IMPORT_ACROSS_PLASMA_MEMBRANE	GOBP_SODIUM_ION_IMPORT_ACROSS_PLASMA_MEMBRANE		23	-0.543561	-1.57417	0.00712831	0.132407	1	5921	tags=61%, list=29%, signal=86%
GOBP_EPITHELIAL_STRUCTURE_MAINTENANCE	GOBP_EPITHELIAL_STRUCTURE_MAINTENANCE		31	-0.514078	-1.57287	0.0071066	0.133167	1	6188	tags=61%, list=31%, signal=88%
GOBP_POSITIVE_REGULATION_OF_OSSIFICATION	GOBP_POSITIVE_REGULATION_OF_OSSIFICATION		52	-0.488442	-1.56632	0	0.143155	1	7423	tags=65%, list=37%, signal=103%
GOBP_BRANCHING_INVOLVED_IN_BLOOD_VESSEL_MORPHOGENESIS	GOBP_BRANCHING_INVOLVED_IN_BLOOD_VESSEL_MORPHOGENESIS		32	-0.509424	-1.56625	0.00504032	0.14209	1	5382	tags=53%, list=27%, signal=72%
GOBP_CENTRAL_NERVOUS_SYSTEM_NEURON_DIFFERENTIATION	GOBP_CENTRAL_NERVOUS_SYSTEM_NEURON_DIFFERENTIATION		176	-0.448636	-1.56565	0	0.14169	1	5093	tags=45%, list=25%, signal=60%
GOBP_POSITIVE_REGULATION_OF_PHOSPHATIDYLINOSITOL_3_KINASE_ACTIVITY	GOBP_POSITIVE_REGULATION_OF_PHOSPHATIDYLINOSITOL_3_KINASE_ACTIVITY		20	-0.560633	-1.56436	0.0113519	0.14275	1	5043	tags=65%, list=25%, signal=87%
GOBP_ACTION_POTENTIAL	GOBP_ACTION_POTENTIAL		141	-0.453972	-1.56324	0	0.143455	1	7236	tags=59%, list=36%, signal=91%
GOBP_ALANINE_TRANSPORT	GOBP_ALANINE_TRANSPORT		17	-0.568336	-1.56103	0.00945378	0.146178	1	7861	tags=88%, list=39%, signal=144%
GOBP_NEURAL_RETINA_DEVELOPMENT	GOBP_NEURAL_RETINA_DEVELOPMENT		77	-0.467687	-1.56093	0.001	0.145072	1	8617	tags=74%, list=43%, signal=129%
GOBP_CALCIUM_DEPENDENT_CELL_CELL_ADHESION_VIA_PLASMA_MEMBRANE_CELL_ADHESION_MOLECULES	GOBP_CALCIUM_DEPENDENT_CELL_CELL_ADHESION_VIA_PLASMA_MEMBRANE_CELL_ADHESION_MOLECULES		39	-0.49868	-1.55855	0.00201207	0.148155	1	7608	tags=72%, list=38%, signal=115%
GOBP_SYNAPTIC_TRANSMISSION_GABAERGIC	GOBP_SYNAPTIC_TRANSMISSION_GABAERGIC		50	-0.485632	-1.55789	0	0.148031	1	7252	tags=64%, list=36%, signal=100%
GOBP_LIGAND_GATED_ION_CHANNEL_SIGNALING_PATHWAY	GOBP_LIGAND_GATED_ION_CHANNEL_SIGNALING_PATHWAY		32	-0.506316	-1.55589	0.00702811	0.150242	1	3025	tags=41%, list=15%, signal=48%
GOBP_RETINAL_GANGLION_CELL_AXON_GUIDANCE	GOBP_RETINAL_GANGLION_CELL_AXON_GUIDANCE		23	-0.54006	-1.55566	0.00204499	0.149365	1	3198	tags=52%, list=16%, signal=62%
GOBP_NEGATIVE_CHEMOTAXIS	GOBP_NEGATIVE_CHEMOTAXIS		45	-0.489925	-1.55528	0.00200401	0.148927	1	6484	tags=62%, list=32%, signal=91%
GOBP_AXON_GUIDANCE	GOBP_AXON_GUIDANCE		223	-0.444421	-1.55494	0	0.148314	1	6561	tags=54%, list=32%, signal=79%
GOBP_NEURONAL_ACTION_POTENTIAL	GOBP_NEURONAL_ACTION_POTENTIAL		32	-0.516768	-1.55445	0.00604839	0.147802	1	4779	tags=53%, list=24%, signal=69%
GOBP_PROTEIN_LOCALIZATION_TO_CELL_CELL_JUNCTION	GOBP_PROTEIN_LOCALIZATION_TO_CELL_CELL_JUNCTION		22	-0.541491	-1.5538	0.00306748	0.147687	1	6320	tags=73%, list=31%, signal=106%
GOBP_REGULATION_OF_HORMONE_BIOSYNTHETIC_PROCESS	GOBP_REGULATION_OF_HORMONE_BIOSYNTHETIC_PROCESS		24	-0.534258	-1.55348	0.0111789	0.147124	1	947	tags=33%, list=5%, signal=35%
GOBP_REGULATION_OF_ENDOCRINE_PROCESS	GOBP_REGULATION_OF_ENDOCRINE_PROCESS		38	-0.502142	-1.55336	0.00503018	0.146162	1	5479	tags=45%, list=27%, signal=61%
GOBP_MICROVILLUS_ORGANIZATION	GOBP_MICROVILLUS_ORGANIZATION		27	-0.52882	-1.55316	0.00203874	0.145335	1	5544	tags=59%, list=27%, signal=82%
GOBP_MAINTENANCE_OF_GASTROINTESTINAL_EPITHELIUM	GOBP_MAINTENANCE_OF_GASTROINTESTINAL_EPITHELIUM		23	-0.54101	-1.55315	0.00925926	0.144206	1	6188	tags=70%, list=31%, signal=100%
GOBP_PITUITARY_GLAND_DEVELOPMENT	GOBP_PITUITARY_GLAND_DEVELOPMENT		40	-0.499018	-1.55299	0.00201005	0.143336	1	7642	tags=73%, list=38%, signal=116%
GOBP_LENS_DEVELOPMENT_IN_CAMERA_TYPE_EYE	GOBP_LENS_DEVELOPMENT_IN_CAMERA_TYPE_EYE		84	-0.464834	-1.55204	0.001	0.144019	1	8398	tags=65%, list=42%, signal=112%
GOBP_REGULATION_OF_STEROID_HORMONE_SECRETION	GOBP_REGULATION_OF_STEROID_HORMONE_SECRETION		22	-0.538774	-1.55136	0.00823893	0.144063	1	5479	tags=45%, list=27%, signal=62%
GOBP_RETINA_LAYER_FORMATION	GOBP_RETINA_LAYER_FORMATION		24	-0.53514	-1.54867	0.0071066	0.147806	1	5371	tags=63%, list=27%, signal=85%
GOBP_SENSORY_PERCEPTION_OF_TEMPERATURE_STIMULUS	GOBP_SENSORY_PERCEPTION_OF_TEMPERATURE_STIMULUS		25	-0.529736	-1.54738	0.0121457	0.148832	1	6084	tags=60%, list=30%, signal=86%
GOBP_POSITIVE_REGULATION_OF_NEURON_DIFFERENTIATION	GOBP_POSITIVE_REGULATION_OF_NEURON_DIFFERENTIATION		89	-0.462668	-1.54674	0	0.148973	1	4121	tags=39%, list=20%, signal=49%
GOBP_RETINA_DEVELOPMENT_IN_CAMERA_TYPE_EYE	GOBP_RETINA_DEVELOPMENT_IN_CAMERA_TYPE_EYE		154	-0.446404	-1.54548	0	0.149946	1	8669	tags=69%, list=43%, signal=121%
GOBP_METANEPHRIC_NEPHRON_DEVELOPMENT	GOBP_METANEPHRIC_NEPHRON_DEVELOPMENT		37	-0.499989	-1.54528	0.00501505	0.149227	1	7061	tags=68%, list=35%, signal=104%
GOBP_EYE_PHOTORECEPTOR_CELL_DEVELOPMENT	GOBP_EYE_PHOTORECEPTOR_CELL_DEVELOPMENT		33	-0.507497	-1.54428	0.00607903	0.149876	1	7857	tags=76%, list=39%, signal=124%
GOBP_FIBROBLAST_GROWTH_FACTOR_RECEPTOR_SIGNALING_PATHWAY	GOBP_FIBROBLAST_GROWTH_FACTOR_RECEPTOR_SIGNALING_PATHWAY		80	-0.463977	-1.54349	0	0.150274	1	6044	tags=54%, list=30%, signal=76%
GOBP_REGULATION_OF_NEURONAL_SYNAPTIC_PLASTICITY	GOBP_REGULATION_OF_NEURONAL_SYNAPTIC_PLASTICITY		55	-0.4798	-1.54275	0.003	0.150515	1	4025	tags=42%, list=20%, signal=52%
GOBP_DORSAL_SPINAL_CORD_DEVELOPMENT	GOBP_DORSAL_SPINAL_CORD_DEVELOPMENT		20	-0.548329	-1.54248	0.0153531	0.149942	1	7250	tags=75%, list=36%, signal=117%
GOBP_EMBRYONIC_HEMOPOIESIS	GOBP_EMBRYONIC_HEMOPOIESIS		23	-0.535276	-1.54062	0.00923077	0.152462	1	4839	tags=48%, list=24%, signal=63%
GOBP_HEPARAN_SULFATE_PROTEOGLYCAN_METABOLIC_PROCESS	GOBP_HEPARAN_SULFATE_PROTEOGLYCAN_METABOLIC_PROCESS		16	-0.566128	-1.54001	0.0167364	0.152555	1	4211	tags=56%, list=21%, signal=71%
GOBP_VASCULAR_ASSOCIATED_SMOOTH_MUSCLE_CELL_MIGRATION	GOBP_VASCULAR_ASSOCIATED_SMOOTH_MUSCLE_CELL_MIGRATION		37	-0.496154	-1.53822	0.00502513	0.154606	1	5663	tags=51%, list=28%, signal=71%
GOBP_LABYRINTHINE_LAYER_MORPHOGENESIS	GOBP_LABYRINTHINE_LAYER_MORPHOGENESIS		22	-0.535638	-1.5382	0.011236	0.15356	1	5391	tags=55%, list=27%, signal=74%
GOBP_PARAXIAL_MESODERM_DEVELOPMENT	GOBP_PARAXIAL_MESODERM_DEVELOPMENT		18	-0.555499	-1.53691	0.0135135	0.155064	1	3672	tags=50%, list=18%, signal=61%
GOBP_SPINAL_CORD_PATTERNING	GOBP_SPINAL_CORD_PATTERNING		21	-0.539322	-1.53673	0.0102459	0.154194	1	7257	tags=76%, list=36%, signal=119%
GOBP_POSITIVE_REGULATION_OF_ANIMAL_ORGAN_MORPHOGENESIS	GOBP_POSITIVE_REGULATION_OF_ANIMAL_ORGAN_MORPHOGENESIS		34	-0.505945	-1.53489	0.0040201	0.156356	1	5382	tags=56%, list=27%, signal=76%
GOBP_PEPTIDYL_TYROSINE_AUTOPHOSPHORYLATION	GOBP_PEPTIDYL_TYROSINE_AUTOPHOSPHORYLATION		18	-0.555328	-1.53444	0.0145833	0.156093	1	7503	tags=72%, list=37%, signal=115%
GOBP_THYMIC_T_CELL_SELECTION	GOBP_THYMIC_T_CELL_SELECTION		22	-0.5303	-1.53443	0.0111675	0.155065	1	6837	tags=64%, list=34%, signal=96%
GOBP_DIGESTIVE_SYSTEM_PROCESS	GOBP_DIGESTIVE_SYSTEM_PROCESS		98	-0.453291	-1.53397	0	0.154928	1	6676	tags=57%, list=33%, signal=85%
GOBP_CHONDROCYTE_DIFFERENTIATION	GOBP_CHONDROCYTE_DIFFERENTIATION		110	-0.453916	-1.53269	0	0.15621	1	6492	tags=57%, list=32%, signal=84%
GOBP_REGULATION_OF_NEUROTRANSMITTER_UPTAKE	GOBP_REGULATION_OF_NEUROTRANSMITTER_UPTAKE		19	-0.555044	-1.53044	0.0155763	0.159225	1	8178	tags=79%, list=40%, signal=132%
GOBP_PHASIC_SMOOTH_MUSCLE_CONTRACTION	GOBP_PHASIC_SMOOTH_MUSCLE_CONTRACTION		23	-0.531707	-1.52924	0.0102775	0.160238	1	6645	tags=70%, list=33%, signal=103%
GOBP_SENSORY_ORGAN_MORPHOGENESIS	GOBP_SENSORY_ORGAN_MORPHOGENESIS		267	-0.432904	-1.52867	0	0.160286	1	8674	tags=66%, list=43%, signal=113%
GOBP_ODONTOGENESIS_OF_DENTIN_CONTAINING_TOOTH	GOBP_ODONTOGENESIS_OF_DENTIN_CONTAINING_TOOTH		91	-0.45782	-1.52856	0	0.159433	1	5490	tags=54%, list=27%, signal=74%
GOBP_TRANSMISSION_OF_NERVE_IMPULSE	GOBP_TRANSMISSION_OF_NERVE_IMPULSE		66	-0.464159	-1.52681	0.002002	0.161596	1	6645	tags=58%, list=33%, signal=85%
GOBP_BONE_DEVELOPMENT	GOBP_BONE_DEVELOPMENT		205	-0.435605	-1.52589	0	0.162377	1	6126	tags=50%, list=30%, signal=71%
GOBP_ACTIVATION_OF_NF_KAPPAB_INDUCING_KINASE_ACTIVITY	GOBP_ACTIVATION_OF_NF_KAPPAB_INDUCING_KINASE_ACTIVITY		16	-0.567309	-1.52529	0.0146905	0.162442	1	4675	tags=56%, list=23%, signal=73%
GOBP_RENAL_TUBULE_DEVELOPMENT	GOBP_RENAL_TUBULE_DEVELOPMENT		101	-0.449672	-1.52405	0	0.163825	1	9399	tags=75%, list=46%, signal=140%
GOBP_MESENCHYMAL_TO_EPITHELIAL_TRANSITION	GOBP_MESENCHYMAL_TO_EPITHELIAL_TRANSITION		19	-0.543698	-1.52399	0.00820513	0.16287	1	8398	tags=84%, list=42%, signal=144%
GOBP_REGULATION_OF_BONE_MINERALIZATION	GOBP_REGULATION_OF_BONE_MINERALIZATION		72	-0.460861	-1.52296	0.002	0.163592	1	6853	tags=58%, list=34%, signal=88%
GOBP_COCHLEA_MORPHOGENESIS	GOBP_COCHLEA_MORPHOGENESIS		24	-0.52766	-1.52242	0.0141988	0.163653	1	3964	tags=50%, list=20%, signal=62%
GOBP_REGULATION_OF_CARTILAGE_DEVELOPMENT	GOBP_REGULATION_OF_CARTILAGE_DEVELOPMENT		70	-0.461895	-1.52223	0.001002	0.162926	1	6471	tags=60%, list=32%, signal=88%
GOBP_MELANIN_METABOLIC_PROCESS	GOBP_MELANIN_METABOLIC_PROCESS		26	-0.513737	-1.51964	0.0192308	0.166939	1	6576	tags=54%, list=33%, signal=80%
GOBP_SUBSTRATE_DEPENDENT_CELL_MIGRATION	GOBP_SUBSTRATE_DEPENDENT_CELL_MIGRATION		24	-0.524577	-1.51933	0.0113402	0.166468	1	5017	tags=50%, list=25%, signal=66%
GOBP_AMINOGLYCAN_BIOSYNTHETIC_PROCESS	GOBP_AMINOGLYCAN_BIOSYNTHETIC_PROCESS		71	-0.461193	-1.51911	0	0.165858	1	4211	tags=42%, list=21%, signal=53%
GOBP_ENDOCHONDRAL_BONE_MORPHOGENESIS	GOBP_ENDOCHONDRAL_BONE_MORPHOGENESIS		56	-0.475174	-1.51848	0.00100301	0.165989	1	4101	tags=45%, list=20%, signal=56%
GOBP_SURFACTANT_HOMEOSTASIS	GOBP_SURFACTANT_HOMEOSTASIS		17	-0.551571	-1.51768	0.0093361	0.166595	1	5551	tags=65%, list=27%, signal=89%
GOBP_NEGATIVE_REGULATION_OF_SMOOTH_MUSCLE_CELL_MIGRATION	GOBP_NEGATIVE_REGULATION_OF_SMOOTH_MUSCLE_CELL_MIGRATION		26	-0.512271	-1.51715	0.0162602	0.166477	1	3925	tags=42%, list=19%, signal=52%
GOBP_AORTA_MORPHOGENESIS	GOBP_AORTA_MORPHOGENESIS		36	-0.492332	-1.5167	0.00401606	0.1664	1	8644	tags=75%, list=43%, signal=131%
GOBP_MESENCHYMAL_CELL_MIGRATION	GOBP_MESENCHYMAL_CELL_MIGRATION		57	-0.469803	-1.51474	0.001002	0.169306	1	6484	tags=56%, list=32%, signal=82%
GOBP_ENTEROENDOCRINE_CELL_DIFFERENTIATION	GOBP_ENTEROENDOCRINE_CELL_DIFFERENTIATION		34	-0.500531	-1.51355	0.00704225	0.170585	1	8650	tags=82%, list=43%, signal=144%
GOBP_LENS_FIBER_CELL_DIFFERENTIATION	GOBP_LENS_FIBER_CELL_DIFFERENTIATION		37	-0.49217	-1.51267	0.0130391	0.171356	1	4060	tags=43%, list=20%, signal=54%
GOBP_POSITIVE_REGULATION_OF_SMALL_GTPASE_MEDIATED_SIGNAL_TRANSDUCTION	GOBP_POSITIVE_REGULATION_OF_SMALL_GTPASE_MEDIATED_SIGNAL_TRANSDUCTION		57	-0.465244	-1.51186	0.002	0.171842	1	6376	tags=54%, list=32%, signal=79%
GOBP_REGULATION_OF_CYTOSOLIC_CALCIUM_ION_CONCENTRATION	GOBP_REGULATION_OF_CYTOSOLIC_CALCIUM_ION_CONCENTRATION		58	-0.470169	-1.51081	0.001002	0.172855	1	7923	tags=67%, list=39%, signal=110%
GOBP_NEURAL_CREST_CELL_DIFFERENTIATION	GOBP_NEURAL_CREST_CELL_DIFFERENTIATION		91	-0.451896	-1.51059	0	0.172295	1	7509	tags=59%, list=37%, signal=94%
GOBP_MIDBODY_ABSCISSION	GOBP_MIDBODY_ABSCISSION		16	-0.559385	-1.51009	0.0190275	0.17233	1	2337	tags=31%, list=12%, signal=35%
GOBP_RENAL_VESICLE_DEVELOPMENT	GOBP_RENAL_VESICLE_DEVELOPMENT		18	-0.53847	-1.50975	0.0176166	0.17201	1	8398	tags=89%, list=42%, signal=152%
GOBP_PROXIMAL_DISTAL_PATTERN_FORMATION	GOBP_PROXIMAL_DISTAL_PATTERN_FORMATION		32	-0.500574	-1.50917	0.00808898	0.172243	1	8792	tags=72%, list=43%, signal=127%
GOBP_FOREBRAIN_GENERATION_OF_NEURONS	GOBP_FOREBRAIN_GENERATION_OF_NEURONS		52	-0.470824	-1.50917	0.00300903	0.171303	1	5382	tags=50%, list=27%, signal=68%
GOBP_INOSITOL_PHOSPHATE_METABOLIC_PROCESS	GOBP_INOSITOL_PHOSPHATE_METABOLIC_PROCESS		41	-0.485299	-1.50842	0.00901804	0.171759	1	7820	tags=68%, list=39%, signal=111%
GOBP_AORTA_DEVELOPMENT	GOBP_AORTA_DEVELOPMENT		60	-0.470129	-1.50804	0.001	0.171647	1	8915	tags=75%, list=44%, signal=134%
GOBP_TRACHEA_DEVELOPMENT	GOBP_TRACHEA_DEVELOPMENT		19	-0.538271	-1.50787	0.0145228	0.171055	1	3223	tags=37%, list=16%, signal=44%
GOBP_REGULATION_OF_DENDRITE_DEVELOPMENT	GOBP_REGULATION_OF_DENDRITE_DEVELOPMENT		94	-0.447145	-1.50779	0.001	0.170295	1	7266	tags=60%, list=36%, signal=93%
GOBP_REPLACEMENT_OSSIFICATION	GOBP_REPLACEMENT_OSSIFICATION		30	-0.509996	-1.50736	0.01417	0.170139	1	4101	tags=50%, list=20%, signal=63%
GOBP_POSITIVE_REGULATION_OF_MIRNA_TRANSCRIPTION	GOBP_POSITIVE_REGULATION_OF_MIRNA_TRANSCRIPTION		50	-0.476631	-1.5069	0.00200602	0.170169	1	3861	tags=40%, list=19%, signal=49%
GOBP_ENDOCRINE_SYSTEM_DEVELOPMENT	GOBP_ENDOCRINE_SYSTEM_DEVELOPMENT		132	-0.438382	-1.5069	0	0.169259	1	5780	tags=50%, list=29%, signal=70%
GOBP_REFLEX	GOBP_REFLEX		21	-0.527427	-1.50589	0.0112821	0.17044	1	8178	tags=76%, list=40%, signal=128%
GOBP_POSITIVE_REGULATION_OF_PROTEIN_ACETYLATION	GOBP_POSITIVE_REGULATION_OF_PROTEIN_ACETYLATION		22	-0.52081	-1.50587	0.0134159	0.16956	1	5783	tags=50%, list=29%, signal=70%
GOBP_CIRCADIAN_REGULATION_OF_GENE_EXPRESSION	GOBP_CIRCADIAN_REGULATION_OF_GENE_EXPRESSION		67	-0.459014	-1.50551	0.003	0.169401	1	4511	tags=43%, list=22%, signal=56%
GOBP_SOMITOGENESIS	GOBP_SOMITOGENESIS		63	-0.461504	-1.50512	0	0.169234	1	3611	tags=40%, list=18%, signal=48%
GOBP_EPITHELIAL_CELL_MORPHOGENESIS	GOBP_EPITHELIAL_CELL_MORPHOGENESIS		31	-0.491933	-1.50482	0.0111111	0.168944	1	7234	tags=58%, list=36%, signal=90%
GOBP_ODONTOGENESIS	GOBP_ODONTOGENESIS		128	-0.43838	-1.50476	0	0.168157	1	5490	tags=52%, list=27%, signal=70%
GOBP_SMOOTH_MUSCLE_CONTRACTION	GOBP_SMOOTH_MUSCLE_CONTRACTION		102	-0.443746	-1.504	0	0.168712	1	6217	tags=52%, list=31%, signal=75%
GOBP_CELL_CELL_ADHESION_MEDIATED_BY_CADHERIN	GOBP_CELL_CELL_ADHESION_MEDIATED_BY_CADHERIN		48	-0.473456	-1.50262	0.00300601	0.170475	1	4188	tags=46%, list=21%, signal=58%
GOBP_DIENCEPHALON_DEVELOPMENT	GOBP_DIENCEPHALON_DEVELOPMENT		74	-0.453893	-1.50255	0	0.169708	1	5093	tags=50%, list=25%, signal=67%
GOBP_DIGESTION	GOBP_DIGESTION		125	-0.439415	-1.50196	0	0.169952	1	6676	tags=54%, list=33%, signal=80%
GOBP_REGULATION_OF_ENDOTHELIAL_CELL_CHEMOTAXIS	GOBP_REGULATION_OF_ENDOTHELIAL_CELL_CHEMOTAXIS		21	-0.527994	-1.50105	0.0195473	0.170988	1	4839	tags=57%, list=24%, signal=75%
GOBP_REGULATION_OF_TRANSMISSION_OF_NERVE_IMPULSE	GOBP_REGULATION_OF_TRANSMISSION_OF_NERVE_IMPULSE		15	-0.563629	-1.49985	0.0256137	0.172532	1	2291	tags=47%, list=11%, signal=53%
GOBP_REGULATION_OF_HIPPO_SIGNALING	GOBP_REGULATION_OF_HIPPO_SIGNALING		25	-0.51142	-1.49956	0.0152594	0.172247	1	8194	tags=80%, list=41%, signal=134%
GOBP_NEGATIVE_REGULATION_OF_ENDOTHELIAL_CELL_PROLIFERATION	GOBP_NEGATIVE_REGULATION_OF_ENDOTHELIAL_CELL_PROLIFERATION		56	-0.46309	-1.49791	0.005	0.174557	1	6513	tags=54%, list=32%, signal=79%
GOBP_BLOOD_VESSEL_ENDOTHELIAL_CELL_PROLIFERATION_INVOLVED_IN_SPROUTING_ANGIOGENESIS	GOBP_BLOOD_VESSEL_ENDOTHELIAL_CELL_PROLIFERATION_INVOLVED_IN_SPROUTING_ANGIOGENESIS		37	-0.486104	-1.49755	0.0120603	0.174433	1	6149	tags=54%, list=30%, signal=78%
GOBP_MICROTUBULE_ORGANIZING_CENTER_LOCALIZATION	GOBP_MICROTUBULE_ORGANIZING_CENTER_LOCALIZATION		32	-0.502527	-1.49644	0.00802407	0.175842	1	6692	tags=59%, list=33%, signal=89%
GOBP_POTASSIUM_ION_EXPORT_ACROSS_PLASMA_MEMBRANE	GOBP_POTASSIUM_ION_EXPORT_ACROSS_PLASMA_MEMBRANE		20	-0.530226	-1.49627	0.0184995	0.175295	1	7133	tags=75%, list=35%, signal=116%
GOBP_REGULATION_OF_LONG_TERM_SYNAPTIC_POTENTIATION	GOBP_REGULATION_OF_LONG_TERM_SYNAPTIC_POTENTIATION		45	-0.474554	-1.49592	0.00200401	0.17511	1	7503	tags=64%, list=37%, signal=102%
GOBP_CELL_PROLIFERATION_IN_HINDBRAIN	GOBP_CELL_PROLIFERATION_IN_HINDBRAIN		16	-0.551641	-1.49533	0.0291363	0.175385	1	2465	tags=44%, list=12%, signal=50%
GOBP_SENSORY_SYSTEM_DEVELOPMENT	GOBP_SENSORY_SYSTEM_DEVELOPMENT		384	-0.416489	-1.49528	0	0.174611	1	8898	tags=64%, list=44%, signal=111%
GOBP_EPITHELIAL_CELL_DEVELOPMENT	GOBP_EPITHELIAL_CELL_DEVELOPMENT		203	-0.427934	-1.4947	0	0.174881	1	7411	tags=56%, list=37%, signal=88%
GOBP_POSITIVE_REGULATION_OF_NERVOUS_SYSTEM_PROCESS	GOBP_POSITIVE_REGULATION_OF_NERVOUS_SYSTEM_PROCESS		28	-0.501595	-1.49466	0.0111789	0.174103	1	5615	tags=57%, list=28%, signal=79%
GOBP_REGULATION_OF_ACTIN_FILAMENT_BASED_MOVEMENT	GOBP_REGULATION_OF_ACTIN_FILAMENT_BASED_MOVEMENT		39	-0.483091	-1.49453	0.00704935	0.173594	1	6025	tags=54%, list=30%, signal=77%
GOBP_CRANIAL_NERVE_MORPHOGENESIS	GOBP_CRANIAL_NERVE_MORPHOGENESIS		30	-0.502136	-1.49448	0.0121827	0.172858	1	4913	tags=53%, list=24%, signal=70%
GOBP_REGULATION_OF_FEEDING_BEHAVIOR	GOBP_REGULATION_OF_FEEDING_BEHAVIOR		26	-0.508903	-1.49441	0.0184426	0.172237	1	7675	tags=65%, list=38%, signal=105%
GOBP_REGULATION_OF_KIDNEY_DEVELOPMENT	GOBP_REGULATION_OF_KIDNEY_DEVELOPMENT		32	-0.486655	-1.49367	0.00907258	0.172803	1	8147	tags=72%, list=40%, signal=120%
GOBP_COLUMNAR_CUBOIDAL_EPITHELIAL_CELL_DIFFERENTIATION	GOBP_COLUMNAR_CUBOIDAL_EPITHELIAL_CELL_DIFFERENTIATION		116	-0.437249	-1.49352	0	0.172315	1	8650	tags=68%, list=43%, signal=118%
GOBP_PROTEIN_LOCALIZATION_TO_CELL_JUNCTION	GOBP_PROTEIN_LOCALIZATION_TO_CELL_JUNCTION		106	-0.444581	-1.49207	0.001	0.174269	1	7135	tags=58%, list=35%, signal=88%
GOBP_AORTIC_VALVE_MORPHOGENESIS	GOBP_AORTIC_VALVE_MORPHOGENESIS		36	-0.485312	-1.49149	0.00804829	0.174517	1	5289	tags=50%, list=26%, signal=68%
GOBP_EAR_MORPHOGENESIS	GOBP_EAR_MORPHOGENESIS		119	-0.437333	-1.49146	0	0.173787	1	6767	tags=52%, list=33%, signal=78%
GOBP_REGULATION_OF_JNK_CASCADE	GOBP_REGULATION_OF_JNK_CASCADE		129	-0.436938	-1.49131	0	0.173294	1	6657	tags=52%, list=33%, signal=77%
GOBP_CHEMOSENSORY_BEHAVIOR	GOBP_CHEMOSENSORY_BEHAVIOR		16	-0.542916	-1.49116	0.0243129	0.17277	1	4023	tags=44%, list=20%, signal=55%
GOBP_MICROVILLUS_ASSEMBLY	GOBP_MICROVILLUS_ASSEMBLY		20	-0.526981	-1.49077	0.0145379	0.172732	1	5544	tags=60%, list=27%, signal=83%
GOBP_REGULATION_OF_RYANODINE_SENSITIVE_CALCIUM_RELEASE_CHANNEL_ACTIVITY	GOBP_REGULATION_OF_RYANODINE_SENSITIVE_CALCIUM_RELEASE_CHANNEL_ACTIVITY		25	-0.517902	-1.49074	0.0142276	0.171979	1	6572	tags=60%, list=33%, signal=89%
GOBP_HYPOTHALAMUS_DEVELOPMENT	GOBP_HYPOTHALAMUS_DEVELOPMENT		24	-0.512012	-1.4902	0.0193483	0.172198	1	5093	tags=58%, list=25%, signal=78%
GOBP_CRANIAL_NERVE_DEVELOPMENT	GOBP_CRANIAL_NERVE_DEVELOPMENT		61	-0.460155	-1.48975	0.006	0.172389	1	4913	tags=49%, list=24%, signal=65%
GOBP_NEGATIVE_REGULATION_OF_DEVELOPMENTAL_GROWTH	GOBP_NEGATIVE_REGULATION_OF_DEVELOPMENTAL_GROWTH		111	-0.442596	-1.48972	0.001	0.171643	1	6484	tags=50%, list=32%, signal=73%
GOBP_REGULATION_OF_CHONDROCYTE_DIFFERENTIATION	GOBP_REGULATION_OF_CHONDROCYTE_DIFFERENTIATION		51	-0.464409	-1.48957	0.002002	0.171166	1	9827	tags=84%, list=49%, signal=164%
GOBP_PSEUDOPODIUM_ORGANIZATION	GOBP_PSEUDOPODIUM_ORGANIZATION		17	-0.546083	-1.48935	0.0219207	0.170804	1	4481	tags=47%, list=22%, signal=60%
GOBP_REGULATION_OF_OSSIFICATION	GOBP_REGULATION_OF_OSSIFICATION		110	-0.442263	-1.4892	0	0.170379	1	7501	tags=60%, list=37%, signal=95%
GOBP_REGULATION_OF_CELL_FATE_SPECIFICATION	GOBP_REGULATION_OF_CELL_FATE_SPECIFICATION		24	-0.509058	-1.48817	0.0162933	0.171628	1	1926	tags=29%, list=10%, signal=32%
GOBP_DEFINITIVE_HEMOPOIESIS	GOBP_DEFINITIVE_HEMOPOIESIS		19	-0.528586	-1.48783	0.0298661	0.171409	1	1523	tags=26%, list=8%, signal=28%
GOBP_INTERNEURON_MIGRATION	GOBP_INTERNEURON_MIGRATION		15	-0.553333	-1.48695	0.0391534	0.172216	1	5270	tags=60%, list=26%, signal=81%
GOBP_POSITIVE_REGULATION_OF_OSTEOCLAST_DIFFERENTIATION	GOBP_POSITIVE_REGULATION_OF_OSTEOCLAST_DIFFERENTIATION		25	-0.504194	-1.48688	0.0184049	0.171541	1	6925	tags=64%, list=34%, signal=97%
GOBP_CELL_FATE_COMMITMENT	GOBP_CELL_FATE_COMMITMENT		276	-0.42131	-1.48681	0	0.170924	1	7666	tags=57%, list=38%, signal=91%
GOBP_ARF_PROTEIN_SIGNAL_TRANSDUCTION	GOBP_ARF_PROTEIN_SIGNAL_TRANSDUCTION		22	-0.517515	-1.48645	0.0195675	0.170862	1	6722	tags=68%, list=33%, signal=102%
GOBP_MAINTENANCE_OF_CELL_POLARITY	GOBP_MAINTENANCE_OF_CELL_POLARITY		17	-0.539131	-1.48584	0.026971	0.171182	1	3992	tags=53%, list=20%, signal=66%
GOBP_TRIPARTITE_REGIONAL_SUBDIVISION	GOBP_TRIPARTITE_REGIONAL_SUBDIVISION		19	-0.532188	-1.48567	0.0235897	0.170787	1	1926	tags=37%, list=10%, signal=41%
GOBP_REGULATION_OF_SMALL_GTPASE_MEDIATED_SIGNAL_TRANSDUCTION	GOBP_REGULATION_OF_SMALL_GTPASE_MEDIATED_SIGNAL_TRANSDUCTION		280	-0.418169	-1.48563	0	0.170124	1	6780	tags=52%, list=34%, signal=78%
GOBP_MALE_GENITALIA_DEVELOPMENT	GOBP_MALE_GENITALIA_DEVELOPMENT		23	-0.520283	-1.48498	0.0233978	0.170548	1	2139	tags=35%, list=11%, signal=39%
GOBP_MUCOPOLYSACCHARIDE_METABOLIC_PROCESS	GOBP_MUCOPOLYSACCHARIDE_METABOLIC_PROCESS		85	-0.450093	-1.48429	0	0.171049	1	5884	tags=48%, list=29%, signal=68%
GOBP_PEPTIDYL_L_CYSTEINE_S_PALMITOYLATION	GOBP_PEPTIDYL_L_CYSTEINE_S_PALMITOYLATION		22	-0.508945	-1.4825	0.0196281	0.173759	1	6662	tags=55%, list=33%, signal=81%
GOBP_TYPE_B_PANCREATIC_CELL_DIFFERENTIATION	GOBP_TYPE_B_PANCREATIC_CELL_DIFFERENTIATION		28	-0.500945	-1.48183	0.0202224	0.174259	1	5961	tags=64%, list=29%, signal=91%
GOBP_MESODERM_MORPHOGENESIS	GOBP_MESODERM_MORPHOGENESIS		73	-0.452103	-1.48156	0	0.174027	1	4613	tags=42%, list=23%, signal=55%
GOBP_RELEASE_OF_SEQUESTERED_CALCIUM_ION_INTO_CYTOSOL_BY_ENDOPLASMIC_RETICULUM	GOBP_RELEASE_OF_SEQUESTERED_CALCIUM_ION_INTO_CYTOSOL_BY_ENDOPLASMIC_RETICULUM		33	-0.48913	-1.48103	0.00905433	0.174356	1	6572	tags=55%, list=33%, signal=81%
GOBP_POSITIVE_REGULATION_OF_MAP_KINASE_ACTIVITY	GOBP_POSITIVE_REGULATION_OF_MAP_KINASE_ACTIVITY		86	-0.440915	-1.48086	0.001001	0.173961	1	6023	tags=50%, list=30%, signal=71%
GOBP_EMBRYONIC_AXIS_SPECIFICATION	GOBP_EMBRYONIC_AXIS_SPECIFICATION		39	-0.48113	-1.48028	0.0100908	0.174341	1	2893	tags=36%, list=14%, signal=42%
GOBP_REGULATION_OF_NEUROBLAST_PROLIFERATION	GOBP_REGULATION_OF_NEUROBLAST_PROLIFERATION		49	-0.466108	-1.47888	0.00300601	0.176375	1	4972	tags=49%, list=25%, signal=65%
GOBP_REGULATION_OF_ACTION_POTENTIAL	GOBP_REGULATION_OF_ACTION_POTENTIAL		55	-0.458981	-1.47858	0.001001	0.176266	1	7236	tags=58%, list=36%, signal=90%
GOBP_SODIUM_ION_TRANSMEMBRANE_TRANSPORT	GOBP_SODIUM_ION_TRANSMEMBRANE_TRANSPORT		168	-0.426018	-1.47698	0	0.17861	1	8023	tags=61%, list=40%, signal=100%
GOBP_REGULATION_OF_NEURON_DIFFERENTIATION	GOBP_REGULATION_OF_NEURON_DIFFERENTIATION		189	-0.420383	-1.47591	0	0.179902	1	4121	tags=37%, list=20%, signal=46%
GOBP_ROOF_OF_MOUTH_DEVELOPMENT	GOBP_ROOF_OF_MOUTH_DEVELOPMENT		89	-0.44058	-1.47543	0.002	0.180057	1	5613	tags=48%, list=28%, signal=67%
GOBP_NEURON_RECOGNITION	GOBP_NEURON_RECOGNITION		41	-0.469205	-1.47328	0.0120482	0.183417	1	4665	tags=46%, list=23%, signal=60%
GOBP_NEPHRIC_DUCT_DEVELOPMENT	GOBP_NEPHRIC_DUCT_DEVELOPMENT		15	-0.551542	-1.47285	0.035343	0.183569	1	4210	tags=60%, list=21%, signal=76%
GOBP_BONE_MINERALIZATION	GOBP_BONE_MINERALIZATION		111	-0.43569	-1.47253	0	0.183398	1	6492	tags=55%, list=32%, signal=80%
GOBP_SOMITE_DEVELOPMENT	GOBP_SOMITE_DEVELOPMENT		82	-0.448407	-1.47157	0	0.184551	1	3672	tags=38%, list=18%, signal=46%
GOBP_KIDNEY_MORPHOGENESIS	GOBP_KIDNEY_MORPHOGENESIS		96	-0.437764	-1.47134	0	0.184219	1	6359	tags=53%, list=31%, signal=77%
GOBP_CELL_ADHESION_MEDIATED_BY_INTEGRIN	GOBP_CELL_ADHESION_MEDIATED_BY_INTEGRIN		86	-0.436868	-1.46947	0.002	0.187272	1	7445	tags=58%, list=37%, signal=92%
GOBP_POSITIVE_REGULATION_OF_MUSCLE_TISSUE_DEVELOPMENT	GOBP_POSITIVE_REGULATION_OF_MUSCLE_TISSUE_DEVELOPMENT		24	-0.506364	-1.46842	0.0213415	0.188674	1	2316	tags=38%, list=11%, signal=42%
GOBP_JNK_CASCADE	GOBP_JNK_CASCADE		159	-0.42356	-1.46835	0	0.18812	1	6657	tags=51%, list=33%, signal=75%
GOBP_REGULATION_OF_SHORT_TERM_NEURONAL_SYNAPTIC_PLASTICITY	GOBP_REGULATION_OF_SHORT_TERM_NEURONAL_SYNAPTIC_PLASTICITY		16	-0.539258	-1.46777	0.026971	0.188591	1	3659	tags=38%, list=18%, signal=46%
GOBP_POST_EMBRYONIC_ANIMAL_ORGAN_DEVELOPMENT	GOBP_POST_EMBRYONIC_ANIMAL_ORGAN_DEVELOPMENT		18	-0.537144	-1.46723	0.0292887	0.188993	1	4839	tags=61%, list=24%, signal=80%
GOBP_AMINO_SUGAR_CATABOLIC_PROCESS	GOBP_AMINO_SUGAR_CATABOLIC_PROCESS		15	-0.547189	-1.4672	0.0397074	0.188337	1	5068	tags=53%, list=25%, signal=71%
GOBP_INNER_EAR_MORPHOGENESIS	GOBP_INNER_EAR_MORPHOGENESIS		99	-0.437937	-1.46649	0.002	0.189074	1	4625	tags=42%, list=23%, signal=55%
GOBP_CARDIAC_MUSCLE_CELL_ACTION_POTENTIAL	GOBP_CARDIAC_MUSCLE_CELL_ACTION_POTENTIAL		75	-0.443135	-1.46567	0.001	0.190111	1	6911	tags=56%, list=34%, signal=85%
GOBP_MESENCHYMAL_CELL_PROLIFERATION	GOBP_MESENCHYMAL_CELL_PROLIFERATION		43	-0.470017	-1.46566	0.00902708	0.189405	1	6194	tags=60%, list=31%, signal=87%
GOBP_REGULATION_OF_DENDRITE_MORPHOGENESIS	GOBP_REGULATION_OF_DENDRITE_MORPHOGENESIS		61	-0.450315	-1.46558	0.00600601	0.188863	1	7266	tags=59%, list=36%, signal=92%
GOBP_OLEFINIC_COMPOUND_BIOSYNTHETIC_PROCESS	GOBP_OLEFINIC_COMPOUND_BIOSYNTHETIC_PROCESS		27	-0.492438	-1.46492	0.0214286	0.189466	1	2316	tags=30%, list=11%, signal=33%
GOBP_CELL_JUNCTION_MAINTENANCE	GOBP_CELL_JUNCTION_MAINTENANCE		41	-0.468197	-1.4637	0.01002	0.191202	1	6937	tags=56%, list=34%, signal=85%
GOBP_NEURON_MIGRATION	GOBP_NEURON_MIGRATION		165	-0.42325	-1.46304	0	0.191844	1	6645	tags=52%, list=33%, signal=77%
GOBP_TYPE_B_PANCREATIC_CELL_DEVELOPMENT	GOBP_TYPE_B_PANCREATIC_CELL_DEVELOPMENT		22	-0.506227	-1.463	0.0184237	0.191193	1	5961	tags=64%, list=29%, signal=90%
GOBP_MESONEPHROS_DEVELOPMENT	GOBP_MESONEPHROS_DEVELOPMENT		101	-0.437694	-1.4629	0.002	0.190692	1	6879	tags=58%, list=34%, signal=88%
GOBP_FOREBRAIN_NEURON_DIFFERENTIATION	GOBP_FOREBRAIN_NEURON_DIFFERENTIATION		43	-0.465628	-1.46217	0.0120361	0.191429	1	7981	tags=65%, list=39%, signal=107%
GOBP_POSITIVE_REGULATION_OF_EMBRYONIC_DEVELOPMENT	GOBP_POSITIVE_REGULATION_OF_EMBRYONIC_DEVELOPMENT		19	-0.529212	-1.46208	0.0298661	0.19086	1	3738	tags=47%, list=18%, signal=58%
GOBP_ANIMAL_ORGAN_MATURATION	GOBP_ANIMAL_ORGAN_MATURATION		32	-0.477428	-1.46109	0.0161128	0.192221	1	6471	tags=56%, list=32%, signal=83%
GOBP_REGULATION_OF_INOSITOL_PHOSPHATE_BIOSYNTHETIC_PROCESS	GOBP_REGULATION_OF_INOSITOL_PHOSPHATE_BIOSYNTHETIC_PROCESS		16	-0.531336	-1.4606	0.0414894	0.192541	1	3362	tags=50%, list=17%, signal=60%
GOBP_STRIATED_MUSCLE_ADAPTATION	GOBP_STRIATED_MUSCLE_ADAPTATION		49	-0.458034	-1.46056	0.013013	0.191909	1	4758	tags=47%, list=24%, signal=61%
GOBP_LENS_MORPHOGENESIS_IN_CAMERA_TYPE_EYE	GOBP_LENS_MORPHOGENESIS_IN_CAMERA_TYPE_EYE		22	-0.507063	-1.46047	0.0255363	0.191412	1	8398	tags=68%, list=42%, signal=116%
GOBP_HEART_PROCESS	GOBP_HEART_PROCESS		241	-0.415241	-1.46022	0	0.191213	1	6911	tags=51%, list=34%, signal=76%
GOBP_REGULATION_OF_CARDIAC_MUSCLE_CONTRACTION	GOBP_REGULATION_OF_CARDIAC_MUSCLE_CONTRACTION		77	-0.439438	-1.45967	0.004	0.191652	1	5864	tags=48%, list=29%, signal=67%
GOBP_KERATINOCYTE_PROLIFERATION	GOBP_KERATINOCYTE_PROLIFERATION		55	-0.451812	-1.45939	0.00601202	0.191525	1	7169	tags=56%, list=35%, signal=87%
GOBP_REGULATION_OF_MIRNA_TRANSCRIPTION	GOBP_REGULATION_OF_MIRNA_TRANSCRIPTION		68	-0.44316	-1.45904	0	0.191464	1	4957	tags=43%, list=25%, signal=56%
GOBP_BRANCHING_MORPHOGENESIS_OF_AN_EPITHELIAL_TUBE	GOBP_BRANCHING_MORPHOGENESIS_OF_AN_EPITHELIAL_TUBE		149	-0.422072	-1.45824	0	0.192408	1	5426	tags=46%, list=27%, signal=62%
GOBP_CAMP_METABOLIC_PROCESS	GOBP_CAMP_METABOLIC_PROCESS		23	-0.504561	-1.45769	0.0297436	0.192886	1	9220	tags=91%, list=46%, signal=168%
GOBP_BONE_REMODELING	GOBP_BONE_REMODELING		87	-0.435075	-1.45737	0.002	0.19298	1	8601	tags=69%, list=43%, signal=119%
GOBP_NERVE_DEVELOPMENT	GOBP_NERVE_DEVELOPMENT		94	-0.436954	-1.45715	0.002	0.192706	1	4913	tags=46%, list=24%, signal=60%
GOBP_BONE_RESORPTION	GOBP_BONE_RESORPTION		63	-0.446997	-1.45667	0.002	0.192928	1	8601	tags=71%, list=43%, signal=124%
GOBP_NEGATIVE_REGULATION_OF_STEROID_METABOLIC_PROCESS	GOBP_NEGATIVE_REGULATION_OF_STEROID_METABOLIC_PROCESS		29	-0.487109	-1.45634	0.025355	0.192895	1	8170	tags=69%, list=40%, signal=116%
GOBP_REGULATION_OF_T_CELL_DIFFERENTIATION_IN_THYMUS	GOBP_REGULATION_OF_T_CELL_DIFFERENTIATION_IN_THYMUS		27	-0.489164	-1.45629	0.029382	0.192351	1	3702	tags=44%, list=18%, signal=54%
GOBP_TOLL_LIKE_RECEPTOR_3_SIGNALING_PATHWAY	GOBP_TOLL_LIKE_RECEPTOR_3_SIGNALING_PATHWAY		24	-0.499131	-1.4562	0.0267215	0.191867	1	9561	tags=79%, list=47%, signal=150%
GOBP_NEUROBLAST_PROLIFERATION	GOBP_NEUROBLAST_PROLIFERATION		77	-0.44553	-1.45591	0.005005	0.19188	1	6028	tags=53%, list=30%, signal=76%
GOBP_ESTABLISHMENT_OF_MITOCHONDRION_LOCALIZATION	GOBP_ESTABLISHMENT_OF_MITOCHONDRION_LOCALIZATION		28	-0.491237	-1.4555	0.0192308	0.192024	1	6495	tags=54%, list=32%, signal=79%
GOBP_DOPAMINERGIC_NEURON_DIFFERENTIATION	GOBP_DOPAMINERGIC_NEURON_DIFFERENTIATION		39	-0.466974	-1.45545	0.0180723	0.191505	1	8398	tags=72%, list=42%, signal=123%
GOBP_EXCRETION	GOBP_EXCRETION		25	-0.494205	-1.45532	0.0182371	0.191085	1	6554	tags=60%, list=32%, signal=89%
GOBP_MAMMARY_GLAND_MORPHOGENESIS	GOBP_MAMMARY_GLAND_MORPHOGENESIS		41	-0.462064	-1.45438	0.0080402	0.192255	1	6164	tags=54%, list=30%, signal=77%
GOBP_GENITALIA_DEVELOPMENT	GOBP_GENITALIA_DEVELOPMENT		46	-0.462792	-1.45428	0.00900901	0.191816	1	8706	tags=67%, list=43%, signal=118%
GOBP_METANEPHROS_MORPHOGENESIS	GOBP_METANEPHROS_MORPHOGENESIS		30	-0.487451	-1.45399	0.0151057	0.191757	1	8706	tags=77%, list=43%, signal=134%
GOBP_CELL_CELL_JUNCTION_ORGANIZATION	GOBP_CELL_CELL_JUNCTION_ORGANIZATION		200	-0.415107	-1.45369	0	0.191644	1	8536	tags=64%, list=42%, signal=110%
GOBP_ACTIN_MEDIATED_CELL_CONTRACTION	GOBP_ACTIN_MEDIATED_CELL_CONTRACTION		97	-0.430763	-1.45353	0.001	0.191302	1	7234	tags=55%, list=36%, signal=85%
GOBP_MODULATION_OF_EXCITATORY_POSTSYNAPTIC_POTENTIAL	GOBP_MODULATION_OF_EXCITATORY_POSTSYNAPTIC_POTENTIAL		47	-0.457836	-1.45339	0.0110331	0.190898	1	3068	tags=38%, list=15%, signal=45%
GOBP_NEPHRON_TUBULE_FORMATION	GOBP_NEPHRON_TUBULE_FORMATION		19	-0.517766	-1.4527	0.0330578	0.191502	1	5195	tags=53%, list=26%, signal=71%
GOBP_ENDOTHELIAL_CELL_CHEMOTAXIS	GOBP_ENDOTHELIAL_CELL_CHEMOTAXIS		28	-0.484995	-1.45264	0.0193286	0.191003	1	4839	tags=50%, list=24%, signal=66%
GOBP_BONE_CELL_DEVELOPMENT	GOBP_BONE_CELL_DEVELOPMENT		17	-0.528153	-1.4526	0.0452632	0.190454	1	5810	tags=59%, list=29%, signal=82%
GOBP_LUNG_MORPHOGENESIS	GOBP_LUNG_MORPHOGENESIS		53	-0.455837	-1.45097	0.006	0.192958	1	5426	tags=47%, list=27%, signal=64%
GOBP_FACE_DEVELOPMENT	GOBP_FACE_DEVELOPMENT		49	-0.456631	-1.45076	0.0150451	0.192715	1	4267	tags=41%, list=21%, signal=52%
GOBP_MELANOCYTE_DIFFERENTIATION	GOBP_MELANOCYTE_DIFFERENTIATION		22	-0.498082	-1.44989	0.0369231	0.19391	1	2813	tags=36%, list=14%, signal=42%
GOBP_CELLULAR_RESPONSE_TO_STEROL	GOBP_CELLULAR_RESPONSE_TO_STEROL		25	-0.49892	-1.44953	0.0195072	0.194103	1	5911	tags=56%, list=29%, signal=79%
GOBP_POSTSYNAPTIC_MODULATION_OF_CHEMICAL_SYNAPTIC_TRANSMISSION	GOBP_POSTSYNAPTIC_MODULATION_OF_CHEMICAL_SYNAPTIC_TRANSMISSION		27	-0.485102	-1.44928	0.0283114	0.193996	1	4034	tags=44%, list=20%, signal=55%
GOBP_ADENYLATE_CYCLASE_ACTIVATING_ADRENERGIC_RECEPTOR_SIGNALING_PATHWAY	GOBP_ADENYLATE_CYCLASE_ACTIVATING_ADRENERGIC_RECEPTOR_SIGNALING_PATHWAY		27	-0.492435	-1.44914	0.0265306	0.193654	1	6731	tags=63%, list=33%, signal=94%
GOBP_MEMBRANE_DEPOLARIZATION_DURING_ACTION_POTENTIAL	GOBP_MEMBRANE_DEPOLARIZATION_DURING_ACTION_POTENTIAL		28	-0.488003	-1.44909	0.0243408	0.193093	1	7945	tags=71%, list=39%, signal=117%
GOBP_CARDIAC_MUSCLE_CONTRACTION	GOBP_CARDIAC_MUSCLE_CONTRACTION		136	-0.418712	-1.44878	0	0.193117	1	6911	tags=51%, list=34%, signal=78%
GOBP_POSITIVE_REGULATION_OF_HORMONE_METABOLIC_PROCESS	GOBP_POSITIVE_REGULATION_OF_HORMONE_METABOLIC_PROCESS		15	-0.543897	-1.44877	0.0389884	0.19249	1	1036	tags=33%, list=5%, signal=35%
GOBP_NUCLEAR_BODY_ORGANIZATION	GOBP_NUCLEAR_BODY_ORGANIZATION		15	-0.543764	-1.44866	0.0358272	0.19208	1	2986	tags=33%, list=15%, signal=39%
GOBP_POSITIVE_REGULATION_OF_LIPID_KINASE_ACTIVITY	GOBP_POSITIVE_REGULATION_OF_LIPID_KINASE_ACTIVITY		25	-0.497337	-1.44763	0.0212766	0.193542	1	5043	tags=56%, list=25%, signal=75%
GOBP_CELL_DIFFERENTIATION_INVOLVED_IN_EMBRYONIC_PLACENTA_DEVELOPMENT	GOBP_CELL_DIFFERENTIATION_INVOLVED_IN_EMBRYONIC_PLACENTA_DEVELOPMENT		23	-0.50034	-1.44755	0.0257467	0.193128	1	8126	tags=74%, list=40%, signal=123%
GOBP_EMBRYONIC_CAMERA_TYPE_EYE_MORPHOGENESIS	GOBP_EMBRYONIC_CAMERA_TYPE_EYE_MORPHOGENESIS		26	-0.492842	-1.44731	0.0274669	0.193072	1	8595	tags=77%, list=43%, signal=134%
GOBP_POSITIVE_REGULATION_OF_NEUROBLAST_PROLIFERATION	GOBP_POSITIVE_REGULATION_OF_NEUROBLAST_PROLIFERATION		35	-0.470013	-1.44726	0.0130391	0.192557	1	4839	tags=49%, list=24%, signal=64%
GOBP_BODY_FLUID_SECRETION	GOBP_BODY_FLUID_SECRETION		86	-0.431402	-1.44688	0.003	0.192694	1	7451	tags=56%, list=37%, signal=88%
GOBP_NEGATIVE_REGULATION_OF_TISSUE_REMODELING	GOBP_NEGATIVE_REGULATION_OF_TISSUE_REMODELING		20	-0.51416	-1.44645	0.0299278	0.192946	1	7686	tags=80%, list=38%, signal=129%
GOBP_POSITIVE_REGULATION_OF_MIRNA_METABOLIC_PROCESS	GOBP_POSITIVE_REGULATION_OF_MIRNA_METABOLIC_PROCESS		60	-0.451778	-1.44632	0.005005	0.192576	1	7728	tags=57%, list=38%, signal=91%
GOBP_DEVELOPMENTAL_GROWTH_INVOLVED_IN_MORPHOGENESIS	GOBP_DEVELOPMENTAL_GROWTH_INVOLVED_IN_MORPHOGENESIS		232	-0.409513	-1.44612	0	0.192399	1	9056	tags=62%, list=45%, signal=111%
GOBP_MAMMARY_GLAND_DEVELOPMENT	GOBP_MAMMARY_GLAND_DEVELOPMENT		127	-0.423612	-1.4457	0	0.1926	1	6217	tags=47%, list=31%, signal=68%
GOBP_REGULATION_OF_MESENCHYMAL_CELL_PROLIFERATION	GOBP_REGULATION_OF_MESENCHYMAL_CELL_PROLIFERATION		31	-0.480307	-1.44469	0.0192503	0.193951	1	8595	tags=77%, list=43%, signal=134%
GOBP_ANGIOGENESIS_INVOLVED_IN_WOUND_HEALING	GOBP_ANGIOGENESIS_INVOLVED_IN_WOUND_HEALING		27	-0.492106	-1.44458	0.0274949	0.193585	1	4839	tags=41%, list=24%, signal=53%
GOBP_SMAD_PROTEIN_SIGNAL_TRANSDUCTION	GOBP_SMAD_PROTEIN_SIGNAL_TRANSDUCTION		78	-0.437912	-1.44438	0.003	0.193389	1	6317	tags=53%, list=31%, signal=76%
GOBP_REGULATION_OF_ESTABLISHMENT_OR_MAINTENANCE_OF_CELL_POLARITY	GOBP_REGULATION_OF_ESTABLISHMENT_OR_MAINTENANCE_OF_CELL_POLARITY		27	-0.485587	-1.4443	0.0213632	0.192946	1	5141	tags=44%, list=25%, signal=60%
GOBP_GLUTAMATE_RECEPTOR_SIGNALING_PATHWAY	GOBP_GLUTAMATE_RECEPTOR_SIGNALING_PATHWAY		49	-0.457082	-1.4443	0.00800801	0.192352	1	3330	tags=39%, list=16%, signal=46%
GOBP_CELL_CELL_JUNCTION_ASSEMBLY	GOBP_CELL_CELL_JUNCTION_ASSEMBLY		146	-0.417141	-1.44425	0	0.191851	1	5326	tags=45%, list=26%, signal=61%
GOBP_ANTERIOR_POSTERIOR_AXIS_SPECIFICATION	GOBP_ANTERIOR_POSTERIOR_AXIS_SPECIFICATION		56	-0.451135	-1.44418	0.012012	0.191399	1	5420	tags=46%, list=27%, signal=63%
GOBP_NEUROTRANSMITTER_GATED_ION_CHANNEL_CLUSTERING	GOBP_NEUROTRANSMITTER_GATED_ION_CHANNEL_CLUSTERING		16	-0.531489	-1.44386	0.0334728	0.191485	1	8307	tags=81%, list=41%, signal=138%
GOBP_REGULATION_OF_DIGESTIVE_SYSTEM_PROCESS	GOBP_REGULATION_OF_DIGESTIVE_SYSTEM_PROCESS		36	-0.469344	-1.44364	0.0120482	0.191396	1	6676	tags=56%, list=33%, signal=83%
GOBP_REGULATION_OF_DEPHOSPHORYLATION	GOBP_REGULATION_OF_DEPHOSPHORYLATION		95	-0.428828	-1.44325	0.005005	0.191637	1	6347	tags=46%, list=31%, signal=67%
GOBP_EPITHELIAL_CELL_MATURATION	GOBP_EPITHELIAL_CELL_MATURATION		23	-0.49891	-1.44303	0.0306748	0.191455	1	5961	tags=52%, list=29%, signal=74%
GOBP_GAMMA_AMINOBUTYRIC_ACID_TRANSPORT	GOBP_GAMMA_AMINOBUTYRIC_ACID_TRANSPORT		18	-0.518532	-1.44284	0.0507246	0.19124	1	7423	tags=72%, list=37%, signal=114%
GOBP_INTESTINAL_EPITHELIAL_CELL_DIFFERENTIATION	GOBP_INTESTINAL_EPITHELIAL_CELL_DIFFERENTIATION		28	-0.481673	-1.4425	0.0253293	0.191337	1	7122	tags=57%, list=35%, signal=88%
GOBP_NEGATIVE_REGULATION_OF_OSTEOCLAST_DIFFERENTIATION	GOBP_NEGATIVE_REGULATION_OF_OSTEOCLAST_DIFFERENTIATION		28	-0.48057	-1.44237	0.023374	0.191022	1	6923	tags=64%, list=34%, signal=98%
GOBP_CELL_FATE_SPECIFICATION	GOBP_CELL_FATE_SPECIFICATION		107	-0.424901	-1.44189	0.002	0.191368	1	7858	tags=61%, list=39%, signal=99%
GOBP_CELL_COMMUNICATION_BY_ELECTRICAL_COUPLING	GOBP_CELL_COMMUNICATION_BY_ELECTRICAL_COUPLING		34	-0.469441	-1.44181	0.0180723	0.190983	1	6572	tags=56%, list=33%, signal=83%
GOBP_CELL_PROLIFERATION_IN_FOREBRAIN	GOBP_CELL_PROLIFERATION_IN_FOREBRAIN		27	-0.483141	-1.44174	0.0181635	0.190518	1	5403	tags=52%, list=27%, signal=71%
GOBP_PEPTIDYL_CYSTEINE_MODIFICATION	GOBP_PEPTIDYL_CYSTEINE_MODIFICATION		43	-0.45941	-1.44131	0.0190381	0.19077	1	4339	tags=42%, list=21%, signal=53%
GOBP_POSITIVE_REGULATION_OF_JNK_CASCADE	GOBP_POSITIVE_REGULATION_OF_JNK_CASCADE		87	-0.430927	-1.44045	0	0.191947	1	6657	tags=52%, list=33%, signal=77%
GOBP_MIDBRAIN_DOPAMINERGIC_NEURON_DIFFERENTIATION	GOBP_MIDBRAIN_DOPAMINERGIC_NEURON_DIFFERENTIATION		16	-0.529426	-1.44032	0.0377359	0.191615	1	8398	tags=81%, list=42%, signal=139%
GOBP_SKELETAL_MUSCLE_TISSUE_REGENERATION	GOBP_SKELETAL_MUSCLE_TISSUE_REGENERATION		34	-0.472133	-1.44016	0.0201613	0.191315	1	5122	tags=41%, list=25%, signal=55%
GOBP_ADHERENS_JUNCTION_ORGANIZATION	GOBP_ADHERENS_JUNCTION_ORGANIZATION		57	-0.447028	-1.43952	0.00601805	0.191993	1	8713	tags=72%, list=43%, signal=126%
GOBP_AMINOGLYCAN_METABOLIC_PROCESS	GOBP_AMINOGLYCAN_METABOLIC_PROCESS		113	-0.42402	-1.43913	0	0.192176	1	5884	tags=45%, list=29%, signal=63%
GOBP_EPITHELIAL_TUBE_BRANCHING_INVOLVED_IN_LUNG_MORPHOGENESIS	GOBP_EPITHELIAL_TUBE_BRANCHING_INVOLVED_IN_LUNG_MORPHOGENESIS		30	-0.481838	-1.43904	0.0241449	0.191783	1	5426	tags=53%, list=27%, signal=73%
GOBP_REGULATION_OF_RELEASE_OF_SEQUESTERED_CALCIUM_ION_INTO_CYTOSOL	GOBP_REGULATION_OF_RELEASE_OF_SEQUESTERED_CALCIUM_ION_INTO_CYTOSOL		76	-0.440664	-1.43898	0.002002	0.19134	1	6645	tags=54%, list=33%, signal=80%
GOBP_TRANSEPITHELIAL_TRANSPORT	GOBP_TRANSEPITHELIAL_TRANSPORT		33	-0.468706	-1.43855	0.0231621	0.191552	1	8702	tags=76%, list=43%, signal=133%
GOBP_ACTIN_FILAMENT_BUNDLE_ORGANIZATION	GOBP_ACTIN_FILAMENT_BUNDLE_ORGANIZATION		162	-0.415527	-1.43835	0	0.191439	1	6396	tags=50%, list=32%, signal=73%
GOBP_CELLULAR_RESPONSE_TO_GONADOTROPIN_STIMULUS	GOBP_CELLULAR_RESPONSE_TO_GONADOTROPIN_STIMULUS		16	-0.531513	-1.43798	0.0466805	0.191705	1	5017	tags=50%, list=25%, signal=66%
GOBP_NEGATIVE_REGULATION_OF_MUSCLE_HYPERTROPHY	GOBP_NEGATIVE_REGULATION_OF_MUSCLE_HYPERTROPHY		33	-0.47123	-1.43733	0.0211907	0.192449	1	4822	tags=45%, list=24%, signal=60%
GOBP_NEGATIVE_REGULATION_OF_SMALL_GTPASE_MEDIATED_SIGNAL_TRANSDUCTION	GOBP_NEGATIVE_REGULATION_OF_SMALL_GTPASE_MEDIATED_SIGNAL_TRANSDUCTION		52	-0.4439	-1.43609	0.006	0.194249	1	3705	tags=38%, list=18%, signal=47%
GOBP_RELAXATION_OF_CARDIAC_MUSCLE	GOBP_RELAXATION_OF_CARDIAC_MUSCLE		17	-0.52955	-1.43606	0.0417973	0.193727	1	6731	tags=65%, list=33%, signal=97%
GOBP_GLAND_MORPHOGENESIS	GOBP_GLAND_MORPHOGENESIS		120	-0.421079	-1.43536	0.001	0.194667	1	9468	tags=70%, list=47%, signal=131%
GOBP_REGULATION_OF_PROTEIN_ACETYLATION	GOBP_REGULATION_OF_PROTEIN_ACETYLATION		37	-0.461396	-1.4343	0.015121	0.196238	1	5783	tags=41%, list=29%, signal=57%
GOBP_NEGATIVE_REGULATION_OF_NEURON_DIFFERENTIATION	GOBP_NEGATIVE_REGULATION_OF_NEURON_DIFFERENTIATION		70	-0.435625	-1.43327	0.004	0.197808	1	7981	tags=61%, list=39%, signal=101%
GOBP_REGULATION_OF_SMOOTH_MUSCLE_CONTRACTION	GOBP_REGULATION_OF_SMOOTH_MUSCLE_CONTRACTION		57	-0.447539	-1.43326	0.008	0.197271	1	6524	tags=53%, list=32%, signal=77%
GOBP_PATTERN_SPECIFICATION_PROCESS	GOBP_PATTERN_SPECIFICATION_PROCESS		453	-0.396909	-1.43324	0	0.196759	1	8003	tags=54%, list=40%, signal=88%
GOBP_OVARIAN_FOLLICLE_DEVELOPMENT	GOBP_OVARIAN_FOLLICLE_DEVELOPMENT		52	-0.44521	-1.43309	0.0150301	0.196511	1	5986	tags=48%, list=30%, signal=68%
GOBP_PHENOL_CONTAINING_COMPOUND_BIOSYNTHETIC_PROCESS	GOBP_PHENOL_CONTAINING_COMPOUND_BIOSYNTHETIC_PROCESS		47	-0.457296	-1.4324	0.0130261	0.197315	1	6109	tags=53%, list=30%, signal=76%
GOBP_REGULATION_OF_VASCULAR_ASSOCIATED_SMOOTH_MUSCLE_CELL_DIFFERENTIATION	GOBP_REGULATION_OF_VASCULAR_ASSOCIATED_SMOOTH_MUSCLE_CELL_DIFFERENTIATION		20	-0.512693	-1.43221	0.0439791	0.197122	1	6116	tags=60%, list=30%, signal=86%
GOBP_REGULATION_OF_CELL_COMMUNICATION_BY_ELECTRICAL_COUPLING	GOBP_REGULATION_OF_CELL_COMMUNICATION_BY_ELECTRICAL_COUPLING		16	-0.530944	-1.43194	0.0502092	0.197073	1	6572	tags=69%, list=33%, signal=102%
GOBP_RESPONSE_TO_FIBROBLAST_GROWTH_FACTOR	GOBP_RESPONSE_TO_FIBROBLAST_GROWTH_FACTOR		115	-0.425633	-1.43131	0	0.197792	1	6044	tags=49%, list=30%, signal=69%
GOBP_REGULATION_OF_HEART_RATE_BY_CARDIAC_CONDUCTION	GOBP_REGULATION_OF_HEART_RATE_BY_CARDIAC_CONDUCTION		38	-0.463747	-1.43116	0.0100503	0.197572	1	7945	tags=66%, list=39%, signal=108%
GOBP_DENDRITE_EXTENSION	GOBP_DENDRITE_EXTENSION		34	-0.469525	-1.4311	0.0171026	0.197152	1	9025	tags=74%, list=45%, signal=133%
GOBP_REGULATION_OF_PROTEIN_AUTOPHOSPHORYLATION	GOBP_REGULATION_OF_PROTEIN_AUTOPHOSPHORYLATION		39	-0.459857	-1.43071	0.0190955	0.19745	1	7078	tags=56%, list=35%, signal=87%
GOBP_ESTABLISHMENT_OR_MAINTENANCE_OF_BIPOLAR_CELL_POLARITY	GOBP_ESTABLISHMENT_OR_MAINTENANCE_OF_BIPOLAR_CELL_POLARITY		57	-0.443844	-1.43043	0.00901804	0.197527	1	8365	tags=63%, list=41%, signal=107%
GOBP_LOCOMOTORY_BEHAVIOR	GOBP_LOCOMOTORY_BEHAVIOR		190	-0.40889	-1.42962	0	0.198525	1	7057	tags=53%, list=35%, signal=81%
GOBP_STEM_CELL_DEVELOPMENT	GOBP_STEM_CELL_DEVELOPMENT		84	-0.426284	-1.42862	0.002	0.200066	1	7509	tags=56%, list=37%, signal=89%
GOBP_MESODERMAL_CELL_FATE_COMMITMENT	GOBP_MESODERMAL_CELL_FATE_COMMITMENT		16	-0.529166	-1.42861	0.0511482	0.199544	1	3456	tags=44%, list=17%, signal=53%
GOBP_RESPONSE_TO_RETINOIC_ACID	GOBP_RESPONSE_TO_RETINOIC_ACID		99	-0.422981	-1.42858	0	0.199038	1	10186	tags=80%, list=50%, signal=160%
GOBP_FOREBRAIN_DEVELOPMENT	GOBP_FOREBRAIN_DEVELOPMENT		389	-0.397299	-1.42784	0	0.200162	1	6716	tags=49%, list=33%, signal=72%
GOBP_MESENCHYME_MORPHOGENESIS	GOBP_MESENCHYME_MORPHOGENESIS		59	-0.437358	-1.4278	0.013	0.1997	1	9680	tags=76%, list=48%, signal=146%
GOBP_REGULATION_OF_PHOSPHOPROTEIN_PHOSPHATASE_ACTIVITY	GOBP_REGULATION_OF_PHOSPHOPROTEIN_PHOSPHATASE_ACTIVITY		41	-0.457992	-1.42779	0.0151362	0.199198	1	5964	tags=51%, list=29%, signal=72%
GOBP_CELLULAR_COMPONENT_MAINTENANCE	GOBP_CELLULAR_COMPONENT_MAINTENANCE		66	-0.435212	-1.42764	0.01	0.198938	1	8713	tags=67%, list=43%, signal=117%
GOBP_CARDIAC_SEPTUM_MORPHOGENESIS	GOBP_CARDIAC_SEPTUM_MORPHOGENESIS		71	-0.43582	-1.42735	0.002	0.198951	1	9280	tags=72%, list=46%, signal=132%
GOBP_CARDIAC_MUSCLE_CELL_CONTRACTION	GOBP_CARDIAC_MUSCLE_CELL_CONTRACTION		73	-0.437836	-1.42675	0.005	0.19964	1	6911	tags=55%, list=34%, signal=83%
GOBP_GLANDULAR_EPITHELIAL_CELL_DIFFERENTIATION	GOBP_GLANDULAR_EPITHELIAL_CELL_DIFFERENTIATION		69	-0.435165	-1.42604	0.004004	0.200677	1	8650	tags=70%, list=43%, signal=121%
GOBP_SKELETAL_MUSCLE_CELL_DIFFERENTIATION	GOBP_SKELETAL_MUSCLE_CELL_DIFFERENTIATION		69	-0.428163	-1.42603	0.00700701	0.200158	1	4806	tags=42%, list=24%, signal=55%
GOBP_CALCIUM_ION_HOMEOSTASIS	GOBP_CALCIUM_ION_HOMEOSTASIS		301	-0.40075	-1.42563	0	0.200501	1	7738	tags=55%, list=38%, signal=88%
GOBP_POSITIVE_REGULATION_OF_EXTRINSIC_APOPTOTIC_SIGNALING_PATHWAY	GOBP_POSITIVE_REGULATION_OF_EXTRINSIC_APOPTOTIC_SIGNALING_PATHWAY		48	-0.446314	-1.42494	0.018018	0.201356	1	7494	tags=65%, list=37%, signal=102%
GOBP_PROSTATE_GLAND_MORPHOGENESIS	GOBP_PROSTATE_GLAND_MORPHOGENESIS		28	-0.47822	-1.42442	0.0395939	0.201884	1	4032	tags=43%, list=20%, signal=53%
GOBP_BONE_GROWTH	GOBP_BONE_GROWTH		28	-0.474696	-1.42404	0.034588	0.20212	1	4860	tags=46%, list=24%, signal=61%
GOBP_MESONEPHRIC_TUBULE_MORPHOGENESIS	GOBP_MESONEPHRIC_TUBULE_MORPHOGENESIS		66	-0.429021	-1.42357	0.0140281	0.202478	1	9181	tags=73%, list=45%, signal=133%
GOBP_INORGANIC_ION_IMPORT_ACROSS_PLASMA_MEMBRANE	GOBP_INORGANIC_ION_IMPORT_ACROSS_PLASMA_MEMBRANE		122	-0.418943	-1.42339	0	0.202307	1	8139	tags=61%, list=40%, signal=102%
GOBP_COLLECTING_DUCT_DEVELOPMENT	GOBP_COLLECTING_DUCT_DEVELOPMENT		15	-0.532307	-1.42307	0.0508475	0.202488	1	9399	tags=93%, list=46%, signal=174%
GOBP_CELLULAR_RESPONSE_TO_STEROL_DEPLETION	GOBP_CELLULAR_RESPONSE_TO_STEROL_DEPLETION		16	-0.5257	-1.42217	0.0437045	0.20385	1	671	tags=25%, list=3%, signal=26%
GOBP_STRESS_FIBER_ASSEMBLY	GOBP_STRESS_FIBER_ASSEMBLY		109	-0.421575	-1.42186	0.002	0.203961	1	4042	tags=39%, list=20%, signal=49%
GOBP_ENDOCRINE_PANCREAS_DEVELOPMENT	GOBP_ENDOCRINE_PANCREAS_DEVELOPMENT		44	-0.449777	-1.42172	0.0180905	0.203737	1	5961	tags=57%, list=29%, signal=80%
GOBP_REGULATION_OF_RAS_PROTEIN_SIGNAL_TRANSDUCTION	GOBP_REGULATION_OF_RAS_PROTEIN_SIGNAL_TRANSDUCTION		169	-0.410588	-1.42101	0	0.204649	1	6736	tags=51%, list=33%, signal=76%
GOBP_MESENCHYMAL_CELL_DIFFERENTIATION	GOBP_MESENCHYMAL_CELL_DIFFERENTIATION		249	-0.401092	-1.42017	0	0.205873	1	8426	tags=59%, list=42%, signal=101%
GOBP_MYOTUBE_CELL_DEVELOPMENT	GOBP_MYOTUBE_CELL_DEVELOPMENT		41	-0.458072	-1.41982	0.0130261	0.206149	1	2351	tags=32%, list=12%, signal=36%
GOBP_REGULATION_OF_MAP_KINASE_ACTIVITY	GOBP_REGULATION_OF_MAP_KINASE_ACTIVITY		138	-0.413696	-1.41977	0	0.205717	1	6513	tags=49%, list=32%, signal=71%
GOBP_COCHLEA_DEVELOPMENT	GOBP_COCHLEA_DEVELOPMENT		47	-0.450131	-1.41929	0.0130522	0.206189	1	6886	tags=57%, list=34%, signal=87%
GOBP_REGULATION_OF_PROTEIN_LOCALIZATION_TO_SYNAPSE	GOBP_REGULATION_OF_PROTEIN_LOCALIZATION_TO_SYNAPSE		21	-0.494863	-1.41898	0.0474227	0.206323	1	6524	tags=57%, list=32%, signal=84%
GOBP_REGULATION_OF_SKELETAL_MUSCLE_CELL_DIFFERENTIATION	GOBP_REGULATION_OF_SKELETAL_MUSCLE_CELL_DIFFERENTIATION		18	-0.507463	-1.41777	0.037461	0.208422	1	3964	tags=44%, list=20%, signal=55%
GOBP_REGULATION_OF_NEURON_PROJECTION_REGENERATION	GOBP_REGULATION_OF_NEURON_PROJECTION_REGENERATION		29	-0.466532	-1.41764	0.0273279	0.208166	1	4410	tags=41%, list=22%, signal=53%
GOBP_GABAERGIC_NEURON_DIFFERENTIATION	GOBP_GABAERGIC_NEURON_DIFFERENTIATION		20	-0.504414	-1.41761	0.0524691	0.207691	1	5093	tags=55%, list=25%, signal=73%
GOBP_EPHRIN_RECEPTOR_SIGNALING_PATHWAY	GOBP_EPHRIN_RECEPTOR_SIGNALING_PATHWAY		48	-0.44856	-1.41708	0.00702106	0.208276	1	9469	tags=79%, list=47%, signal=149%
GOBP_REGULATION_OF_BLOOD_CIRCULATION	GOBP_REGULATION_OF_BLOOD_CIRCULATION		242	-0.40147	-1.41701	0	0.207871	1	6277	tags=47%, list=31%, signal=67%
GOBP_CALCIUM_ION_IMPORT_ACROSS_PLASMA_MEMBRANE	GOBP_CALCIUM_ION_IMPORT_ACROSS_PLASMA_MEMBRANE		47	-0.450512	-1.41693	0.0200602	0.207496	1	8018	tags=66%, list=40%, signal=109%
GOBP_NEPHRON_MORPHOGENESIS	GOBP_NEPHRON_MORPHOGENESIS		78	-0.429052	-1.4167	0.006	0.207458	1	9181	tags=71%, list=45%, signal=129%
GOBP_TELENCEPHALON_DEVELOPMENT	GOBP_TELENCEPHALON_DEVELOPMENT		267	-0.400526	-1.4167	0	0.206938	1	4972	tags=41%, list=25%, signal=54%
GOBP_POSITIVE_REGULATION_OF_OSTEOBLAST_DIFFERENTIATION	GOBP_POSITIVE_REGULATION_OF_OSTEOBLAST_DIFFERENTIATION		67	-0.430929	-1.41666	0.004	0.206516	1	7420	tags=58%, list=37%, signal=92%
GOBP_URETER_DEVELOPMENT	GOBP_URETER_DEVELOPMENT		18	-0.505645	-1.41638	0.0473738	0.206603	1	3738	tags=44%, list=18%, signal=54%
GOBP_PANCREAS_DEVELOPMENT	GOBP_PANCREAS_DEVELOPMENT		77	-0.432971	-1.41631	0.002002	0.206213	1	8650	tags=69%, list=43%, signal=120%
GOBP_POSITIVE_REGULATION_OF_STRESS_ACTIVATED_PROTEIN_KINASE_SIGNALING_CASCADE	GOBP_POSITIVE_REGULATION_OF_STRESS_ACTIVATED_PROTEIN_KINASE_SIGNALING_CASCADE		120	-0.412992	-1.41592	0.001	0.206432	1	5070	tags=43%, list=25%, signal=56%
GOBP_RENAL_SYSTEM_DEVELOPMENT	GOBP_RENAL_SYSTEM_DEVELOPMENT		307	-0.398399	-1.41576	0	0.206264	1	7061	tags=51%, list=35%, signal=78%
GOBP_SEMAPHORIN_PLEXIN_SIGNALING_PATHWAY_INVOLVED_IN_NEURON_PROJECTION_GUIDANCE	GOBP_SEMAPHORIN_PLEXIN_SIGNALING_PATHWAY_INVOLVED_IN_NEURON_PROJECTION_GUIDANCE		15	-0.528082	-1.41558	0.0540827	0.206063	1	4486	tags=53%, list=22%, signal=68%
GOBP_EMBRYONIC_DIGESTIVE_TRACT_MORPHOGENESIS	GOBP_EMBRYONIC_DIGESTIVE_TRACT_MORPHOGENESIS		17	-0.517047	-1.41529	0.045929	0.206174	1	2871	tags=47%, list=14%, signal=55%
GOBP_LIMBIC_SYSTEM_DEVELOPMENT	GOBP_LIMBIC_SYSTEM_DEVELOPMENT		119	-0.415359	-1.41523	0.002	0.205788	1	5093	tags=42%, list=25%, signal=56%
GOBP_RESPIRATORY_SYSTEM_DEVELOPMENT	GOBP_RESPIRATORY_SYSTEM_DEVELOPMENT		205	-0.401683	-1.41499	0	0.205833	1	8485	tags=59%, list=42%, signal=101%
GOBP_NEURON_PROJECTION_EXTENSION	GOBP_NEURON_PROJECTION_EXTENSION		170	-0.405275	-1.41471	0	0.205896	1	9056	tags=62%, list=45%, signal=112%
GOBP_AMINO_SUGAR_METABOLIC_PROCESS	GOBP_AMINO_SUGAR_METABOLIC_PROCESS		42	-0.454438	-1.41455	0.015015	0.205722	1	5068	tags=45%, list=25%, signal=60%
GOBP_SECRETION_BY_TISSUE	GOBP_SECRETION_BY_TISSUE		42	-0.451964	-1.41445	0.0240722	0.205435	1	7421	tags=62%, list=37%, signal=98%
GOBP_SEROTONIN_RECEPTOR_SIGNALING_PATHWAY	GOBP_SEROTONIN_RECEPTOR_SIGNALING_PATHWAY		28	-0.470663	-1.414	0.0292634	0.205871	1	5909	tags=57%, list=29%, signal=81%
GOBP_REGULATION_OF_POSTSYNAPTIC_MEMBRANE_POTENTIAL	GOBP_REGULATION_OF_POSTSYNAPTIC_MEMBRANE_POTENTIAL		137	-0.409303	-1.41309	0.001	0.207211	1	4945	tags=42%, list=24%, signal=56%
GOBP_REGULATION_OF_MEMBRANE_REPOLARIZATION	GOBP_REGULATION_OF_MEMBRANE_REPOLARIZATION		37	-0.456689	-1.4128	0.0260782	0.207317	1	8116	tags=65%, list=40%, signal=108%
GOBP_O_GLYCAN_PROCESSING	GOBP_O_GLYCAN_PROCESSING		42	-0.447683	-1.4128	0.0291457	0.206822	1	3924	tags=43%, list=19%, signal=53%
GOBP_EMBRYONIC_DIGESTIVE_TRACT_DEVELOPMENT	GOBP_EMBRYONIC_DIGESTIVE_TRACT_DEVELOPMENT		33	-0.461754	-1.41279	0.0240964	0.206342	1	2871	tags=39%, list=14%, signal=46%
GOBP_PHOSPHATIDYLINOSITOL_3_PHOSPHATE_BIOSYNTHETIC_PROCESS	GOBP_PHOSPHATIDYLINOSITOL_3_PHOSPHATE_BIOSYNTHETIC_PROCESS		22	-0.499594	-1.4124	0.0326198	0.206658	1	7904	tags=64%, list=39%, signal=104%
GOBP_MESODERM_DEVELOPMENT	GOBP_MESODERM_DEVELOPMENT		124	-0.412845	-1.41223	0	0.206498	1	5956	tags=45%, list=29%, signal=64%
GOBP_WALKING_BEHAVIOR	GOBP_WALKING_BEHAVIOR		33	-0.462455	-1.41107	0.0291165	0.208386	1	6807	tags=61%, list=34%, signal=91%
GOBP_NEGATIVE_REGULATION_OF_CELL_MATRIX_ADHESION	GOBP_NEGATIVE_REGULATION_OF_CELL_MATRIX_ADHESION		36	-0.457867	-1.41092	0.0292044	0.208217	1	5991	tags=53%, list=30%, signal=75%
GOBP_REGULATION_OF_MONOCYTE_CHEMOTAXIS	GOBP_REGULATION_OF_MONOCYTE_CHEMOTAXIS		24	-0.480345	-1.41078	0.0396341	0.208042	1	5660	tags=50%, list=28%, signal=69%
GOBP_LABYRINTHINE_LAYER_DEVELOPMENT	GOBP_LABYRINTHINE_LAYER_DEVELOPMENT		46	-0.440699	-1.4107	0.0200401	0.20772	1	8214	tags=63%, list=41%, signal=106%
GOBP_FORELIMB_MORPHOGENESIS	GOBP_FORELIMB_MORPHOGENESIS		40	-0.453113	-1.41052	0.0200401	0.207575	1	10114	tags=80%, list=50%, signal=160%
GOBP_REGULATION_OF_MYELOID_LEUKOCYTE_DIFFERENTIATION	GOBP_REGULATION_OF_MYELOID_LEUKOCYTE_DIFFERENTIATION		112	-0.41725	-1.41046	0	0.207234	1	8398	tags=63%, list=42%, signal=106%
GOBP_PROTEIN_LOCALIZATION_TO_SYNAPSE	GOBP_PROTEIN_LOCALIZATION_TO_SYNAPSE		76	-0.425209	-1.41037	0.006	0.206906	1	7094	tags=54%, list=35%, signal=83%
GOBP_CELLULAR_RESPONSE_TO_ESTRADIOL_STIMULUS	GOBP_CELLULAR_RESPONSE_TO_ESTRADIOL_STIMULUS		35	-0.459576	-1.4103	0.0251762	0.206572	1	3585	tags=40%, list=18%, signal=49%
GOBP_CELLULAR_RESPONSE_TO_VASCULAR_ENDOTHELIAL_GROWTH_FACTOR_STIMULUS	GOBP_CELLULAR_RESPONSE_TO_VASCULAR_ENDOTHELIAL_GROWTH_FACTOR_STIMULUS		63	-0.436829	-1.40985	0.00700701	0.206967	1	5607	tags=49%, list=28%, signal=68%
GOBP_MEMBRANE_REPOLARIZATION	GOBP_MEMBRANE_REPOLARIZATION		53	-0.44054	-1.40985	0.017	0.206483	1	8116	tags=62%, list=40%, signal=104%
GOBP_ACTIN_FILAMENT_BASED_MOVEMENT	GOBP_ACTIN_FILAMENT_BASED_MOVEMENT		123	-0.412524	-1.40979	0.002	0.206107	1	7234	tags=53%, list=36%, signal=82%
GOBP_RESPONSE_TO_AUDITORY_STIMULUS	GOBP_RESPONSE_TO_AUDITORY_STIMULUS		30	-0.468978	-1.40935	0.0294118	0.206583	1	6886	tags=60%, list=34%, signal=91%
GOBP_FEAR_RESPONSE	GOBP_FEAR_RESPONSE		46	-0.446649	-1.40897	0.012012	0.20693	1	3307	tags=37%, list=16%, signal=44%
GOBP_MUSCLE_HYPERTROPHY_IN_RESPONSE_TO_STRESS	GOBP_MUSCLE_HYPERTROPHY_IN_RESPONSE_TO_STRESS		25	-0.475681	-1.40885	0.0419652	0.206707	1	4758	tags=48%, list=24%, signal=63%
GOBP_BASE_CONVERSION_OR_SUBSTITUTION_EDITING	GOBP_BASE_CONVERSION_OR_SUBSTITUTION_EDITING		18	-0.506845	-1.40879	0.053719	0.206393	1	5376	tags=33%, list=27%, signal=45%
GOBP_REGULATION_OF_PROTEIN_DEPHOSPHORYLATION	GOBP_REGULATION_OF_PROTEIN_DEPHOSPHORYLATION		68	-0.430033	-1.40868	0.00400802	0.206152	1	6308	tags=47%, list=31%, signal=68%
GOBP_REGULATION_OF_CELLULAR_RESPONSE_TO_VASCULAR_ENDOTHELIAL_GROWTH_FACTOR_STIMULUS	GOBP_REGULATION_OF_CELLULAR_RESPONSE_TO_VASCULAR_ENDOTHELIAL_GROWTH_FACTOR_STIMULUS		26	-0.470654	-1.40843	0.0437436	0.206238	1	5289	tags=54%, list=26%, signal=73%
GOBP_VENTRICULAR_SEPTUM_MORPHOGENESIS	GOBP_VENTRICULAR_SEPTUM_MORPHOGENESIS		43	-0.44912	-1.40826	0.0210421	0.206076	1	9280	tags=77%, list=46%, signal=142%
GOBP_G_PROTEIN_COUPLED_RECEPTOR_SIGNALING_PATHWAY_COUPLED_TO_CYCLIC_NUCLEOTIDE_SECOND_MESSENGER	GOBP_G_PROTEIN_COUPLED_RECEPTOR_SIGNALING_PATHWAY_COUPLED_TO_CYCLIC_NUCLEOTIDE_SECOND_MESSENGER		49	-0.445058	-1.40793	0.013013	0.206257	1	9623	tags=80%, list=48%, signal=151%
GOBP_ACID_SECRETION	GOBP_ACID_SECRETION		42	-0.451641	-1.4076	0.0281125	0.206422	1	8178	tags=67%, list=40%, signal=112%
GOBP_HEMATOPOIETIC_STEM_CELL_PROLIFERATION	GOBP_HEMATOPOIETIC_STEM_CELL_PROLIFERATION		34	-0.454903	-1.40758	0.0331658	0.205993	1	5302	tags=41%, list=26%, signal=56%
GOBP_NEGATIVE_REGULATION_OF_NEURAL_PRECURSOR_CELL_PROLIFERATION	GOBP_NEGATIVE_REGULATION_OF_NEURAL_PRECURSOR_CELL_PROLIFERATION		23	-0.480611	-1.40757	0.0357508	0.205561	1	4410	tags=43%, list=22%, signal=56%
GOBP_POSITIVE_REGULATION_OF_CYTOKINESIS	GOBP_POSITIVE_REGULATION_OF_CYTOKINESIS		41	-0.452022	-1.40731	0.0201207	0.205653	1	4583	tags=39%, list=23%, signal=50%
GOBP_NEGATIVE_REGULATION_OF_CELLULAR_RESPONSE_TO_GROWTH_FACTOR_STIMULUS	GOBP_NEGATIVE_REGULATION_OF_CELLULAR_RESPONSE_TO_GROWTH_FACTOR_STIMULUS		108	-0.413258	-1.40666	0.001	0.20659	1	6212	tags=47%, list=31%, signal=68%
GOBP_CORTICOSTEROID_HORMONE_SECRETION	GOBP_CORTICOSTEROID_HORMONE_SECRETION		19	-0.504162	-1.40601	0.0617284	0.207463	1	5479	tags=42%, list=27%, signal=58%
GOBP_POSITIVE_REGULATION_OF_MESENCHYMAL_CELL_PROLIFERATION	GOBP_POSITIVE_REGULATION_OF_MESENCHYMAL_CELL_PROLIFERATION		24	-0.48998	-1.40531	0.0275229	0.208386	1	8595	tags=79%, list=43%, signal=138%
GOBP_NEGATIVE_REGULATION_OF_MAP_KINASE_ACTIVITY	GOBP_NEGATIVE_REGULATION_OF_MAP_KINASE_ACTIVITY		47	-0.441321	-1.40515	0.017017	0.208277	1	6513	tags=51%, list=32%, signal=75%
GOBP_REGULATION_OF_MUSCLE_SYSTEM_PROCESS	GOBP_REGULATION_OF_MUSCLE_SYSTEM_PROCESS		232	-0.399836	-1.40489	0	0.208335	1	5173	tags=42%, list=26%, signal=56%
GOBP_DETECTION_OF_MECHANICAL_STIMULUS_INVOLVED_IN_SENSORY_PERCEPTION	GOBP_DETECTION_OF_MECHANICAL_STIMULUS_INVOLVED_IN_SENSORY_PERCEPTION		32	-0.462079	-1.40478	0.0292929	0.208086	1	6618	tags=59%, list=33%, signal=88%
GOBP_COLLAGEN_FIBRIL_ORGANIZATION	GOBP_COLLAGEN_FIBRIL_ORGANIZATION		59	-0.434597	-1.40465	0.007	0.207859	1	6147	tags=51%, list=30%, signal=73%
GOBP_REGULATION_OF_PHOSPHATASE_ACTIVITY	GOBP_REGULATION_OF_PHOSPHATASE_ACTIVITY		54	-0.442621	-1.40451	0.01	0.207723	1	6347	tags=52%, list=31%, signal=75%
GOBP_DORSAL_VENTRAL_PATTERN_FORMATION	GOBP_DORSAL_VENTRAL_PATTERN_FORMATION		96	-0.420492	-1.40441	0.004	0.20749	1	7420	tags=56%, list=37%, signal=88%
GOBP_LIVER_MORPHOGENESIS	GOBP_LIVER_MORPHOGENESIS		25	-0.481432	-1.40344	0.0441026	0.209065	1	4824	tags=48%, list=24%, signal=63%
GOBP_GMP_METABOLIC_PROCESS	GOBP_GMP_METABOLIC_PROCESS		25	-0.477978	-1.40333	0.0479103	0.208841	1	5316	tags=44%, list=26%, signal=60%
GOBP_ESTABLISHMENT_OF_CELL_POLARITY	GOBP_ESTABLISHMENT_OF_CELL_POLARITY		154	-0.407543	-1.40307	0.001	0.208904	1	7503	tags=55%, list=37%, signal=86%
GOBP_SPINAL_CORD_DEVELOPMENT	GOBP_SPINAL_CORD_DEVELOPMENT		99	-0.419618	-1.40275	0.002	0.209037	1	7411	tags=59%, list=37%, signal=92%
GOBP_NEGATIVE_REGULATION_OF_EPITHELIAL_CELL_DIFFERENTIATION	GOBP_NEGATIVE_REGULATION_OF_EPITHELIAL_CELL_DIFFERENTIATION		50	-0.443205	-1.40247	0.015015	0.209147	1	8624	tags=66%, list=43%, signal=115%
GOBP_EMBRYONIC_EYE_MORPHOGENESIS	GOBP_EMBRYONIC_EYE_MORPHOGENESIS		35	-0.459821	-1.40189	0.03125	0.209903	1	8595	tags=71%, list=43%, signal=124%
GOBP_AXON_DEVELOPMENT	GOBP_AXON_DEVELOPMENT		491	-0.387644	-1.4017	0	0.209817	1	9314	tags=63%, list=46%, signal=113%
GOBP_MITOCHONDRION_DISTRIBUTION	GOBP_MITOCHONDRION_DISTRIBUTION		16	-0.5203	-1.4016	0.0526316	0.209559	1	5634	tags=50%, list=28%, signal=69%
GOBP_NEGATIVE_REGULATION_OF_EPITHELIAL_TO_MESENCHYMAL_TRANSITION	GOBP_NEGATIVE_REGULATION_OF_EPITHELIAL_TO_MESENCHYMAL_TRANSITION		39	-0.450494	-1.40116	0.0201613	0.209967	1	6625	tags=54%, list=33%, signal=80%
GOBP_EPITHELIAL_TO_MESENCHYMAL_TRANSITION	GOBP_EPITHELIAL_TO_MESENCHYMAL_TRANSITION		170	-0.405203	-1.40114	0	0.209576	1	9766	tags=69%, list=48%, signal=132%
GOBP_REGULATION_OF_RHO_PROTEIN_SIGNAL_TRANSDUCTION	GOBP_REGULATION_OF_RHO_PROTEIN_SIGNAL_TRANSDUCTION		71	-0.428317	-1.40113	0.009	0.209145	1	6513	tags=52%, list=32%, signal=77%
GOBP_CENTRAL_NERVOUS_SYSTEM_NEURON_AXONOGENESIS	GOBP_CENTRAL_NERVOUS_SYSTEM_NEURON_AXONOGENESIS		38	-0.456336	-1.40111	0.0180723	0.208725	1	4224	tags=42%, list=21%, signal=53%
GOBP_PROTEIN_NITROSYLATION	GOBP_PROTEIN_NITROSYLATION		15	-0.524897	-1.4011	0.0475185	0.208289	1	4339	tags=53%, list=21%, signal=68%
GOBP_POTASSIUM_ION_TRANSPORT	GOBP_POTASSIUM_ION_TRANSPORT		224	-0.399647	-1.4011	0	0.207849	1	8395	tags=60%, list=42%, signal=101%
GOBP_REGULATION_OF_POTASSIUM_ION_TRANSPORT	GOBP_REGULATION_OF_POTASSIUM_ION_TRANSPORT		95	-0.419031	-1.40076	0.005	0.208099	1	6651	tags=51%, list=33%, signal=75%
GOBP_NEUROPEPTIDE_SIGNALING_PATHWAY	GOBP_NEUROPEPTIDE_SIGNALING_PATHWAY		95	-0.417115	-1.40058	0.009	0.208035	1	8220	tags=61%, list=41%, signal=102%
GOBP_REGULATION_OF_GLIAL_CELL_PROLIFERATION	GOBP_REGULATION_OF_GLIAL_CELL_PROLIFERATION		37	-0.458973	-1.40043	0.0290873	0.207929	1	8617	tags=68%, list=43%, signal=118%
GOBP_ALDEHYDE_BIOSYNTHETIC_PROCESS	GOBP_ALDEHYDE_BIOSYNTHETIC_PROCESS		16	-0.523634	-1.40042	0.0558483	0.207517	1	8170	tags=69%, list=40%, signal=115%
GOBP_POSITIVE_REGULATION_OF_VASCULATURE_DEVELOPMENT	GOBP_POSITIVE_REGULATION_OF_VASCULATURE_DEVELOPMENT		162	-0.402842	-1.40001	0.002	0.207887	1	5520	tags=43%, list=27%, signal=58%
GOBP_STEM_CELL_DIFFERENTIATION	GOBP_STEM_CELL_DIFFERENTIATION		236	-0.396076	-1.39959	0	0.208349	1	7509	tags=51%, list=37%, signal=80%
GOBP_CALCIUM_ION_REGULATED_EXOCYTOSIS_OF_NEUROTRANSMITTER	GOBP_CALCIUM_ION_REGULATED_EXOCYTOSIS_OF_NEUROTRANSMITTER		21	-0.493292	-1.39945	0.0565844	0.208214	1	4937	tags=52%, list=24%, signal=69%
GOBP_REGULATION_OF_HEPATOCYTE_PROLIFERATION	GOBP_REGULATION_OF_HEPATOCYTE_PROLIFERATION		16	-0.515363	-1.39891	0.0604797	0.208929	1	4469	tags=50%, list=22%, signal=64%
GOBP_ENDOTHELIUM_DEVELOPMENT	GOBP_ENDOTHELIUM_DEVELOPMENT		133	-0.40657	-1.39868	0.002	0.208951	1	4860	tags=40%, list=24%, signal=52%
GOBP_REGULATION_OF_HEART_CONTRACTION	GOBP_REGULATION_OF_HEART_CONTRACTION		195	-0.399652	-1.39861	0	0.208643	1	6572	tags=48%, list=33%, signal=70%
GOBP_REGULATION_OF_MEMBRANE_PROTEIN_ECTODOMAIN_PROTEOLYSIS	GOBP_REGULATION_OF_MEMBRANE_PROTEIN_ECTODOMAIN_PROTEOLYSIS		24	-0.480917	-1.39731	0.0467955	0.210764	1	4391	tags=46%, list=22%, signal=58%
GOBP_NEGATIVE_REGULATION_OF_ACTIN_FILAMENT_BUNDLE_ASSEMBLY	GOBP_NEGATIVE_REGULATION_OF_ACTIN_FILAMENT_BUNDLE_ASSEMBLY		33	-0.46155	-1.39731	0.0312185	0.210323	1	3814	tags=39%, list=19%, signal=48%
GOBP_POSITIVE_REGULATION_OF_BIOMINERAL_TISSUE_DEVELOPMENT	GOBP_POSITIVE_REGULATION_OF_BIOMINERAL_TISSUE_DEVELOPMENT		53	-0.433148	-1.39664	0.0180542	0.211237	1	7423	tags=58%, list=37%, signal=92%
GOBP_POSITIVE_REGULATION_OF_DENDRITIC_SPINE_MORPHOGENESIS	GOBP_POSITIVE_REGULATION_OF_DENDRITIC_SPINE_MORPHOGENESIS		15	-0.523892	-1.39514	0.0631016	0.214007	1	8305	tags=73%, list=41%, signal=124%
GOBP_MEMBRANE_REPOLARIZATION_DURING_ACTION_POTENTIAL	GOBP_MEMBRANE_REPOLARIZATION_DURING_ACTION_POTENTIAL		30	-0.465524	-1.39481	0.0352823	0.214322	1	6911	tags=60%, list=34%, signal=91%
GOBP_EPITHELIAL_CELL_PROLIFERATION	GOBP_EPITHELIAL_CELL_PROLIFERATION		439	-0.387488	-1.39473	0	0.214082	1	6846	tags=46%, list=34%, signal=69%
GOBP_CELLULAR_RESPONSE_TO_CAMP	GOBP_CELLULAR_RESPONSE_TO_CAMP		48	-0.437765	-1.3943	0.0250501	0.214524	1	8009	tags=60%, list=40%, signal=100%
GOBP_DEVELOPMENTAL_CELL_GROWTH	GOBP_DEVELOPMENTAL_CELL_GROWTH		223	-0.396708	-1.39424	0	0.214197	1	9056	tags=60%, list=45%, signal=108%
GOBP_EXTRACELLULAR_VESICLE_BIOGENESIS	GOBP_EXTRACELLULAR_VESICLE_BIOGENESIS		24	-0.482695	-1.39406	0.0507614	0.214133	1	7688	tags=58%, list=38%, signal=94%
GOBP_RENAL_SYSTEM_PROCESS	GOBP_RENAL_SYSTEM_PROCESS		110	-0.410832	-1.39383	0.002	0.21412	1	7617	tags=56%, list=38%, signal=90%
GOBP_MYELOID_DENDRITIC_CELL_ACTIVATION	GOBP_MYELOID_DENDRITIC_CELL_ACTIVATION		24	-0.482303	-1.39371	0.0502564	0.213931	1	8228	tags=71%, list=41%, signal=119%
GOBP_REGULATION_OF_CARDIAC_MUSCLE_CELL_MEMBRANE_REPOLARIZATION	GOBP_REGULATION_OF_CARDIAC_MUSCLE_CELL_MEMBRANE_REPOLARIZATION		27	-0.471945	-1.39371	0.0415821	0.21351	1	8116	tags=67%, list=40%, signal=111%
GOBP_CARTILAGE_DEVELOPMENT	GOBP_CARTILAGE_DEVELOPMENT		193	-0.397536	-1.39317	0	0.214194	1	6492	tags=48%, list=32%, signal=70%
GOBP_POSITIVE_REGULATION_OF_SKELETAL_MUSCLE_TISSUE_DEVELOPMENT	GOBP_POSITIVE_REGULATION_OF_SKELETAL_MUSCLE_TISSUE_DEVELOPMENT		20	-0.49749	-1.39296	0.0522541	0.214208	1	2130	tags=35%, list=11%, signal=39%
GOBP_NEGATIVE_REGULATION_OF_PROTEASOMAL_UBIQUITIN_DEPENDENT_PROTEIN_CATABOLIC_PROCESS	GOBP_NEGATIVE_REGULATION_OF_PROTEASOMAL_UBIQUITIN_DEPENDENT_PROTEIN_CATABOLIC_PROCESS		35	-0.450942	-1.39191	0.0350701	0.216035	1	3820	tags=26%, list=19%, signal=32%
GOBP_OSTEOBLAST_PROLIFERATION	GOBP_OSTEOBLAST_PROLIFERATION		35	-0.446809	-1.39141	0.0392354	0.216679	1	7732	tags=66%, list=38%, signal=106%
GOBP_CHOLESTEROL_STORAGE	GOBP_CHOLESTEROL_STORAGE		22	-0.490441	-1.3914	0.0565262	0.216262	1	4515	tags=45%, list=22%, signal=58%
GOBP_NEURAL_PRECURSOR_CELL_PROLIFERATION	GOBP_NEURAL_PRECURSOR_CELL_PROLIFERATION		161	-0.401912	-1.39054	0.001	0.217574	1	6476	tags=49%, list=32%, signal=72%
GOBP_CENTRAL_NERVOUS_SYSTEM_PROJECTION_NEURON_AXONOGENESIS	GOBP_CENTRAL_NERVOUS_SYSTEM_PROJECTION_NEURON_AXONOGENESIS		29	-0.467281	-1.38983	0.0374115	0.218652	1	4224	tags=41%, list=21%, signal=52%
GOBP_ARTERY_DEVELOPMENT	GOBP_ARTERY_DEVELOPMENT		101	-0.412096	-1.38981	0.001001	0.21826	1	9068	tags=68%, list=45%, signal=123%
GOBP_EMBRYONIC_FORELIMB_MORPHOGENESIS	GOBP_EMBRYONIC_FORELIMB_MORPHOGENESIS		32	-0.453031	-1.38977	0.0423814	0.217914	1	10114	tags=84%, list=50%, signal=169%
GOBP_ENDOTHELIAL_CELL_DEVELOPMENT	GOBP_ENDOTHELIAL_CELL_DEVELOPMENT		62	-0.429367	-1.38956	0.014014	0.217887	1	4860	tags=44%, list=24%, signal=57%
GOBP_ATRIAL_SEPTUM_DEVELOPMENT	GOBP_ATRIAL_SEPTUM_DEVELOPMENT		22	-0.483876	-1.3895	0.0565262	0.217547	1	5780	tags=55%, list=29%, signal=76%
GOBP_NOREPINEPHRINE_TRANSPORT	GOBP_NOREPINEPHRINE_TRANSPORT		18	-0.49585	-1.38944	0.0623053	0.217242	1	9574	tags=94%, list=47%, signal=179%
GOBP_GLIAL_CELL_PROLIFERATION	GOBP_GLIAL_CELL_PROLIFERATION		53	-0.431228	-1.38909	0.013	0.217494	1	8617	tags=64%, list=43%, signal=111%
GOBP_PHOSPHATIDYLINOSITOL_PHOSPHATE_BIOSYNTHETIC_PROCESS	GOBP_PHOSPHATIDYLINOSITOL_PHOSPHATE_BIOSYNTHETIC_PROCESS		62	-0.426397	-1.38907	0.011	0.217115	1	8332	tags=56%, list=41%, signal=96%
GOBP_CALCIUM_ION_TRANSMEMBRANE_IMPORT_INTO_CYTOSOL	GOBP_CALCIUM_ION_TRANSMEMBRANE_IMPORT_INTO_CYTOSOL		188	-0.399429	-1.38902	0	0.216805	1	7923	tags=58%, list=39%, signal=94%
GOBP_POSITIVE_REGULATION_OF_NEURAL_PRECURSOR_CELL_PROLIFERATION	GOBP_POSITIVE_REGULATION_OF_NEURAL_PRECURSOR_CELL_PROLIFERATION		61	-0.423934	-1.38854	0.011	0.217478	1	7902	tags=62%, list=39%, signal=102%
GOBP_BIOMINERAL_TISSUE_DEVELOPMENT	GOBP_BIOMINERAL_TISSUE_DEVELOPMENT		159	-0.39957	-1.38825	0.001	0.217631	1	5195	tags=44%, list=26%, signal=59%
GOBP_COLLATERAL_SPROUTING	GOBP_COLLATERAL_SPROUTING		28	-0.465332	-1.38801	0.0374873	0.217676	1	1199	tags=29%, list=6%, signal=30%
GOBP_THYROID_GLAND_DEVELOPMENT	GOBP_THYROID_GLAND_DEVELOPMENT		28	-0.46793	-1.38781	0.0475228	0.217727	1	5382	tags=43%, list=27%, signal=58%
GOBP_MULTICELLULAR_ORGANISMAL_RESPONSE_TO_STRESS	GOBP_MULTICELLULAR_ORGANISMAL_RESPONSE_TO_STRESS		88	-0.411963	-1.38746	0.007	0.218006	1	3558	tags=36%, list=18%, signal=44%
GOBP_REGULATION_OF_ALCOHOL_BIOSYNTHETIC_PROCESS	GOBP_REGULATION_OF_ALCOHOL_BIOSYNTHETIC_PROCESS		51	-0.436125	-1.38724	0.0220441	0.218021	1	6869	tags=49%, list=34%, signal=74%
GOBP_POSITIVE_REGULATION_OF_TRANSCRIPTION_FROM_RNA_POLYMERASE_II_PROMOTER_INVOLVED_IN_CELLULAR_RESPONSE_TO_CHEMICAL_STIMULUS	GOBP_POSITIVE_REGULATION_OF_TRANSCRIPTION_FROM_RNA_POLYMERASE_II_PROMOTER_INVOLVED_IN_CELLULAR_RESPONSE_TO_CHEMICAL_STIMULUS		17	-0.500052	-1.387	0.0661841	0.218112	1	4839	tags=41%, list=24%, signal=54%
GOBP_CELLULAR_RESPONSE_TO_RETINOIC_ACID	GOBP_CELLULAR_RESPONSE_TO_RETINOIC_ACID		63	-0.424421	-1.38664	0.00901804	0.218501	1	9859	tags=79%, list=49%, signal=154%
GOBP_REGULATION_OF_NCRNA_TRANSCRIPTION	GOBP_REGULATION_OF_NCRNA_TRANSCRIPTION		90	-0.410902	-1.38628	0.008	0.218882	1	4957	tags=38%, list=25%, signal=50%
GOBP_REGULATION_OF_NEURON_PROJECTION_DEVELOPMENT	GOBP_REGULATION_OF_NEURON_PROJECTION_DEVELOPMENT		432	-0.385519	-1.38623	0	0.218553	1	7572	tags=52%, list=37%, signal=81%
GOBP_REGULATION_OF_BMP_SIGNALING_PATHWAY	GOBP_REGULATION_OF_BMP_SIGNALING_PATHWAY		109	-0.408201	-1.38615	0.002	0.218292	1	8624	tags=60%, list=43%, signal=103%
GOBP_CARDIAC_MUSCLE_CELL_ACTION_POTENTIAL_INVOLVED_IN_CONTRACTION	GOBP_CARDIAC_MUSCLE_CELL_ACTION_POTENTIAL_INVOLVED_IN_CONTRACTION		52	-0.433344	-1.38609	0.016	0.217995	1	8023	tags=62%, list=40%, signal=102%
GOBP_REGULATION_OF_POTASSIUM_ION_TRANSMEMBRANE_TRANSPORT	GOBP_REGULATION_OF_POTASSIUM_ION_TRANSMEMBRANE_TRANSPORT		79	-0.419988	-1.38608	0.01	0.217596	1	6277	tags=48%, list=31%, signal=69%
GOBP_REGULATION_OF_RESPONSE_TO_WOUNDING	GOBP_REGULATION_OF_RESPONSE_TO_WOUNDING		157	-0.396949	-1.38591	0	0.217574	1	7300	tags=52%, list=36%, signal=81%
GOBP_POSITIVE_REGULATION_OF_PHOSPHATIDYLINOSITOL_3_KINASE_PROTEIN_KINASE_B_SIGNAL_TRANSDUCTION	GOBP_POSITIVE_REGULATION_OF_PHOSPHATIDYLINOSITOL_3_KINASE_PROTEIN_KINASE_B_SIGNAL_TRANSDUCTION		156	-0.399305	-1.38533	0.001	0.218338	1	6358	tags=47%, list=31%, signal=68%
GOBP_LACTATION	GOBP_LACTATION		39	-0.449884	-1.38526	0.0342052	0.218074	1	5610	tags=46%, list=28%, signal=64%
GOBP_EXPLORATION_BEHAVIOR	GOBP_EXPLORATION_BEHAVIOR		27	-0.474555	-1.38517	0.041456	0.217855	1	4599	tags=48%, list=23%, signal=62%
GOBP_REGULATION_OF_JUN_KINASE_ACTIVITY	GOBP_REGULATION_OF_JUN_KINASE_ACTIVITY		40	-0.441707	-1.38509	0.0230692	0.217597	1	5203	tags=45%, list=26%, signal=60%
GOBP_POSITIVE_REGULATION_OF_MEIOTIC_NUCLEAR_DIVISION	GOBP_POSITIVE_REGULATION_OF_MEIOTIC_NUCLEAR_DIVISION		15	-0.512027	-1.38442	0.0635593	0.218713	1	3460	tags=40%, list=17%, signal=48%
GOBP_POSITIVE_REGULATION_OF_SYNAPSE_ASSEMBLY	GOBP_POSITIVE_REGULATION_OF_SYNAPSE_ASSEMBLY		57	-0.428818	-1.38437	0.016	0.218379	1	4114	tags=37%, list=20%, signal=46%
GOBP_REGULATION_OF_MUSCLE_CONTRACTION	GOBP_REGULATION_OF_MUSCLE_CONTRACTION		165	-0.400229	-1.38365	0	0.219461	1	5864	tags=45%, list=29%, signal=63%
GOBP_DENDRITIC_CELL_DIFFERENTIATION	GOBP_DENDRITIC_CELL_DIFFERENTIATION		43	-0.439239	-1.38347	0.0250501	0.219478	1	8860	tags=70%, list=44%, signal=124%
GOBP_OSSIFICATION	GOBP_OSSIFICATION		408	-0.384828	-1.38335	0	0.219322	1	9724	tags=65%, list=48%, signal=123%
GOBP_DETERMINATION_OF_ADULT_LIFESPAN	GOBP_DETERMINATION_OF_ADULT_LIFESPAN		34	-0.461932	-1.38325	0.0372984	0.219106	1	3055	tags=32%, list=15%, signal=38%
GOBP_NEURON_CELLULAR_HOMEOSTASIS	GOBP_NEURON_CELLULAR_HOMEOSTASIS		59	-0.427621	-1.38313	0.011011	0.21897	1	7538	tags=58%, list=37%, signal=92%
GOBP_NEGATIVE_REGULATION_OF_KERATINOCYTE_PROLIFERATION	GOBP_NEGATIVE_REGULATION_OF_KERATINOCYTE_PROLIFERATION		24	-0.474042	-1.38312	0.0450358	0.21856	1	6811	tags=58%, list=34%, signal=88%
GOBP_REGULATION_OF_HORMONE_METABOLIC_PROCESS	GOBP_REGULATION_OF_HORMONE_METABOLIC_PROCESS		39	-0.445707	-1.38288	0.0190572	0.218603	1	1036	tags=26%, list=5%, signal=27%
GOBP_FEEDING_BEHAVIOR	GOBP_FEEDING_BEHAVIOR		96	-0.413375	-1.38273	0.005	0.218539	1	7675	tags=59%, list=38%, signal=95%
GOBP_LATE_ENDOSOME_TO_LYSOSOME_TRANSPORT	GOBP_LATE_ENDOSOME_TO_LYSOSOME_TRANSPORT		20	-0.491936	-1.38204	0.0651499	0.219523	1	2541	tags=30%, list=13%, signal=34%
GOBP_REGULATION_OF_EPITHELIAL_CELL_PROLIFERATION	GOBP_REGULATION_OF_EPITHELIAL_CELL_PROLIFERATION		367	-0.384338	-1.38146	0	0.220276	1	6846	tags=46%, list=34%, signal=68%
GOBP_SEMI_LUNAR_VALVE_DEVELOPMENT	GOBP_SEMI_LUNAR_VALVE_DEVELOPMENT		45	-0.437324	-1.38145	0.035035	0.219877	1	2925	tags=33%, list=14%, signal=39%
GOBP_REGULATION_OF_EXOSOMAL_SECRETION	GOBP_REGULATION_OF_EXOSOMAL_SECRETION		18	-0.499398	-1.38108	0.0539419	0.22026	1	8509	tags=67%, list=42%, signal=115%
GOBP_SEQUESTERING_OF_CALCIUM_ION	GOBP_SEQUESTERING_OF_CALCIUM_ION		131	-0.404705	-1.38097	0.002	0.22007	1	7923	tags=59%, list=39%, signal=96%
GOBP_SYNAPSE_ORGANIZATION	GOBP_SYNAPSE_ORGANIZATION		450	-0.383867	-1.38015	0	0.221393	1	6955	tags=48%, list=34%, signal=72%
GOBP_ACTIVATION_OF_PROTEIN_KINASE_B_ACTIVITY	GOBP_ACTIVATION_OF_PROTEIN_KINASE_B_ACTIVITY		25	-0.468069	-1.37977	0.0628166	0.221759	1	5787	tags=52%, list=29%, signal=73%
GOBP_REGULATION_OF_PROTEIN_KINASE_C_SIGNALING	GOBP_REGULATION_OF_PROTEIN_KINASE_C_SIGNALING		18	-0.502185	-1.37961	0.0628866	0.221679	1	6589	tags=61%, list=33%, signal=91%
GOBP_FOREBRAIN_CELL_MIGRATION	GOBP_FOREBRAIN_CELL_MIGRATION		61	-0.427751	-1.37936	0.015	0.221758	1	9314	tags=72%, list=46%, signal=133%
GOBP_REGULATION_OF_EPITHELIAL_TO_MESENCHYMAL_TRANSITION	GOBP_REGULATION_OF_EPITHELIAL_TO_MESENCHYMAL_TRANSITION		102	-0.408597	-1.37926	0.006	0.221556	1	9766	tags=72%, list=48%, signal=138%
GOBP_LAMELLIPODIUM_ASSEMBLY	GOBP_LAMELLIPODIUM_ASSEMBLY		68	-0.421911	-1.3783	0.013	0.223118	1	7373	tags=54%, list=36%, signal=85%
GOBP_NEURON_FATE_COMMITMENT	GOBP_NEURON_FATE_COMMITMENT		72	-0.419828	-1.37827	0.004	0.22277	1	8658	tags=65%, list=43%, signal=114%
GOBP_AXON_ENSHEATHMENT_IN_CENTRAL_NERVOUS_SYSTEM	GOBP_AXON_ENSHEATHMENT_IN_CENTRAL_NERVOUS_SYSTEM		26	-0.467209	-1.37818	0.0519348	0.22254	1	6486	tags=62%, list=32%, signal=90%
GOBP_GLYCINE_TRANSPORT	GOBP_GLYCINE_TRANSPORT		15	-0.514874	-1.37807	0.0721003	0.222369	1	7883	tags=73%, list=39%, signal=120%
GOBP_BODY_MORPHOGENESIS	GOBP_BODY_MORPHOGENESIS		48	-0.4337	-1.37793	0.0210421	0.222261	1	9059	tags=75%, list=45%, signal=136%
GOBP_THYMUS_DEVELOPMENT	GOBP_THYMUS_DEVELOPMENT		48	-0.433167	-1.37788	0.0220441	0.221975	1	9068	tags=56%, list=45%, signal=102%
GOBP_POST_EMBRYONIC_DEVELOPMENT	GOBP_POST_EMBRYONIC_DEVELOPMENT		92	-0.411228	-1.37787	0.002	0.221594	1	6147	tags=47%, list=30%, signal=67%
GOBP_UROGENITAL_SYSTEM_DEVELOPMENT	GOBP_UROGENITAL_SYSTEM_DEVELOPMENT		66	-0.420535	-1.37785	0.014	0.221222	1	7460	tags=55%, list=37%, signal=86%
GOBP_REGULATION_OF_SYNAPSE_STRUCTURE_OR_ACTIVITY	GOBP_REGULATION_OF_SYNAPSE_STRUCTURE_OR_ACTIVITY		237	-0.390423	-1.3778	0	0.220919	1	9492	tags=64%, list=47%, signal=119%
GOBP_METANEPHRIC_NEPHRON_MORPHOGENESIS	GOBP_METANEPHRIC_NEPHRON_MORPHOGENESIS		24	-0.474101	-1.37764	0.0569106	0.220825	1	8706	tags=75%, list=43%, signal=132%
GOBP_MESENCHYME_DEVELOPMENT	GOBP_MESENCHYME_DEVELOPMENT		303	-0.387131	-1.37756	0	0.220596	1	9528	tags=64%, list=47%, signal=120%
GOBP_ENDOCRINE_HORMONE_SECRETION	GOBP_ENDOCRINE_HORMONE_SECRETION		53	-0.429494	-1.37751	0.026	0.220297	1	4949	tags=38%, list=24%, signal=50%
GOBP_SKELETAL_MUSCLE_ADAPTATION	GOBP_SKELETAL_MUSCLE_ADAPTATION		25	-0.477817	-1.37698	0.0552712	0.221036	1	3954	tags=44%, list=20%, signal=55%
GOBP_REGULATION_OF_CELL_CELL_ADHESION_MEDIATED_BY_CADHERIN	GOBP_REGULATION_OF_CELL_CELL_ADHESION_MEDIATED_BY_CADHERIN		21	-0.483989	-1.37647	0.056701	0.221729	1	3475	tags=38%, list=17%, signal=46%
GOBP_CELL_JUNCTION_ASSEMBLY	GOBP_CELL_JUNCTION_ASSEMBLY		412	-0.383665	-1.37647	0	0.221338	1	8568	tags=58%, list=42%, signal=99%
GOBP_REGULATION_OF_MEMBRANE_POTENTIAL	GOBP_REGULATION_OF_MEMBRANE_POTENTIAL		418	-0.383161	-1.37638	0	0.221103	1	8198	tags=55%, list=41%, signal=91%
GOBP_DETECTION_OF_TEMPERATURE_STIMULUS_INVOLVED_IN_SENSORY_PERCEPTION_OF_PAIN	GOBP_DETECTION_OF_TEMPERATURE_STIMULUS_INVOLVED_IN_SENSORY_PERCEPTION_OF_PAIN		15	-0.519135	-1.3762	0.0753927	0.221082	1	5939	tags=60%, list=29%, signal=85%
GOBP_SENSORY_PERCEPTION_OF_MECHANICAL_STIMULUS	GOBP_SENSORY_PERCEPTION_OF_MECHANICAL_STIMULUS		170	-0.395394	-1.37608	0.001	0.220939	1	6886	tags=50%, list=34%, signal=75%
GOBP_MAMMARY_GLAND_DUCT_MORPHOGENESIS	GOBP_MAMMARY_GLAND_DUCT_MORPHOGENESIS		28	-0.462092	-1.37594	0.047379	0.220855	1	5490	tags=50%, list=27%, signal=69%
GOBP_INOSITOL_PHOSPHATE_BIOSYNTHETIC_PROCESS	GOBP_INOSITOL_PHOSPHATE_BIOSYNTHETIC_PROCESS		28	-0.463846	-1.37582	0.054326	0.220736	1	8332	tags=68%, list=41%, signal=115%
GOBP_MYELOID_LEUKOCYTE_DIFFERENTIATION	GOBP_MYELOID_LEUKOCYTE_DIFFERENTIATION		217	-0.392379	-1.37577	0	0.220454	1	8270	tags=58%, list=41%, signal=96%
GOBP_MYELOID_DENDRITIC_CELL_DIFFERENTIATION	GOBP_MYELOID_DENDRITIC_CELL_DIFFERENTIATION		19	-0.492941	-1.37527	0.073423	0.221098	1	8109	tags=68%, list=40%, signal=114%
GOBP_STRIATED_MUSCLE_TISSUE_DEVELOPMENT	GOBP_STRIATED_MUSCLE_TISSUE_DEVELOPMENT		247	-0.389048	-1.37457	0	0.222075	1	9680	tags=64%, list=48%, signal=121%
GOBP_NEGATIVE_REGULATION_OF_LOCOMOTION	GOBP_NEGATIVE_REGULATION_OF_LOCOMOTION		357	-0.385079	-1.37456	0	0.221719	1	8883	tags=58%, list=44%, signal=102%
GOBP_NEGATIVE_REGULATION_OF_SMOOTH_MUSCLE_CELL_DIFFERENTIATION	GOBP_NEGATIVE_REGULATION_OF_SMOOTH_MUSCLE_CELL_DIFFERENTIATION		19	-0.493426	-1.37427	0.0720906	0.221954	1	4356	tags=53%, list=22%, signal=67%
GOBP_TISSUE_HOMEOSTASIS	GOBP_TISSUE_HOMEOSTASIS		257	-0.388649	-1.37427	0	0.221561	1	8836	tags=63%, list=44%, signal=110%
GOBP_FLUID_TRANSPORT	GOBP_FLUID_TRANSPORT		35	-0.44601	-1.37316	0.039196	0.223563	1	7612	tags=63%, list=38%, signal=101%
GOBP_REGULATION_OF_CALCIUM_ION_TRANSMEMBRANE_TRANSPORTER_ACTIVITY	GOBP_REGULATION_OF_CALCIUM_ION_TRANSMEMBRANE_TRANSPORTER_ACTIVITY		77	-0.415243	-1.3731	0.009	0.223324	1	9881	tags=71%, list=49%, signal=139%
GOBP_VENOUS_BLOOD_VESSEL_DEVELOPMENT	GOBP_VENOUS_BLOOD_VESSEL_DEVELOPMENT		15	-0.514848	-1.37305	0.0734523	0.22304	1	8624	tags=87%, list=43%, signal=151%
GOBP_REGULATION_OF_PEPTIDYL_LYSINE_ACETYLATION	GOBP_REGULATION_OF_PEPTIDYL_LYSINE_ACETYLATION		27	-0.460585	-1.37295	0.0628803	0.222825	1	1186	tags=22%, list=6%, signal=24%
GOBP_EAR_DEVELOPMENT	GOBP_EAR_DEVELOPMENT		210	-0.391717	-1.37277	0.001	0.222845	1	7291	tags=51%, list=36%, signal=79%
GOBP_ARTERY_MORPHOGENESIS	GOBP_ARTERY_MORPHOGENESIS		73	-0.412645	-1.37252	0.016	0.222956	1	8644	tags=64%, list=43%, signal=112%
GOBP_NEGATIVE_REGULATION_OF_PEPTIDE_SECRETION	GOBP_NEGATIVE_REGULATION_OF_PEPTIDE_SECRETION		45	-0.433026	-1.37248	0.022022	0.22265	1	9420	tags=71%, list=47%, signal=133%
GOBP_MUSCLE_ORGAN_MORPHOGENESIS	GOBP_MUSCLE_ORGAN_MORPHOGENESIS		75	-0.414036	-1.37227	0.008	0.222737	1	9591	tags=68%, list=47%, signal=129%
GOBP_REGULATION_OF_TRANS_SYNAPTIC_SIGNALING	GOBP_REGULATION_OF_TRANS_SYNAPTIC_SIGNALING		460	-0.380552	-1.37209	0	0.222755	1	7421	tags=50%, list=37%, signal=78%
GOBP_T_CELL_SELECTION	GOBP_T_CELL_SELECTION		49	-0.431037	-1.37208	0.022022	0.222378	1	7068	tags=55%, list=35%, signal=85%
GOBP_STRESS_ACTIVATED_PROTEIN_KINASE_SIGNALING_CASCADE	GOBP_STRESS_ACTIVATED_PROTEIN_KINASE_SIGNALING_CASCADE		229	-0.391372	-1.37172	0	0.222754	1	6657	tags=47%, list=33%, signal=70%
GOBP_NEGATIVE_REGULATION_OF_AMINE_TRANSPORT	GOBP_NEGATIVE_REGULATION_OF_AMINE_TRANSPORT		26	-0.468884	-1.37172	0.0455927	0.222378	1	7338	tags=62%, list=36%, signal=96%
GOBP_MUSCLE_TISSUE_DEVELOPMENT	GOBP_MUSCLE_TISSUE_DEVELOPMENT		407	-0.38237	-1.37158	0	0.222273	1	5245	tags=39%, list=26%, signal=51%
GOBP_REGULATION_OF_VOLTAGE_GATED_CALCIUM_CHANNEL_ACTIVITY	GOBP_REGULATION_OF_VOLTAGE_GATED_CALCIUM_CHANNEL_ACTIVITY		33	-0.452958	-1.37132	0.0432596	0.222413	1	10505	tags=88%, list=52%, signal=183%
GOBP_CEREBELLAR_CORTEX_FORMATION	GOBP_CEREBELLAR_CORTEX_FORMATION		24	-0.470788	-1.371	0.0482546	0.222712	1	3766	tags=38%, list=19%, signal=46%
GOBP_CEREBRAL_CORTEX_CELL_MIGRATION	GOBP_CEREBRAL_CORTEX_CELL_MIGRATION		45	-0.429586	-1.37084	0.0371113	0.22265	1	6346	tags=56%, list=31%, signal=81%
GOBP_POSTSYNAPTIC_MEMBRANE_ORGANIZATION	GOBP_POSTSYNAPTIC_MEMBRANE_ORGANIZATION		36	-0.448678	-1.37069	0.0472362	0.222579	1	7821	tags=61%, list=39%, signal=99%
GOBP_NEUROTRANSMITTER_REUPTAKE	GOBP_NEUROTRANSMITTER_REUPTAKE		31	-0.456928	-1.37043	0.0506073	0.222735	1	7538	tags=68%, list=37%, signal=108%
GOBP_NEGATIVE_REGULATION_OF_AXONOGENESIS	GOBP_NEGATIVE_REGULATION_OF_AXONOGENESIS		65	-0.420561	-1.37007	0.0180361	0.223081	1	7754	tags=55%, list=38%, signal=90%
GOBP_POSITIVE_REGULATION_OF_WNT_SIGNALING_PATHWAY	GOBP_POSITIVE_REGULATION_OF_WNT_SIGNALING_PATHWAY		137	-0.39749	-1.36992	0	0.222979	1	7503	tags=53%, list=37%, signal=84%
GOBP_REGULATION_OF_STRIATED_MUSCLE_CELL_DIFFERENTIATION	GOBP_REGULATION_OF_STRIATED_MUSCLE_CELL_DIFFERENTIATION		91	-0.408416	-1.3699	0.006	0.222624	1	9525	tags=65%, list=47%, signal=122%
GOBP_POSITIVE_REGULATION_OF_OLIGODENDROCYTE_DIFFERENTIATION	GOBP_POSITIVE_REGULATION_OF_OLIGODENDROCYTE_DIFFERENTIATION		27	-0.464551	-1.36971	0.0487805	0.222631	1	2865	tags=37%, list=14%, signal=43%
GOBP_REGULATION_OF_WOUND_HEALING	GOBP_REGULATION_OF_WOUND_HEALING		118	-0.401022	-1.36959	0.001	0.222473	1	7300	tags=54%, list=36%, signal=84%
GOBP_GLAND_DEVELOPMENT	GOBP_GLAND_DEVELOPMENT		422	-0.380537	-1.36911	0	0.223033	1	9477	tags=61%, list=47%, signal=113%
GOBP_EMBRYONIC_PLACENTA_DEVELOPMENT	GOBP_EMBRYONIC_PLACENTA_DEVELOPMENT		88	-0.408815	-1.36907	0.009	0.222748	1	8214	tags=61%, list=41%, signal=103%
GOBP_SODIUM_ION_TRANSPORT	GOBP_SODIUM_ION_TRANSPORT		229	-0.389034	-1.36884	0	0.222906	1	8063	tags=57%, list=40%, signal=93%
GOBP_POSITIVE_REGULATION_OF_STEM_CELL_POPULATION_MAINTENANCE	GOBP_POSITIVE_REGULATION_OF_STEM_CELL_POPULATION_MAINTENANCE		46	-0.43142	-1.36875	0.0250752	0.222703	1	3820	tags=33%, list=19%, signal=40%
GOBP_MORPHOGENESIS_OF_A_BRANCHING_STRUCTURE	GOBP_MORPHOGENESIS_OF_A_BRANCHING_STRUCTURE		195	-0.392439	-1.36866	0	0.222498	1	5426	tags=43%, list=27%, signal=58%
GOBP_NUCLEUS_LOCALIZATION	GOBP_NUCLEUS_LOCALIZATION		30	-0.458454	-1.36862	0.0585267	0.222197	1	5160	tags=47%, list=26%, signal=63%
GOBP_SYNAPSE_ASSEMBLY	GOBP_SYNAPSE_ASSEMBLY		179	-0.393293	-1.3685	0.001	0.22208	1	6955	tags=50%, list=34%, signal=76%
GOBP_SYMPATHETIC_NERVOUS_SYSTEM_DEVELOPMENT	GOBP_SYMPATHETIC_NERVOUS_SYSTEM_DEVELOPMENT		20	-0.485427	-1.36828	0.0674157	0.222106	1	2004	tags=35%, list=10%, signal=39%
GOBP_PROTEIN_AUTOPHOSPHORYLATION	GOBP_PROTEIN_AUTOPHOSPHORYLATION		195	-0.389979	-1.36791	0.001	0.222462	1	7221	tags=50%, list=36%, signal=77%
GOBP_DENDRITIC_CELL_CYTOKINE_PRODUCTION	GOBP_DENDRITIC_CELL_CYTOKINE_PRODUCTION		17	-0.497788	-1.36777	0.061651	0.222417	1	8603	tags=65%, list=43%, signal=113%
GOBP_REGULATION_OF_NEURAL_PRECURSOR_CELL_PROLIFERATION	GOBP_REGULATION_OF_NEURAL_PRECURSOR_CELL_PROLIFERATION		95	-0.407421	-1.36742	0.005	0.222757	1	6672	tags=52%, list=33%, signal=77%
GOBP_NEURON_PROJECTION_ORGANIZATION	GOBP_NEURON_PROJECTION_ORGANIZATION		88	-0.4106	-1.36731	0.005	0.222597	1	8569	tags=63%, list=42%, signal=108%
GOBP_DENDRITE_MORPHOGENESIS	GOBP_DENDRITE_MORPHOGENESIS		132	-0.397979	-1.3664	0.004	0.224108	1	6837	tags=51%, list=34%, signal=76%
GOBP_MORPHOGENESIS_OF_AN_ENDOTHELIUM	GOBP_MORPHOGENESIS_OF_AN_ENDOTHELIUM		15	-0.513264	-1.36637	0.0747368	0.223783	1	3257	tags=47%, list=16%, signal=56%
GOBP_DIGESTIVE_TRACT_MORPHOGENESIS	GOBP_DIGESTIVE_TRACT_MORPHOGENESIS		47	-0.432248	-1.3662	0.023023	0.22378	1	9038	tags=70%, list=45%, signal=127%
GOBP_CALCIUM_ION_TRANSPORT_INTO_CYTOSOL	GOBP_CALCIUM_ION_TRANSPORT_INTO_CYTOSOL		28	-0.459859	-1.36618	0.0455005	0.223458	1	6145	tags=54%, list=30%, signal=77%
GOBP_REGULATION_OF_NERVOUS_SYSTEM_PROCESS	GOBP_REGULATION_OF_NERVOUS_SYSTEM_PROCESS		110	-0.405113	-1.36612	0.002	0.223207	1	9281	tags=68%, list=46%, signal=125%
GOBP_ADENOHYPOPHYSIS_DEVELOPMENT	GOBP_ADENOHYPOPHYSIS_DEVELOPMENT		16	-0.503657	-1.36603	0.0766002	0.223046	1	6846	tags=69%, list=34%, signal=104%
GOBP_RESPONSE_TO_STEROL	GOBP_RESPONSE_TO_STEROL		34	-0.450377	-1.36583	0.0492958	0.223088	1	6329	tags=53%, list=31%, signal=77%
GOBP_POSITIVE_REGULATION_OF_BLOOD_VESSEL_ENDOTHELIAL_CELL_PROLIFERATION_INVOLVED_IN_SPROUTING_ANGIOGENESIS	GOBP_POSITIVE_REGULATION_OF_BLOOD_VESSEL_ENDOTHELIAL_CELL_PROLIFERATION_INVOLVED_IN_SPROUTING_ANGIOGENESIS		16	-0.499221	-1.36561	0.0768432	0.223162	1	7357	tags=56%, list=36%, signal=88%
GOBP_NEGATIVE_REGULATION_OF_STRIATED_MUSCLE_CELL_DIFFERENTIATION	GOBP_NEGATIVE_REGULATION_OF_STRIATED_MUSCLE_CELL_DIFFERENTIATION		37	-0.440064	-1.3653	0.0432596	0.223469	1	8617	tags=65%, list=43%, signal=113%
GOBP_CALCIUM_ION_TRANSMEMBRANE_TRANSPORT	GOBP_CALCIUM_ION_TRANSMEMBRANE_TRANSPORT		328	-0.38119	-1.36525	0	0.223181	1	8272	tags=58%, list=41%, signal=96%
GOBP_ADRENAL_GLAND_DEVELOPMENT	GOBP_ADRENAL_GLAND_DEVELOPMENT		28	-0.460469	-1.36511	0.0467005	0.223128	1	5778	tags=50%, list=29%, signal=70%
GOBP_REGULATION_OF_STRESS_ACTIVATED_PROTEIN_KINASE_SIGNALING_CASCADE	GOBP_REGULATION_OF_STRESS_ACTIVATED_PROTEIN_KINASE_SIGNALING_CASCADE		183	-0.392017	-1.36506	0.001	0.222874	1	5203	tags=40%, list=26%, signal=53%
GOBP_SKELETAL_SYSTEM_MORPHOGENESIS	GOBP_SKELETAL_SYSTEM_MORPHOGENESIS		219	-0.389219	-1.36494	0	0.222768	1	6699	tags=47%, list=33%, signal=70%
GOBP_POSITIVE_REGULATION_OF_GLUCOSE_IMPORT	GOBP_POSITIVE_REGULATION_OF_GLUCOSE_IMPORT		36	-0.445344	-1.3646	0.041289	0.223105	1	7971	tags=53%, list=39%, signal=87%
GOBP_POSITIVE_REGULATION_OF_CELL_SUBSTRATE_ADHESION	GOBP_POSITIVE_REGULATION_OF_CELL_SUBSTRATE_ADHESION		118	-0.400437	-1.36431	0.005	0.223368	1	8545	tags=62%, list=42%, signal=107%
GOBP_REGULATION_OF_CARDIAC_MUSCLE_CONTRACTION_BY_CALCIUM_ION_SIGNALING	GOBP_REGULATION_OF_CARDIAC_MUSCLE_CONTRACTION_BY_CALCIUM_ION_SIGNALING		26	-0.460679	-1.36379	0.0599594	0.224126	1	6373	tags=50%, list=32%, signal=73%
GOBP_CELL_DIFFERENTIATION_IN_HINDBRAIN	GOBP_CELL_DIFFERENTIATION_IN_HINDBRAIN		21	-0.477941	-1.36379	0.0639835	0.223765	1	3766	tags=38%, list=19%, signal=47%
GOBP_MUSCLE_CELL_DIFFERENTIATION	GOBP_MUSCLE_CELL_DIFFERENTIATION		386	-0.379963	-1.36378	0	0.223411	1	9556	tags=63%, list=47%, signal=117%
GOBP_ADRENERGIC_RECEPTOR_SIGNALING_PATHWAY	GOBP_ADRENERGIC_RECEPTOR_SIGNALING_PATHWAY		33	-0.445474	-1.36376	0.0514113	0.223096	1	3847	tags=42%, list=19%, signal=52%
GOBP_POSTSYNAPTIC_SPECIALIZATION_ORGANIZATION	GOBP_POSTSYNAPTIC_SPECIALIZATION_ORGANIZATION		40	-0.436628	-1.36344	0.0362173	0.223469	1	8488	tags=63%, list=42%, signal=108%
GOBP_REGULATION_OF_PLASMA_MEMBRANE_ORGANIZATION	GOBP_REGULATION_OF_PLASMA_MEMBRANE_ORGANIZATION		16	-0.505321	-1.3631	0.0721757	0.223824	1	9058	tags=81%, list=45%, signal=147%
GOBP_ANATOMICAL_STRUCTURE_REGRESSION	GOBP_ANATOMICAL_STRUCTURE_REGRESSION		16	-0.509936	-1.36274	0.0863158	0.224261	1	8792	tags=81%, list=43%, signal=144%
GOBP_HEART_VALVE_MORPHOGENESIS	GOBP_HEART_VALVE_MORPHOGENESIS		59	-0.42083	-1.36232	0.0220441	0.224762	1	9376	tags=69%, list=46%, signal=129%
GOBP_TISSUE_REMODELING	GOBP_TISSUE_REMODELING		164	-0.39204	-1.36217	0	0.224742	1	8624	tags=60%, list=43%, signal=104%
GOBP_AXIS_SPECIFICATION	GOBP_AXIS_SPECIFICATION		91	-0.407616	-1.36204	0.007	0.224665	1	8398	tags=59%, list=42%, signal=101%
GOBP_REGULATION_OF_SMOOTH_MUSCLE_CELL_DIFFERENTIATION	GOBP_REGULATION_OF_SMOOTH_MUSCLE_CELL_DIFFERENTIATION		36	-0.441947	-1.36194	0.0440882	0.224541	1	6116	tags=50%, list=30%, signal=72%
GOBP_DIGESTIVE_SYSTEM_DEVELOPMENT	GOBP_DIGESTIVE_SYSTEM_DEVELOPMENT		139	-0.396221	-1.36184	0.002	0.224412	1	9630	tags=68%, list=48%, signal=128%
GOBP_RESPONSE_TO_STEROL_DEPLETION	GOBP_RESPONSE_TO_STEROL_DEPLETION		18	-0.488821	-1.36128	0.0782065	0.225252	1	4371	tags=39%, list=22%, signal=50%
GOBP_NEUROEPITHELIAL_CELL_DIFFERENTIATION	GOBP_NEUROEPITHELIAL_CELL_DIFFERENTIATION		36	-0.449081	-1.3607	0.0401606	0.226042	1	7858	tags=67%, list=39%, signal=109%
GOBP_DNA_DEALKYLATION	GOBP_DNA_DEALKYLATION		35	-0.446114	-1.3603	0.0464646	0.226514	1	7680	tags=49%, list=38%, signal=78%
GOBP_REGULATION_OF_SYNAPSE_ASSEMBLY	GOBP_REGULATION_OF_SYNAPSE_ASSEMBLY		105	-0.401592	-1.36018	0.004	0.226437	1	9492	tags=66%, list=47%, signal=123%
GOBP_INTERLEUKIN_2_PRODUCTION	GOBP_INTERLEUKIN_2_PRODUCTION		56	-0.421892	-1.36004	0.027	0.226386	1	8026	tags=63%, list=40%, signal=103%
GOBP_VENTRAL_SPINAL_CORD_DEVELOPMENT	GOBP_VENTRAL_SPINAL_CORD_DEVELOPMENT		44	-0.431766	-1.35962	0.0281125	0.226883	1	7411	tags=59%, list=37%, signal=93%
GOBP_REGULATION_OF_PHOSPHOLIPASE_ACTIVITY	GOBP_REGULATION_OF_PHOSPHOLIPASE_ACTIVITY		50	-0.424331	-1.35938	0.023	0.227044	1	8440	tags=66%, list=42%, signal=113%
GOBP_DIACYLGLYCEROL_METABOLIC_PROCESS	GOBP_DIACYLGLYCEROL_METABOLIC_PROCESS		22	-0.474417	-1.35918	0.0595483	0.227082	1	6517	tags=64%, list=32%, signal=94%
GOBP_REGULATION_OF_PHOSPHOLIPASE_C_ACTIVITY	GOBP_REGULATION_OF_PHOSPHOLIPASE_C_ACTIVITY		34	-0.439623	-1.35832	0.054326	0.228534	1	7503	tags=65%, list=37%, signal=103%
GOBP_MESODERMAL_CELL_DIFFERENTIATION	GOBP_MESODERMAL_CELL_DIFFERENTIATION		32	-0.446002	-1.35829	0.0482412	0.228239	1	7441	tags=53%, list=37%, signal=84%
GOBP_PHOSPHATIDYLINOSITOL_DEPHOSPHORYLATION	GOBP_PHOSPHATIDYLINOSITOL_DEPHOSPHORYLATION		26	-0.459931	-1.35829	0.0628166	0.227892	1	7707	tags=58%, list=38%, signal=93%
GOBP_REGULATION_OF_HEART_RATE	GOBP_REGULATION_OF_HEART_RATE		96	-0.405635	-1.35754	0.011	0.229198	1	6373	tags=49%, list=32%, signal=71%
GOBP_POSITIVE_REGULATION_OF_PROTEIN_SERINE_THREONINE_KINASE_ACTIVITY	GOBP_POSITIVE_REGULATION_OF_PROTEIN_SERINE_THREONINE_KINASE_ACTIVITY		137	-0.39541	-1.35743	0.002	0.229079	1	6023	tags=44%, list=30%, signal=62%
GOBP_NEGATIVE_REGULATION_OF_AXON_EXTENSION	GOBP_NEGATIVE_REGULATION_OF_AXON_EXTENSION		45	-0.431905	-1.35727	0.022022	0.229059	1	6484	tags=51%, list=32%, signal=75%
GOBP_OSTEOBLAST_DIFFERENTIATION	GOBP_OSTEOBLAST_DIFFERENTIATION		234	-0.385897	-1.35704	0	0.229165	1	7169	tags=50%, list=35%, signal=77%
GOBP_POSITIVE_REGULATION_OF_CELL_JUNCTION_ASSEMBLY	GOBP_POSITIVE_REGULATION_OF_CELL_JUNCTION_ASSEMBLY		99	-0.403321	-1.35668	0.008	0.229585	1	8453	tags=59%, list=42%, signal=100%
GOBP_REGULATION_OF_MONOATOMIC_ION_TRANSMEMBRANE_TRANSPORT	GOBP_REGULATION_OF_MONOATOMIC_ION_TRANSMEMBRANE_TRANSPORT		418	-0.375506	-1.35644	0	0.229698	1	7945	tags=54%, list=39%, signal=88%
GOBP_ORGAN_GROWTH	GOBP_ORGAN_GROWTH		161	-0.389765	-1.3564	0	0.229417	1	6259	tags=44%, list=31%, signal=63%
GOBP_NEGATIVE_REGULATION_OF_GTPASE_ACTIVITY	GOBP_NEGATIVE_REGULATION_OF_GTPASE_ACTIVITY		21	-0.486089	-1.35596	0.0728953	0.229998	1	8643	tags=67%, list=43%, signal=116%
GOBP_PHOSPHATE_ION_TRANSMEMBRANE_TRANSPORT	GOBP_PHOSPHATE_ION_TRANSMEMBRANE_TRANSPORT		16	-0.500755	-1.35578	0.0739958	0.230023	1	6666	tags=63%, list=33%, signal=93%
GOBP_NEUTRAL_AMINO_ACID_TRANSPORT	GOBP_NEUTRAL_AMINO_ACID_TRANSPORT		55	-0.421821	-1.3555	0.0340681	0.230305	1	7883	tags=64%, list=39%, signal=104%
GOBP_RESPONSE_TO_LEUKEMIA_INHIBITORY_FACTOR	GOBP_RESPONSE_TO_LEUKEMIA_INHIBITORY_FACTOR		97	-0.404002	-1.35533	0.011	0.230302	1	7199	tags=48%, list=36%, signal=75%
GOBP_MUSCLE_HYPERTROPHY	GOBP_MUSCLE_HYPERTROPHY		89	-0.406423	-1.35432	0.01	0.232038	1	4822	tags=39%, list=24%, signal=51%
GOBP_POSITIVE_REGULATION_OF_CELL_SUBSTRATE_JUNCTION_ORGANIZATION	GOBP_POSITIVE_REGULATION_OF_CELL_SUBSTRATE_JUNCTION_ORGANIZATION		31	-0.450417	-1.35353	0.0577508	0.23332	1	8453	tags=68%, list=42%, signal=116%
GOBP_NEGATIVE_REGULATION_OF_CHEMOTAXIS	GOBP_NEGATIVE_REGULATION_OF_CHEMOTAXIS		63	-0.416375	-1.35334	0.021	0.233407	1	6484	tags=49%, list=32%, signal=72%
GOBP_ENDOTHELIAL_CELL_PROLIFERATION	GOBP_ENDOTHELIAL_CELL_PROLIFERATION		174	-0.387491	-1.35333	0.001	0.233053	1	4230	tags=36%, list=21%, signal=45%
GOBP_EMBRYONIC_PLACENTA_MORPHOGENESIS	GOBP_EMBRYONIC_PLACENTA_MORPHOGENESIS		27	-0.457309	-1.35324	0.0616162	0.232886	1	3654	tags=37%, list=18%, signal=45%
GOBP_MUSCLE_SYSTEM_PROCESS	GOBP_MUSCLE_SYSTEM_PROCESS		415	-0.375542	-1.35302	0	0.23301	1	6651	tags=47%, list=33%, signal=68%
GOBP_MUSCLE_CELL_DEVELOPMENT	GOBP_MUSCLE_CELL_DEVELOPMENT		184	-0.387846	-1.35289	0.002	0.232925	1	9534	tags=63%, list=47%, signal=117%
GOBP_MUSCLE_ADAPTATION	GOBP_MUSCLE_ADAPTATION		107	-0.400712	-1.35284	0.008	0.232683	1	4822	tags=39%, list=24%, signal=51%
GOBP_POSITIVE_REGULATION_OF_CELL_MORPHOGENESIS	GOBP_POSITIVE_REGULATION_OF_CELL_MORPHOGENESIS		33	-0.440824	-1.35283	0.0515672	0.232342	1	5911	tags=48%, list=29%, signal=68%
[truncated: 3,346 more rows]

## Sheet: TableS16
TableS16: GSEA analysis of ATAC-seq peak intensity identifed by Manorm (JQ1 vs. Vehicle) in LuCaP145.2 tumor
[truncated: 4,593 more rows]
