# Supplementary material for: Effective therapeutic targeting of tumor lineage plasticity in neuroendocrine prostate cancer by BRD4 inhibitors
Source: Acta Pharm Sin B. 2025 Jan 22;15(3):1415–29. doi: 10.1016/j.apsb.2025.01.007 (PMC12069891; doi:10.1016/j.apsb.2025.01.007)
Supplement: Multimedia component 4 [file mmc4.xlsx]

## Sheet: TableS17
TableS17: BRD4-bound peaks in 42D
	Start	End
chr1	12112	15785
chr1	16623	18451
chr1	28839	29949
chr1	131196	133942
chr1	135029	138510
chr1	325439	326877
chr1	331474	332385
chr1	437271	438235
chr1	527621	528779
chr1	529503	529808
chr1	533957	534304
chr1	540549	541017
chr1	546099	546528
chr1	657953	663354
chr1	664283	664641
chr1	713807	715349
chr1	752795	754332
chr1	762288	763546
chr1	793913	794206
chr1	800532	800868
chr1	805052	805654
chr1	808913	809426
chr1	811228	812838
chr1	839100	842350
chr1	843096	844342
chr1	845134	857800
chr1	858891	869464
chr1	870360	881365
chr1	883069	885178
chr1	886309	889660
chr1	890320	891225
chr1	894149	903603
chr1	905582	912129
chr1	913487	918551
chr1	919219	919897
chr1	931023	937581
chr1	938869	942575
chr1	948869	950790
chr1	953582	957797
chr1	959076	963533
chr1	967087	970278
chr1	970888	973841
chr1	974838	983714
chr1	984735	987563
chr1	988685	990951
chr1	991717	992189
chr1	993792	996344
chr1	997071	1000734
chr1	1001771	1005945
chr1	1007252	1011203
chr1	1014405	1023130
chr1	1023781	1028173
chr1	1041991	1042648
chr1	1049329	1049790
chr1	1051157	1055138
chr1	1056492	1058414
chr1	1059897	1064876
chr1	1065830	1066431
chr1	1067327	1073399
chr1	1077051	1081772
chr1	1082676	1083000
chr1	1083923	1087409
chr1	1091603	1107586
chr1	1108845	1110151
chr1	1114122	1121154
chr1	1131844	1137227
chr1	1138181	1150251
chr1	1151211	1151980
chr1	1152636	1156234
chr1	1157322	1158052
chr1	1158806	1159611
chr1	1160728	1161296
chr1	1161901	1165511
chr1	1166531	1169069
chr1	1169927	1180136
chr1	1180846	1185120
chr1	1186190	1186515
chr1	1189011	1191200
chr1	1191973	1192687
chr1	1194173	1194788
chr1	1195627	1195958
chr1	1203698	1204053
chr1	1207701	1210658
chr1	1216115	1217567
chr1	1219785	1223734
chr1	1225730	1227007
chr1	1227612	1235884
chr1	1237057	1250682
chr1	1254262	1255489
chr1	1256133	1257746
chr1	1259660	1275942
chr1	1276962	1285360
chr1	1286752	1287561
chr1	1288439	1295991
chr1	1306239	1310759
chr1	1316023	1316744
chr1	1322247	1323251
chr1	1334053	1335313
chr1	1341886	1343414
chr1	1347417	1348055
chr1	1353439	1358203
chr1	1360930	1363945
chr1	1365736	1377994
chr1	1379825	1380749
chr1	1385876	1386344
chr1	1387206	1387673
chr1	1389546	1392559
chr1	1394496	1395304
chr1	1395912	1398304
chr1	1402642	1404385
chr1	1406734	1407984
chr1	1409848	1410826
chr1	1414023	1414482
chr1	1415208	1418036
chr1	1420161	1423335
chr1	1424542	1426715
chr1	1429723	1432232
chr1	1443213	1445136
chr1	1446014	1449306
chr1	1451177	1451639
chr1	1452492	1453234
chr1	1454256	1455444
chr1	1457797	1460647
chr1	1461909	1463172
chr1	1463804	1464882
chr1	1468121	1472352
chr1	1473009	1480837
chr1	1482853	1484230
chr1	1485947	1486444
chr1	1487088	1488021
chr1	1489474	1490950
chr1	1509435	1511231
chr1	1513763	1514147
chr1	1529624	1530031
chr1	1532594	1541819
chr1	1550462	1552534
chr1	1553854	1554147
chr1	1554828	1564557
chr1	1566307	1570316
chr1	1571251	1574087
chr1	1574831	1576734
chr1	1590203	1591317
chr1	1596005	1598256
chr1	1606479	1607231
chr1	1608840	1610629
chr1	1619836	1620466
chr1	1623172	1625959
chr1	1628625	1629743
chr1	1630960	1636443
chr1	1638000	1639676
chr1	1655384	1656314
chr1	1662387	1662680
chr1	1669362	1670772
chr1	1677843	1678705
chr1	1681350	1683390
chr1	1684539	1685745
chr1	1686722	1692127
chr1	1693076	1693675
chr1	1695554	1695909
chr1	1709270	1711022
chr1	1712238	1715191
chr1	1716484	1716791
chr1	1719747	1720605
chr1	1805165	1805828
chr1	1821347	1824007
chr1	1825546	1827308
chr1	1830929	1831319
chr1	1832940	1833258
chr1	1838495	1839167
chr1	1839822	1841396
chr1	1845667	1851738
chr1	1852504	1855263
chr1	1856121	1861939
chr1	1871870	1872780
chr1	1873406	1875922
chr1	1877847	1879721
chr1	1886457	1891905
chr1	1895704	1897899
chr1	1900230	1902114
chr1	1903060	1903512
chr1	1904431	1905121
chr1	1911306	1914604
chr1	1916134	1919830
chr1	1920654	1921201
chr1	1932342	1932898
chr1	1935118	1935514
chr1	1949306	1957870
chr1	1958787	1961501
chr1	1962970	1965032
chr1	1966470	1968107
chr1	1973017	1973382
chr1	1974215	1975104
chr1	1976041	1980132
chr1	1981102	1983289
chr1	1984890	1985581
chr1	1987335	1988855
chr1	1991048	1993335
chr1	1999075	2002856
chr1	2003618	2007823
chr1	2010871	2014447
chr1	2015896	2017323
chr1	2017952	2018309
chr1	2019197	2022162
chr1	2024141	2029101
chr1	2030805	2032208
chr1	2034866	2036545
chr1	2038220	2043686
chr1	2044470	2045609
chr1	2046397	2046904
chr1	2056284	2059089
chr1	2059730	2060862
chr1	2063165	2063458
chr1	2064538	2066984
chr1	2068906	2069466
chr1	2075188	2075997
chr1	2082324	2082905
chr1	2084708	2085161
chr1	2089614	2089995
chr1	2092084	2092855
chr1	2097160	2099059
chr1	2100726	2101914
chr1	2103279	2106119
chr1	2107083	2108930
chr1	2110497	2110866
chr1	2111575	2113768
chr1	2115411	2116666
chr1	2117293	2118133
chr1	2120073	2123745
chr1	2124758	2127643
chr1	2128382	2129089
chr1	2130022	2130894
chr1	2131907	2132694
chr1	2134568	2142500
chr1	2143811	2147926
chr1	2157910	2164674
chr1	2165324	2166173
chr1	2166840	2167442
chr1	2169385	2172411
chr1	2174593	2174886
chr1	2179143	2183094
chr1	2183737	2184030
chr1	2184856	2185932
chr1	2188711	2189044
chr1	2198930	2200024
chr1	2200953	2208069
chr1	2209424	2211091
chr1	2213991	2216287
chr1	2218166	2218703
chr1	2220357	2221262
chr1	2222377	2223253
chr1	2224124	2226791
chr1	2228687	2238922
chr1	2240307	2240658
chr1	2241508	2256402
chr1	2257407	2258244
chr1	2259124	2269535
chr1	2270660	2272727
chr1	2273381	2274093
chr1	2274946	2277164
chr1	2278245	2279532
chr1	2281967	2282564
chr1	2283903	2285241
chr1	2286326	2287469
chr1	2288410	2290808
chr1	2304156	2305682
chr1	2306716	2311731
chr1	2312557	2314596
chr1	2315340	2317023
chr1	2318148	2318944
chr1	2322318	2323877
chr1	2326225	2326571
chr1	2330348	2330641
chr1	2331645	2332049
chr1	2332900	2335047
chr1	2335852	2338330
chr1	2339493	2351041
chr1	2357813	2367240
chr1	2368099	2373598
chr1	2374423	2376026
chr1	2376854	2381801
chr1	2382554	2393162
chr1	2393921	2396251
chr1	2397090	2419289
chr1	2420988	2453189
chr1	2454577	2456149
chr1	2457149	2465202
chr1	2465815	2467636
chr1	2470870	2496779
chr1	2497687	2498317
chr1	2499123	2501520
chr1	2507204	2509934
chr1	2516579	2528652
chr1	2529298	2529659
chr1	2534008	2539534
chr1	2540649	2541202
chr1	2541867	2543863
chr1	2559437	2561386
chr1	2563173	2566038
chr1	2566825	2567360
chr1	2568113	2569107
chr1	2571107	2571532
chr1	2572751	2577059
chr1	2583598	2590539
chr1	2592516	2593669
chr1	2594820	2596693
chr1	2597602	2598240
chr1	2599500	2609783
chr1	2610614	2612064
chr1	2612963	2615984
chr1	2616589	2617755
chr1	2618527	2621650
chr1	2624164	2624457
chr1	2627428	2629356
chr1	2632427	2632969
chr1	2687430	2688387
chr1	2689536	2690053
chr1	2699628	2700712
chr1	2701554	2702712
chr1	2703766	2704415
chr1	2716646	2722554
chr1	2723520	2727726
chr1	2728723	2730299
chr1	2731968	2732388
chr1	2736880	2739153
chr1	2741215	2743702
chr1	2744478	2746899
chr1	2747677	2752514
chr1	2764059	2764759
chr1	2770782	2774337
chr1	2776595	2778032
chr1	2778966	2788740
chr1	2791219	2791742
chr1	2792353	2802112
chr1	2803226	2805191
chr1	2805817	2807062
chr1	2807750	2809669
chr1	2810273	2812658
chr1	2815798	2816425
chr1	2817820	2818888
chr1	2819691	2828065
chr1	2830735	2831686
chr1	2833338	2837703
chr1	2838564	2838884
chr1	2839607	2840917
chr1	2841841	2843287
chr1	2845026	2845853
chr1	2846706	2848180
chr1	2849514	2852882
chr1	2858581	2859808
chr1	2862481	2863940
chr1	2864709	2868184
chr1	2876446	2876800
chr1	2883238	2884161
chr1	2886057	2890117
chr1	2891755	2892414
chr1	2895063	2897304
chr1	2898603	2900686
chr1	2901336	2901629
chr1	2904260	2904605
chr1	2906727	2907109
chr1	2917771	2918639
chr1	2919788	2921505
chr1	2928455	2932268
chr1	2933803	2936524
chr1	2938096	2939131
chr1	2944101	2948646
chr1	2949257	2949814
chr1	2953759	2955825
chr1	2969297	2969605
chr1	2977456	2978924
chr1	2979540	2981156
chr1	2982826	2985035
chr1	2986244	2993972
chr1	2995598	2995926
chr1	2998200	3003958
chr1	3006102	3007361
chr1	3008020	3009401
chr1	3010082	3011021
chr1	3011680	3014144
chr1	3015672	3019062
chr1	3020863	3023621
chr1	3027509	3030324
chr1	3031563	3040910
chr1	3041721	3045676
chr1	3046398	3048432
chr1	3049528	3057453
chr1	3058090	3059889
chr1	3060877	3062734
chr1	3064826	3066257
chr1	3068088	3068455
chr1	3069396	3070092
chr1	3070787	3071257
chr1	3073272	3073846
chr1	3078084	3079407
chr1	3080296	3081792
chr1	3082419	3084113
chr1	3085317	3088744
chr1	3089603	3090277
chr1	3094072	3096426
chr1	3097036	3097334
chr1	3098838	3100538
chr1	3101177	3105286
chr1	3107152	3107555
chr1	3109481	3117013
chr1	3121341	3121939
chr1	3123129	3124746
chr1	3125758	3126117
chr1	3128073	3130705
chr1	3131920	3137336
chr1	3138585	3139327
chr1	3143612	3144467
chr1	3145149	3148704
chr1	3149832	3154488
chr1	3155254	3155637
chr1	3157488	3160223
chr1	3163891	3164579
chr1	3166482	3169611
chr1	3172234	3172616
chr1	3175317	3175864
chr1	3179408	3180080
chr1	3184132	3185530
chr1	3187510	3189534
chr1	3191321	3193997
chr1	3195543	3196521
chr1	3198442	3199698
chr1	3200440	3202844
chr1	3203693	3212278
chr1	3212908	3213267
chr1	3214347	3215039
chr1	3221346	3222149
chr1	3224751	3226884
chr1	3227910	3230444
chr1	3233811	3234396
chr1	3239696	3240966
chr1	3241734	3242027
chr1	3243938	3249237
chr1	3250909	3251654
chr1	3255044	3256067
chr1	3262169	3266440
chr1	3267086	3267768
chr1	3268569	3270026
chr1	3271464	3275238
chr1	3276393	3277555
chr1	3279828	3282012
chr1	3290214	3290901
chr1	3293786	3295563
chr1	3298436	3298907
chr1	3300724	3303462
chr1	3305360	3306313
chr1	3310042	3313328
chr1	3316806	3317671
chr1	3318902	3322381
chr1	3323563	3324007
chr1	3327981	3329446
chr1	3331015	3333458
chr1	3334386	3335493
chr1	3336827	3337883
chr1	3339309	3342993
chr1	3344240	3345328
chr1	3346222	3351722
chr1	3352349	3353853
chr1	3356129	3359332
chr1	3360997	3361707
chr1	3368531	3375313
chr1	3376616	3386457
chr1	3388244	3390299
chr1	3392243	3401023
chr1	3406062	3423633
chr1	3425321	3428582
chr1	3430945	3434093
chr1	3434963	3441226
chr1	3442053	3442722
chr1	3444399	3450810
chr1	3452153	3467942
chr1	3468753	3472763
chr1	3473751	3474721
chr1	3477228	3478428
chr1	3479258	3480477
chr1	3481247	3487683
chr1	3490177	3491001
chr1	3492513	3497587
chr1	3498220	3499041
chr1	3499835	3501494
chr1	3503018	3504178
chr1	3505037	3506032
chr1	3506684	3517732
chr1	3518345	3520959
chr1	3524119	3528809
chr1	3532076	3532519
chr1	3533407	3533794
chr1	3534423	3535437
chr1	3540167	3542359
chr1	3547000	3547350
chr1	3548048	3551730
chr1	3552727	3553654
chr1	3554639	3554973
chr1	3555797	3557378
chr1	3559899	3561069
chr1	3563149	3563450
chr1	3566114	3566546
chr1	3567336	3569875
chr1	3574199	3574727
chr1	3580621	3581339
chr1	3585328	3586757
chr1	3587458	3592422
chr1	3593135	3594108
chr1	3594929	3595849
chr1	3597248	3599297
chr1	3600316	3608250
chr1	3609189	3610081
chr1	3612240	3616715
chr1	3618765	3624609
chr1	3625240	3627198
chr1	3628737	3633043
chr1	3633721	3640619
chr1	3643809	3645030
chr1	3646299	3652092
chr1	3652852	3653590
chr1	3656785	3658922
chr1	3662339	3664065
chr1	3678702	3680630
chr1	3683975	3684268
chr1	3686730	3695434
chr1	3703402	3703730
chr1	3706165	3707738
chr1	3712282	3713236
chr1	3731288	3732006
chr1	3732840	3734754
chr1	3744282	3745322
chr1	3767408	3767701
chr1	3773215	3775379
chr1	3786141	3787460
chr1	3797062	3797822
chr1	3811229	3811538
chr1	3816214	3817977
chr1	3822285	3822981
chr1	3823867	3824287
chr1	3826903	3829476
chr1	3840080	3842280
chr1	4003250	4005213
chr1	4014256	4014650
chr1	4037008	4039052
chr1	4042122	4042671
chr1	4052818	4053653
chr1	4059671	4060855
chr1	4064136	4065067
chr1	4079070	4079861
chr1	4081291	4081861
chr1	4082977	4083429
chr1	4092642	4093561
chr1	4117857	4118492
chr1	4121452	4122245
chr1	4146331	4147211
chr1	4148297	4149105
chr1	4192488	4193744
chr1	4219259	4219919
chr1	4221315	4221842
chr1	4365167	4365486
chr1	4411142	4411489
chr1	4412869	4413290
chr1	4426052	4427638
chr1	4485881	4486259
chr1	4520901	4521194
chr1	4522987	4523874
chr1	4542632	4543698
chr1	4546577	4547080
chr1	4554389	4554722
chr1	4645340	4645633
chr1	4654080	4654869
chr1	4660378	4660718
chr1	4671600	4672403
chr1	4673957	4675141
chr1	4676984	4677848
chr1	4684553	4685101
chr1	4686124	4686944
chr1	4691041	4692214
chr1	4693523	4694537
chr1	4712727	4713327
chr1	4714096	4714503
chr1	4715441	4716512
chr1	4725570	4726856
chr1	4744374	4744667
chr1	4747475	4749731
chr1	4750435	4752603
chr1	4753960	4754312
chr1	4757780	4758079
chr1	4760203	4761082
chr1	4762562	4762874
chr1	4763786	4764118
chr1	4768686	4769614
chr1	4770794	4772488
chr1	4785075	4785851
chr1	4786705	4789544
chr1	4791822	4792439
chr1	4793609	4794164
chr1	4795988	4796556
chr1	4798586	4798910
chr1	4800619	4801240
chr1	4829580	4830462
chr1	4841922	4842392
chr1	5020290	5020583
chr1	5357027	5357782
chr1	5391149	5391509
chr1	5436688	5436991
chr1	5555485	5556437
chr1	5566937	5567769
chr1	5569777	5570113
chr1	5585691	5586848
chr1	5677339	5678093
chr1	5692623	5692916
chr1	5710404	5711062
chr1	5712429	5712759
chr1	5718469	5718945
chr1	5720612	5723206
chr1	5727810	5728228
chr1	5765253	5765969
chr1	5771996	5772598
chr1	5773489	5773873
chr1	5777546	5779519
chr1	5786201	5786507
chr1	5802232	5804021
chr1	5806003	5807153
chr1	5808584	5809037
chr1	5815945	5816238
chr1	5818382	5819482
chr1	5826349	5826919
chr1	5829096	5829981
chr1	5831215	5831740
chr1	5836289	5836583
chr1	5839795	5840324
chr1	5853566	5853921
chr1	5858285	5858727
chr1	5874232	5874638
chr1	5890436	5891569
chr1	5894044	5895489
chr1	5897017	5897360
chr1	5900283	5901315
chr1	5904813	5906618
chr1	5907286	5907994
chr1	5912650	5913156
chr1	5915291	5916441
chr1	5917076	5920487
chr1	5921568	5921872
chr1	5922540	5923443
chr1	5924396	5926442
chr1	5927371	5928030
chr1	5932941	5933355
chr1	5934434	5936488
chr1	5937167	5938123
chr1	5943187	5943517
chr1	5945585	5948453
chr1	5951895	5952192
chr1	5967096	5967714
chr1	5968438	5970775
chr1	5975042	5975349
chr1	5994515	5994848
chr1	5997534	5998384
chr1	6011145	6012848
chr1	6022663	6023044
chr1	6027398	6027734
chr1	6034142	6034953
chr1	6035993	6039481
chr1	6040440	6041255
chr1	6049968	6050261
chr1	6051490	6055606
chr1	6056313	6057626
chr1	6058585	6060830
chr1	6062287	6063631
chr1	6067054	6067943
chr1	6085776	6087161
chr1	6095481	6096108
chr1	6099074	6099907
chr1	6101431	6101959
chr1	6105059	6106493
chr1	6107711	6109720
chr1	6111349	6111737
chr1	6118781	6119141
chr1	6121168	6121585
chr1	6125173	6127157
chr1	6128547	6129362
chr1	6131211	6134144
chr1	6137735	6138260
chr1	6140258	6141208
chr1	6142049	6144290
chr1	6145272	6146060
chr1	6146945	6147423
chr1	6149087	6149659
chr1	6150607	6150900
chr1	6151533	6153843
chr1	6155350	6166895
chr1	6168993	6170184
chr1	6181288	6182295
chr1	6184060	6186801
chr1	6187488	6189358
chr1	6190175	6190901
chr1	6193696	6195433
chr1	6196271	6196959
chr1	6203502	6204094
chr1	6205971	6207580
chr1	6208639	6209465
chr1	6211822	6212167
chr1	6212884	6213386
chr1	6214114	6215005
chr1	6215642	6217032
chr1	6219769	6222059
chr1	6224603	6227119
chr1	6227728	6231143
chr1	6231824	6232376
chr1	6233281	6233893
chr1	6238118	6239882
chr1	6240483	6241127
chr1	6259120	6259902
chr1	6265121	6267791
chr1	6268700	6272154
chr1	6276511	6277405
chr1	6295382	6297075
chr1	6301636	6304416
chr1	6305019	6306944
chr1	6308277	6309398
chr1	6310064	6310504
chr1	6313801	6314966
chr1	6319833	6323528
chr1	6324448	6325593
chr1	6326681	6327677
chr1	6328563	6331820
chr1	6333668	6335257
chr1	6336175	6338516
chr1	6339224	6343198
chr1	6345184	6345632
chr1	6346910	6348944
chr1	6351838	6352466
chr1	6354961	6355292
chr1	6359116	6359722
chr1	6365233	6366186
chr1	6388751	6389132
chr1	6389946	6390742
chr1	6391405	6393497
chr1	6394281	6394581
chr1	6409401	6409877
chr1	6411288	6412098
chr1	6413704	6414862
chr1	6415623	6416693
chr1	6418654	6420614
chr1	6428600	6428893
chr1	6445437	6445890
chr1	6452801	6454238
chr1	6455786	6456321
chr1	6478510	6481205
chr1	6483306	6485423
chr1	6486492	6488944
chr1	6489693	6491285
chr1	6497472	6497765
chr1	6500148	6501196
chr1	6503681	6504090
chr1	6505298	6510471
chr1	6511346	6512178
chr1	6514130	6514589
chr1	6515813	6516109
chr1	6520160	6520946
chr1	6524474	6526176
chr1	6527672	6528582
chr1	6529233	6529885
chr1	6531047	6534957
chr1	6543899	6546707
chr1	6548535	6552360
chr1	6554967	6555507
chr1	6556382	6559077
chr1	6560350	6560971
chr1	6561995	6563030
chr1	6563949	6570412
chr1	6571200	6573164
chr1	6613976	6615450
chr1	6634766	6635139
chr1	6639378	6641107
chr1	6645486	6649353
chr1	6651224	6654088
chr1	6659132	6659544
chr1	6661423	6663806
chr1	6672902	6675693
chr1	6681766	6682430
chr1	6684887	6686033
chr1	6689298	6690434
chr1	6692865	6693252
chr1	6694254	6696158
chr1	6697872	6698589
chr1	6761338	6762469
chr1	6775015	6776258
chr1	6803673	6803966
chr1	6844253	6846481
chr1	6967629	6968242
chr1	6972679	6973509
chr1	6984276	6984631
chr1	6998318	6998718
chr1	7013504	7014983
chr1	7021481	7024457
chr1	7068971	7070965
chr1	7078968	7079964
chr1	7102439	7102732
chr1	7104180	7104634
chr1	7110142	7111143
chr1	7112976	7113589
chr1	7117117	7117410
chr1	7129930	7130385
chr1	7145864	7146503
chr1	7258769	7259309
chr1	7290322	7290965
chr1	7294219	7294575
chr1	7401593	7401920
chr1	7406722	7408133
chr1	7445602	7446497
chr1	7447453	7450655
chr1	7466717	7469071
chr1	7470253	7470559
chr1	7491588	7492793
chr1	7495983	7496811
chr1	7498975	7499363
chr1	7499999	7500644
chr1	7505491	7505784
chr1	7507493	7507803
chr1	7508879	7509373
chr1	7513085	7513378
chr1	7514494	7514787
chr1	7516815	7517170
chr1	7527314	7528130
chr1	7529035	7530032
chr1	7530961	7534092
chr1	7534813	7535885
chr1	7543509	7544411
chr1	7545035	7545875
chr1	7565272	7565854
chr1	7567510	7568042
chr1	7574632	7575230
chr1	7576115	7576641
chr1	7578561	7579564
chr1	7586381	7587083
chr1	7595111	7595495
chr1	7596416	7597642
chr1	7609806	7610637
chr1	7612466	7612790
chr1	7618130	7621555
chr1	7622197	7623135
chr1	7632923	7634892
chr1	7646051	7648815
chr1	7661009	7661835
chr1	7668802	7669690
chr1	7670926	7672029
chr1	7672708	7673901
chr1	7684488	7684781
chr1	7685729	7686022
chr1	7689855	7694238
chr1	7695735	7696517
chr1	7697128	7697574
chr1	7700301	7702922
chr1	7705484	7706287
chr1	7706922	7707798
chr1	7709207	7710304
chr1	7721529	7722225
chr1	7723093	7725130
chr1	7728012	7730327
chr1	7731380	7731673
chr1	7736024	7737006
chr1	7739058	7741298
chr1	7742308	7742994
chr1	7763446	7765459
chr1	7831041	7831932
chr1	7843377	7845220
chr1	7923338	7924184
chr1	8002397	8002788
chr1	8012266	8014634
chr1	8021256	8022213
chr1	8043218	8043511
chr1	8064768	8065095
chr1	8085597	8087016
chr1	8230147	8230585
chr1	8260238	8260797
chr1	8269545	8270017
chr1	8277260	8277757
chr1	8374723	8377446
chr1	8378047	8378632
chr1	8389500	8391004
chr1	8393810	8394516
chr1	8395431	8395851
chr1	8398070	8398769
chr1	8403099	8404177
chr1	8405666	8406499
chr1	8407886	8409214
chr1	8410079	8410372
chr1	8411559	8412175
chr1	8415305	8416549
chr1	8417300	8421852
chr1	8423399	8425051
chr1	8482849	8484498
chr1	8560437	8562765
chr1	8762913	8763767
chr1	8877080	8878280
chr1	8925838	8926448
chr1	8937901	8939553
chr1	8972133	8972434
chr1	9073335	9073878
chr1	9074586	9075384
chr1	9084920	9085225
chr1	9091413	9092422
chr1	9097805	9100551
chr1	9131512	9132357
chr1	9163779	9166580
chr1	9188249	9189893
chr1	9222078	9222550
chr1	9223424	9223838
chr1	9241354	9244038
chr1	9257484	9258115
chr1	9258951	9259244
chr1	9294400	9295843
chr1	9304600	9305694
chr1	9306950	9309209
chr1	9321622	9322722
chr1	9323373	9325024
chr1	9327113	9327524
chr1	9333000	9333391
chr1	9339657	9342246
chr1	9352283	9353910
chr1	9365285	9366509
chr1	9367956	9369095
chr1	9376021	9376995
chr1	9378089	9378382
chr1	9379463	9381525
chr1	9382782	9383819
chr1	9384454	9386155
chr1	9397477	9400931
chr1	9404585	9404884
chr1	9405993	9406767
chr1	9413017	9413333
chr1	9416071	9416396
chr1	9419863	9420816
chr1	9423602	9424505
chr1	9425909	9426219
chr1	9427321	9428887
chr1	9438103	9438400
chr1	9442607	9443276
chr1	9444316	9446708
chr1	9457831	9458124
chr1	9459549	9459883
chr1	9460688	9462119
chr1	9473054	9473923
chr1	9477141	9478051
chr1	9486438	9486927
chr1	9489034	9489327
chr1	9501629	9501928
chr1	9509296	9509981
chr1	9555171	9555788
chr1	9598840	9600397
chr1	9648609	9649886
chr1	9651567	9652039
chr1	9652873	9655754
chr1	9656799	9657134
chr1	9661297	9667816
chr1	9669801	9674113
chr1	9685856	9688112
chr1	9689832	9690194
chr1	9711535	9713114
chr1	9747395	9748445
chr1	9749084	9750307
chr1	9775480	9778111
chr1	9778803	9779436
chr1	9780040	9782440
chr1	9784056	9785045
chr1	9787058	9787488
chr1	9789941	9791785
chr1	9793804	9794818
chr1	9867616	9867994
chr1	9883095	9885766
chr1	9895736	9896476
chr1	9901938	9905790
chr1	9906593	9907245
chr1	9909628	9909921
chr1	9910552	9910955
chr1	9922844	9923779
chr1	9931803	9932455
chr1	9938018	9938903
chr1	9944094	9945111
chr1	9969352	9970801
chr1	10003060	10003718
chr1	10057050	10058065
chr1	10088875	10089315
chr1	10092034	10093344
chr1	10269929	10271569
chr1	10458534	10459688
chr1	10486458	10486903
chr1	10490254	10491208
chr1	10531842	10532594
chr1	10534735	10535510
chr1	10601479	10601772
chr1	10650028	10650323
chr1	10677392	10678813
chr1	10684320	10684613
chr1	10686416	10687808
chr1	10688492	10696586
chr1	10697474	10705151
chr1	10706578	10716061
chr1	10716690	10717401
chr1	10718744	10721135
chr1	10723349	10725672
chr1	10726549	10741992
chr1	10745861	10749384
chr1	10751432	10752714
chr1	10753659	10755630
chr1	10757836	10760343
chr1	10761254	10763396
chr1	10764395	10766841
chr1	10769253	10769927
chr1	10772736	10773059
chr1	10774414	10775096
chr1	10776746	10777179
chr1	10777809	10778429
chr1	10780918	10782127
chr1	10782780	10783758
chr1	10784662	10785482
chr1	10786311	10788009
chr1	10788828	10789532
chr1	10795367	10800566
chr1	10801993	10802435
chr1	10804326	10804906
chr1	10805823	10806199
chr1	10808096	10808499
chr1	10811594	10812322
chr1	10814654	10816654
chr1	10821778	10823303
chr1	10825533	10825963
chr1	10827384	10828385
chr1	10839362	10840163
chr1	10841324	10841664
chr1	10842725	10843285
chr1	10845480	10846232
chr1	10848662	10850494
chr1	10853740	10857108
chr1	10864167	10864752
chr1	10876974	10877370
chr1	10878657	10879071
chr1	10879735	10880857
chr1	10884511	10885141
chr1	10887578	10888912
chr1	10890264	10891450
chr1	10895036	10896403
chr1	10898571	10899050
chr1	10916556	10918440
chr1	10925663	10928388
chr1	10932850	10933329
chr1	10948644	10949180
chr1	10958163	10958914
chr1	10960083	10962143
chr1	10964035	10964961
chr1	10970082	10970671
chr1	10975708	10976734
chr1	10999979	11002431
chr1	11003282	11003575
chr1	11007368	11008660
chr1	11020714	11021080
chr1	11033951	11034321
chr1	11072188	11073339
chr1	11104637	11107226
chr1	11112828	11115172
chr1	11118842	11120649
chr1	11159368	11160161
chr1	11310015	11310544
chr1	11322194	11323254
chr1	11333153	11333827
chr1	11365612	11366288
chr1	11383703	11384004
chr1	11384741	11385282
chr1	11494555	11495308
chr1	11504843	11505150
chr1	11512787	11513521
chr1	11515436	11516417
chr1	11518780	11519499
chr1	11538569	11539563
chr1	11549192	11549691
chr1	11578854	11580091
chr1	11580751	11581066
chr1	11582509	11584252
chr1	11589516	11592379
chr1	11593972	11597486
chr1	11598687	11599278
chr1	11623725	11624038
chr1	11657631	11658454
chr1	11668678	11669673
chr1	11676811	11677492
chr1	11697440	11697902
chr1	11707505	11710900
chr1	11712723	11716079
chr1	11718727	11719041
chr1	11721224	11721517
chr1	11724104	11725014
chr1	11731757	11732375
chr1	11733141	11733666
chr1	11734689	11735923
chr1	11737220	11737605
chr1	11740383	11742086
chr1	11750638	11752604
chr1	11767717	11768324
chr1	11779515	11779955
chr1	11784209	11784839
chr1	11795894	11797135
chr1	11807057	11811180
chr1	11812326	11812701
chr1	11821970	11822448
chr1	11825855	11827376
chr1	11836478	11837010
chr1	11838486	11839083
chr1	11844291	11845607
chr1	11847349	11850363
chr1	11851241	11851678
chr1	11853627	11856285
chr1	11860692	11861127
chr1	11863064	11863714
chr1	11865301	11866700
chr1	11894576	11894869
chr1	11895748	11896060
chr1	11896955	11897718
chr1	11898406	11898743
chr1	11900242	11900541
chr1	11901587	11902385
chr1	11918946	11919550
chr1	11938025	11940777
chr1	11947193	11947517
chr1	11958198	11959084
chr1	11968687	11969853
chr1	11982594	11983502
chr1	11985484	11987491
chr1	11994490	11995097
chr1	12024748	12025614
chr1	12026730	12027237
chr1	12040147	12040881
chr1	12079144	12079907
chr1	12081874	12082458
chr1	12089132	12090266
chr1	12091518	12091938
chr1	12102870	12103576
chr1	12123088	12124039
chr1	12169890	12170359
chr1	12171886	12172759
chr1	12185378	12186444
chr1	12195645	12196023
chr1	12198240	12198672
chr1	12200184	12201535
chr1	12202278	12204223
chr1	12225667	12225980
chr1	12226793	12228319
chr1	12235115	12235730
chr1	12239260	12241110
chr1	12244231	12246403
chr1	12248764	12249180
chr1	12259486	12259973
chr1	12262001	12262510
chr1	12263244	12263539
chr1	12267162	12267555
chr1	12289753	12291282
chr1	12538109	12539270
chr1	12546400	12546779
chr1	12557109	12557678
chr1	12564711	12565227
chr1	12565847	12567274
chr1	12585634	12586261
chr1	12587534	12588749
chr1	12600175	12601965
chr1	12607771	12609707
chr1	12612541	12613903
chr1	12614627	12615015
chr1	12616453	12617228
chr1	12652438	12653151
chr1	12654998	12657338
chr1	12662537	12663674
chr1	12675791	12680206
chr1	13424029	13424378
chr1	13433745	13434109
chr1	13434862	13435262
chr1	13536053	13536482
chr1	13539240	13539872
chr1	13544740	13545033
chr1	13625249	13625547
chr1	13654294	13655592
chr1	13839321	13840955
chr1	13881303	13881726
chr1	13909462	13911238
chr1	13984323	13985118
chr1	14025557	14027371
chr1	14075353	14076481
chr1	14131914	14132855
chr1	14140237	14140882
chr1	14149720	14150676
chr1	14219266	14219912
chr1	14228395	14228688
chr1	14309515	14310214
chr1	14585595	14585899
chr1	14714408	14714781
chr1	14747059	14747677
chr1	14924500	14926180
chr1	15149313	15149646
chr1	15240173	15240466
chr1	15250096	15251390
chr1	15258594	15258903
chr1	15271213	15272223
chr1	15284274	15286167
chr1	15333974	15334576
chr1	15362701	15363040
chr1	15373876	15374169
chr1	15374899	15375918
chr1	15377242	15377719
chr1	15386704	15387109
chr1	15392168	15392468
chr1	15420607	15421684
chr1	15479227	15481471
chr1	15519385	15519751
chr1	15541089	15542023
chr1	15573543	15574215
chr1	15735847	15738316
chr1	15755101	15755437
chr1	15850543	15851823
chr1	15853322	15853720
chr1	15943817	15944590
chr1	16010272	16011549
chr1	16053652	16053967
chr1	16054615	16056117
chr1	16057080	16058900
chr1	16060238	16063505
chr1	16064706	16065222
chr1	16065934	16066227
chr1	16067428	16067924
chr1	16068902	16069885
chr1	16070610	16071204
chr1	16085029	16086629
chr1	16161082	16164095
chr1	16173793	16176225
chr1	16260736	16261241
chr1	16267844	16269087
chr1	16269879	16272524
chr1	16274443	16274750
chr1	16276010	16278271
chr1	16302027	16302697
chr1	16315917	16316732
chr1	16319727	16320989
chr1	16339322	16340512
chr1	16341442	16344752
chr1	16345527	16346417
chr1	16348939	16350695
chr1	16352965	16357084
chr1	16358761	16359774
chr1	16362722	16363463
chr1	16366027	16366597
chr1	16370185	16370478
chr1	16371660	16372038
chr1	16373324	16373654
chr1	16374948	16375954
chr1	16377053	16378983
chr1	16383854	16385296
chr1	16388060	16389113
chr1	16399541	16400421
chr1	16403095	16403576
chr1	16409876	16410265
chr1	16414883	16415825
chr1	16439295	16439893
chr1	16445274	16445837
chr1	16458328	16458835
chr1	16459618	16460597
chr1	16461263	16461884
chr1	16464318	16464675
chr1	16470404	16470759
chr1	16471619	16473109
chr1	16474865	16475262
chr1	16479645	16480179
chr1	16481425	16482635
chr1	16494005	16494441
chr1	16501345	16503406
chr1	16510071	16510483
chr1	16528383	16528708
chr1	16531758	16535239
chr1	16536428	16537031
chr1	16538812	16539235
chr1	16542187	16542802
chr1	16543754	16544988
chr1	16558261	16558862
chr1	16563526	16563840
chr1	16678479	16679277
chr1	16693565	16694467
chr1	16719764	16720057
chr1	16724162	16724694
chr1	16736060	16736548
chr1	16779144	16779437
chr1	16800708	16801021
chr1	16802272	16803024
chr1	16810644	16811155
chr1	16817123	16817681
chr1	16825052	16826296
chr1	16839874	16840307
chr1	16860833	16863166
chr1	16939303	16940594
chr1	16945452	16947280
chr1	16948342	16948678
chr1	16950257	16951107
chr1	16952305	16953852
chr1	16954870	16955183
chr1	16956523	16958044
chr1	16970726	16972121
chr1	16973188	16975468
chr1	16976415	16976746
chr1	16983044	16983928
chr1	16992593	16993788
chr1	16999492	16999808
chr1	17006864	17007315
chr1	17017586	17017891
chr1	17018573	17021069
chr1	17022936	17023768
chr1	17024828	17025519
chr1	17026366	17028650
chr1	17031015	17031783
chr1	17032620	17035402
chr1	17036995	17037612
chr1	17038502	17039307
chr1	17043377	17047123
chr1	17050568	17051898
chr1	17066748	17067878
chr1	17075282	17075699
chr1	17076466	17077607
chr1	17083967	17087649
chr1	17090756	17091111
chr1	17186183	17186531
chr1	17197658	17200246
chr1	17201542	17201916
chr1	17215268	17216202
chr1	17222961	17223398
chr1	17230809	17231505
chr1	17240108	17241415
chr1	17248346	17249355
chr1	17250804	17253119
chr1	17254042	17254795
chr1	17256139	17257033
chr1	17265365	17266620
chr1	17271878	17273788
chr1	17274600	17275667
chr1	17279428	17282738
chr1	17287291	17287757
chr1	17292321	17293043
chr1	17294565	17294877
chr1	17295641	17296441
chr1	17297958	17298639
chr1	17302543	17302848
chr1	17305107	17305507
chr1	17306376	17307299
chr1	17312691	17314937
chr1	17318462	17318839
chr1	17320051	17320481
chr1	17322569	17323619
chr1	17334289	17335154
chr1	17337714	17338396
chr1	17380468	17380796
chr1	17445735	17446563
chr1	17448641	17448934
chr1	17475562	17476598
chr1	17488724	17489794
chr1	17510274	17510636
chr1	17555288	17555880
chr1	17567021	17567829
chr1	17668592	17668980
chr1	17685604	17686081
chr1	17723418	17723887
chr1	17746128	17746559
chr1	17749466	17750641
chr1	17752091	17752619
chr1	17764169	17765927
chr1	17846501	17846865
chr1	17865622	17867499
chr1	17899665	17900309
chr1	17913970	17915027
chr1	17928518	17929451
chr1	17942350	17943059
chr1	17944777	17946054
chr1	17949278	17949684
chr1	17961121	17961958
chr1	17970540	17971275
chr1	17972400	17973657
chr1	17975313	17975606
chr1	17982446	17983142
chr1	17990856	17991169
chr1	17994044	17994341
chr1	18006221	18006695
chr1	18009694	18010140
chr1	18020916	18021209
chr1	18089165	18089482
chr1	18117414	18118170
chr1	18152122	18152462
chr1	18385052	18385345
chr1	18436610	18437686
chr1	18606287	18606664
chr1	18617720	18618743
chr1	18650117	18650588
chr1	18652212	18652539
chr1	18673221	18673572
chr1	18687939	18688629
chr1	18691720	18692013
chr1	18806782	18810412
chr1	18895873	18896662
chr1	18925610	18925903
chr1	18933516	18934020
chr1	18957610	18958338
chr1	18959307	18959967
chr1	18962816	18964328
chr1	18967132	18967722
chr1	18969512	18970679
chr1	18996982	18997411
chr1	19019776	19020400
chr1	19029541	19029851
chr1	19042678	19043771
chr1	19110614	19111154
chr1	19125407	19126283
chr1	19136406	19136978
chr1	19145816	19147273
chr1	19166753	19167060
chr1	19195670	19196019
chr1	19201534	19202000
chr1	19203829	19204277
chr1	19205841	19206715
chr1	19208794	19209890
chr1	19211375	19212383
chr1	19228639	19229767
chr1	19243677	19246063
chr1	19249048	19250662
chr1	19265029	19265655
chr1	19273652	19274368
chr1	19280483	19281168
chr1	19281935	19284102
chr1	19324041	19324932
chr1	19355905	19356220
chr1	19360311	19360644
chr1	19379950	19380899
chr1	19384347	19384655
chr1	19390610	19391837
chr1	19393386	19394091
chr1	19394982	19395449
chr1	19399317	19400471
chr1	19467148	19468046
chr1	19536266	19536999
chr1	19578017	19578752
chr1	19600202	19600631
chr1	19614796	19615642
chr1	19638062	19639375
chr1	19650507	19651216
chr1	19652802	19653656
chr1	19654904	19655322
chr1	19665070	19665561
chr1	19667745	19668561
chr1	19669354	19671156
chr1	19671932	19672241
chr1	19676354	19676924
chr1	19679564	19680449
chr1	19719530	19720346
chr1	19722454	19723090
chr1	19810982	19812759
chr1	19923306	19924105
chr1	19967129	19967472
chr1	19970277	19972071
chr1	19977400	19977868
chr1	19983440	19985412
chr1	19991467	19992503
chr1	20005062	20005956
chr1	20006753	20007414
chr1	20009483	20010015
chr1	20067185	20067587
chr1	20125836	20126843
chr1	20208687	20209437
chr1	20248756	20249076
chr1	20250161	20250717
chr1	20311055	20311364
chr1	20465783	20467018
chr1	20468125	20468928
chr1	20474443	20475018
chr1	20476177	20477151
chr1	20478065	20480145
chr1	20497866	20498847
chr1	20512441	20512825
chr1	20569390	20569796
chr1	20627562	20628276
chr1	20639316	20639609
chr1	20668787	20670577
chr1	20682034	20682653
chr1	20687789	20688585
chr1	20692570	20694337
chr1	20775250	20775591
chr1	20801607	20801946
chr1	20802656	20803427
chr1	20810265	20813766
chr1	20816565	20817061
chr1	20820309	20821243
chr1	20834284	20834921
chr1	20878601	20881155
chr1	20959850	20960549
chr1	20967771	20968595
chr1	20974953	20975687
chr1	20987410	20988580
chr1	21010366	21010659
chr1	21011307	21011665
chr1	21013477	21013975
chr1	21022788	21023580
chr1	21037326	21037931
chr1	21048126	21051047
chr1	21052298	21052796
chr1	21053655	21055266
chr1	21056935	21059629
chr1	21112693	21114089
chr1	21349818	21350968
chr1	21361820	21362120
chr1	21379636	21380030
chr1	21502323	21503926
chr1	21545585	21546383
chr1	21551600	21551893
chr1	21582377	21582879
chr1	21605627	21605967
chr1	21616358	21617150
chr1	21637566	21637859
chr1	21662062	21662361
chr1	21670839	21672268
chr1	21757526	21757966
chr1	21761910	21764107
chr1	21766428	21767234
chr1	21829276	21829604
chr1	21873866	21874831
chr1	21889473	21889839
chr1	21890529	21890947
chr1	21894976	21895275
chr1	21901128	21902383
chr1	21903858	21904841
chr1	21913170	21914103
chr1	21916374	21917532
chr1	21919678	21921898
chr1	21922677	21923750
chr1	21924409	21924778
chr1	21928307	21930229
chr1	21934663	21934964
chr1	21938013	21938718
chr1	21941109	21941424
chr1	21946588	21947351
chr1	21948500	21950003
chr1	21953302	21953730
chr1	21955700	21956068
chr1	21958397	21958713
chr1	21959790	21962263
chr1	21965495	21966357
chr1	21975358	21975728
chr1	21976932	21977237
chr1	21977895	21978849
chr1	21985734	21986187
chr1	21992202	21992660
chr1	21994882	21996373
chr1	21998532	21999236
chr1	22109011	22109731
chr1	22140716	22141479
chr1	22148166	22151080
chr1	22155136	22156788
chr1	22158211	22159131
chr1	22163188	22163546
chr1	22165380	22165852
chr1	22168487	22169358
chr1	22170468	22170804
chr1	22178213	22179583
chr1	22180813	22181992
chr1	22194979	22195649
chr1	22197202	22197527
chr1	22199034	22199648
chr1	22200266	22201573
chr1	22202298	22202981
chr1	22204190	22205106
chr1	22206697	22207285
chr1	22210886	22212364
chr1	22213889	22214490
chr1	22228006	22228850
chr1	22230677	22231250
chr1	22238111	22238436
chr1	22241267	22241706
chr1	22260181	22260545
chr1	22263269	22264431
chr1	22282273	22283640
chr1	22352057	22352373
chr1	22379130	22379903
chr1	22449616	22449913
chr1	22452813	22453106
chr1	22458485	22460761
chr1	22463040	22464095
chr1	22468871	22470265
chr1	22486465	22486827
chr1	22534022	22535434
chr1	22559955	22560803
chr1	22569895	22570559
chr1	22572124	22572577
chr1	22574546	22575915
chr1	22578840	22579784
chr1	22583862	22584834
chr1	22586028	22586396
chr1	22612211	22612625
chr1	22644841	22645375
chr1	22655259	22655986
chr1	22665606	22666098
chr1	22676942	22677448
chr1	22777597	22778982
chr1	22864048	22865100
chr1	22870015	22870369
chr1	22877998	22878320
chr1	22879592	22880071
chr1	22886131	22886558
chr1	22889730	22890546
chr1	22897165	22897630
chr1	22909521	22910518
chr1	22915422	22915823
chr1	22919396	22921910
chr1	22927133	22928989
chr1	22944691	22945162
chr1	22961486	22962183
chr1	22968527	22968892
chr1	22970112	22970923
chr1	22987283	22987582
chr1	22999527	23000192
chr1	23036406	23039541
chr1	23049512	23050086
chr1	23082516	23083139
chr1	23138736	23139054
chr1	23141251	23141544
chr1	23178954	23179343
chr1	23182730	23183041
chr1	23202352	23203422
chr1	23279494	23280506
chr1	23345742	23346750
chr1	23494146	23495318
chr1	23503934	23504518
chr1	23543306	23544325
chr1	23583376	23584273
chr1	23670105	23671456
chr1	23694478	23695887
chr1	23730261	23730554
chr1	23751229	23751704
chr1	23759719	23760076
chr1	23762807	23763977
chr1	23810037	23810996
chr1	23830037	23830520
chr1	23836211	23836518
chr1	23856844	23858059
chr1	23880428	23881740
chr1	23884742	23886239
chr1	23894462	23895058
chr1	23945990	23946396
chr1	24014815	24015495
chr1	24018336	24018650
chr1	24069555	24070692
chr1	24104040	24105356
chr1	24118973	24119348
chr1	24121499	24122892
chr1	24126009	24128705
chr1	24151638	24152056
chr1	24179438	24179951
chr1	24194153	24194978
chr1	24246361	24246654
chr1	24262198	24262493
chr1	24285716	24286828
chr1	24306171	24307064
chr1	24313531	24313853
chr1	24320661	24321159
chr1	24358546	24359185
chr1	24415968	24416889
chr1	24431524	24432551
chr1	24434475	24435192
chr1	24437456	24437749
chr1	24449792	24450300
chr1	24467150	24467514
chr1	24483966	24484259
chr1	24513359	24514051
chr1	24668987	24670614
chr1	24739773	24740221
chr1	24828733	24830010
chr1	24882415	24883024
chr1	24968464	24970351
chr1	25048224	25048529
chr1	25070859	25072664
chr1	25125792	25126223
chr1	25174428	25175388
chr1	25223386	25223984
chr1	25228062	25228440
chr1	25230593	25232329
chr1	25257593	25258991
chr1	25269332	25269739
chr1	25275954	25276333
chr1	25285509	25286035
chr1	25290673	25292180
chr1	25307345	25307927
chr1	25323959	25324524
chr1	25347096	25347861
chr1	25348684	25349522
chr1	25360711	25361004
chr1	25369496	25369938
chr1	25371887	25372611
chr1	25521409	25521811
chr1	25558547	25558927
chr1	25566169	25566489
chr1	25573143	25574566
chr1	25593982	25594637
chr1	25664203	25665398
chr1	25756486	25758164
chr1	25854455	25855468
chr1	25856409	25856760
chr1	25867303	25867801
chr1	25870042	25871144
chr1	25875725	25876413
chr1	25883601	25883964
chr1	25885723	25886448
chr1	25890251	25890544
chr1	25891449	25891792
chr1	25893222	25893786
chr1	25895056	25895563
chr1	25907520	25908423
chr1	25930018	25930930
chr1	25942562	25944905
chr1	26013549	26013845
chr1	26072984	26073492
chr1	26098011	26098373
chr1	26126216	26127392
chr1	26135147	26137591
chr1	26146178	26147612
chr1	26189428	26190325
chr1	26201487	26202562
chr1	26232019	26233584
chr1	26348441	26349937
chr1	26355173	26356181
chr1	26361507	26362758
chr1	26371575	26373249
chr1	26437206	26438858
chr1	26487185	26488766
chr1	26490454	26491339
chr1	26496050	26496760
chr1	26560457	26561202
chr1	26606203	26607060
chr1	26608477	26609457
chr1	26610340	26610971
chr1	26612011	26612503
chr1	26615844	26616410
chr1	26617589	26618229
chr1	26623544	26624303
chr1	26662444	26663524
chr1	26670491	26670918
chr1	26680407	26681741
chr1	26686627	26687411
chr1	26694016	26694309
chr1	26737233	26738598
chr1	26797993	26799681
chr1	26826565	26827947
chr1	26855980	26856790
chr1	26857734	26859191
chr1	26872129	26872591
chr1	26921950	26923398
chr1	26946715	26947915
chr1	27018990	27020097
chr1	27021652	27024777
chr1	27100771	27101407
chr1	27106784	27107133
chr1	27113456	27114992
chr1	27129781	27131114
chr1	27143657	27145656
chr1	27152720	27154547
chr1	27160416	27160709
chr1	27175916	27176820
chr1	27180162	27180524
chr1	27182453	27183611
chr1	27189887	27192262
chr1	27216233	27217228
chr1	27226615	27226983
chr1	27240022	27240802
chr1	27247965	27248661
chr1	27277882	27278834
chr1	27285918	27287233
chr1	27320137	27321465
chr1	27331746	27332978
chr1	27338835	27340004
chr1	27358016	27358352
chr1	27390087	27391543
chr1	27426483	27429601
chr1	27435909	27436537
chr1	27443762	27444940
chr1	27462825	27464673
chr1	27481174	27481816
chr1	27503369	27503709
chr1	27560672	27561781
chr1	27615486	27616151
chr1	27647839	27649161
chr1	27658292	27658740
chr1	27660167	27660774
chr1	27661599	27662995
chr1	27668236	27669771
chr1	27675287	27678146
chr1	27679697	27680108
chr1	27682882	27685304
chr1	27686833	27688761
chr1	27690454	27691010
chr1	27691984	27693693
chr1	27705849	27706328
chr1	27709125	27710407
chr1	27718654	27719544
chr1	27725041	27726296
chr1	27729869	27730202
chr1	27731561	27731938
chr1	27816205	27816824
chr1	27830702	27831215
chr1	27845744	27846371
chr1	27847157	27848142
chr1	27854099	27855070
chr1	27858928	27859914
chr1	27873880	27878476
chr1	27879410	27879758
chr1	27882278	27882801
chr1	27883405	27883885
chr1	27888597	27889259
chr1	27891382	27892083
chr1	27893400	27894062
chr1	27894944	27895561
chr1	27897230	27898611
chr1	27901404	27902839
chr1	27915490	27916914
chr1	27919209	27920275
chr1	27924842	27926024
chr1	27927719	27931961
chr1	27941048	27941629
chr1	27960569	27961954
chr1	27986207	27986939
chr1	27989223	27989617
chr1	27994763	27995171
chr1	28012030	28013501
chr1	28051571	28053012
chr1	28099522	28100224
chr1	28157136	28157973
chr1	28178833	28179884
chr1	28185081	28185815
chr1	28198914	28200053
chr1	28240610	28241148
chr1	28284880	28287676
chr1	28292828	28293538
chr1	28447797	28448126
chr1	28559059	28559929
chr1	28561893	28563116
chr1	28585804	28587235
chr1	28608137	28608893
chr1	28696102	28696780
chr1	28832844	28833291
chr1	28844493	28845333
chr1	28856982	28857366
chr1	28879514	28880062
chr1	28907944	28909397
chr1	28918685	28919976
chr1	28969374	28969861
chr1	28993436	28994188
chr1	28995124	28995940
chr1	29062787	29064438
chr1	29138732	29139640
chr1	29143358	29143856
chr1	29211527	29211858
chr1	29213348	29214362
chr1	29240638	29242037
chr1	29447471	29448746
chr1	29449552	29452255
chr1	29457507	29457993
chr1	29460719	29461534
chr1	29475328	29475818
chr1	29507700	29509253
chr1	29516548	29516851
chr1	29557120	29557767
chr1	29562675	29563201
chr1	29563966	29565194
chr1	29584997	29586171
chr1	29606059	29606684
chr1	29609090	29609454
chr1	29629786	29630532
chr1	29638972	29639499
chr1	29644146	29644514
chr1	29645164	29647319
chr1	29649717	29650389
chr1	29683123	29683430
chr1	29688747	29689074
chr1	29718387	29718849
chr1	29735443	29736033
chr1	29741720	29742019
chr1	29775056	29777330
chr1	29781227	29781583
chr1	29784469	29786372
chr1	29787459	29788111
chr1	29796083	29797170
chr1	29804720	29805308
chr1	29814501	29815072
chr1	29824163	29824837
chr1	29831891	29832458
chr1	29875739	29877893
chr1	30030552	30031241
chr1	30058279	30058842
chr1	30065705	30066120
chr1	30067786	30068241
chr1	30102682	30103104
chr1	30112646	30113425
chr1	30157495	30157788
chr1	30162294	30163340
chr1	30171408	30171936
chr1	30180740	30181228
chr1	30201807	30202551
chr1	30217599	30218049
chr1	30219017	30219595
chr1	30228476	30229062
chr1	30229835	30230312
chr1	30239966	30240347
chr1	30256342	30258826
chr1	30262530	30262823
chr1	30273155	30273619
chr1	30274485	30275513
chr1	30282609	30283754
chr1	30325180	30325473
chr1	30328886	30330488
chr1	30356932	30357228
chr1	30393253	30393886
chr1	30407090	30407408
chr1	30432998	30434598
chr1	30437893	30438533
chr1	30463894	30464864
chr1	30483074	30483851
chr1	30506925	30507813
chr1	30514645	30515442
chr1	30541525	30542273
chr1	30557866	30559307
chr1	30563141	30563574
chr1	30567888	30568868
chr1	30572586	30576576
chr1	30598057	30598350
chr1	30606525	30608040
chr1	30613270	30613645
chr1	30634167	30635303
chr1	30700682	30701460
chr1	30702893	30703252
chr1	30726818	30727295
chr1	30738184	30738837
chr1	30745449	30745815
chr1	30758060	30760144
chr1	30794930	30795981
chr1	30798043	30799133
chr1	30800443	30800797
chr1	30801532	30802453
chr1	30815378	30816040
chr1	30832909	30835047
chr1	30846327	30847900
chr1	30851912	30852667
chr1	30857694	30858270
chr1	30858997	30860302
chr1	30885088	30888166
chr1	30918947	30919394
chr1	30945390	30945758
chr1	30965300	30965620
chr1	30985070	30985603
chr1	31023357	31023947
chr1	31129388	31131501
chr1	31134968	31135261
chr1	31136123	31137324
chr1	31152425	31153631
chr1	31157218	31159046
chr1	31171117	31171610
chr1	31177165	31178435
chr1	31180995	31181831
chr1	31184466	31185463
chr1	31186902	31187205
chr1	31191543	31192270
chr1	31192972	31195308
chr1	31210303	31210988
chr1	31214332	31215549
chr1	31218878	31219502
chr1	31221192	31221707
chr1	31223446	31224223
chr1	31228638	31228945
chr1	31229721	31230929
chr1	31237757	31238050
chr1	31246010	31246401
chr1	31247462	31248543
chr1	31250174	31250834
chr1	31255939	31256611
chr1	31257829	31258313
chr1	31259602	31260412
chr1	31274449	31274878
chr1	31279941	31280557
chr1	31296782	31297640
chr1	31319675	31320906
chr1	31342144	31344668
chr1	31345920	31346213
chr1	31348160	31348617
chr1	31349385	31349835
chr1	31351493	31352237
chr1	31354448	31357559
chr1	31373357	31373816
chr1	31374941	31375783
chr1	31380475	31382321
chr1	31388501	31389304
chr1	31538187	31539042
chr1	31627467	31628609
chr1	31649138	31650057
chr1	31654295	31655489
[truncated: 52,612 more rows]

## Sheet: TableS18
TableS18: BRD4-bound peaks in LuCaP145.2
	Start	End
chr1	10530	11443
chr1	12213	12695
chr1	14677	15380
chr1	15597	16241
chr1	17350	17604
chr1	17863	18036
chr1	19219	19389
chr1	21660	21904
chr1	28848	29796
chr1	51679	51855
chr1	133243	133857
chr1	135026	136940
chr1	137245	138333
chr1	325829	328252
chr1	329541	330060
chr1	437235	438136
chr1	445433	445753
chr1	449272	450047
chr1	533198	533574
chr1	533791	534099
chr1	540805	540989
chr1	544688	546661
chr1	659595	660151
chr1	661409	662245
chr1	662487	663840
chr1	714217	714613
chr1	762517	763482
chr1	805058	805520
chr1	839270	840224
chr1	844896	845166
chr1	848490	848668
chr1	850860	851035
chr1	851704	852084
chr1	852600	853301
chr1	854650	855025
chr1	856023	856809
chr1	858963	861265
chr1	862608	862785
chr1	868250	868822
chr1	870937	871162
chr1	871365	871637
chr1	871968	872132
chr1	873621	873939
chr1	874557	875352
chr1	875573	876824
chr1	877080	877881
chr1	879232	879518
chr1	879786	880460
chr1	883736	884170
chr1	886272	886680
chr1	888026	888351
chr1	890311	890509
chr1	894178	895421
chr1	895937	896826
chr1	897064	897255
chr1	897760	897942
chr1	899307	899823
chr1	901405	901616
chr1	902375	902753
chr1	906113	906774
chr1	907495	907659
chr1	908236	908593
chr1	909337	909639
chr1	910110	910285
chr1	910747	911025
chr1	911463	911817
chr1	914146	915050
chr1	915707	916183
chr1	916847	917176
chr1	917478	917975
chr1	918335	918676
chr1	919296	919460
chr1	919671	919873
chr1	931691	932144
chr1	933252	936171
chr1	936954	937534
chr1	938933	939107
chr1	940880	941794
chr1	942311	942502
chr1	948914	949923
chr1	950277	951096
chr1	953651	954241
chr1	954804	956734
chr1	959171	959455
chr1	959897	961325
chr1	961821	962116
chr1	962763	964640
chr1	967883	970430
chr1	971111	971337
chr1	975174	977661
chr1	978121	980104
chr1	980520	981338
chr1	981621	982407
chr1	983163	983733
chr1	984219	984383
chr1	984652	987413
chr1	988680	989255
chr1	990019	991002
chr1	991347	991903
chr1	993630	993910
chr1	994223	995458
chr1	995794	996172
chr1	996705	996869
chr1	997103	997267
chr1	997822	998245
chr1	998506	1000247
chr1	1001914	1003462
chr1	1003826	1005874
chr1	1007004	1008432
chr1	1008986	1009999
chr1	1010447	1010912
chr1	1011391	1011555
chr1	1014812	1015624
chr1	1016451	1017395
chr1	1017818	1018355
chr1	1018805	1019238
chr1	1019551	1020951
chr1	1021338	1022114
chr1	1022321	1022596
chr1	1023828	1024679
chr1	1024901	1026039
chr1	1026402	1026974
chr1	1027259	1028089
chr1	1028771	1028935
chr1	1042001	1042600
chr1	1043969	1044162
chr1	1051160	1052383
chr1	1053650	1053816
chr1	1056889	1058232
chr1	1059937	1060764
chr1	1061436	1061626
chr1	1062937	1063718
chr1	1064054	1064529
chr1	1066101	1066436
chr1	1066932	1067124
chr1	1067382	1067739
chr1	1068533	1068950
chr1	1069761	1070603
chr1	1071998	1072863
chr1	1073127	1073649
chr1	1074305	1074531
chr1	1077021	1077612
chr1	1078197	1079229
chr1	1079787	1080742
chr1	1080970	1081711
chr1	1081966	1082344
chr1	1084179	1084369
chr1	1084632	1084897
chr1	1085429	1086364
chr1	1086602	1087214
chr1	1091689	1091957
chr1	1092592	1094264
chr1	1095680	1097162
chr1	1097586	1099325
chr1	1099838	1104746
chr1	1104948	1105177
chr1	1105465	1105629
chr1	1106026	1106697
chr1	1107059	1107651
chr1	1108475	1108655
chr1	1108884	1109680
chr1	1109961	1110178
chr1	1111133	1111682
chr1	1111966	1112153
chr1	1113272	1113592
chr1	1114113	1114637
chr1	1115037	1116447
chr1	1117037	1119335
chr1	1120382	1120708
chr1	1132842	1133854
chr1	1134134	1135068
chr1	1135766	1137229
chr1	1137479	1137961
chr1	1138183	1139775
chr1	1140734	1142173
chr1	1143580	1144820
chr1	1145711	1145913
chr1	1146475	1147646
chr1	1148053	1149682
chr1	1151044	1152099
chr1	1152608	1153309
chr1	1153548	1154474
chr1	1154759	1155938
chr1	1156545	1156709
chr1	1157526	1158061
chr1	1158468	1159543
chr1	1160631	1161105
chr1	1161336	1161528
chr1	1161961	1163082
chr1	1163297	1164296
chr1	1166963	1167338
chr1	1167561	1168895
chr1	1170465	1170689
chr1	1171459	1172080
chr1	1172423	1174286
chr1	1174670	1175880
chr1	1176353	1180045
chr1	1180832	1181266
chr1	1181587	1182813
chr1	1183069	1183234
chr1	1183527	1183730
chr1	1183933	1185060
chr1	1186245	1186442
chr1	1189095	1190226
chr1	1190477	1190770
chr1	1191032	1191341
chr1	1191764	1192029
chr1	1192919	1193128
chr1	1194534	1194794
chr1	1195751	1195915
chr1	1203074	1203249
chr1	1208236	1210029
chr1	1210399	1210714
chr1	1216217	1217840
chr1	1220475	1220926
chr1	1221151	1223558
chr1	1225804	1227564
chr1	1227949	1228379
chr1	1228825	1231292
chr1	1231494	1235233
chr1	1237096	1241405
chr1	1242802	1245826
chr1	1246102	1246891
chr1	1247173	1248997
chr1	1249300	1249806
chr1	1254265	1254558
chr1	1255242	1255510
chr1	1255953	1256750
chr1	1257080	1257650
chr1	1259629	1260728
chr1	1262613	1263111
chr1	1263782	1264086
chr1	1264712	1264890
chr1	1265228	1265542
chr1	1266075	1269725
chr1	1270183	1270511
chr1	1270791	1274228
chr1	1274440	1275902
chr1	1277091	1277953
chr1	1278158	1279986
chr1	1280449	1280992
chr1	1281199	1281762
chr1	1282561	1282816
chr1	1283071	1283612
chr1	1283881	1285315
chr1	1286954	1287627
chr1	1288718	1289421
chr1	1289635	1291164
chr1	1292035	1292892
chr1	1293550	1293733
chr1	1294004	1294646
chr1	1294911	1295217
chr1	1295488	1296033
chr1	1306052	1307723
chr1	1308535	1308699
chr1	1309147	1310737
chr1	1315941	1316607
chr1	1320781	1321035
chr1	1322489	1323236
chr1	1334130	1335225
chr1	1341855	1343218
chr1	1354501	1356271
chr1	1356904	1357576
chr1	1360946	1361263
chr1	1361548	1361826
chr1	1362950	1363349
chr1	1363600	1363784
chr1	1365758	1366491
chr1	1366973	1367525
chr1	1367772	1369926
chr1	1370627	1371778
chr1	1372376	1372553
chr1	1373972	1375649
chr1	1375897	1376061
chr1	1376345	1377034
chr1	1379956	1380334
chr1	1385940	1386355
chr1	1387196	1387601
chr1	1389560	1390287
chr1	1390693	1392006
chr1	1392379	1392544
chr1	1394568	1395176
chr1	1395814	1396481
chr1	1397148	1397322
chr1	1402576	1403316
chr1	1403560	1404386
chr1	1406826	1407778
chr1	1409634	1409950
chr1	1410387	1410861
chr1	1413809	1414596
chr1	1415436	1415749
chr1	1416021	1416410
chr1	1417139	1417911
chr1	1420248	1422186
chr1	1423064	1423444
chr1	1424766	1425267
chr1	1426049	1426419
chr1	1429601	1430163
chr1	1430384	1431030
chr1	1438747	1439066
chr1	1443265	1445177
chr1	1446829	1448161
chr1	1448858	1449305
chr1	1451216	1451725
chr1	1452504	1453427
chr1	1455275	1455849
chr1	1456798	1457042
chr1	1457858	1459094
chr1	1459340	1460740
chr1	1462334	1463096
chr1	1463810	1464959
chr1	1468207	1468881
chr1	1469098	1472765
chr1	1473696	1473963
chr1	1474577	1477000
chr1	1477561	1479268
chr1	1480490	1480760
chr1	1482944	1483286
chr1	1484004	1484192
chr1	1485911	1486457
chr1	1486991	1487598
chr1	1489494	1489815
chr1	1490087	1490334
chr1	1498305	1498469
chr1	1499900	1500065
chr1	1509544	1510559
chr1	1512718	1513044
chr1	1513776	1514132
chr1	1529563	1529884
chr1	1532353	1532645
chr1	1533244	1533973
chr1	1534269	1536317
chr1	1536810	1537170
chr1	1550566	1551995
chr1	1552263	1552438
chr1	1554861	1555395
chr1	1555889	1556123
chr1	1556325	1556739
chr1	1557160	1557454
chr1	1557835	1558160
chr1	1558522	1561088
chr1	1561473	1564220
chr1	1564541	1565138
chr1	1565697	1570534
chr1	1571155	1571612
chr1	1572339	1573033
chr1	1573480	1574067
chr1	1574962	1575662
chr1	1577691	1577978
chr1	1578293	1578477
chr1	1580349	1580616
chr1	1590108	1590478
chr1	1595981	1596161
chr1	1597137	1597686
chr1	1598037	1598364
chr1	1600958	1601284
chr1	1602974	1603147
chr1	1606325	1606506
chr1	1606751	1607187
chr1	1607632	1607886
chr1	1609562	1610046
chr1	1614905	1615069
chr1	1623712	1625154
chr1	1625821	1626076
chr1	1629130	1629963
chr1	1631007	1633334
chr1	1633608	1633955
chr1	1634325	1634867
chr1	1635443	1635908
chr1	1636638	1637335
chr1	1638121	1638860
chr1	1639120	1639524
chr1	1640959	1641150
chr1	1643492	1644023
chr1	1655577	1656198
chr1	1662363	1662590
chr1	1669106	1670043
chr1	1670498	1670737
chr1	1670973	1671145
chr1	1677016	1678422
chr1	1680459	1680799
chr1	1681186	1682597
chr1	1682982	1683348
chr1	1684424	1685724
chr1	1686902	1687522
chr1	1688873	1689123
chr1	1689424	1689681
chr1	1690224	1692099
chr1	1694286	1694543
chr1	1705923	1706103
chr1	1709422	1710681
chr1	1713558	1714568
chr1	1716441	1716652
chr1	1821391	1823439
chr1	1824748	1824918
chr1	1826973	1827179
chr1	1831015	1831393
chr1	1832770	1833608
chr1	1838871	1839156
chr1	1839720	1841392
chr1	1845776	1846388
chr1	1847185	1847838
chr1	1848369	1848783
chr1	1849438	1851770
chr1	1852120	1852547
chr1	1853000	1853211
chr1	1853943	1855155
chr1	1856800	1857100
chr1	1857439	1857992
chr1	1861172	1861404
chr1	1861719	1861947
chr1	1871477	1871993
chr1	1873885	1874070
chr1	1874368	1875079
chr1	1875488	1875830
chr1	1886535	1887237
chr1	1887694	1887858
chr1	1888585	1889363
chr1	1891443	1891685
chr1	1897031	1898020
chr1	1900301	1902171
chr1	1903272	1903483
chr1	1904453	1905616
chr1	1905888	1906070
chr1	1910225	1911515
chr1	1912265	1912450
chr1	1912741	1913853
chr1	1914782	1915101
chr1	1915989	1916295
chr1	1916709	1917452
chr1	1917782	1918396
chr1	1935073	1935584
chr1	1940842	1941082
chr1	1950198	1951255
chr1	1954679	1954918
chr1	1956048	1957240
chr1	1959348	1959970
chr1	1960383	1962300
chr1	1963106	1963271
chr1	1963535	1964139
chr1	1973103	1973342
chr1	1974685	1974997
chr1	1975976	1976703
chr1	1977220	1977699
chr1	1981329	1983188
chr1	1987419	1987968
chr1	1988519	1988778
chr1	1990816	1992351
chr1	1992685	1992909
chr1	1998928	1999154
chr1	1999612	1999776
chr1	2001436	2001734
chr1	2002042	2002885
chr1	2003964	2005827
chr1	2006366	2006978
chr1	2007202	2007826
chr1	2012410	2013345
chr1	2015859	2016191
chr1	2016988	2017343
chr1	2018028	2018236
chr1	2019282	2019476
chr1	2021712	2022227
chr1	2023466	2023898
chr1	2024213	2024438
chr1	2024639	2024806
chr1	2025182	2027037
chr1	2027509	2028112
chr1	2028620	2029141
chr1	2030961	2031184
chr1	2036025	2036208
chr1	2037325	2037492
chr1	2037948	2038297
chr1	2039095	2039466
chr1	2039722	2040161
chr1	2040983	2041318
chr1	2042410	2042638
chr1	2043767	2043964
chr1	2044405	2044603
chr1	2056943	2058023
chr1	2058798	2059189
chr1	2059660	2059845
chr1	2060125	2060601
chr1	2065150	2065601
chr1	2066380	2066674
chr1	2075271	2076012
chr1	2084809	2085153
chr1	2085509	2085836
chr1	2089441	2089929
chr1	2092307	2092471
chr1	2096211	2096392
chr1	2097192	2097374
chr1	2097999	2098397
chr1	2100579	2101119
chr1	2103158	2103500
chr1	2104179	2104424
chr1	2105948	2106113
chr1	2107025	2107311
chr1	2109137	2109382
chr1	2110342	2110721
chr1	2112361	2112658
chr1	2113932	2114113
chr1	2116502	2116723
chr1	2119093	2119263
chr1	2121463	2122344
chr1	2124825	2125607
chr1	2125882	2127182
chr1	2128815	2129065
chr1	2130133	2130302
chr1	2131870	2132244
chr1	2134564	2135048
chr1	2135927	2136283
chr1	2136784	2137498
chr1	2138865	2139254
chr1	2139494	2139669
chr1	2139941	2140186
chr1	2140978	2141142
chr1	2141759	2142508
chr1	2144158	2144522
chr1	2144806	2144970
chr1	2145685	2147036
chr1	2147520	2147915
chr1	2158017	2159552
chr1	2160187	2161900
chr1	2162376	2162660
chr1	2164576	2164763
chr1	2169295	2170404
chr1	2170998	2171282
chr1	2179349	2180039
chr1	2180335	2180577
chr1	2185135	2185839
chr1	2188769	2188974
chr1	2199536	2199878
chr1	2200920	2202474
chr1	2202761	2203202
chr1	2204194	2204362
chr1	2205202	2205480
chr1	2206582	2206830
chr1	2209134	2209706
chr1	2210289	2210862
chr1	2214371	2214552
chr1	2215018	2215759
chr1	2216050	2216233
chr1	2222890	2223073
chr1	2224181	2224851
chr1	2229325	2229507
chr1	2229822	2229986
chr1	2230580	2230946
chr1	2231543	2231847
chr1	2232230	2232921
chr1	2235199	2236152
chr1	2236492	2238278
chr1	2238747	2239058
chr1	2240308	2240664
chr1	2241611	2242166
chr1	2243827	2244615
chr1	2244918	2248420
chr1	2249435	2249671
chr1	2250180	2250365
chr1	2250772	2251038
chr1	2251242	2253129
chr1	2253794	2254677
chr1	2254884	2255716
chr1	2256206	2256386
chr1	2257903	2258380
chr1	2259019	2260382
chr1	2260644	2261302
chr1	2262574	2263000
chr1	2263237	2263778
chr1	2264248	2264428
chr1	2266559	2266932
chr1	2267156	2268859
chr1	2269392	2269580
chr1	2270993	2271389
chr1	2271618	2271808
chr1	2272276	2272747
chr1	2273972	2274202
chr1	2274709	2276168
chr1	2276640	2277159
chr1	2278746	2279191
chr1	2279784	2280334
chr1	2282493	2282672
chr1	2284342	2284515
chr1	2286458	2287043
chr1	2287269	2287748
chr1	2288433	2289069
chr1	2289540	2289811
chr1	2290155	2290849
chr1	2306951	2307190
chr1	2308433	2308867
chr1	2309821	2310319
chr1	2312647	2313496
chr1	2316327	2316818
chr1	2322535	2323748
chr1	2333511	2334218
chr1	2334778	2335012
chr1	2336349	2336770
chr1	2337431	2337616
chr1	2337893	2338394
chr1	2339952	2340480
chr1	2343343	2345465
chr1	2347383	2348287
chr1	2349895	2350235
chr1	2357848	2358864
chr1	2359115	2360473
chr1	2363786	2364174
chr1	2366074	2366488
chr1	2368365	2368668
chr1	2369385	2370266
chr1	2371729	2372128
chr1	2372394	2372731
chr1	2374513	2375404
chr1	2375611	2375993
chr1	2377871	2378520
chr1	2379487	2379788
chr1	2383487	2385702
chr1	2386035	2387329
chr1	2387663	2387901
chr1	2388486	2389050
chr1	2389440	2390090
chr1	2391311	2391715
chr1	2392081	2393022
chr1	2396992	2397355
chr1	2398001	2399090
chr1	2399437	2399932
chr1	2401672	2402433
chr1	2403206	2404145
chr1	2404714	2405129
chr1	2405347	2405983
chr1	2406184	2407236
chr1	2407461	2408345
chr1	2409133	2409889
chr1	2410615	2411612
chr1	2412499	2412959
chr1	2413708	2414449
chr1	2415156	2415480
chr1	2416729	2417392
chr1	2418802	2419057
chr1	2421869	2422094
chr1	2424355	2424522
chr1	2425000	2425482
chr1	2425876	2426522
chr1	2426791	2427337
chr1	2427573	2428636
chr1	2428896	2429147
chr1	2429804	2430929
chr1	2431572	2432101
chr1	2432595	2433237
chr1	2433563	2434760
chr1	2435069	2439897
chr1	2440312	2440584
chr1	2441061	2443039
chr1	2443492	2443683
chr1	2444182	2444484
chr1	2444877	2445120
chr1	2445524	2446017
chr1	2447750	2448158
chr1	2448942	2449329
chr1	2449911	2450263
chr1	2451114	2452112
chr1	2452763	2453051
chr1	2455152	2455387
chr1	2457242	2458689
chr1	2458984	2459742
chr1	2460805	2461555
chr1	2463952	2464295
chr1	2466882	2467225
chr1	2468839	2469013
chr1	2472051	2472607
chr1	2473494	2473688
chr1	2474396	2474619
chr1	2474992	2475551
chr1	2476168	2476889
chr1	2477326	2478375
chr1	2478614	2479104
chr1	2479707	2480005
chr1	2480925	2481246
chr1	2483365	2483529
chr1	2483843	2484256
chr1	2484656	2485206
chr1	2486751	2487033
chr1	2487729	2487996
chr1	2488213	2488452
chr1	2489781	2490165
chr1	2491122	2491666
chr1	2492992	2493159
chr1	2493746	2493926
chr1	2494820	2495047
chr1	2495913	2496077
chr1	2497919	2498232
chr1	2499346	2500020
chr1	2500377	2500699
chr1	2516698	2516951
chr1	2517164	2519679
chr1	2520689	2521190
chr1	2523343	2523685
chr1	2524005	2525297
chr1	2526063	2526928
chr1	2527174	2528360
chr1	2529240	2529537
chr1	2534453	2534910
chr1	2535271	2535931
chr1	2537107	2538621
chr1	2540586	2540885
chr1	2542477	2542795
chr1	2543220	2543764
chr1	2559973	2561610
chr1	2564221	2564604
chr1	2564975	2565323
chr1	2566824	2567080
chr1	2571115	2571395
chr1	2572814	2575171
chr1	2583577	2584016
chr1	2584339	2597362
chr1	2597580	2598273
chr1	2598612	2614672
chr1	2615523	2616667
chr1	2616995	2619128
chr1	2619408	2619929
chr1	2620196	2622313
chr1	2622615	2623236
chr1	2623479	2623850
chr1	2624184	2627646
chr1	2627855	2628173
chr1	2628395	2628693
chr1	2628941	2629395
chr1	2629673	2630326
chr1	2632504	2632906
chr1	2633679	2634179
chr1	2685638	2685973
chr1	2687384	2687670
chr1	2688028	2688445
chr1	2689001	2690075
chr1	2690938	2691492
chr1	2693410	2693742
chr1	2702143	2702482
chr1	2703115	2703339
chr1	2703988	2704312
chr1	2705998	2707250
chr1	2716533	2718857
chr1	2719109	2719475
chr1	2720978	2721307
chr1	2722304	2722685
chr1	2724286	2724663
chr1	2725436	2726402
chr1	2726702	2727025
chr1	2727800	2728014
chr1	2729674	2730272
chr1	2731183	2731563
chr1	2732099	2732466
chr1	2738169	2738353
chr1	2738652	2739119
chr1	2747491	2747702
chr1	2749244	2749877
chr1	2750132	2750346
chr1	2750631	2750960
chr1	2751805	2751988
chr1	2772465	2772814
chr1	2773444	2773671
chr1	2777265	2777448
chr1	2779872	2780039
chr1	2781165	2781834
chr1	2782231	2782767
chr1	2782978	2783811
chr1	2784460	2784925
chr1	2785649	2786099
chr1	2786339	2786508
chr1	2792481	2792692
chr1	2795146	2796363
chr1	2796614	2797290
chr1	2797899	2798577
chr1	2799941	2800497
chr1	2800794	2801160
chr1	2804188	2804427
chr1	2804985	2805162
chr1	2805818	2806249
chr1	2808293	2808748
chr1	2811110	2811287
chr1	2818968	2819598
chr1	2825154	2825371
chr1	2826983	2827199
chr1	2827543	2828338
chr1	2836897	2837127
chr1	2837473	2838187
chr1	2838661	2838956
chr1	2843042	2843672
chr1	2847024	2847261
chr1	2847567	2848042
chr1	2849462	2849857
chr1	2850796	2851022
chr1	2852407	2852576
chr1	2866072	2866940
chr1	2887136	2887404
chr1	2888307	2888573
chr1	2890295	2890471
chr1	2891992	2892356
chr1	2895837	2896022
chr1	2896385	2897549
chr1	2898641	2898848
chr1	2899071	2899589
chr1	2919482	2919845
chr1	2929130	2929641
chr1	2935129	2935382
chr1	2938731	2939111
chr1	2948008	2948479
chr1	2955254	2955862
chr1	2959112	2959276
chr1	2979279	2980949
chr1	2983932	2985576
chr1	2986140	2988019
chr1	2988584	2988757
chr1	2989244	2990771
chr1	2991438	2991684
chr1	2995568	2995985
chr1	2997962	2998215
chr1	2998742	2999387
chr1	2999873	3000046
chr1	3002939	3003229
chr1	3006784	3006997
chr1	3010625	3010805
chr1	3011402	3011851
chr1	3018056	3018237
chr1	3021753	3022013
chr1	3022345	3022987
chr1	3027658	3027948
chr1	3029071	3029498
chr1	3030161	3030377
chr1	3031290	3031665
chr1	3032104	3033183
chr1	3034070	3034345
chr1	3035684	3035858
chr1	3036400	3036576
chr1	3037692	3037867
chr1	3038583	3038747
chr1	3041753	3042422
chr1	3042734	3043067
chr1	3050863	3051027
chr1	3051380	3051853
chr1	3052726	3052906
chr1	3058830	3059475
chr1	3069750	3070009
chr1	3073420	3073788
chr1	3081258	3081684
chr1	3087093	3087732
chr1	3088382	3088551
chr1	3090016	3090286
chr1	3096165	3096352
chr1	3097027	3097266
chr1	3102234	3103018
chr1	3111193	3111829
chr1	3113472	3113638
chr1	3113842	3114359
chr1	3115104	3115308
chr1	3117968	3118173
chr1	3128124	3128448
chr1	3128934	3129355
chr1	3131914	3132336
chr1	3144009	3144228
chr1	3149672	3149899
chr1	3150990	3151188
chr1	3152863	3153190
chr1	3154162	3154832
chr1	3155177	3155380
chr1	3157477	3158334
chr1	3159640	3160170
chr1	3160652	3160873
chr1	3162932	3163190
chr1	3163972	3164461
chr1	3166639	3166893
chr1	3167874	3168223
chr1	3169283	3169654
chr1	3171954	3172177
chr1	3182256	3182550
chr1	3192849	3193253
chr1	3195456	3196467
chr1	3200443	3200759
chr1	3201370	3201844
chr1	3203675	3204483
chr1	3205559	3205835
chr1	3206098	3206536
chr1	3207076	3207271
chr1	3221861	3222029
chr1	3228787	3229177
chr1	3230175	3230389
chr1	3233909	3234319
chr1	3239874	3240124
chr1	3241143	3241500
chr1	3243296	3243601
chr1	3247599	3247828
chr1	3251515	3251810
chr1	3265960	3266175
chr1	3267083	3267297
chr1	3268707	3268962
chr1	3269403	3269619
chr1	3274065	3274276
chr1	3277066	3277513
chr1	3282835	3283063
chr1	3298527	3298696
chr1	3301472	3301636
chr1	3305714	3306006
chr1	3310135	3311263
chr1	3319105	3319840
chr1	3320953	3322885
chr1	3323775	3324092
chr1	3325233	3325602
chr1	3329077	3329654
chr1	3330541	3330836
chr1	3331883	3332668
chr1	3339909	3340130
chr1	3340587	3340753
chr1	3341200	3341513
chr1	3342306	3342609
chr1	3344621	3345051
chr1	3346063	3346242
chr1	3347134	3347329
chr1	3347570	3347957
chr1	3348787	3349008
chr1	3349792	3350446
chr1	3351082	3351393
chr1	3352380	3352548
chr1	3353501	3353810
chr1	3361328	3361514
chr1	3368604	3368963
chr1	3369171	3369375
chr1	3369800	3371699
chr1	3374091	3374358
chr1	3377304	3377502
chr1	3378408	3379101
chr1	3379606	3380062
chr1	3380854	3382663
chr1	3383828	3384591
chr1	3384950	3385767
chr1	3388238	3388934
chr1	3389175	3390115
chr1	3392427	3393586
chr1	3394668	3395150
chr1	3396069	3396604
chr1	3396848	3397229
chr1	3398411	3399550
chr1	3400035	3400809
chr1	3406415	3407363
chr1	3407790	3408258
chr1	3408600	3408879
chr1	3409249	3409504
chr1	3410859	3411599
chr1	3412113	3412802
chr1	3413231	3415003
chr1	3415241	3415917
chr1	3416147	3418127
chr1	3418328	3418779
chr1	3421208	3421382
chr1	3421764	3422249
chr1	3422631	3422947
chr1	3425385	3425901
chr1	3426155	3427698
chr1	3428052	3428486
chr1	3431369	3431584
chr1	3432583	3432882
chr1	3433339	3434183
chr1	3436068	3436556
chr1	3438026	3438399
chr1	3438799	3439007
chr1	3439434	3439746
chr1	3440769	3440951
chr1	3441691	3442577
chr1	3446011	3446281
chr1	3447417	3448732
chr1	3449683	3450166
chr1	3452908	3453587
chr1	3455891	3456099
chr1	3456486	3456651
chr1	3457560	3457843
chr1	3458091	3458269
chr1	3458571	3458755
chr1	3459429	3460168
chr1	3460605	3461453
chr1	3463009	3463831
chr1	3464598	3465880
chr1	3467372	3467759
chr1	3469358	3469891
chr1	3470226	3470829
chr1	3471575	3471872
chr1	3473862	3474289
chr1	3479849	3480112
chr1	3481333	3481607
chr1	3481929	3482162
chr1	3483128	3484581
chr1	3485629	3485953
chr1	3487189	3487535
chr1	3492647	3492838
chr1	3493217	3493403
chr1	3493666	3494396
chr1	3495026	3495702
chr1	3496175	3496670
chr1	3496926	3497426
chr1	3499856	3500562
chr1	3503204	3503454
chr1	3508640	3509054
chr1	3509451	3510434
chr1	3511804	3512419
chr1	3512877	3513299
chr1	3513546	3513919
chr1	3514638	3516822
chr1	3517417	3517682
chr1	3518900	3519437
chr1	3519876	3520370
chr1	3524356	3524648
chr1	3527526	3528095
chr1	3528300	3528890
chr1	3534421	3535048
chr1	3540791	3542264
chr1	3544279	3544591
chr1	3549344	3549668
chr1	3549939	3550249
chr1	3550750	3551239
chr1	3552766	3553032
chr1	3555969	3556508
chr1	3556810	3557364
chr1	3560056	3561057
chr1	3561797	3562111
chr1	3566127	3566639
chr1	3567217	3569711
chr1	3574325	3574648
chr1	3579270	3579466
chr1	3580651	3580941
chr1	3585462	3586254
chr1	3587430	3587831
chr1	3590430	3591468
chr1	3593123	3593461
chr1	3595618	3595983
chr1	3597586	3597970
chr1	3598215	3599130
chr1	3600577	3601367
chr1	3602136	3602489
chr1	3603827	3604058
chr1	3605163	3606214
chr1	3606902	3608122
chr1	3608881	3609434
chr1	3609916	3610179
chr1	3611993	3612449
chr1	3613647	3614521
chr1	3614882	3615406
chr1	3616296	3616668
chr1	3617494	3617852
chr1	3618853	3619435
chr1	3620451	3620695
chr1	3621055	3621432
chr1	3621944	3622309
chr1	3622623	3623103
chr1	3623338	3623859
chr1	3624189	3624579
chr1	3625159	3626134
chr1	3628896	3629088
chr1	3629883	3630158
chr1	3631129	3631681
chr1	3632471	3632868
chr1	3633729	3633954
chr1	3634207	3635229
chr1	3635821	3636017
chr1	3637662	3637993
chr1	3638394	3639859
chr1	3643888	3644769
chr1	3645779	3645946
chr1	3646329	3646920
chr1	3647258	3647976
chr1	3648682	3648846
chr1	3649243	3649974
chr1	3651281	3651471
chr1	3663089	3664087
chr1	3670803	3671008
chr1	3679111	3679742
chr1	3680018	3680621
chr1	3683966	3684135
chr1	3686726	3686890
chr1	3688372	3689997
chr1	3690411	3690831
chr1	3691062	3691541
chr1	3691942	3693837
chr1	3694136	3694537
chr1	3700483	3700897
chr1	3703282	3703823
chr1	3704466	3704918
chr1	3712352	3713116
chr1	3731458	3731781
chr1	3732902	3733386
chr1	3734331	3734537
chr1	3744224	3744741
chr1	3773192	3773726
chr1	3773938	3774544
chr1	3782406	3782619
chr1	3785996	3786969
chr1	3808903	3809234
chr1	3816378	3816939
chr1	3817445	3817807
chr1	3818806	3818998
chr1	3826927	3827113
chr1	3828703	3829652
chr1	3830832	3831041
chr1	3831303	3831842
chr1	3841017	3841587
chr1	4015392	4015564
chr1	4018348	4018533
chr1	4024721	4024907
chr1	4042024	4042249
chr1	4059513	4060671
chr1	4108297	4108601
chr1	4118804	4119011
chr1	4119246	4119654
chr1	4121580	4121781
chr1	4122011	4122368
chr1	4123163	4123555
chr1	4148887	4149051
chr1	4168910	4169146
chr1	4169590	4169942
chr1	4189894	4190072
chr1	4192598	4192939
chr1	4193152	4193378
chr1	4221383	4221631
chr1	4278553	4278717
chr1	4486011	4486238
chr1	4511147	4511373
chr1	4520739	4521128
chr1	4521845	4522107
chr1	4523808	4523985
chr1	4527406	4527590
chr1	4541538	4541776
chr1	4654541	4654817
chr1	4660028	4660577
chr1	4675639	4675867
chr1	4686708	4686903
chr1	4693453	4693747
chr1	4712723	4713221
chr1	4713468	4713632
chr1	4713973	4716444
chr1	4752024	4752342
chr1	4771639	4772542
chr1	4784212	4784395
chr1	4787023	4787404
chr1	4847667	4847831
chr1	5147037	5147206
chr1	5573357	5573534
chr1	5712656	5712852
chr1	5728038	5728380
chr1	5772073	5772461
chr1	5773543	5773767
chr1	5786421	5786595
chr1	5803001	5803409
chr1	5805923	5806576
chr1	5806980	5807167
chr1	5818194	5818429
chr1	5826459	5826743
chr1	5844913	5845081
chr1	5858540	5858758
chr1	5874207	5874555
chr1	5894065	5894302
chr1	5894656	5894846
chr1	5917169	5917390
chr1	5918225	5919233
chr1	5920408	5920597
chr1	5924303	5924643
chr1	5925231	5925524
chr1	5933007	5933225
chr1	5934566	5935181
chr1	5937211	5937381
chr1	5943221	5943462
chr1	5947264	5947667
chr1	5948072	5948284
chr1	5958480	5958644
chr1	5968644	5968809
chr1	5969051	5969311
chr1	5969702	5970103
chr1	5998030	5998351
chr1	5999432	5999624
chr1	6004324	6004544
chr1	6022907	6023084
chr1	6045363	6045538
chr1	6048756	6048981
chr1	6051534	6052511
chr1	6052743	6052976
chr1	6053572	6053736
chr1	6056230	6056578
chr1	6063077	6063511
chr1	6071244	6071568
chr1	6085433	6085626
chr1	6085886	6086429
chr1	6094591	6094756
chr1	6099086	6099357
chr1	6100639	6100803
chr1	6125272	6125713
chr1	6126143	6126344
chr1	6131468	6132259
chr1	6132657	6132895
chr1	6133815	6134004
chr1	6137685	6137861
chr1	6139145	6139336
chr1	6142994	6143746
chr1	6147091	6147323
chr1	6149198	6149494
chr1	6150416	6150849
chr1	6151577	6151927
chr1	6154416	6154666
chr1	6155254	6155626
chr1	6155845	6156316
chr1	6156665	6156880
chr1	6157143	6157533
chr1	6159936	6160144
chr1	6161949	6162219
chr1	6163243	6163675
chr1	6164438	6165034
chr1	6166272	6166845
chr1	6169161	6169431
chr1	6169753	6170233
chr1	6181028	6182041
chr1	6183908	6184194
chr1	6184584	6184944
chr1	6186246	6186599
chr1	6187611	6188077
chr1	6188740	6189372
chr1	6191806	6191981
chr1	6194423	6194727
chr1	6204002	6204432
chr1	6208734	6209326
chr1	6214721	6214935
chr1	6225167	6225459
chr1	6226318	6227217
chr1	6230311	6231018
chr1	6231865	6232173
chr1	6239199	6241027
chr1	6259162	6259760
chr1	6265712	6266879
chr1	6267421	6267606
chr1	6268636	6269630
chr1	6270374	6270538
chr1	6270814	6271528
chr1	6271854	6272076
chr1	6295515	6296206
chr1	6301721	6302889
chr1	6304203	6304408
chr1	6305170	6306391
chr1	6309125	6310562
chr1	6313890	6314227
chr1	6314801	6315060
chr1	6320088	6321751
chr1	6322713	6323200
chr1	6323949	6324137
chr1	6324687	6324944
chr1	6326873	6327116
chr1	6328635	6329083
chr1	6329330	6330117
chr1	6331566	6332222
chr1	6333790	6334229
chr1	6334856	6335134
chr1	6336672	6337390
chr1	6339738	6340151
chr1	6340506	6341408
chr1	6345262	6345549
chr1	6351719	6352060
chr1	6359054	6359263
chr1	6364953	6366203
chr1	6387134	6387378
chr1	6391850	6392101
chr1	6397105	6397362
chr1	6399079	6399285
chr1	6408879	6409230
chr1	6409463	6409862
chr1	6415818	6415988
chr1	6428464	6428892
chr1	6442077	6442455
chr1	6445562	6445762
chr1	6452714	6453994
chr1	6455745	6456302
chr1	6478817	6480428
chr1	6480767	6481123
chr1	6483356	6483636
chr1	6483950	6484244
chr1	6484481	6485403
chr1	6487505	6487680
chr1	6488286	6488469
chr1	6497297	6497478
chr1	6500146	6501111
chr1	6503519	6504246
chr1	6507073	6509347
chr1	6510227	6510582
chr1	6511422	6512247
chr1	6514092	6516472
chr1	6520115	6521049
chr1	6521357	6522017
chr1	6525582	6526528
chr1	6527742	6528623
chr1	6530331	6531841
chr1	6533073	6533604
chr1	6534040	6534371
chr1	6534646	6535065
chr1	6535383	6536142
chr1	6545096	6546159
chr1	6546458	6546647
chr1	6548720	6549327
chr1	6550031	6550312
chr1	6550520	6551026
chr1	6555075	6555425
chr1	6556438	6556668
chr1	6557047	6558350
chr1	6562054	6562228
chr1	6562565	6563063
chr1	6564174	6564491
chr1	6565180	6565392
chr1	6566118	6566485
chr1	6566689	6566974
chr1	6567738	6567902
chr1	6568198	6568641
chr1	6568983	6569286
chr1	6569519	6569689
chr1	6571509	6571822
chr1	6572459	6572871
chr1	6614065	6614565
chr1	6634949	6635173
chr1	6640077	6640305
chr1	6646316	6646790
chr1	6648238	6648489
chr1	6649002	6649209
chr1	6651281	6651620
chr1	6653271	6653559
chr1	6653877	6654041
chr1	6659098	6659484
chr1	6661752	6663360
chr1	6673062	6675657
chr1	6685059	6685843
chr1	6689946	6690326
chr1	6694268	6695013
chr1	6761401	6762137
chr1	6775098	6776251
chr1	6844332	6845039
chr1	6845454	6846357
chr1	6967770	6967939
chr1	7021961	7022438
chr1	7023671	7023956
chr1	7069064	7069228
chr1	7069436	7069820
chr1	7079042	7079212
chr1	7104218	7104530
chr1	7110163	7110419
chr1	7112882	7113114
chr1	7122582	7122945
chr1	7144620	7144784
chr1	7145657	7146026
chr1	7182709	7182894
chr1	7208750	7209137
chr1	7215144	7215315
chr1	7259465	7259645
chr1	7289132	7289322
chr1	7468475	7468770
chr1	7505454	7505618
chr1	7506558	7506745
chr1	7516896	7517096
chr1	7517944	7518108
chr1	7520122	7520318
chr1	7522969	7523254
chr1	7527580	7528080
chr1	7535577	7535764
chr1	7556036	7556257
chr1	7557235	7557399
chr1	7560593	7560817
chr1	7563914	7564467
chr1	7567708	7567959
chr1	7579243	7579479
chr1	7593184	7593374
chr1	7594600	7594801
chr1	7595046	7595364
chr1	7597100	7597643
chr1	7617988	7618519
chr1	7619195	7619403
chr1	7621096	7621516
chr1	7646155	7646956
chr1	7647214	7647427
chr1	7648068	7648420
chr1	7661117	7661647
chr1	7692693	7693027
chr1	7697174	7697445
chr1	7700425	7701085
chr1	7701918	7703040
chr1	7706998	7707200
chr1	7709285	7709533
chr1	7716946	7717135
chr1	7721858	7722248
chr1	7723182	7724056
chr1	7724280	7725311
chr1	7727600	7727792
chr1	7729992	7730214
chr1	7732847	7733125
chr1	7739814	7741170
chr1	7763980	7765828
chr1	7788245	7788540
chr1	7831049	7831820
chr1	7844001	7845048
chr1	7855551	7855728
chr1	7887216	7887466
chr1	8002394	8002750
chr1	8012224	8013486
chr1	8014187	8014574
chr1	8021480	8022064
chr1	8085731	8086867
chr1	8087350	8087534
chr1	8263314	8263482
chr1	8277217	8277788
chr1	8374812	8375115
chr1	8377737	8378579
chr1	8384322	8384667
chr1	8385891	8386176
chr1	8390552	8390928
chr1	8395521	8395733
chr1	8398169	8398576
chr1	8403137	8403338
chr1	8403708	8404106
chr1	8405439	8405985
chr1	8411505	8411677
chr1	8415418	8415644
chr1	8416546	8416990
chr1	8418206	8420506
chr1	8420715	8421488
chr1	8424801	8425276
chr1	8425748	8425946
chr1	8448416	8448719
chr1	8483493	8484289
chr1	8560430	8562687
chr1	8763063	8763676
chr1	8877177	8877403
chr1	8877982	8878226
chr1	8938113	8939462
chr1	8972124	8972334
chr1	9074833	9075247
chr1	9099034	9099623
chr1	9099961	9100444
chr1	9131593	9132221
chr1	9171220	9171388
chr1	9188467	9189174
chr1	9205169	9205457
chr1	9242125	9243572
chr1	9258563	9259057
chr1	9294854	9295268
chr1	9307462	9308277
chr1	9324097	9324360
chr1	9340434	9340732
chr1	9352421	9353897
chr1	9376038	9376809
chr1	9378030	9378358
chr1	9379799	9379990
chr1	9384994	9385358
chr1	9421561	9421961
chr1	9427549	9427713
chr1	9443237	9443418
chr1	9460726	9460988
chr1	9555325	9555648
chr1	9576876	9577136
chr1	9599319	9600365
chr1	9648601	9649442
chr1	9653346	9653558
chr1	9656877	9657183
chr1	9661204	9661507
chr1	9662772	9662972
chr1	9663445	9663731
chr1	9670568	9670882
chr1	9672313	9672662
chr1	9687202	9687523
chr1	9687825	9688015
chr1	9711836	9712583
chr1	9747487	9747651
chr1	9747959	9748147
chr1	9749631	9750309
chr1	9775360	9776082
chr1	9776713	9777392
chr1	9778973	9779137
chr1	9780201	9780809
chr1	9781660	9782377
chr1	9790235	9790675
chr1	9791184	9791369
chr1	9792765	9792968
chr1	9822670	9822898
chr1	9828233	9828508
chr1	9883374	9884604
chr1	9902783	9903075
chr1	9903313	9903547
chr1	9906826	9907015
chr1	9931777	9931985
chr1	9969829	9970382
chr1	10003238	10003432
chr1	10057182	10058161
chr1	10088580	10089313
chr1	10092665	10093276
chr1	10166302	10166514
chr1	10270090	10270448
chr1	10270655	10271336
chr1	10458605	10458881
chr1	10459111	10459692
chr1	10486374	10486984
chr1	10490301	10490626
chr1	10511464	10511628
chr1	10532269	10532469
chr1	10535091	10535350
chr1	10590438	10590602
chr1	10676589	10676779
chr1	10680990	10681160
chr1	10684378	10684544
chr1	10690072	10690582
chr1	10691254	10691699
chr1	10694906	10695272
chr1	10695567	10695760
chr1	10696071	10696572
chr1	10698276	10698766
chr1	10699402	10699981
chr1	10702255	10703252
chr1	10706735	10707028
chr1	10707934	10708155
chr1	10709082	10709760
chr1	10710773	10711242
chr1	10713372	10713978
chr1	10716711	10717192
chr1	10719337	10719943
chr1	10720186	10720652
chr1	10721010	10721350
chr1	10722984	10723203
chr1	10723479	10724056
chr1	10724326	10724506
chr1	10725151	10725566
chr1	10727822	10728202
chr1	10728510	10729169
chr1	10729735	10729910
chr1	10733541	10733884
chr1	10735459	10735753
chr1	10738180	10738653
chr1	10742843	10743007
chr1	10753750	10754576
chr1	10754843	10755510
chr1	10761823	10762036
chr1	10764451	10765215
chr1	10766219	10766434
chr1	10769207	10769426
chr1	10769773	10769994
chr1	10775072	10775249
chr1	10777885	10778417
chr1	10780929	10781093
chr1	10781785	10781965
chr1	10782889	10783106
chr1	10789106	10789450
chr1	10795351	10795566
chr1	10796883	10797047
chr1	10797666	10797909
chr1	10798397	10798602
chr1	10799275	10799557
chr1	10804358	10804782
chr1	10848727	10848984
chr1	10853887	10854262
chr1	10854849	10855313
chr1	10855518	10855795
chr1	10856391	10857011
chr1	10878853	10879017
chr1	10879815	10880046
chr1	10884926	10885137
chr1	10895757	10896219
chr1	10898439	10898918
chr1	10917912	10918091
chr1	10926371	10926535
chr1	10926981	10927509
chr1	10948492	10948911
chr1	10958310	10958635
chr1	10960705	10960869
chr1	10961211	10961927
chr1	10964730	10965118
chr1	10970093	10970544
chr1	11007349	11008083
chr1	11019771	11019958
chr1	11072656	11073252
chr1	11106789	11107369
chr1	11114818	11115009
chr1	11115934	11116098
chr1	11119515	11120512
chr1	11159568	11159914
chr1	11309990	11310478
chr1	11322247	11322538
chr1	11333208	11333877
chr1	11365641	11366300
chr1	11538536	11539630
chr1	11539916	11540370
chr1	11561768	11562187
chr1	11582498	11583060
chr1	11583520	11584019
chr1	11589630	11590050
chr1	11595451	11595647
chr1	11599007	11599184
chr1	11668631	11669174
chr1	11710361	11710958
chr1	11713850	11714014
chr1	11714348	11715348
chr1	11718746	11718973
chr1	11724015	11724852
chr1	11740757	11741554
chr1	11751145	11752322
chr1	11768181	11768367
chr1	11779660	11780002
chr1	11796173	11796642
chr1	11808339	11808800
chr1	11836568	11836933
chr1	11844329	11845460
chr1	11848249	11848442
chr1	11848710	11848878
chr1	11865393	11866086
chr1	11895918	11896082
chr1	11938101	11938507
chr1	11958324	11958665
chr1	11982819	11983419
chr1	11985407	11986402
chr1	11994677	11994991
chr1	12004734	12004904
chr1	12040222	12040797
chr1	12068300	12068831
chr1	12079240	12079881
chr1	12081732	12082399
chr1	12089114	12089446
chr1	12091638	12091938
chr1	12102834	12103746
chr1	12123633	12123822
chr1	12202319	12202688
chr1	12227211	12227706
chr1	12251378	12251979
chr1	12289992	12290568
chr1	12290881	12291182
chr1	12587913	12588189
chr1	12600426	12600777
chr1	12607975	12608240
chr1	12608866	12609377
chr1	12612638	12612826
chr1	12645713	12645898
chr1	12655153	12655406
chr1	12655800	12656313
chr1	12676951	12677209
chr1	12678021	12678668
chr1	12690292	12690594
chr1	13404210	13404802
chr1	13433372	13435093
chr1	13500449	13501016
chr1	13544740	13545179
chr1	13624981	13625421
chr1	13654093	13656027
chr1	13721232	13721925
chr1	13765617	13766001
chr1	13839363	13839779
chr1	13909704	13909887
chr1	13910209	13910779
chr1	13984007	13985094
chr1	14026596	14027023
chr1	14075987	14076494
chr1	14219300	14219801
chr1	14309568	14310206
chr1	14746866	14747598
chr1	14924900	14925986
chr1	15250177	15251538
chr1	15283776	15284070
chr1	15348038	15348221
chr1	15386728	15386892
chr1	15420631	15420883
chr1	15421338	15421713
chr1	15450884	15451075
chr1	15479408	15480732
chr1	15481238	15481417
chr1	15519470	15519655
chr1	15541652	15541929
chr1	15573615	15574133
chr1	15615970	15616173
chr1	15736045	15737159
chr1	15747842	15748011
chr1	15749513	15749700
chr1	15755191	15755598
chr1	15853418	15853719
chr1	15911241	15911707
chr1	15929812	15929988
chr1	15931069	15931276
chr1	15943856	15944350
chr1	16010205	16011420
chr1	16052857	16053094
chr1	16053641	16054188
chr1	16056988	16057289
chr1	16058266	16058623
chr1	16059419	16059639
chr1	16060201	16060693
chr1	16061422	16061882
chr1	16062826	16063540
chr1	16069485	16069728
chr1	16070633	16071179
chr1	16073308	16073489
chr1	16085093	16085843
chr1	16118677	16118841
chr1	16161256	16161814
chr1	16163765	16164136
chr1	16173820	16175039
chr1	16260932	16261194
chr1	16262095	16262382
chr1	16270054	16271066
chr1	16271274	16271516
chr1	16272243	16272780
chr1	16302014	16302582
chr1	16319554	16320031
chr1	16332596	16332760
chr1	16339275	16340037
chr1	16349638	16349810
chr1	16353251	16353998
chr1	16355490	16355914
chr1	16356616	16357085
chr1	16358994	16359184
chr1	16359446	16359719
chr1	16362705	16363457
chr1	16370383	16370646
chr1	16371123	16371494
chr1	16374804	16375523
chr1	16378394	16378865
chr1	16384833	16385192
chr1	16387910	16388185
chr1	16388596	16388805
chr1	16399805	16400356
chr1	16414894	16415367
chr1	16458676	16458883
chr1	16460203	16460388
chr1	16464570	16464742
chr1	16471547	16471827
chr1	16474934	16475239
chr1	16479325	16479531
chr1	16481430	16481600
chr1	16481984	16482622
chr1	16488961	16489140
chr1	16494116	16494523
chr1	16501454	16501697
chr1	16502018	16502360
chr1	16518244	16518627
chr1	16528891	16529124
chr1	16532332	16533002
chr1	16533356	16533757
chr1	16534074	16534688
chr1	16535075	16535344
chr1	16536324	16536876
chr1	16543950	16544262
chr1	16553443	16553648
chr1	16554309	16554529
chr1	16558562	16558799
chr1	16678420	16679212
chr1	16693632	16694185
chr1	16736107	16736382
chr1	16800635	16801045
chr1	16802332	16802646
chr1	16804709	16804958
chr1	16809748	16810061
chr1	16817474	16817757
chr1	16825096	16826023
chr1	16847446	16847919
chr1	16860709	16861025
chr1	16861234	16862253
chr1	16874375	16874677
chr1	16939336	16940535
chr1	16945387	16945553
chr1	16946241	16946934
chr1	16950352	16950988
chr1	16952235	16952628
chr1	16953639	16953841
chr1	16954890	16955197
chr1	16956457	16956771
chr1	16957123	16958081
chr1	16959670	16959869
chr1	16969579	16969748
chr1	16970923	16971487
chr1	16973453	16975231
chr1	16982947	16983940
chr1	16984770	16985099
chr1	17006718	17007097
chr1	17017673	17017837
chr1	17018503	17018772
chr1	17019047	17020984
chr1	17022886	17023655
chr1	17025863	17028098
chr1	17028469	17028761
chr1	17031073	17031479
chr1	17033816	17034789
chr1	17039140	17039325
chr1	17041923	17042195
chr1	17044184	17044390
chr1	17044662	17044925
chr1	17045290	17045524
chr1	17051516	17051928
chr1	17054345	17054514
chr1	17075389	17075700
chr1	17076471	17077491
chr1	17085327	17086868
chr1	17090896	17091079
chr1	17186189	17186536
chr1	17188971	17189138
chr1	17197656	17197946
chr1	17198642	17199714
chr1	17199916	17200166
chr1	17201518	17201759
chr1	17215377	17216023
chr1	17240554	17241223
chr1	17248393	17248607
chr1	17250820	17251054
chr1	17251410	17251682
chr1	17256187	17257185
chr1	17263143	17263396
chr1	17265409	17265845
chr1	17266421	17266590
chr1	17270562	17270872
chr1	17273145	17273596
chr1	17274735	17275501
chr1	17280800	17281340
chr1	17287253	17287595
chr1	17292883	17293083
chr1	17294547	17294866
chr1	17297883	17298123
chr1	17306478	17306675
chr1	17306954	17307327
chr1	17316540	17316775
chr1	17326551	17326920
chr1	17328429	17328784
chr1	17337936	17338439
chr1	17475639	17475996
chr1	17538705	17538870
chr1	17735980	17736189
chr1	17746242	17746617
chr1	17751997	17752172
chr1	17764099	17765276
chr1	17766325	17766494
chr1	17865925	17866105
chr1	17866326	17866597
chr1	17887861	17888178
chr1	17914636	17914952
chr1	17942429	17942756
chr1	17945480	17945923
chr1	17949376	17949585
chr1	17961175	17961377
chr1	17973231	17973491
chr1	17982463	17982674
chr1	17990777	17990966
chr1	18009686	18009971
chr1	18023452	18023889
chr1	18152245	18152811
chr1	18156181	18156353
chr1	18178471	18178778
chr1	18398291	18398455
chr1	18434333	18434680
chr1	18437302	18437659
chr1	18808894	18809471
chr1	18957682	18957847
chr1	18958061	18958326
chr1	18959199	18959397
chr1	18962866	18963150
chr1	18964240	18964493
chr1	18967269	18967459
chr1	18969574	18969793
chr1	18970296	18970763
chr1	19050517	19050802
chr1	19180880	19181092
chr1	19203747	19204214
chr1	19216427	19216686
chr1	19229489	19229684
chr1	19253713	19254001
chr1	19281990	19283115
chr1	19283517	19284020
chr1	19380775	19381034
chr1	19384353	19384645
chr1	19389532	19389748
chr1	19391577	19391748
chr1	19393885	19394049
chr1	19395219	19395403
chr1	19536550	19536934
chr1	19578111	19578471
chr1	19600227	19600996
chr1	19614972	19615658
chr1	19638121	19639250
chr1	19644236	19644424
chr1	19654882	19655200
chr1	19665026	19665547
chr1	19670208	19670486
chr1	19671053	19671641
chr1	19810764	19811264
chr1	19811528	19812630
chr1	19923566	19924026
chr1	19967252	19967507
chr1	19970284	19971377
chr1	19971593	19971860
chr1	19983410	19983630
chr1	19991139	19991893
chr1	19992167	19992877
chr1	20005612	20005812
chr1	20009537	20009980
chr1	20126125	20126752
chr1	20141112	20141634
chr1	20208841	20209364
chr1	20310957	20311481
chr1	20478432	20478633
chr1	20512357	20512981
chr1	20569459	20569720
chr1	20618184	20618451
chr1	20669592	20669795
chr1	20692622	20693598
chr1	20810453	20810862
chr1	20811226	20812358
chr1	20812698	20813567
chr1	20879031	20880610
chr1	20959890	20960476
chr1	20987554	20988401
chr1	21023037	21023748
chr1	21031172	21031414
chr1	21037831	21038035
chr1	21043777	21044782
chr1	21048189	21048369
chr1	21050066	21050230
chr1	21050503	21051046
chr1	21053059	21053423
chr1	21053657	21054031
chr1	21054415	21054602
chr1	21057638	21058903
chr1	21059268	21059564
chr1	21112814	21113991
chr1	21141385	21141681
chr1	21142021	21143256
chr1	21349851	21350908
chr1	21361348	21361512
chr1	21379099	21380277
chr1	21502492	21503293
chr1	21543975	21544218
chr1	21582426	21582735
chr1	21605611	21605965
chr1	21616407	21617118
chr1	21648885	21649071
chr1	21671174	21672338
chr1	21713611	21715750
chr1	21754471	21756006
chr1	21762612	21762808
chr1	21763055	21763529
chr1	21766465	21767312
chr1	21829052	21829903
chr1	21835674	21836600
chr1	21901253	21901463
chr1	21903859	21904271
chr1	21924353	21924541
chr1	21925978	21926237
chr1	21929752	21930093
chr1	21932463	21932646
chr1	21946573	21947301
chr1	21948526	21949295
chr1	21966208	21966468
chr1	21968714	21968887
chr1	21977702	21978828
chr1	21985785	21986118
chr1	21995060	21996446
chr1	22109130	22109836
chr1	22140835	22141429
chr1	22149809	22150068
chr1	22150754	22151138
chr1	22154593	22154812
chr1	22155241	22155449
chr1	22156299	22156533
chr1	22165499	22165751
chr1	22168591	22168864
chr1	22172451	22172681
chr1	22174410	22174656
chr1	22176472	22176987
chr1	22178012	22178525
chr1	22179238	22179404
chr1	22181143	22181353
chr1	22181907	22182415
chr1	22199296	22199547
chr1	22201340	22201536
chr1	22206906	22207375
chr1	22211173	22211964
chr1	22213622	22214137
chr1	22218666	22218945
chr1	22220777	22221100
chr1	22228219	22228394
chr1	22231178	22231404
chr1	22241364	22241737
chr1	22257713	22257908
chr1	22260084	22260248
chr1	22263436	22264250
chr1	22352148	22352312
chr1	22378985	22379984
chr1	22440995	22441322
chr1	22446571	22446781
chr1	22447827	22447995
chr1	22460033	22460382
chr1	22463735	22463931
chr1	22468707	22470260
chr1	22535456	22535672
chr1	22560466	22560639
chr1	22574407	22574717
chr1	22599025	22599189
chr1	22612229	22612393
chr1	22645218	22645423
chr1	22668415	22668579
chr1	22669333	22669707
chr1	22778555	22778853
chr1	22889705	22890255
chr1	22897135	22897471
chr1	22902842	22903065
chr1	22909549	22910038
[truncated: 69,662 more rows]

## Sheet: TableS19
TableS19: BRD4-bound peaks-linked programs in 42D cells
ONTOLOGY	ID	Description	GeneRatio	BgRatio	pvalue	p.adjust	qvalue	geneID	Count
BP	GO:0007409	axonogenesis	439/14254	460/18862	1.9402e-31	1.23164e-27	7.85883e-28	ABL1/ACTB/ACTBL2/ADARB1/ADCY1/ADGRB1/AFG3L2/ALCAM/AMIGO1/ANAPC2/ANK3/ANOS1/APBB1/APOE/APP/ARHGAP4/ARHGDIA/ARTN/ARX/ATL1/ATOH1/ATP8A2/AUTS2/B3GNT2/B4GALT5/B4GALT6/BAIAP2/BARHL2/BCL11B/BCL2/BDNF/BMP7/BMPR1B/BMPR2/BOC/BRSK1/BRSK2/BSG/C12orf57/C9orf72/CCK/CCKAR/CDH11/CDH2/CDH4/CDK5/CDK5R1/CDKL5/CHL1/CHN1/CHODL/CHRNB2/CNP/CNTN2/CNTN4/CNTN6/COBL/CRABP2/CREB1/CRMP1/CRPPA/CSF1R/CTNNA2/CTTN/CXCL12/CXCR4/C…	439
BP	GO:0010975	regulation of neuron projection development	398/14254	428/18862	1.11782e-21	3.54797e-18	2.26388e-18	ABI2/ABL2/ACAP3/ACP4/ACTR2/ADAM10/ADCY6/ADCYAP1/ADGRB3/AKT1/ALK/ALKAL1/ALKAL2/AMIGO1/ANAPC2/ANKRD27/AP2A1/APOE/ARC/ARF6/ARHGAP33/ARHGAP4/ARHGAP44/ARHGDIA/ARSB/ATF1/ATP1B2/ATP8A2/BAG5/BCL11A/BDNF/BHLHB9/BMP5/BMP7/BMPR2/BRSK1/BRSK2/CAMK1/CAMK1D/CAMK2B/CAMK2G/CAMSAP2/CAPRIN1/CAPRIN2/CARM1/CBFA2T2/CCDC88A/CD38/CDC20/CDH2/CDH4/CDK5/CDK5R1/CDKL5/CERS2/CFL1/CFLAR/CHN1/CHODL/CHRNA3/CHRNB2/CIB1/CNR1/CNTN1…	398
BP	GO:0051960	regulation of nervous system development	392/14254	422/18862	4.01363e-21	8.49283e-18	5.4191e-18	ACTR2/ADCYAP1/ADGRB1/ADGRB3/ADGRL2/AGRN/AKT1/AMIGO1/AMIGO2/AMIGO3/ANAPC2/ANKRD27/APPL2/ARHGAP4/ARHGDIA/ARNTL/ASCL1/ASCL2/ASIC2/BDNF/BHLHB9/BHLHE41/BIN1/BMP2/BMP7/BMPR1A/BMPR2/BRINP1/CAMK2B/CAPRIN1/CAPRIN2/CBLN1/CBLN2/CCL11/CDH4/CDK5/CDK5R1/CDKL5/CERS2/CHD7/CHODL/CLCF1/CLSTN1/CLSTN2/CLSTN3/CRABP2/CST7/CTNNA1/CTNNB1/CTSC/CUL7/CUX1/CUX2/CX3CL1/CX3CR1/CXCL12/CXCR4/CYFIP1/DAAM2/DAB1/DAG1/DBN1/DBNL/DCC…	392
BP	GO:0001501	skeletal system development	446/14254	486/18862	6.93476e-21	1.10055e-17	7.02236e-18	ACAN/ACVR2A/ACVRL1/ADAMTS12/ADAMTS4/ADAMTS7/AKAP13/ALPL/ALX1/ALX3/ALX4/AMER1/ANKH/ANKRD11/ANXA2/ANXA6/ARID5B/ASH1L/ASXL1/ATP6AP1/ATP7A/AXIN2/BARX2/BBS2/BBX/BCAN/BGLAP/BGN/BMP1/BMP2/BMP3/BMP4/BMP5/BMP6/BMP7/BMP8A/BMP8B/BMPR1A/BMPR1B/BMPR2/BPNT2/CCN1/CCN2/CCN3/CCN4/CD44/CDH11/CDX1/CHAD/CHADL/CHD7/CHI3L1/CHRD/CHRDL2/CHST11/CHSY1/CLDN18/CLEC3A/CMKLR1/CNMD/COL10A1/COL11A1/COL11A2/COL13A1/COL19A1/COL1A…	446
BP	GO:0050808	synapse organization	382/14254	412/18862	3.32671e-20	4.22359e-17	2.69499e-17	ABHD17A/ABHD17B/ABHD17C/ABI2/ABL1/ACHE/ACTB/ACTBL2/ACTG1/ACTN1/ACTR2/ADAM10/ADD2/ADGRB1/ADGRB3/ADGRL1/ADGRL2/ADGRL3/AFG3L2/AGRN/AMIGO1/AMIGO2/AMIGO3/ANAPC2/ANK3/APBB2/APOE/APP/ARC/ARF1/ARF4/ARF6/ARHGAP22/ARHGAP33/ARHGAP39/ARHGAP44/ARHGEF15/ASIC2/BCAN/BDNF/BHLHB9/C1QA/C1QB/C1QC/C1QL1/C1QL3/C3/C5AR1/CACNB1/CACNB2/CACNB3/CACNB4/CACNG2/CAMK1/CAMK2B/CAMKV/CAPRIN1/CAPRIN2/CAST/CBLN1/CBLN2/CBLN4/CDC20/C…	382
BP	GO:0016049	cell growth	431/14254	470/18862	4.66782e-20	4.61489e-17	2.94467e-17	ABL1/ACVR1B/ACVRL1/ADAM10/ADAM15/ADAM17/ADIPOR1/ADIPOR2/ADNP2/ADRA1A/AGT/AGTR1/AKAP13/AKAP6/AKT1/ALCAM/ANAPC2/APBB1/APBB2/APOE/APP/ARHGAP4/ARHGEF11/ARIH2/ATAD3A/AURKA/AUTS2/AVP/BAP1/BARHL2/BCAR1/BCL11A/BCL2/BCL6/BDKRB1/BDNF/BIN3/BMPR2/BRAT1/BST2/BTG1/C9orf72/CACNG7/CAMK2D/CAPRIN2/CAV3/CCAR2/CCDC85B/CCN3/CD38/CDC42/CDC73/CDH4/CDHR2/CDK11A/CDK11B/CDK5/CDK5R1/CDKL5/CDKN1A/CDKN1B/CDKN2A/CDKN2AIP/CDKN…	431
BP	GO:0097485	neuron projection guidance	266/14254	278/18862	5.08889e-20	4.61489e-17	2.94467e-17	ALCAM/ANOS1/APP/ARTN/ARX/ATOH1/B3GNT2/BCL11B/BDNF/BMP7/BMPR1B/BMPR2/BOC/BSG/CDH4/CDK5/CDK5R1/CHL1/CHN1/CNTN2/CNTN4/CNTN6/CRMP1/CRPPA/CSF1R/CXCL12/CXCR4/CYFIP1/DAB1/DAG1/DCC/DLX5/DOK1/DOK2/DOK4/DOK5/DOK6/DPYSL2/DPYSL4/DPYSL5/DRAXIN/DRGX/DSCAM/DSCAML1/DVL1/EFNA1/EFNA2/EFNA3/EFNA5/EFNB1/EFNB2/EFNB3/EGR2/EMB/ENAH/EPHA1/EPHA10/EPHA2/EPHA3/EPHA4/EPHA5/EPHA6/EPHA7/EPHA8/EPHB1/EPHB2/EPHB3/EPHB4/EPHB6/ERB…	266
BP	GO:0007411	axon guidance	265/14254	277/18862	6.47278e-20	5.13615e-17	3.27727e-17	ALCAM/ANOS1/APP/ARTN/ARX/ATOH1/B3GNT2/BCL11B/BDNF/BMP7/BMPR1B/BMPR2/BOC/BSG/CDH4/CDK5/CDK5R1/CHL1/CHN1/CNTN2/CNTN4/CNTN6/CRMP1/CRPPA/CSF1R/CXCL12/CXCR4/CYFIP1/DAB1/DAG1/DCC/DLX5/DOK1/DOK2/DOK4/DOK5/DOK6/DPYSL2/DPYSL5/DRAXIN/DRGX/DSCAM/DSCAML1/DVL1/EFNA1/EFNA2/EFNA3/EFNA5/EFNB1/EFNB2/EFNB3/EGR2/EMB/ENAH/EPHA1/EPHA10/EPHA2/EPHA3/EPHA4/EPHA5/EPHA6/EPHA7/EPHA8/EPHB1/EPHB2/EPHB3/EPHB4/EPHB6/ERBB2/EVL/…	265
BP	GO:0007389	pattern specification process	391/14254	426/18862	1.72943e-18	1.17687e-15	7.50935e-16	ACVR1/ACVR2A/ACVRL1/ADGRG1/AHI1/ALDH1A2/ALG5/ALX3/ALX4/ANKS6/AP1B1/APC/APC2/AR/ARC/ARL13B/ARL6/ASCL1/ATM/ATP6AP2/AURKA/AXIN2/BARX1/BASP1/BBS7/BCOR/BHLHE41/BICC1/BMI1/BMP2/BMP4/BMP7/BMPR1A/BMPR1B/BMPR2/BPTF/BTG2/C1QA/C2CD3/C3/C9orf116/CCDC103/CCDC39/CCDC40/CDON/CDX1/CDX2/CDX4/CELSR2/CFAP53/CFC1/CFC1B/CHRD/CHSY1/CITED1/CITED2/COBL/CRAMP1/CRB2/CRKL/CTNNBIP1/CXXC4/CYP26B1/CYP26C1/DAND5/DAW1/DBX1/DCAN…	391
BP	GO:0099177	regulation of trans-synaptic signaling	374/14254	406/18862	1.85392e-18	1.17687e-15	7.50935e-16	ABHD6/ABL1/ABR/ACHE/ACP4/ADCY1/ADCY8/ADCYAP1/ADGRB1/ADIPOQ/ADORA1/ADORA2A/ADRA1A/ADRA2A/ADRB2/AGER/AKAP12/AKAP5/AKAP9/ANAPC2/APBA1/APOE/APP/ARC/ARF1/ARRB2/ASIC1/ATAD1/ATF4/ATP1A2/ATP2A2/BACE1/BAIAP3/BCHE/BCR/BDNF/BEGAIN/BRSK1/BTBD9/CA7/CACNA1A/CACNA1B/CACNB2/CACNB3/CACNG2/CACNG3/CACNG4/CACNG5/CACNG7/CACNG8/CALB1/CALB2/CALM1/CALM3/CAMK2A/CAMK2B/CBLN1/CD38/CDC20/CDH1/CDH11/CDH2/CDK5/CEL/CELF4/CHRNA…	374
BP	GO:0050804	modulation of chemical synaptic transmission	373/14254	405/18862	2.2729e-18	1.31167e-15	8.36949e-16	ABHD6/ABL1/ABR/ACHE/ACP4/ADCY1/ADCY8/ADCYAP1/ADGRB1/ADIPOQ/ADORA1/ADORA2A/ADRA1A/ADRA2A/ADRB2/AGER/AKAP12/AKAP5/AKAP9/ANAPC2/APBA1/APOE/APP/ARC/ARF1/ARRB2/ASIC1/ATAD1/ATF4/ATP1A2/ATP2A2/BACE1/BAIAP3/BCHE/BCR/BDNF/BEGAIN/BRSK1/BTBD9/CA7/CACNA1A/CACNA1B/CACNB2/CACNB3/CACNG2/CACNG3/CACNG4/CACNG5/CACNG7/CACNG8/CALB1/CALB2/CALM1/CALM3/CAMK2A/CAMK2B/CBLN1/CD38/CDC20/CDH1/CDH11/CDH2/CDK5/CEL/CELF4/CHRNA…	373
BP	GO:0060284	regulation of cell development	439/14254	485/18862	1.31047e-17	6.93237e-15	4.4234e-15	ABL1/ACTN4/ACTR2/ADCYAP1/ADD1/ADGRA2/ADIPOQ/AMIGO1/ANAPC2/ANKRD27/AP1AR/APOA1/APPL2/ARHGAP4/ARHGDIA/ARHGEF7/ARNTL/ARPC2/ASCL1/ASCL2/ATP6AP1/AURKA/AXIN2/BCL11A/BCL2/BDNF/BHLHB9/BHLHE41/BIN1/BMP2/BMP4/BMP7/BMPR1A/BMPR2/BNC1/BRINP1/C1QBP/CALR/CAMK2B/CAPRIN1/CAPRIN2/CARMIL1/CAV3/CCL11/CDC42/CDH4/CDH5/CDK5/CDK5R1/CDKL5/CERS2/CHD7/CHODL/CIB1/CLCF1/CLDN18/CLDN5/CLOCK/CORO1C/CRABP2/CRK/CRKL/CSPG5/CTNNA1/…	439
BP	GO:0001558	regulation of cell growth	372/14254	406/18862	2.56456e-17	1.25229e-14	7.99063e-15	ABL1/ACVR1B/ACVRL1/ADAM10/ADAM15/ADAM17/ADIPOR1/ADIPOR2/ADNP2/AGT/AGTR1/AKAP6/AKT1/ANAPC2/APBB1/APBB2/APOE/ARHGAP4/ARHGEF11/ATAD3A/AVP/BAP1/BARHL2/BCAR1/BCL11A/BCL2/BCL6/BDKRB1/BDNF/BMPR2/BRAT1/BST2/BTG1/CACNG7/CAMK2D/CAPRIN2/CAV3/CCAR2/CCDC85B/CCN3/CD38/CDC42/CDC73/CDH4/CDHR2/CDK11A/CDK11B/CDK5/CDK5R1/CDKL5/CDKN1A/CDKN1B/CDKN2A/CDKN2AIP/CDKN2C/CDKN2D/CEP43/CGRRF1/CHPT1/CIB1/CISH/CLSTN1/CLSTN3/CP…	372
BP	GO:0050767	regulation of neurogenesis	322/14254	348/18862	7.50861e-17	3.40462e-14	2.17242e-14	ACTR2/ADCYAP1/AMIGO1/ANAPC2/ANKRD27/APPL2/ARHGAP4/ARHGDIA/ARNTL/ASCL1/ASCL2/BDNF/BHLHB9/BHLHE41/BIN1/BMP2/BMP7/BMPR1A/BMPR2/BRINP1/CAMK2B/CAPRIN1/CAPRIN2/CCL11/CDH4/CDK5/CDK5R1/CDKL5/CERS2/CHD7/CHODL/CLCF1/CRABP2/CTNNA1/CTNNB1/CUL7/CUX1/CUX2/CX3CL1/CX3CR1/CXCL12/CXCR4/CYFIP1/DAAM2/DAB1/DAG1/DBN1/DBNL/DCC/DHX36/DICER1/DIP2B/DISC1/DLL1/DLL3/DLL4/DLX1/DLX2/DMRTA2/DNM1L/DOCK7/DRAXIN/DRD2/DRD3/DSCAM/D…	322
BP	GO:0034329	cell junction assembly	387/14254	425/18862	9.12444e-17	3.86146e-14	2.46392e-14	ABL1/ACE/ACHE/ACTB/ACTG1/ACTN1/ACTN2/ACTN3/ACVRL1/ADD2/ADGRB1/ADGRB3/ADGRL2/ADGRL3/AFDN/AGRN/AGT/AJUBA/AMIGO1/AMIGO2/AMIGO3/APC/APOD/APP/ARF6/ARHGAP6/ARHGEF7/ARL2/ARVCF/ASIC2/BCAS3/BCL2/BCR/BDNF/BHLHB9/CAMSAP3/CAV1/CBFB/CBLN1/CBLN2/CBLN4/CD151/CD9/CDC42/CDH1/CDH11/CDH12/CDH18/CDH19/CDH2/CDH20/CDH22/CDH24/CDH5/CDH6/CDH7/CDH8/CDH9/CDHR3/CDK5/CEL/CHRNB2/CLASP1/CLASP2/CLDN1/CLDN10/CLDN11/CLDN14/CLDN1…	387
BP	GO:0048568	embryonic organ development	376/14254	412/18862	9.76863e-17	3.87571e-14	2.47301e-14	ACVR1/ADA/ADM/AHI1/AKT1/ALDH1A2/ALDH1A3/ALX1/ALX3/ALX4/ARID2/ARNT/ASCL2/ATF4/ATOH1/ATP6V1B1/ATP8A2/BBS7/BIRC6/BMP4/BMP5/BMP7/BMPR1A/BPTF/C2CD3/CASP8/CCDC103/CCDC134/CCDC39/CCDC40/CCN1/CDX2/CDX4/CEBPA/CEBPB/CHD7/CHRNA10/CHST11/CITED1/CITED2/COBL/COL11A1/COL13A1/COL2A1/CRB2/CSF2/CTHRC1/CTNNB1/DCANP1/DLG1/DLL1/DLX2/DLX5/DLX6/DNAAF1/DSCAML1/DVL1/DVL2/DYNC2I1/E2F7/E2F8/EFEMP1/EFNA1/EIF4A3/EN1/EN2/ENG/…	376
BP	GO:0003002	regionalization	303/14254	326/18862	1.04533e-16	3.90338e-14	2.49067e-14	ACVR1/ACVR2A/ACVRL1/ADGRG1/AHI1/ALDH1A2/ALX4/AR/ARC/ARL13B/ASCL1/ATM/ATP6AP2/AURKA/AXIN2/BARX1/BASP1/BHLHE41/BMI1/BMP2/BMP4/BMPR1A/BMPR1B/BMPR2/BPTF/BTG2/C1QA/C3/CDON/CDX1/CDX2/CDX4/CELSR2/CFC1/CFC1B/CHRD/CHSY1/CITED2/COBL/CRB2/CRKL/CTNNBIP1/CXXC4/CYP26B1/CYP26C1/DBX1/DCANP1/DDIT3/DKK1/DLL1/DLL3/DLL4/DLX1/DLX2/DMRT2/DMRT3/DMRTA2/DNAAF1/DSCAML1/DVL2/DYNC2H1/DZIP1L/EGR2/EMX1/EN1/EPB41L5/EXT1/FEZF1/…	303
BP	GO:0051056	regulation of small GTPase mediated signal transduction	296/14254	319/18862	4.58522e-16	1.61706e-13	1.03181e-13	A2M/ABCA1/ABL1/ABL2/ABR/ABRA/ADGRG1/ADRA1A/AKAP13/ALS2/AMOT/APOA1/APOC3/APOE/ARAP1/ARAP2/ARAP3/ARF6/ARFGAP1/ARFGEF1/ARFGEF2/ARFGEF3/ARHGAP1/ARHGAP10/ARHGAP11A/ARHGAP11B/ARHGAP12/ARHGAP15/ARHGAP17/ARHGAP18/ARHGAP19/ARHGAP20/ARHGAP21/ARHGAP22/ARHGAP23/ARHGAP24/ARHGAP25/ARHGAP26/ARHGAP28/ARHGAP29/ARHGAP30/ARHGAP31/ARHGAP32/ARHGAP33/ARHGAP36/ARHGAP39/ARHGAP4/ARHGAP40/ARHGAP42/ARHGAP44/ARHGAP45/ARHGAP…	296
BP	GO:0048732	gland development	375/14254	413/18862	9.01699e-16	3.01262e-13	1.92229e-13	AACS/ABL1/ADA/ADCYAP1/AIRE/AK4/AKT1/AKT2/ALDH1A2/ALDH1A3/ALOX15B/ANXA1/APLN/APOA1/APRT/AR/ARF6/ARHGAP5/ARID5B/ASCL1/ASH1L/ASNS/ASS1/ASXL1/ATM/ATP2C2/ATP7A/AURKA/BAAT/BAX/BCL11B/BCL2/BCL2L11/BMP2/BMP4/BMP7/BMPR1A/BRCA2/BSX/BTBD7/BTRC/CAD/CAPN1/CAV1/CAV3/CCDC39/CCDC40/CCKBR/CCL11/CCNB2/CCND1/CDC42/CDH1/CDK5RAP3/CDO1/CEBPA/CEBPB/CEBPG/CFLAR/CITED2/CLCN2/CLDN1/COBL/CPT1A/CREB1/CRIP1/CRKL/CSF1/CSF1R/C…	375
BP	GO:0046777	protein autophosphorylation	215/14254	226/18862	1.77432e-15	5.63169e-13	3.59346e-13	AAK1/AATK/ABL1/ACE/ACVR1B/ADIPOQ/AKT1/ALK/ATM/ATP13A2/ATR/AURKA/AURKB/BCR/CAD/CALM1/CALM2/CALM3/CAMK2A/CAMK2B/CAMK2D/CAMK4/CAMKK2/CAV1/CDK12/CDK5/CDKL5/CHP1/CLK1/CLK2/CLK3/CLK4/CSF1R/CSK/CSNK1G2/DAPK1/DAPK2/DAPK3/DDR1/DDR2/DDX3X/DYRK1A/DYRK1B/EEF2K/EGFR/EIF2AK1/EIF2AK2/EIF2AK3/EIF2AK4/EIF2S1/ENG/ENPP1/EPHA1/EPHA4/EPHA7/EPHA8/EPHB1/EPHB3/EPHB4/ERBB2/ERBB4/ERN1/ERRFI1/FER/FES/FGFR1/FGFR2/FGFR3/FGFR…	215
BP	GO:0023061	signal release	426/14254	475/18862	2.21253e-15	6.68816e-13	4.26757e-13	AACS/ABCA1/ABCC4/ABCC8/ACSL4/ACVR1C/ADCY1/ADCY5/ADCY8/ADCYAP1/ADIPOQ/ADM/ADORA1/ADORA2A/ADRA1A/ADRA2A/ADRA2B/ADRA2C/AGT/AGTR1/ALOX5/ANO1/ANXA1/APBA1/APLN/ARL2/ARL2BP/ARNTL/ASIC1/ATP2A2/BACE1/BAIAP3/BLK/BLOC1S6/BMP6/BMP8A/BRSK1/BRSK2/C1QTNF1/C1QTNF12/C1QTNF3/C2CD2L/CACNA1A/CACNA1C/CACNA1D/CACNA1E/CACNA2D2/CACNB2/CADPS/CADPS2/CALM1/CALM3/CAMK2A/CAMK2G/CAMK2N1/CAPN10/CARTPT/CASK/CASR/CCDC186/CCKAR/C…	426
BP	GO:0009896	positive regulation of catabolic process	404/14254	450/18862	7.83509e-15	2.26078e-12	1.44256e-12	ABCA2/ABCD1/ABHD5/ACTN3/ADAM8/ADORA1/ADRA2A/ADRB2/AGBL4/AGO2/AKT1/AKT2/AMBRA1/AMER1/APC/APC2/APOA1/APOA4/APOA5/APOE/APP/ARIH1/ARIH2/ARNT/ASB9/ATG4B/ATG7/ATM/ATP5IF1/ATXN3/AURKA/AXIN1/BAG2/BAG3/BAG6/BARD1/BAX/BBS7/BCAP31/BCL2L11/BECN1/BNIP3/BNIP3L/BTG2/C9orf72/CALCOCO2/CAMKK2/CAV1/CAV3/CBFA2T3/CBLB/CCDC22/CD81/CDC20/CDC20B/CDKN1B/CEBPA/CELF1/CHFR/CLU/CNOT1/CNOT6L/CNOT7/CNOT8/COP1/CPEB3/CPT1A/CSNK1…	404
BP	GO:0031331	positive regulation of cellular catabolic process	348/14254	384/18862	2.05048e-14	5.65933e-12	3.6111e-12	ABCA2/ABCD1/ABHD5/ADAM8/ADRA2A/ADRB2/AGBL4/AGO2/AKT1/AKT2/AMBRA1/AMER1/APOA1/APOA4/APOA5/APOE/APP/ARIH1/ARIH2/ARNT/ATM/ATP5IF1/ATXN3/AURKA/AXIN1/BAG2/BAG3/BAG6/BAX/BBS7/BCAP31/BCL2L11/BECN1/BNIP3/BNIP3L/BTG2/C9orf72/CALCOCO2/CAMKK2/CAV1/CAV3/CBFA2T3/CCDC22/CD81/CDC20/CDC20B/CEBPA/CELF1/CHFR/CLU/CNOT1/CNOT6L/CNOT7/CNOT8/COP1/CPEB3/CPT1A/CSNK1A1/CSNK1D/CSNK1E/CTSC/DAB2/DAB2IP/DACT1/DAGLB/DAPK1/DCN/…	348
BP	GO:0030111	regulation of Wnt signaling pathway	332/14254	365/18862	2.17879e-14	5.76289e-12	3.67718e-12	ABL1/ADGRA2/AMER1/AMER2/AMER3/AMFR/ANKRD6/APC/APC2/APCDD1/APCDD1L/APOE/APP/ARNTL/ATP6AP2/ATP6V0C/ATP6V1C2/AXIN1/AXIN2/BAMBI/BARX1/BICC1/BMP2/BTRC/C12orf43/CAPRIN2/CAV1/CBFB/CCAR2/CCDC88C/CCN4/CCNY/CDC73/CDH2/CDH3/CDK14/CHD8/CITED1/CMAHP/COL1A1/CSNK1A1/CSNK1A1L/CSNK1D/CSNK1E/CSNK1G1/CSNK1G2/CSNK1G3/CSNK2A1/CTDNEP1/CTHRC1/CTNNB1/CTNNBIP1/CTNND1/CTNND2/CUL3/CXXC4/CYLD/DAAM2/DAB2/DAB2IP/DACT1/DAPK3/D…	332
BP	GO:0048705	skeletal system morphogenesis	202/14254	213/18862	3.65499e-14	9.28075e-12	5.92185e-12	ALPL/ALX1/ALX3/ALX4/ANKRD11/ANXA6/ARID5B/AXIN2/BARX2/BMP1/BMP4/BMP6/BMP7/BMPR1B/BMPR2/BPNT2/CCN2/CDX1/CHAD/CHST11/CHSY1/COL11A1/COL13A1/COL1A1/COL27A1/COL2A1/COMP/CSGALNACT1/CSRNP1/CTNNB1/CYP26B1/DCANP1/DHRS3/DLG1/DLX2/DLX5/DSCAML1/DYNC2I1/EIF4A3/EXT1/EXT2/FBN2/FGF18/FGF4/FGF8/FGFR1/FGFR2/FGFR3/FGR/FLVCR1/FMN1/FOXC1/FOXC2/FOXN3/FUZ/GLG1/GLI3/GNAS/GREM1/GRHL2/GSC/HAS2/HHIP/HOXA1/HOXA11/HOXA2/HOXA3…	202
BP	GO:0051962	positive regulation of nervous system development	245/14254	263/18862	4.43455e-14	1.08271e-11	6.90857e-12	ACTR2/ADGRB1/ADGRB3/ADGRL2/AGRN/AMIGO1/AMIGO2/AMIGO3/ANAPC2/ANKRD27/ARHGDIA/ASCL1/ASIC2/BDNF/BHLHB9/BIN1/BMP2/BMPR2/CAMK2B/CAPRIN1/CAPRIN2/CBLN1/CBLN2/CDH4/CDKL5/CHODL/CLCF1/CLSTN1/CLSTN2/CLSTN3/CRABP2/CTNNB1/CUL7/CUX1/CUX2/CX3CL1/CX3CR1/CXCL12/CXCR4/CYFIP1/DAG1/DBN1/DBNL/DHX36/DICER1/DISC1/DLG5/DMRTA2/DNM1L/DRD2/DSCAM/E2F1/EEF2K/EGR2/EIF4G2/EPHA4/EPHB1/EPHB2/EPHB3/ETV5/FAIM/FBXO31/FBXW8/FLRT2/FL…	245
BP	GO:0042391	regulation of membrane potential	386/14254	431/18862	7.89218e-14	1.85554e-11	1.18398e-11	ABCB5/ABCD1/ABL1/ACTN2/ADCYAP1/ADORA1/ADORA2A/ADRA1A/ADRB1/ADRB2/AKAP6/AKAP9/AKT1/AKT2/ALOX12/ANK2/ANK3/APP/ARL6IP5/ARRB2/ASIC1/ASIC2/ATP1A1/ATP1A2/ATP1A3/ATP1B1/ATP1B2/ATP1B3/ATP2A2/ATP5IF1/BAK1/BAX/BCL2/BCL2L1/BEST2/BID/BIN1/BNIP3/BNIP3L/BOK/BVES/CACNA1A/CACNA1B/CACNA1C/CACNA1D/CACNA1E/CACNA1G/CACNA1H/CACNA1I/CACNA2D1/CACNB2/CACNB3/CACNB4/CACNG2/CACNG4/CALM1/CALM3/CAMK2D/CAV1/CAV3/CBLN1/CCK/CCN…	386
BP	GO:0010256	endomembrane system organization	428/14254	482/18862	1.02951e-13	2.33406e-11	1.48931e-11	A4GALT/ABCA1/ABCA7/ABCD1/ACRBP/AKAP8L/AKAP9/AKT1/AKT2/AKTIP/ALS2/ALS2CL/ANK2/ANK3/ANKLE2/ANO3/ANO4/ANO6/ANO7/ANO9/ANXA6/ANXA8/AP3B1/AP3D1/AQP11/AR/ARFGEF1/ARFGEF2/ARHGAP21/ARHGEF7/ARL1/ARL6IP1/ARMH3/ARV1/ASAP1/ATL1/ATL2/ATL3/ATP10A/ATP2A2/ATP8B1/ATP8B2/ATP8B3/BAG5/BAG6/BAIAP2/BAIAP2L1/BAIAP2L2/BAIAP3/BANF1/BCAS3/BHLHA15/BIN1/BIN2/BIN3/BLOC1S2/BLOC1S3/BNIP1/CAMSAP2/CAMSAP3/CAV1/CAV2/CAV3/CAVIN2/CC…	428
BP	GO:0031346	positive regulation of cell projection organization	313/14254	344/18862	1.09303e-13	2.3926e-11	1.52667e-11	ABI2/ABL2/ACTR2/ACTR3/ADCYAP1/AGRN/AKIRIN1/ALK/ALKAL1/ALKAL2/AMIGO1/ANAPC2/ANKRD27/ANLN/AP2A1/APC/APOE/ARAP1/ARHGDIA/ARHGEF7/ARPC2/ARSB/ATF1/ATMIN/ATP1B2/ATP7A/ATP8A2/AUTS2/BCAS3/BDNF/BHLHB9/BMP5/BMP7/BMPR2/BRK1/C15orf62/CAMK1/CAMK1D/CAMK2B/CAPRIN1/CAPRIN2/CARMIL1/CARMIL2/CBFA2T2/CCDC88A/CCL21/CCP110/CCR7/CDC42/CDC42EP1/CDC42EP2/CDC42EP3/CDC42EP4/CDC42EP5/CDH4/CDKL5/CEP120/CEP135/CFLAR/CHODL/CNR1…	313
BP	GO:1990778	protein localization to cell periphery	300/14254	329/18862	1.72913e-13	3.65884e-11	2.33463e-11	ABCA12/ABCA2/ACSL3/ACTB/ACTN2/ADAM10/ADAM22/ADIPOQ/AFDN/AGR2/AKAP5/AKT1/AKT2/AMN/ANK1/ANK2/ANK3/AP2M1/AP4M1/APPL1/AR/ARF6/ARHGAP44/ARHGEF16/ARL13A/ARL13B/ARL3/ARL6IP5/ASB3/ATP1B1/ATP1B3/ATP2B4/ATP2C2/BAG4/BBIP1/BBS1/BBS2/BCL2L1/BSG/C2CD5/CACNB2/CACNB3/CACNG2/CACNG3/CACNG4/CACNG5/CACNG7/CACNG8/CAV1/CAV3/CCDC88A/CD81/CDH1/CDH2/CDK5/CIB1/CLASP2/CLIP3/CLN3/CLSTN1/CLTC/CNST/CPLX1/CRB3/CSK/DAB2/DAG1/DC…	300
BP	GO:0060562	epithelial tube morphogenesis	283/14254	309/18862	2.03626e-13	4.16974e-11	2.66062e-11	ABL1/ACVR1/ACVRL1/ADAMTS12/ADAMTS16/ADM/AGT/AHI1/ALOX12/APAF1/AR/BBS7/BCL10/BCL2/BMP2/BMP4/BMP5/BMP7/BRD2/BTRC/C2CD3/CASP3/CASR/CAV3/CCDC103/CCDC39/CCDC40/CCL11/CCM2/CECR2/CELSR1/CITED1/CLIC4/COBL/COL4A1/CSF1/CSF1R/CSNK2B/CTHRC1/CTNNB1/CTNNBIP1/CTSH/CXCR4/DAG1/DCHS1/DDR1/DEAF1/DLC1/DLG1/DLG5/DLL1/DLL4/DNAAF1/DVL1/DVL2/DVL3/EDNRA/ENG/EOMES/EPHA2/EPHA4/EPHA7/ESR1/ESRP2/EXT1/FAT4/FGF1/FGF2/FGF8/FGFR…	283
BP	GO:0001503	ossification	360/14254	401/18862	2.36063e-13	4.68289e-11	2.98806e-11	ACHE/ACP5/ACVR1/ACVR2A/ADAR/ADGRV1/ADRB2/AKT1/ALOX15/ALOX5/ALPL/ALYREF/ANKH/ANO6/ASF1A/ASGR2/ATF4/ATP5F1B/ATP6AP1/ATP6V0A4/ATP6V1B1/ATRAID/AXIN2/BAMBI/BCAP29/BCL2/BCOR/BGLAP/BMP1/BMP2/BMP2K/BMP3/BMP4/BMP5/BMP6/BMP7/BMP8A/BMP8B/BMPR1A/BMPR1B/BMPR2/BPNT2/CALCA/CASR/CAT/CBFB/CCDC47/CCN1/CCN2/CCN4/CDH11/CDK6/CEBPA/CEBPB/CHRD/CHRDL1/CHRDL2/CHSY1/CITED1/CLEC11A/CLEC3A/CLEC3B/CLTC/COL11A1/COL13A1/COL1A1…	360
BP	GO:0060560	developmental growth involved in morphogenesis	211/14254	225/18862	3.67232e-13	7.06421e-11	4.50753e-11	ABL1/ALCAM/ANAPC2/APOE/APP/ARHGAP4/AURKA/AUTS2/BARHL2/BCL11A/BDNF/BIN3/BMP4/BMPR2/C9orf72/CACNG7/CCL11/CDH4/CDK5/CDK5R1/CDKL5/COBL/CPNE1/CPNE5/CPNE6/CPNE9/CRABP2/CSF1/CTNNB1/CTTN/CXCL12/CXCR4/CYFIP1/DBN1/DBNL/DCC/DCLK1/DDR1/DIP2B/DISC1/DNM2/DPYSL2/DRAXIN/DSCAM/DVL1/EIF2AK4/EIF4G2/EMX1/EPB41L5/EPHA7/ESR1/EXT1/FGF1/FGF13/FGFR2/FLRT1/FLRT3/FMN1/FN1/FSTL4/GDI1/GOLGA4/GSK3B/HDAC6/HOXD13/HSP90AA1/HSP90…	211
BP	GO:0045165	cell fate commitment	233/14254	251/18862	5.6466e-13	1.04762e-10	6.68463e-11	ACVR1/APC/APC2/AR/ARHGEF2/ARX/ASCL1/ATOH1/BARHL2/BATF/BCL11B/BCL2/BMP2/BMP4/BMPR1A/CASP3/CDC42/CDC73/CDON/CTR9/CTSL/CYP26B1/DBX1/DHH/DKK1/DLL1/DLL4/DLX1/DLX2/DMRT3/DMRTA2/DOCK7/DSCAML1/EBF2/EOMES/EPAS1/EPOP/ERBB4/ETV2/EXT1/EYA2/FEV/FEZF2/FGF13/FGF2/FGF8/FGFR2/FKBP8/FOXA1/FOXA2/FOXC2/FOXG1/FOXN1/FOXN4/FOXP3/FZD7/GAP43/GAS1/GATA2/GATA3/GATA4/GATA5/GATA6/GBX1/GDF7/GLI2/GLI3/GSC/GSX1/GSX2/HES1/HES5/H…	233
BP	GO:0010498	proteasomal protein catabolic process	427/14254	483/18862	5.77609e-13	1.04762e-10	6.68463e-11	AGAP3/AKT1/ALAD/AMFR/AMN1/ANAPC1/ANAPC10/ANAPC15/ANAPC16/ANAPC2/ANAPC4/ANAPC5/ANAPC7/ANKZF1/APOE/AQP11/ARAF/ARIH1/ARIH2/ARMC8/ARNTL/ARRB1/ARRB2/ATE1/ATXN3/AURKA/AURKB/BAG2/BAG5/BAG6/BBS7/BCAP31/BFAR/BIRC2/BRSK2/BTRC/BUB1B/BUB3/CAMLG/CAV1/CBFA2T3/CCAR2/CCDC47/CCNB1/CCNF/CD2AP/CDC16/CDC20/CDC20B/CDC23/CDC27/CDC34/CDK1/CDK2/CEBPA/CHFR/CLOCK/CLU/COP1/CRBN/CSNK1A1/CSNK1D/CSNK1E/CTNNB1/CUL1/CUL2/CUL3/C…	427
BP	GO:0043161	proteasome-mediated ubiquitin-dependent protein catabolic process	379/14254	425/18862	6.20661e-13	1.09443e-10	6.98334e-11	AGAP3/AKT1/AMFR/AMN1/ANAPC1/ANAPC10/ANAPC15/ANAPC16/ANAPC2/ANAPC4/ANAPC5/ANAPC7/ANKZF1/ARAF/ARIH1/ARIH2/ARMC8/ARNTL/ARRB1/ARRB2/ATXN3/AURKA/AURKB/BAG5/BAG6/BBS7/BCAP31/BFAR/BIRC2/BTRC/BUB1B/BUB3/CAMLG/CAV1/CBFA2T3/CCAR2/CCDC47/CCNB1/CCNF/CD2AP/CDC16/CDC20/CDC20B/CDC23/CDC27/CDC34/CDK1/CDK2/CEBPA/CHFR/CLOCK/CLU/COP1/CRBN/CSNK1A1/CSNK1D/CSNK1E/CTNNB1/CUL1/CUL2/CUL3/CUL4B/CUL5/DAB2/DDA1/DDB1/DDIT3/D…	379
BP	GO:0042176	regulation of protein catabolic process	344/14254	383/18862	6.91761e-13	1.16351e-10	7.42414e-11	ABCA2/ADAM8/ADGRB1/ADRA2A/AGAP2/AGBL4/AKT1/ALAD/AMER1/ANXA2/APC/APC2/APOE/AQP11/ARAF/ARIH1/ARIH2/ASB9/ATG4B/ATG7/ATP13A2/ATP5IF1/ATRAID/ATXN3/AURKA/AXIN1/AZIN1/AZIN2/BAG2/BAG5/BAG6/BANP/BARD1/BBS7/BCAP31/BTRC/CAMLG/CAV1/CAV3/CBFA2T3/CBLB/CCAR2/CCDC22/CD81/CDC20/CDC20B/CDH1/CDK5RAP3/CDKN1B/CEBPA/CENATAC/CHFR/CHMP6/CLU/COP1/CSNK1A1/CSNK1D/CSNK1E/CSNK2A1/CSNK2A2/CST3/CTSA/CTSC/CYP51A1/DAB2/DAB2IP/DA…	344
BP	GO:0010506	regulation of autophagy	298/14254	328/18862	6.96495e-13	1.16351e-10	7.42414e-11	ABL1/ABL2/ACER2/ADRA1A/ADRB2/AKT1/AMBRA1/ATG101/ATG7/ATM/ATP13A2/ATP6V0A1/ATP6V0A2/ATP6V0B/ATP6V0C/ATP6V0D1/ATP6V0E1/ATP6V0E2/ATP6V1A/ATP6V1B1/ATP6V1B2/ATP6V1C1/ATP6V1C2/ATP6V1D/ATP6V1E1/ATP6V1G1/ATP6V1H/BAG3/BCL2/BCL2L11/BECN1/BMF/BNIP3/BNIP3L/BOK/C9orf72/CALCOCO2/CAMKK2/CAPN1/CAPNS1/CASP3/CDK5/CDK5R1/CHMP4B/CISD2/CLEC16A/CLN3/CSNK2A2/CTSA/CTTN/DAP/DAPK1/DAPK2/DAPK3/DCN/DDIT3/DEPDC5/DEPP1/DHRSX/…	298
BP	GO:0031589	cell-substrate adhesion	323/14254	359/18862	2.02035e-12	3.28851e-10	2.09833e-10	ABL1/ACER2/ACTG1/ACTN1/ACTN2/ACTN3/ACTN4/ACVRL1/ADAM15/ADAMTS12/ADAMTS13/ADAMTS9/AGR2/AJAP1/AJUBA/AKIP1/ALOX15/ANGPT1/ANGPT2/ANTXR1/AP1AR/APOA1/APOD/ARHGAP6/ARHGEF7/ARL2/ARPC2/ATP1B2/ATRN/ATRNL1/ATXN3/AXL/BCAM/BCAS3/BCL2/BCL2L11/BCL6/BCR/BVES/C1QBP/CALR/CAMSAP3/CARMIL1/CASK/CCDC80/CCL21/CCL25/CCL28/CCN1/CCN2/CCR7/CD34/CD44/CD63/CD96/CDC42/CDH13/CDK5/CDK6/CDKN2A/CIB1/CLASP1/CLASP2/COL13A1/COL16A1/…	323
BP	GO:0001655	urogenital system development	290/14254	320/18862	3.13627e-12	4.97726e-10	3.17589e-10	ACE/ADAMTS1/ADAMTS16/ADAMTS6/ADIPOQ/AGT/AGTR1/AHI1/AKR1B1/ALDH1A2/ALOX15B/AMER1/AMH/ANGPT1/ANGPT2/ANKS6/ANXA1/AP1B1/AP2B1/APAF1/APH1A/AQP11/AQP2/AR/ARG2/ARID5B/ARL3/ASS1/ASXL1/BAG6/BASP1/BAX/BCL2/BCL2L11/BICC1/BMP2/BMP4/BMP6/BMP7/BMPER/C1GALT1/CA2/CALB1/CAT/CD24/CD34/CENPF/CFLAR/CITED1/CNTRL/COL4A1/COL4A3/CRIP1/CRKL/CRLF1/CTNNB1/CTNNBIP1/CTSH/CYP26A1/CYP26B1/CYP7B1/DACT2/DCHS1/DCHS2/DCN/DLG1/DLG5…	290
BP	GO:0021953	central nervous system neuron differentiation	169/14254	178/18862	3.45373e-12	5.34738e-10	3.41205e-10	ADARB1/AGBL4/AGTPBP1/ARX/ASCL1/ATF5/ATP7A/B4GALT5/B4GALT6/BCL11B/BTG2/C12orf57/C21orf91/CBLN1/CDH11/CDK5/CEND1/CHD5/CHRNB2/CLN8/CRK/CRKL/CSF1R/CSNK1D/CSNK1E/CTNNB1/DBX1/DCC/DCLK1/DISC1/DLL4/DLX1/DLX2/DLX5/DMRT3/DRAXIN/DRD1/DRD2/DYNC2H1/EMX1/EPHA4/EPHB1/EPHB2/EPHB3/EPHB6/ERBB4/FAIM2/FBXO45/FEZF2/FGF8/FGFR2/FOXG1/FOXN4/FZD1/GABRB1/GATA2/GBA/GBA2/GBX1/GBX2/GDF7/GLI2/GLI3/GRID2/GSX1/GSX2/HERC1/HES1/H…	169
BP	GO:0030900	forebrain development	320/14254	357/18862	8.36611e-12	1.26448e-09	8.06836e-10	ADCYAP1/ADGRG1/AGTPBP1/AKNA/ALDH1A2/ALDH1A3/ALK/ANXA3/APAF1/APLP1/APP/AQP1/ARHGAP11B/ARL13B/ARPC5/ARX/ASCL1/ATF5/ATIC/ATOH1/ATP1A2/ATP1B2/ATP2B4/ATP7A/ATRX/AXL/BAX/BBS2/BCAN/BCL11B/BMERB1/BMP2/BMP4/BMPR1A/BNIP3/BTBD3/BTG2/C12orf57/C21orf91/CASP3/CCDC85C/CCKAR/CDH1/CDH2/CDK5/CDK5R1/CDK5R2/CDK6/CDON/CEP120/CHD5/CHD7/CHRNB2/CNP/CNTNAP2/COL3A1/CREB1/CRK/CRKL/CSF1R/CSNK2A2/CXCL12/CXCR4/DAB1/DAB2IP/DCL…	320
BP	GO:0009952	anterior/posterior pattern specification	190/14254	203/18862	9.50853e-12	1.37734e-09	8.7885e-10	ACVR2A/ALDH1A2/ALX4/ARC/ATM/ATP6AP2/AURKA/AXIN2/BARX1/BASP1/BHLHE41/BMP2/BMP4/BMPR1A/BMPR2/BPTF/BTG2/CDON/CDX1/CDX2/CDX4/CELSR2/CFC1/CFC1B/COBL/CRB2/CRKL/CTNNBIP1/CYP26C1/DCANP1/DDIT3/DLL1/DLL3/DMRT2/EN1/EPB41L5/FEZF1/FEZF2/FGF8/FOXA2/FOXB1/FOXC1/FOXC2/FOXF1/FOXH1/FRS2/FUZ/FZD5/GATA4/GBX2/GDF11/GLI2/GLI3/GPC3/GRSF1/HELT/HES1/HES2/HES3/HES4/HES5/HES6/HES7/HEY1/HEY2/HEYL/HHEX/HIPK1/HIPK2/HOXA10/HOX…	190
BP	GO:0050769	positive regulation of neurogenesis	202/14254	217/18862	9.54676e-12	1.37734e-09	8.7885e-10	ACTR2/AMIGO1/ANAPC2/ANKRD27/ARHGDIA/ASCL1/BDNF/BHLHB9/BIN1/BMP2/BMPR2/CAMK2B/CAPRIN1/CAPRIN2/CDH4/CDKL5/CHODL/CLCF1/CRABP2/CTNNB1/CUL7/CUX1/CUX2/CX3CL1/CX3CR1/CXCL12/CXCR4/CYFIP1/DAG1/DBN1/DBNL/DHX36/DICER1/DISC1/DMRTA2/DNM1L/DRD2/DSCAM/E2F1/EEF2K/EGR2/EIF4G2/EPHA4/EPHB2/ETV5/FAIM/FBXO31/FBXW8/FN1/FOXG1/FZD3/GDI1/GLI3/GOLGA4/GPER1/GSX2/HAP1/HDAC1/HDAC2/HES1/HIF1A/IFNG/IL1RAPL1/IL34/IL6/IL6ST/ISLR…	202
BP	GO:0090066	regulation of anatomical structure size	432/14254	493/18862	1.00589e-11	1.39397e-09	8.89464e-10	ABI2/ABL1/ACE/ACTN2/ACTR2/ACTR3/ADCY6/ADD1/ADD2/ADD3/ADM/ADORA1/ADORA2A/ADRA1A/ADRA1B/ADRA1D/ADRA2A/ADRA2B/ADRA2C/ADRB1/ADRB2/ADRB3/AGT/AGTR1/AKT1/AKT1S1/AKT3/ALOX15/ALS2/ANAPC2/ANO6/AP1AR/AP2M1/APLN/APOE/AQP1/AQP11/AQP4/ARF1/ARF6/ARFGEF1/ARFIP1/ARFIP2/ARHGAP18/ARHGAP28/ARHGAP4/ARHGAP40/ARHGAP42/ARPC1A/ARPC1B/ARPC2/ARPC3/ARPC5/ARPC5L/ARPIN/ASIC2/ASXL1/ATG5/ATP13A2/ATP1A2/ATP7A/AVP/AVPR1B/AVPR2/BA…	432
BP	GO:0007265	Ras protein signal transduction	304/14254	338/18862	1.01012e-11	1.39397e-09	8.89464e-10	ABCA1/ABI2/ABL1/ABL2/ABRA/ADGRG1/ADRA1A/ADRA2A/AGTR1/AKAP13/ALS2/APOA1/APOC3/APOE/ARF6/ARFGAP1/ARFGEF1/ARFGEF2/ARFGEF3/ARHGAP1/ARHGAP17/ARHGAP24/ARHGAP29/ARHGAP4/ARHGAP42/ARHGAP44/ARHGAP5/ARHGAP6/ARHGDIA/ARHGDIG/ARHGEF1/ARHGEF10/ARHGEF11/ARHGEF12/ARHGEF18/ARHGEF2/ARHGEF25/ARHGEF28/ARHGEF3/ARRB1/AUTS2/BCL6/BCR/BRK1/C15orf62/CADM4/CAVIN4/CBL/CCDC125/CCNA2/CDC42/CDC42EP1/CDC42EP2/CDC42EP3/CDC42EP4/C…	304
BP	GO:0072659	protein localization to plasma membrane	251/14254	275/18862	1.28348e-11	1.73352e-09	1.10613e-09	ABCA12/ACSL3/ACTB/ACTN2/ADIPOQ/AFDN/AGR2/AKAP5/AKT1/AKT2/AMN/ANK1/ANK2/ANK3/AP2M1/APPL1/AR/ARF6/ARHGAP44/ARHGEF16/ARL6IP5/ASB3/ATP1B1/ATP1B3/ATP2B4/ATP2C2/BAG4/BBS1/BBS2/BCL2L1/BSG/C2CD5/CACNB2/CACNB3/CAV3/CCDC88A/CD81/CDH1/CDH2/CDK5/CIB1/CLASP2/CLIP3/CLN3/CLTC/CNST/CRB3/CSK/DAB2/DCHS1/DENND4C/DLG1/DPP6/EFR3A/EFR3B/EGFR/EHD1/EHD2/EHD3/EHD4/EMP2/EPB41L3/EPHA2/EPHA3/EPHB2/EZR/F11R/FAM126A/FAM126B/F…	251
BP	GO:0050803	regulation of synapse structure or activity	199/14254	214/18862	1.80445e-11	2.38638e-09	1.5227e-09	ABHD17A/ABHD17B/ABHD17C/ABI2/ABL1/ACTR2/ADAM10/ADGRB1/ADGRB3/ADGRL1/ADGRL2/AGRN/AMIGO1/AMIGO2/AMIGO3/ANAPC2/APOE/APP/ARC/ARF4/ARF6/ARHGAP22/ARHGAP33/ARHGAP44/ARHGEF15/ASIC2/BDNF/BHLHB9/C1QL3/CAMK1/CAMK2B/CAMKV/CAPRIN1/CAPRIN2/CBLN1/CBLN2/CDC20/CDC42/CDH2/CDH8/CDK5/CDK5R1/CDKL5/CFL1/CHRNB2/CLN3/CLSTN1/CLSTN2/CLSTN3/CTNNA2/CTTNBP2/CUX2/CYFIP1/DAB2IP/DAG1/DBN1/DBNL/DCTN1/DGKB/DHX36/DISC1/DLG5/DMPK/D…	199
BP	GO:1903793	positive regulation of anion transport	419/14254	478/18862	1.8454e-11	2.39073e-09	1.52548e-09	AACS/ABCA1/ABCA12/ABCA3/ABCA7/ABCB1/ABCB4/ABCG1/ABLIM3/ACHE/ACSL1/ACSL3/ACSL4/ACSL5/ACTB/ADAM8/ADCY8/ADCYAP1/ADIPOQ/ADIPOR2/ADORA1/ADORA2A/AKAP5/AKT1/AKT2/ALOX12B/ANG/ANK3/ANO1/ANP32B/ANXA2/APBB1/APBB3/APLN/APOA1/APOE/APPL1/ARF1/ARF6/ARHGEF5/ARIH2/ARL6IP1/ARPP19/ATF4/ATG5/ATP13A2/ATP8A1/ATP8A2/AVP/AVPR1B/AZIN1/AZIN2/B3GAT3/BAG3/BAIAP3/BAP1/BBC3/BCAP31/BCAS3/BCL2/BID/BLK/BMP6/BRAF/C1QTNF1/C1QTNF12…	419
BP	GO:0016358	dendrite development	216/14254	234/18862	1.91974e-11	2.4373e-09	1.55519e-09	ABI2/ACSL4/ACTL6B/ACTR2/ADAM10/ADGRB3/ALK/ANAPC2/ANKRD27/APOE/APP/ARC/ARF1/ARF4/ARF6/ARHGAP33/ARHGAP44/ASAP1/BCL11A/BHLHB9/BMP5/BMP7/BTBD3/C21orf91/CAMK1/CAMK1D/CAMK2A/CAMK2B/CAMSAP2/CAPRIN1/CAPRIN2/CARM1/CDC20/CDC42/CDK5/CDK5R1/CDKL5/CELSR2/CFL1/CHRNA3/CHRNA7/CHRNB2/COBL/CPEB3/CRK/CRKL/CRTC1/CSMD3/CTNNA2/CTNND2/CUL7/CUX1/CUX2/CYFIP1/DAB1/DAB2IP/DBN1/DBNL/DCC/DCDC2/DCLK1/DGKG/DHX36/DIP2A/DISC1/DL…	216
BP	GO:0016050	vesicle organization	304/14254	339/18862	2.452e-11	3.0107e-09	1.92107e-09	ABCA1/ACRBP/AKT2/AKTIP/ALS2/ALS2CL/ANKFY1/ANKRD27/ANKRD28/ANXA1/ANXA2/ANXA8/AP1G1/AP1M1/AP2M1/AP3B1/AP3D1/AQP11/ARF1/ARFGAP2/ARFGAP3/ARFGEF2/ASIP/ATP13A2/BAIAP3/BCL2/BET1/BLOC1S2/BLOC1S3/BLOC1S4/BLOC1S6/C2CD5/CALR/CAV1/CAV2/CCDC136/CD2AP/CD34/CD59/CHMP1A/CHMP1B/CHMP2A/CHMP2B/CHMP3/CHMP4B/CHMP4C/CHMP6/CHMP7/CHP1/CLCN3/CLN3/CLTRN/CNIH1/CNIH2/CNIH3/COL7A1/CORO1A/CORO1C/CPLANE2/CPLX1/CPLX2/CPLX3/CREB…	304
BP	GO:0060070	canonical Wnt signaling pathway	299/14254	333/18862	2.46623e-11	3.0107e-09	1.92107e-09	ADGRA2/AMER1/AMER2/AMER3/AMFR/ANKRD6/APC/APC2/APOE/ARNTL/ATP6AP2/AXIN1/AXIN2/BAMBI/BCL9/BCL9L/BICC1/BMP2/BTRC/CAPRIN2/CAV1/CCAR2/CCDC88C/CCNY/CDH2/CDH3/CDK14/CHD8/COL1A1/CSNK1A1/CSNK1A1L/CSNK1D/CSNK1E/CSNK1G1/CSNK1G2/CSNK1G3/CTDNEP1/CTHRC1/CTNNB1/CTNND1/CTNND2/CUL3/CYLD/DAAM2/DAB2/DAB2IP/DACT1/DAPK3/DDIT3/DDX3X/DISC1/DIXDC1/DKK1/DKK2/DKK3/DLX5/DRAXIN/DVL1/DVL2/DVL3/EDA/EGFR/EGR1/EMD/EXT1/FAM53B/F…	299
BP	GO:0010720	positive regulation of cell development	263/14254	290/18862	2.65877e-11	3.1845e-09	2.03196e-09	ABL1/ACTR2/ADD1/ADIPOQ/AMIGO1/ANAPC2/ANKRD27/APOA1/ARHGDIA/ARHGEF7/ARPC2/ASCL1/ATP6AP1/AURKA/BCL2/BDNF/BHLHB9/BIN1/BMP2/BMP4/BMPR2/BNC1/C1QBP/CALR/CAMK2B/CAPRIN1/CAPRIN2/CARMIL1/CDC42/CDH4/CDH5/CDKL5/CHODL/CIB1/CLCF1/CLDN5/CRABP2/CRK/CRKL/CSPG5/CTNNB1/CUL7/CUX1/CUX2/CX3CL1/CX3CR1/CXCL12/CXCR4/CYFIP1/DAG1/DBN1/DBNL/DHX36/DICER1/DISC1/DMRTA2/DMTN/DNM1L/DNM2/DOCK1/DOCK5/DRD2/DSCAM/E2F1/EEF2K/EGR2/EI…	263
BP	GO:0048562	embryonic organ morphogenesis	252/14254	277/18862	2.93807e-11	3.45387e-09	2.20384e-09	ACVR1/AHI1/ALDH1A3/ALX1/ALX3/ALX4/ATOH1/ATP6V1B1/ATP8A2/BBS7/BMP4/BMP7/C2CD3/CCDC103/CCDC39/CCDC40/CHD7/CHRNA10/CHST11/COL11A1/COL2A1/CRB2/CTHRC1/CTNNB1/DCANP1/DLG1/DLL1/DLX2/DLX5/DLX6/DNAAF1/DSCAML1/DVL1/DVL2/DYNC2I1/EFEMP1/EFNA1/EIF4A3/ENG/EOMES/EPHA2/EPHB2/EYA1/FBN1/FBN2/FGF8/FGFR2/FLVCR1/FOLR1/FOXC2/FOXE1/FOXF1/FOXF2/FOXG1/FOXH1/FOXI1/FOXN4/FRS2/FRZB/FUZ/FZD2/FZD3/FZD5/FZD6/GATA2/GATA3/GATA4/…	252
BP	GO:0050807	regulation of synapse organization	190/14254	204/18862	3.48038e-11	4.01699e-09	2.56316e-09	ABHD17A/ABHD17B/ABHD17C/ABI2/ABL1/ACTR2/ADAM10/ADGRB1/ADGRB3/ADGRL1/ADGRL2/AGRN/AMIGO1/AMIGO2/AMIGO3/ANAPC2/APOE/APP/ARC/ARF4/ARF6/ARHGAP22/ARHGAP33/ARHGAP44/ARHGEF15/ASIC2/BDNF/BHLHB9/C1QL3/CAMK1/CAMK2B/CAMKV/CAPRIN1/CAPRIN2/CBLN1/CBLN2/CDC20/CDC42/CDH2/CDH8/CDK5/CDK5R1/CDKL5/CFL1/CHRNB2/CLN3/CLSTN1/CLSTN2/CLSTN3/CTNNA2/CTTNBP2/CUX2/CYFIP1/DAB2IP/DAG1/DBN1/DBNL/DCTN1/DGKB/DHX36/DISC1/DLG5/DMPK/D…	190
BP	GO:0010001	glial cell differentiation	195/14254	210/18862	4.19611e-11	4.75659e-09	3.03508e-09	ABCA2/ABL1/ADAM22/ADGRG6/ADORA2A/AGER/AKT1/AKT2/APP/ARHGEF10/ASCL1/B4GALT5/B4GALT6/BACE2/BIN1/BMP2/BNIP3/BOK/C1QA/C5AR1/CDH2/CDK1/CDK5/CDK6/CDKN2C/CLCF1/CLU/CNP/CNTNAP1/CRB1/CSK/CSPG5/CXCR4/DAAM2/DAB1/DAG1/DICER1/DLL1/DLX1/DLX2/DNER/DRD3/DTX1/DUSP10/EGFR/EGR2/EIF2B2/EIF2B3/EIF2B4/EIF2B5/EMX1/EPHA4/ERBB2/ERBB3/ERCC2/F2/FA2H/FGF5/GAP43/GBA/GLI3/GPC1/GPR157/GPR17/GPR37L1/GRN/GSN/GSTP1/GSX2/HDAC1/HDA…	195
BP	GO:0061458	reproductive system development	360/14254	408/18862	7.04563e-11	7.84661e-09	5.00676e-09	ACVR2A/ADA/ADAM15/ADAM19/ADAM20/ADAM29/ADAMTS1/ADCYAP1/ADGRG1/ADM/AGO4/AKR1C3/AKT1/ALOX15B/AMH/ANG/ANXA1/AR/ARID5B/ARNT/ARRB1/ARRB2/ASB1/ASCL2/ASH1L/ATM/ATRX/AXL/BAK1/BASP1/BAX/BCL2/BCL2L11/BIK/BIRC2/BIRC6/BMP15/BMP4/BMP5/BMP6/BMP7/BMPR1B/BMPR2/BOK/BPTF/BRCA2/BSG/C3/CASP2/CASP3/CASP8/CBL/CCDC134/CCN1/CCND1/CCNF/CDX2/CDX4/CEBPA/CEBPB/CHD7/CITED1/CITED2/COL9A3/CRIP1/CRKL/CSDE1/CSF2/CTNNA1/CUL7/CYP1…	360
BP	GO:1990138	neuron projection extension	155/14254	164/18862	8.60637e-11	9.41953e-09	6.0104e-09	ABL1/ALCAM/ANAPC2/APOE/ARHGAP4/AURKA/AUTS2/BARHL2/BCL11A/BMPR2/C9orf72/CACNG7/CDH4/CDK5/CDK5R1/CDKL5/CPNE1/CPNE5/CPNE6/CPNE9/CTNNB1/CTTN/CXCL12/CXCR4/CYFIP1/DBN1/DBNL/DCLK1/DDR1/DIP2B/DISC1/DNM2/DPYSL2/DRAXIN/DSCAM/DVL1/EIF2AK4/EIF4G2/EMX1/FLRT1/FLRT3/FN1/GDI1/GOLGA4/GSK3B/HSP90AA1/HSP90AB1/IMPACT/IQGAP1/ISLR2/ITGA4/ITSN2/L1CAM/LAMB2/LIMK1/LLPH/LRP1/MACF1/MAG/MAP1B/MAP2/MAP3K13/MAPT/MEGF8/MT3/MUL…	155
BP	GO:0048638	regulation of developmental growth	286/14254	319/18862	1.02174e-10	1.09932e-08	7.01452e-09	ABL1/ACACB/ACTN3/ADRB1/ADRB2/AFG3L2/AGR2/AGRN/AKAP6/AKT1/ANAPC2/APOE/APP/AR/ARHGAP4/ARX/ATP8A2/ATRN/BARHL2/BASP1/BBS2/BCL11A/BCL2/BCL2L11/BDNF/BMP4/BMPR1A/BMPR2/CACNG7/CAV3/CCNB1/CDH4/CDK4/CDK5/CDK5R1/CDKL5/CDKN1A/CDKN1B/CHD7/CPNE5/CPNE6/CPNE9/CRABP2/CREB1/CSF1/CTDP1/CTTN/CXCL12/CXCR4/CYFIP1/DBN1/DBNL/DCC/DIO3/DIP2B/DISC1/DLL1/DNM2/DPYSL2/DRAXIN/DRD2/DSCAM/DUSP10/DUSP6/DUSP9/EIF4G2/EPHA7/EPPK1/ER…	286
BP	GO:0016569	covalent chromatin modification	403/14254	461/18862	1.06993e-10	1.13199e-08	7.22298e-09	AASS/ACTL6A/ACTL6B/AICDA/AKAP8/AKAP8L/APBB1/APOBEC1/ARRB1/ASH1L/ASH2L/ASXL1/ATF7IP/ATG5/ATM/ATRX/ATXN7/ATXN7L3/AURKA/AURKB/AUTS2/BAP1/BAZ1A/BAZ1B/BAZ2A/BCL6/BCOR/BEND3/BMI1/BRCA1/BRCA2/BRD1/BRD4/BRD7/BRMS1/BRMS1L/BRPF1/BRPF3/C6orf89/CAMK2D/CARM1/CBX8/CCNA2/CCNB1/CDC73/CDK1/CDK2/CDK5/CDK9/CHD5/CHEK1/CHTOP/CLOCK/COPRS/CPA4/CREBBP/CRTC2/CTBP1/CTCF/CTCFL/CTNNB1/CTR9/CUL4B/CXXC1/DCAF1/DDB1/DDB2/DMAP1/…	403
BP	GO:0048608	reproductive structure development	357/14254	405/18862	1.13915e-10	1.18546e-08	7.5642e-09	ACVR2A/ADA/ADAM15/ADAM19/ADAM20/ADAM29/ADAMTS1/ADCYAP1/ADGRG1/ADM/AGO4/AKR1C3/AKT1/ALOX15B/AMH/ANG/ANXA1/AR/ARID5B/ARNT/ARRB1/ARRB2/ASB1/ASCL2/ASH1L/ATM/ATRX/AXL/BAK1/BASP1/BAX/BCL2/BCL2L11/BIK/BIRC2/BIRC6/BMP15/BMP4/BMP5/BMP6/BMP7/BMPR1B/BMPR2/BOK/BPTF/BRCA2/BSG/C3/CASP2/CASP3/CASP8/CBL/CCDC134/CCN1/CCND1/CCNF/CDX2/CDX4/CEBPA/CEBPB/CHD7/CITED1/CITED2/COL9A3/CRIP1/CRKL/CSDE1/CSF2/CTNNA1/CUL7/CYP1…	357
BP	GO:0072001	renal system development	260/14254	288/18862	1.20117e-10	1.22985e-08	7.84739e-09	ACE/ADAMTS1/ADAMTS16/ADAMTS6/ADIPOQ/AGT/AGTR1/AHI1/AKR1B1/ALDH1A2/AMER1/ANGPT1/ANGPT2/ANKS6/AP1B1/AP2B1/APAF1/APH1A/AQP11/AQP2/ARG2/ARID5B/ARL3/ASS1/ASXL1/BAG6/BASP1/BAX/BCL2/BCL2L11/BICC1/BMP2/BMP4/BMP6/BMP7/BMPER/C1GALT1/CA2/CALB1/CAT/CD24/CD34/CENPF/CFLAR/CITED1/CNTRL/COL4A1/COL4A3/CRLF1/CTNNB1/CTNNBIP1/CTSH/CYP26A1/CYP26B1/DACT2/DCHS1/DCHS2/DCN/DLG1/DLG5/DLL1/DYNC2H1/EGR1/ENPEP/EPHA4/EPHA7/EX…	260
BP	GO:0001701	in utero embryonic development	299/14254	335/18862	1.37593e-10	1.38641e-08	8.84641e-09	ACTL6A/ACVR1/ACVR1B/ACVR1C/ADA/ADAM10/ADAMTS3/ADCY9/ADD1/ADM/AGBL4/AKT1/AMOT/ANGPT1/ANKS6/APBA1/APBA3/APOB/AR/ARHGDIG/ARNT/ARNT2/ASCL2/ATP7A/BCL2L11/BCOR/BIRC6/BMP2/BMP5/BMP7/BMPR1A/BPTF/BRCA2/BRK1/BTF3/BYSL/C2CD3/C6orf141/CAMSAP3/CAPN2/CASP8/CCDC24/CCDC62/CCM2/CCN1/CCNB1/CCNB2/CDX2/CDX4/CEBPA/CEBPB/CELF4/CERT1/CHD7/CHD8/CHST11/CHTOP/CITED1/CMIP/CNOT1/CNOT2/CNOT3/COPS2/COPS3/CSF2/CTR9/CUL3/DAD1/D…	299
BP	GO:0016570	histone modification	392/14254	448/18862	1.44962e-10	1.43784e-08	9.17459e-09	AASS/ACTL6A/ACTL6B/AKAP8/AKAP8L/APBB1/ARRB1/ASH1L/ASH2L/ASXL1/ATG5/ATM/ATRX/ATXN7/ATXN7L3/AURKA/AURKB/AUTS2/BAP1/BAZ1A/BAZ1B/BAZ2A/BCL6/BCOR/BEND3/BMI1/BRCA1/BRCA2/BRD1/BRD4/BRD7/BRMS1/BRMS1L/BRPF1/BRPF3/C6orf89/CAMK2D/CARM1/CBX8/CCNA2/CCNB1/CDC73/CDK1/CDK2/CDK5/CDK9/CHD5/CHEK1/CHTOP/CLOCK/COPRS/CPA4/CREBBP/CRTC2/CTBP1/CTCF/CTCFL/CTNNB1/CTR9/CUL4B/CXXC1/DCAF1/DDB1/DDB2/DMAP1/DNMT1/DNMT3B/DOT1L/DT…	392
BP	GO:0061448	connective tissue development	222/14254	243/18862	1.56955e-10	1.53284e-08	9.78075e-09	AACS/ACVRL1/ADAMTS12/ADAMTS7/AMER1/ANXA6/ARID5B/ARRDC3/ATP7A/AXIN2/BARX2/BBS2/BGN/BMP1/BMP2/BMP3/BMP4/BMP5/BMP6/BMP7/BMP8A/BMP8B/BMPR1A/BMPR1B/BMPR2/BPNT2/CASR/CCN1/CCN2/CCN3/CCN4/CD34/CD44/CDK4/CFLAR/CHADL/CHI3L1/CHRDL2/CHST11/CHSY1/CNMD/COL11A1/COL11A2/COL1A1/COL27A1/COL2A1/COL5A1/COMP/CREB3L2/CRIP1/CSF1/CSGALNACT1/CYTL1/DDRGK1/DGAT2/DLX2/DYRK1B/EBF2/ECM1/EFEMP1/EGR1/EIF2AK3/EVC/EXT1/FGF18/FGF2…	222
BP	GO:0001822	kidney development	253/14254	280/18862	1.69988e-10	1.63498e-08	1.04325e-08	ACE/ADAMTS1/ADAMTS16/ADAMTS6/ADIPOQ/AGT/AGTR1/AHI1/AKR1B1/ALDH1A2/AMER1/ANGPT1/ANGPT2/ANKS6/AP1B1/AP2B1/APAF1/APH1A/AQP11/AQP2/ARG2/ARID5B/ARL3/ASS1/ASXL1/BAG6/BASP1/BAX/BCL2/BCL2L11/BICC1/BMP2/BMP4/BMP6/BMP7/BMPER/C1GALT1/CA2/CALB1/CAT/CD24/CD34/CENPF/CFLAR/CITED1/CNTRL/COL4A3/CRLF1/CTNNB1/CTNNBIP1/CTSH/CYP26A1/CYP26B1/DACT2/DCHS1/DCHS2/DCN/DLG1/DLG5/DLL1/DYNC2H1/EGR1/ENPEP/EPHA4/EPHA7/EXT1/FADD…	253
BP	GO:0007015	actin filament organization	381/14254	435/18862	1.95818e-10	1.8553e-08	1.18383e-08	ABI1/ABI2/ABL1/ACTA1/ACTC1/ACTG1/ACTN1/ACTN2/ACTR2/ACTR3/ADD1/ADD2/ADD3/AIF1L/ALDOA/ALMS1/ALOX15/ANG/AP1AR/APOA1/ARAP1/ARF1/ARF6/ARFGEF1/ARFIP1/ARFIP2/ARHGAP12/ARHGAP17/ARHGAP18/ARHGAP25/ARHGAP28/ARHGAP40/ARHGAP6/ARHGEF10/ARHGEF10L/ARHGEF15/ARHGEF18/ARHGEF2/ARHGEF5/ARPC1A/ARPC1B/ARPC2/ARPC3/ARPC5/ARPC5L/ARPIN/ARRB1/ASAP3/BAG4/BAIAP2/BAIAP2L1/BAIAP2L2/BCAR1/BCL2/BIN1/BIN3/BRK1/C15orf62/C9orf72/CAP…	381
BP	GO:0021915	neural tube development	138/14254	145/18862	2.05039e-10	1.91409e-08	1.22134e-08	ABL1/ADM/ALDH1A2/AMBRA1/APAF1/ARL13B/ATP6AP2/BCL10/BMP4/BMP5/BMP7/BRD2/C2CD3/CASP3/CECR2/CELSR1/CHRD/COBL/CTHRC1/DACT1/DCHS1/DEAF1/DLC1/DVL1/DVL2/DVL3/DZIP1L/EN1/EPHA2/FERD3L/FGF8/FKBP8/FOLR1/FOXA1/FOXB1/FUZ/FZD2/FZD3/FZD6/GBX2/GDF7/GLI2/GLI3/GLMN/GORAB/GPR161/GRHL2/GRHL3/GSC/HES1/HES5/HIF1A/IFT122/IFT140/IFT52/IFT57/INTU/ITPK1/KAT2A/KDM2B/KIF20B/LIAS/LMO4/LRP2/LRP6/LUZP1/MED12/MIB1/MTHFD1/MTHFD1…	138
BP	GO:0032386	regulation of intracellular transport	311/14254	350/18862	2.08475e-10	1.91797e-08	1.22382e-08	AAAS/ABCA2/ABLIM3/ACTN2/ADIPOQ/AKAP5/AKAP8L/AKT2/ANGPT1/ANK3/ANP32B/ANXA2/APOD/ARF1/ARFIP1/ARHGAP1/ARHGAP44/ARIH2/ARV1/ATP13A2/ATP2A1/ATP5IF1/ATPSCKMT/B3GAT3/BAG3/BAG4/BAP1/BARD1/BBC3/BCAP31/BCAS3/BCL2/BID/BMP4/BNIP3L/BORCS5/BRSK2/BVES/C2CD5/CABP1/CACNB3/CALY/CAMK1/CAPN10/CASP8/CD81/CDC42/CDH1/CDK5/CDK5R1/CEMIP/CEP131/CHMP3/CHP1/CHP2/CHRM1/CIB1/CNIH2/CPSF6/CRYAA/CSNK2A2/CTDSPL2/DAB2/DERL2/DERL3/D…	311
BP	GO:1901888	regulation of cell junction assembly	181/14254	195/18862	2.33549e-10	2.11796e-08	1.35143e-08	ABL1/ACE/ACTG1/ACVRL1/ADGRB1/ADGRB3/ADGRL2/AGRN/AGT/AMIGO1/AMIGO2/AMIGO3/APOD/APP/ARF6/ARHGAP6/ASIC2/BCAS3/BDNF/BHLHB9/CAMSAP3/CAV1/CBFB/CBLN1/CBLN2/CHRNB2/CLASP1/CLASP2/CLDN1/CLDN19/CLDN3/CLDN5/CLSTN1/CLSTN2/CLSTN3/COL16A1/CORO1C/CRB3/CUX2/DAPK3/DLC1/DLG5/DMTN/DUSP22/DUSP3/EEF2K/EFNA5/EIF4G1/EPB41L5/EPHA2/EPHA3/EPHA7/EPHB1/EPHB2/EPHB3/F11R/FAM107A/FERMT2/FLOT1/FLRT2/FLRT3/FMN1/FZD5/GHRL/GHSR/GJA…	181
BP	GO:0006979	response to oxidative stress	388/14254	444/18862	2.66079e-10	2.37897e-08	1.51797e-08	ABCC2/ABCD1/ABL1/ACOX2/ADA/ADIPOQ/ADNP2/ADPRS/AGAP3/AIFM2/AKR1C3/AKT1/ALAD/ALDH3B1/ALOX5/ANKRD2/ANKZF1/ANXA1/APOA4/APOD/APOE/APP/APTX/AQP1/ARL6IP5/ARNT/ARNTL/ATF4/ATG7/ATOX1/ATP13A2/ATP2A2/ATP7A/ATRN/AXL/BAG5/BAK1/BCL2/BECN1/BMP7/BNIP3/BRF2/C19orf12/CA3/CAMKK2/CAPN2/CASP3/CAT/CBX8/CCNA2/CCR7/CD38/CDK2/CFLAR/CHCHD2/CHD6/CHRNA4/CLN8/COA8/COL1A1/CPEB2/CRK/CRYGD/CYBA/CYCS/CYGB/CYP1B1/CYP2E1/DAPK1/DGK…	388
BP	GO:0043087	regulation of GTPase activity	423/14254	487/18862	2.87376e-10	2.53369e-08	1.6167e-08	ABR/ACAP1/ACAP2/ACAP3/ADAP1/ADAP2/ADCYAP1/ADGRB3/ADPRH/ADRB1/AFDN/AGAP1/AGAP11/AGAP2/AGAP3/AGAP4/AGAP5/AGAP6/AGAP7P/AGAP9/AGFG2/AGRN/AJUBA/AKT2/ALDH1A1/ALS2/ALS2CL/AMOT/ANKRD27/APC2/ARAP1/ARAP2/ARAP3/ARFGAP1/ARFGAP2/ARFGAP3/ARFGEF1/ARHGAP1/ARHGAP10/ARHGAP11A/ARHGAP11B/ARHGAP12/ARHGAP15/ARHGAP17/ARHGAP18/ARHGAP19/ARHGAP20/ARHGAP21/ARHGAP22/ARHGAP23/ARHGAP24/ARHGAP25/ARHGAP26/ARHGAP27/ARHGAP28/ARHG…	423
BP	GO:0042063	gliogenesis	255/14254	283/18862	2.98245e-10	2.5935e-08	1.65486e-08	ABCA2/ABL1/ADAM22/ADCYAP1/ADGRG1/ADGRG6/ADORA2A/AGER/AKT1/AKT2/ANXA1/APP/ARHGEF10/ASCL1/ASCL2/ATP1B2/AZU1/B4GALT5/B4GALT6/BACE2/BIN1/BMERB1/BMP2/BNIP3/BOK/C1QA/C5AR1/CD9/CDH2/CDK1/CDK5/CDK5R1/CDK5R2/CDK6/CDKN2C/CERS2/CHRM1/CLCF1/CLU/CNP/CNTNAP1/CRB1/CREB1/CRKL/CSF1/CSF1R/CSK/CSPG4/CSPG5/CX3CL1/CX3CR1/CXCR4/DAAM2/DAB1/DAB2IP/DAG1/DICER1/DISC1/DLL1/DLX1/DLX2/DNER/DRD3/DTX1/DUSP10/E2F1/EEF2/EGFR/EGR…	255
BP	GO:0032535	regulation of cellular component size	327/14254	370/18862	3.36226e-10	2.88427e-08	1.8404e-08	ABI2/ABL1/ACTN2/ACTR2/ACTR3/ADD1/ADD2/ADD3/AKT1/AKT1S1/AKT3/ALOX15/ALS2/ANAPC2/ANO6/AP1AR/AP2M1/APOE/AQP1/AQP11/AQP4/ARF1/ARF6/ARFGEF1/ARFIP1/ARFIP2/ARHGAP18/ARHGAP28/ARHGAP4/ARHGAP40/ARPC1A/ARPC1B/ARPC2/ARPC3/ARPC5/ARPC5L/ARPIN/ATP13A2/ATP7A/BAG4/BAIAP2/BAIAP2L1/BAIAP2L2/BARHL2/BDNF/BIN1/BMPR2/BRK1/C15orf62/CAPG/CAPZA2/CAPZB/CARMIL1/CARMIL2/CAV3/CCL11/CCL21/CCR7/CDC42EP1/CDC42EP2/CDC42EP3/CDC42E…	327
BP	GO:0048511	rhythmic process	264/14254	294/18862	3.5893e-10	3.03798e-08	1.93847e-08	AANAT/ADA/ADAMTS1/ADCY1/ADIPOQ/ADORA1/ADORA2A/ADRB1/AGRP/AHCY/AHR/AMH/ARNTL/ARNTL2/ARRB1/ARRB2/ASS1/ATF4/ATF5/ATG7/ATOH7/AXL/BHLHE41/BMPR1B/BTBD9/BTRC/C3orf70/CARTPT/CASP2/CASP3/CAVIN3/CBX3/CCAR2/CDK1/CDK4/CDK5/CDK5R1/CHRNB2/CIART/CIPC/CLDN4/CLOCK/CPT1A/CREB1/CREBBP/CREM/CRTC1/CRY1/CRY2/CSF2/CSNK1D/CSNK1E/CSNK2A1/DBP/DDB1/DDC/DDX5/DHX9/DNM1L/DRD2/DRD3/DRD4/DTL/DYRK1A/EGFR/EGR1/EGR2/EGR3/ENOX1/ENO…	264
BP	GO:0032388	positive regulation of intracellular transport	201/14254	219/18862	3.9582e-10	3.30614e-08	2.10958e-08	ABLIM3/ACTN2/AKAP5/AKT2/ANK3/ANP32B/ANXA2/ARF1/ARIH2/ATP2A1/B3GAT3/BAG3/BAP1/BBC3/BCAP31/BCAS3/BCL2/BID/BORCS5/C2CD5/CACNB3/CALY/CAMK1/CAPN10/CASP8/CD81/CDC42/CDH1/CDK5/CDK5R1/CEMIP/CEP131/CHP1/CHP2/CHRM1/CIB1/CPSF6/CSNK2A2/CTDSPL2/DAB2/DHX9/DMAP1/DYNC1H1/E2F1/ECT2/EDEM1/EDEM2/EHD1/EHD2/EIPR1/EMD/ERBB2/EZR/FEZ1/FIS1/FLNA/FYN/FZD5/GAS6/GLI3/GSK3A/GSK3B/GTSE1/GZMB/HCLS1/HPCA/HPS4/HRAS/HSP90AB1/HTRA…	201
BP	GO:0001505	regulation of neurotransmitter levels	194/14254	211/18862	5.32412e-10	4.38929e-08	2.80072e-08	ABAT/ACHE/ADCY1/ADORA2A/ADRA1A/ADRA2A/ALDH5A1/ALDH9A1/APBA1/ASIC1/ATP1A2/ATP2A2/BACE1/BAIAP3/BLOC1S6/BRSK1/CACNB2/CADPS/CADPS2/CALM1/CALM3/CAMK2A/CASK/CDK5/CHAT/CHRNA3/CHRNA5/CHRNB4/CLN3/CLN8/CNR1/COMT/CPLX1/CPLX2/CPLX3/CPLX4/CSPG5/CTBP2/DAGLA/DAGLB/DBH/DNAJC5/DNM1L/DOC2A/DOC2B/DRD1/DRD2/DRD3/DRD4/DTNBP1/DVL1/ERC2/FLOT1/FMR1/GABRA2/GAD1/GAD2/GCHFR/GDNF/GIPC1/GIT1/GLUL/GPER1/GPM6B/GRIK5/GRIN3A/GRM…	194
BP	GO:0048193	Golgi vesicle transport	328/14254	372/18862	6.05713e-10	4.92957e-08	3.14546e-08	ACSL3/ACTR10/ACTR1A/AMN/ANK1/ANK2/ANK3/ANKFY1/ANKRD28/AP1AR/AP1G1/AP1G2/AP2A1/AP3D1/AP4M1/ARCN1/ARF1/ARF3/ARF4/ARF5/ARFGAP1/ARFGAP2/ARFGAP3/ARFGEF2/ARL3/ATP9A/ATP9B/BBS1/BBS2/BCAP29/BCAP31/BET1/BET1L/BGLAP/BICD2/BNIP1/CAPZA2/CAPZB/CCDC22/CCDC91/CCDC93/CD55/CD59/CENPE/CLN3/CNIH1/CNIH2/CNIH3/CNIH4/CNST/COG1/COG2/COG3/COG6/COG7/COL7A1/COPA/COPB1/COPB2/COPE/COPG1/COPG2/CORO7/CREB3L2/CSK/CSNK1D/CTAGE1…	328
BP	GO:0048167	regulation of synaptic plasticity	164/14254	176/18862	7.09303e-10	5.69956e-08	3.63677e-08	ABHD6/ABL1/ACP4/ADCY1/ADCY8/ADGRB1/ADORA1/ADORA2A/AGER/AKAP5/ANAPC2/APOE/APP/ARC/ARF1/ATF4/BRSK1/CALB1/CALB2/CAMK2A/CAMK2B/CBLN1/CD38/CDC20/CDK5/CHRNA7/CLN3/CNTN4/CPEB3/CPLX2/CREB1/CRHR2/CRTC1/CX3CL1/CX3CR1/CYP46A1/DBN1/DLG4/DRD2/DRD5/EGR2/EIF2AK4/EIF4EBP2/EPHA4/EPHB2/ERC1/ERC2/FAM107A/FGF14/FMR1/GIPC1/GRIA1/GRID2/GRID2IP/GRIK2/GRIN1/GRIN2A/GRIN2B/GRIN2C/GRIN2D/GRM5/GSK3B/HRAS/HRH1/IGSF11/INS/ITP…	164
BP	GO:0048588	developmental cell growth	203/14254	222/18862	7.79997e-10	6.15043e-08	3.92446e-08	ABL1/ADRA1A/AKAP13/AKAP6/ALCAM/ANAPC2/APOE/APP/ARHGAP4/ARIH2/AURKA/AUTS2/BARHL2/BCL11A/BDNF/BMPR2/C9orf72/CACNG7/CAV3/CDH4/CDK5/CDK5R1/CDKL5/COBL/CPNE1/CPNE5/CPNE6/CPNE9/CRABP2/CTDP1/CTNNB1/CTTN/CXCL12/CXCR4/CYFIP1/DBN1/DBNL/DCC/DCLK1/DDR1/DIP2B/DISC1/DNM2/DPYSL2/DRAXIN/DSCAM/DVL1/EIF2AK4/EIF4G2/EMX1/EPHA7/FGF13/FLRT1/FLRT3/FN1/FSTL4/G6PD/GATA4/GDF9/GDI1/GOLGA4/GSK3A/GSK3B/HAMP/HDAC6/HSP90AA1/HSP…	203
BP	GO:0006836	neurotransmitter transport	192/14254	209/18862	7.9448e-10	6.15043e-08	3.92446e-08	ADCY1/ADORA2A/ADRA1A/ADRA2A/APBA1/ASIC1/ATP1A2/ATP2A2/BACE1/BAIAP3/BLOC1S6/BRSK1/CACNB2/CADPS/CADPS2/CALM1/CALM3/CAMK2A/CASK/CDK5/CHAT/CHRNA3/CHRNA5/CHRNB4/CLN8/CNR1/CPLX1/CPLX2/CPLX3/CPLX4/CSPG5/CTBP2/DDC/DNAJC5/DNM1L/DOC2A/DOC2B/DRD1/DRD2/DRD3/DRD4/DTNBP1/DVL1/ERC2/FLOT1/FMR1/GABRA2/GABRQ/GAD1/GAD2/GDNF/GIPC1/GIT1/GLUL/GPER1/GPM6B/GRIK5/GRIN3A/GRM4/GSK3B/HCRT/HRH3/HSPA8/HTR1B/ICA1/ITGB1/ITGB3/K…	192
BP	GO:0045216	cell-cell junction organization	192/14254	209/18862	7.9448e-10	6.15043e-08	3.92446e-08	ACE/ACTB/ACTG1/ADAM10/ADD1/AFDN/AGT/AJM1/ANG/APC/ARL2/ARVCF/BMP6/CADM1/CADM2/CADM3/CAMSAP3/CAV1/CBFB/CCM2/CD177/CD9/CDC42/CDH1/CDH11/CDH12/CDH13/CDH15/CDH17/CDH18/CDH19/CDH2/CDH20/CDH22/CDH24/CDH3/CDH4/CDH5/CDH6/CDH7/CDH8/CDH9/CDHR3/CLDN1/CLDN10/CLDN11/CLDN14/CLDN15/CLDN18/CLDN19/CLDN20/CLDN23/CLDN24/CLDN3/CLDN34/CLDN4/CLDN5/CLDN6/CLDN7/CLDN9/CNTNAP1/CRB3/CSF1R/CSK/CTNNA1/CTNNB1/CTNND1/CTNND2/CXA…	192
BP	GO:0048813	dendrite morphogenesis	132/14254	139/18862	8.29773e-10	6.34626e-08	4.04942e-08	ABI2/ACTR2/ADAM10/ADGRB3/ANAPC2/ANKRD27/ARC/ARHGAP33/ARHGAP44/BHLHB9/BTBD3/CAMK2B/CAPRIN1/CAPRIN2/CDC42/CDK5/CDK5R1/CDKL5/CELSR2/CFL1/CHRNA3/CHRNA7/CHRNB2/CTNNA2/CTNND2/CUL7/CUX1/CUX2/DBN1/DBNL/DCDC2/DCLK1/DHX36/DIP2A/DLG4/DNM1L/DNM3/DOCK10/DSCAM/DTNBP1/DVL1/EEF2K/EFNA1/EPHA4/EPHB1/EPHB2/EPHB3/FARP1/FBXO31/FBXW8/FYN/GORASP1/GSK3B/HDAC6/HECW1/HECW2/HPRT1/ID1/IL1RAPL1/ITPKA/KALRN/KIDINS220/KIF1A/KL…	132
BP	GO:0099173	postsynapse organization	151/14254	161/18862	8.64156e-10	6.53055e-08	4.16701e-08	ABHD17A/ABHD17B/ABHD17C/ABI2/ACTB/ACTBL2/ACTG1/ACTN1/ACTR2/ADAM10/APOE/ARC/ARF1/ARF4/ARF6/ARHGAP22/ARHGAP33/ARHGAP39/ARHGAP44/BHLHB9/CAMK2B/CAPRIN1/CAPRIN2/CBLN1/CDC42/CDH2/CDK5/CDK5R1/CDKL5/CEL/CFL1/CHRNA7/CHRNB1/CNKSR2/CRKL/CTNND2/CTTN/CUX2/DBN1/DBNL/DGKB/DHX36/DIP2A/DLG1/DLG4/DNAJA3/DNM1L/DNM3/DOCK10/DVL1/EEF2K/EFNA1/EPHA4/EPHA7/EPHB1/EPHB2/EPHB3/FNTA/FYN/FZD9/GAP43/GDNF/GHRL/GHSR/GLRB/GPHN/GR…	151
BP	GO:0072073	kidney epithelium development	125/14254	131/18862	8.74731e-10	6.53269e-08	4.16838e-08	ADAMTS16/ADIPOQ/AGT/AHI1/AQP11/ARG2/ASXL1/BASP1/BCL2/BMP2/BMP4/BMP7/BMPER/CALB1/CAT/CD24/CD34/CITED1/CRLF1/CTNNB1/CTNNBIP1/DCHS1/DLG1/DLL1/EPHA4/EPHA7/EXT1/FAT4/FGF1/FGF2/FGF8/FGFR2/FMN1/FOXC1/FOXC2/FOXJ1/GATA3/GDF11/GDNF/GLI3/GPC3/GREM1/GZF1/HES1/HES5/HEYL/HNF1B/HOXA11/HOXB7/HOXD11/IQGAP1/IRX1/IRX2/IRX3/JAG1/KANK2/KIF26B/KLF15/KLHL3/LAMA5/LAMB2/LGR4/LHX1/LIF/LZTS2/MEF2C/MTSS1/MYC/MYO1E/NOG/NOTCH…	125
BP	GO:0007178	transmembrane receptor protein serine/threonine kinase signaling pathway	316/14254	358/18862	9.34817e-10	6.90025e-08	4.40291e-08	ABL1/ACVR1/ACVR1B/ACVR1C/ACVR2A/ACVRL1/ADAM17/ADAMTSL2/AMH/APPL1/APPL2/ARHGEF18/ARRB2/ATOH8/BAMBI/BCL9L/BMP15/BMP2/BMP3/BMP4/BMP5/BMP6/BMP7/BMP8A/BMP8B/BMPER/BMPR1A/BMPR1B/BMPR2/BTBD11/CAV1/CAV2/CAV3/CBL/CCN1/CCN3/CD109/CDH5/CDKN1C/CDKN2B/CFC1/CFC1B/CGN/CHRD/CHRDL1/CHST11/CIDEA/CILP/CITED1/CITED2/CLDN5/COL1A2/COL3A1/COMP/CRB2/CREB1/CREBBP/CRIM1/CSNK2B/CTDSPL2/DAB2/DACT2/DAND5/DDX5/DKK1/DKK3/DLX1/…	316
BP	GO:0051222	positive regulation of protein transport	278/14254	312/18862	9.50761e-10	6.93728e-08	4.42653e-08	AACS/ABCG1/ABLIM3/ACHE/ACSL3/ACSL4/ADAM8/ADCY8/ADORA2A/AKAP5/AKT2/ANG/ANK3/ANO1/ANP32B/APBB1/APBB3/ARF1/ARF6/ARHGEF5/ARIH2/ATP13A2/B3GAT3/BAG3/BAIAP3/BAP1/BBC3/BCAP31/BCAS3/BCL2/BID/BLK/BMP6/C1QTNF12/C1QTNF3/C2CD2L/C2CD5/CACNB3/CAMK1/CAMK2N1/CAPN10/CASP8/CASR/CD2AP/CD38/CD81/CDC42/CDH1/CDK5/CDK5R1/CEMIP/CEP131/CFTR/CHP1/CHP2/CHRM1/CIB1/CLN3/CLTRN/CNST/CSNK2A2/CTDSPL2/DMAP1/DNM1L/DOC2B/DYNLL1/E2F1…	278
BP	GO:0048675	axon extension	110/14254	114/18862	1.0201e-09	7.35866e-08	4.69541e-08	ABL1/ALCAM/ANAPC2/APOE/ARHGAP4/AUTS2/BARHL2/BMPR2/C9orf72/CDH4/CDK5/CDK5R1/CDKL5/CTTN/CXCL12/CYFIP1/DBN1/DBNL/DCLK1/DIP2B/DISC1/DNM2/DPYSL2/DRAXIN/DSCAM/DVL1/EIF4G2/FN1/GDI1/GOLGA4/GSK3B/HSP90AA1/HSP90AB1/ISLR2/L1CAM/LAMB2/LIMK1/LRP1/MACF1/MAG/MAP1B/MAP2/MAP3K13/MAPT/MEGF8/MT3/NDEL1/NDN/NKX6-1/NLGN3/NRCAM/NRP1/NRP2/NTN1/OLFM1/PAK1/PLXNA3/PLXNA4/POU4F2/POU4F3/PPP3CB/PTPRS/RAB11A/RAB21/RNF6/RTN4/RT…	110
BP	GO:0048736	appendage development	156/14254	167/18862	1.09522e-09	7.72498e-08	4.92915e-08	AFF3/ALDH1A2/ALX3/ALX4/ATRX/BAK1/BAX/BBS7/BCL2L11/BMP4/BMP7/BMPR1A/BMPR1B/BMPR2/BPNT2/C2CD3/CACNA1C/CHD7/CHST11/COL2A1/COMP/CRABP2/CREBBP/CTNNB1/CYP26B1/DKK1/DLX5/DLX6/DYNC2H1/ECE1/EN1/EVX2/EXT1/FBN2/FBXW4/FERMT2/FGF4/FGF8/FGFR2/FLVCR1/FMN1/FOXN1/FRAS1/FREM2/FZD6/GDF5/GLI2/GLI3/GNAS/GPC3/GREM1/GRHL2/HAND2/HDAC1/HDAC2/HOXA10/HOXA11/HOXA13/HOXA9/HOXC10/HOXC13/HOXD10/HOXD12/HOXD13/HOXD9/IFT122/IFT14…	156
BP	GO:0060173	limb development	156/14254	167/18862	1.09522e-09	7.72498e-08	4.92915e-08	AFF3/ALDH1A2/ALX3/ALX4/ATRX/BAK1/BAX/BBS7/BCL2L11/BMP4/BMP7/BMPR1A/BMPR1B/BMPR2/BPNT2/C2CD3/CACNA1C/CHD7/CHST11/COL2A1/COMP/CRABP2/CREBBP/CTNNB1/CYP26B1/DKK1/DLX5/DLX6/DYNC2H1/ECE1/EN1/EVX2/EXT1/FBN2/FBXW4/FERMT2/FGF4/FGF8/FGFR2/FLVCR1/FMN1/FOXN1/FRAS1/FREM2/FZD6/GDF5/GLI2/GLI3/GNAS/GPC3/GREM1/GRHL2/HAND2/HDAC1/HDAC2/HOXA10/HOXA11/HOXA13/HOXA9/HOXC10/HOXC13/HOXD10/HOXD12/HOXD13/HOXD9/IFT122/IFT14…	156
BP	GO:0022604	regulation of cell morphogenesis	272/14254	305/18862	1.1595e-09	8.08845e-08	5.16107e-08	ABL1/ACTN4/ACTR2/AGO4/ALDOA/ANAPC2/ANKRD27/ANXA1/AP1AR/APOA1/ARAP1/ARC/ARHGAP15/ARHGAP18/ARHGEF18/ARHGEF7/ARPC2/ARPIN/ATP10A/BAIAP2/BAMBI/BCL11A/BCL9L/BHLHB9/BRWD1/BRWD3/BVES/C15orf62/C1QBP/CACNG7/CALR/CAMK2B/CAMSAP1/CAPRIN1/CAPRIN2/CAPZB/CARMIL1/CCL11/CD44/CDC42/CDC42EP1/CDC42EP2/CDC42EP3/CDC42EP4/CDC42EP5/CDC42SE2/CDKL5/CFAP410/CFDP1/CFL1/CIB1/CLDN3/CLDN4/COCH/CORO1A/CORO1B/CORO1C/CPNE5/CPNE6/C…	272
BP	GO:0001764	neuron migration	137/14254	145/18862	1.18428e-09	8.17154e-08	5.21409e-08	ACAP3/ADGRG1/ADGRL3/ARHGEF2/ARX/ASCL1/ASTN1/ASTN2/ATOH1/AUTS2/AXL/BARHL1/BARHL2/BAX/CAMK2A/CAMK2B/CCK/CCKAR/CCR4/CDK5/CDK5R1/CDK5R2/CDKL5/CELSR1/CELSR2/COL3A1/CRK/CRKL/CTNNA2/CX3CL1/CXCL12/CXCR4/DAB1/DAB2IP/DCC/DCDC2/DCLK1/DDIT4/DISC1/DNER/DRD1/DRD2/DRGX/ELP3/ERBB4/EVX1/FBXO31/FBXO45/FEZF1/FEZF2/FGF13/FGFR1/FLNA/FLRT2/FOXG1/FYN/FZD3/GAS6/GATA2/GATA3/GFRA3/GPM6A/IGSF10/ITGA3/KIF20B/KIRREL3/LHX1/LH…	137
BP	GO:0060828	regulation of canonical Wnt signaling pathway	257/14254	287/18862	1.23217e-09	8.41057e-08	5.36661e-08	ADGRA2/AMER1/AMER2/AMER3/AMFR/ANKRD6/APC/APC2/APOE/ARNTL/ATP6AP2/AXIN1/AXIN2/BAMBI/BICC1/BMP2/BTRC/CAPRIN2/CAV1/CCAR2/CCDC88C/CCNY/CDH2/CDH3/CDK14/CHD8/COL1A1/CSNK1A1/CSNK1A1L/CSNK1D/CSNK1E/CSNK1G1/CSNK1G2/CSNK1G3/CTDNEP1/CTHRC1/CTNNB1/CTNND1/CTNND2/CUL3/CYLD/DAAM2/DAB2/DAB2IP/DACT1/DAPK3/DDIT3/DDX3X/DKK1/DKK2/DKK3/DLX5/DRAXIN/DVL1/DVL2/DVL3/EDA/EGFR/EGR1/EMD/FAM53B/FERMT1/FGFR2/FOLR1/FRAT1/FRZB/…	257
BP	GO:0030522	intracellular receptor signaling pathway	246/14254	274/18862	1.49568e-09	1.01006e-07	6.445e-08	ACTN4/AHR/AHRR/AKR1C3/ALDH1A2/ALOX15/ALOX15B/ALOXE3/ALPK1/ANKRD17/AR/ARID1A/ARNT/ARNTL/ASXL1/ASXL2/AXIN1/BIRC2/BIRC3/BRCA1/C1QBP/CALCOCO1/CALR/CARM1/CASP8/CBFB/CITED2/CLOCK/CLPB/CNOT1/CNOT2/CREM/CRKL/CRY1/CRY2/CTBP2/CYLD/CYP24A1/CYP26A1/CYP26B1/CYP26C1/CYP27B1/CYP7B1/DAB2/DAXX/DCBLD2/DDRGK1/DDX17/DDX5/DDX54/DDX60/DEFA1B/DHRS3/DHX58/DNAJA1/EGLN2/ERBIN/ESR1/ESR2/ESRRA/ESRRB/ESRRG/EZH2/FABP5/FAM120B…	246
BP	GO:0050770	regulation of axonogenesis	142/14254	151/18862	1.60267e-09	1.07092e-07	6.83331e-08	AMIGO1/ANAPC2/ARHGAP4/ARHGDIA/BDNF/BMPR2/BRSK1/BRSK2/CDH2/CDH4/CDK5/CDK5R1/CDKL5/CHN1/CHODL/CRABP2/CXCL12/CYFIP1/DAB1/DBN1/DBNL/DCC/DIP2B/DISC1/DRAXIN/DSCAM/EFNA1/EFNB3/EIF4G2/EPHA4/EPHA7/EPHB2/EPHB3/FGF13/FN1/FSTL4/GDI1/GOLGA4/GSK3B/ISLR2/IST1/KIF13B/L1CAM/LIMK1/LINGO1/LPAR3/LRP1/LRP4/LRRC4C/MACF1/MAG/MAP1B/MAP2/MAP2K1/MAP3K13/MAP6/MAPT/MARK2/MCF2/MEGF8/METRN/MT3/NDEL1/NEFL/NGF/NGFR/NIN/NRP1/NTN…	142
BP	GO:0061572	actin filament bundle organization	148/14254	158/18862	1.66808e-09	1.10302e-07	7.03814e-08	ABL1/ACTG1/ACTN1/ADD1/ADD2/AIF1L/ALMS1/APOA1/ARAP1/ARHGAP28/ARHGAP6/ARHGEF10/ARHGEF10L/ARHGEF15/ARHGEF18/ARHGEF5/ARRB1/ASAP3/BAG4/BAIAP2/BAIAP2L1/BAIAP2L2/CARMIL1/CCDC88A/CCN2/CD47/CDC42/CGNL1/CLASP1/CLASP2/CORO1B/CORO2B/CUL3/CX3CL1/DLC1/DMTN/DPYSL3/ELN/EPHA1/EPS8/ESPN/ESPNL/EVL/EZR/F11R/FAM107A/FAM171A1/FERMT2/FHDC1/FHOD1/FLNA/FMN2/FSCN1/FSCN2/FSCN3/ID1/INPP5K/ITGB1BP1/ITGB5/KCTD13/LCP1/LIMA1/LI…	148
BP	GO:0051216	cartilage development	171/14254	185/18862	1.86524e-09	1.22067e-07	7.78887e-08	ACVRL1/ADAMTS12/ADAMTS7/ANXA6/ATP7A/AXIN2/BARX2/BBS2/BGN/BMP1/BMP2/BMP3/BMP4/BMP5/BMP6/BMP7/BMP8A/BMP8B/BMPR1A/BMPR1B/BMPR2/BPNT2/CCN1/CCN2/CCN3/CCN4/CD44/CHADL/CHI3L1/CHRDL2/CHST11/CHSY1/CNMD/COL11A1/COL11A2/COL1A1/COL27A1/COL2A1/COMP/CREB3L2/CSGALNACT1/CYTL1/DDRGK1/DLX2/ECM1/EFEMP1/EIF2AK3/EVC/EXT1/FGF18/FGF2/FGF4/FGFR3/FRZB/GDF2/GDF5/GDF6/GHRL/GLG1/GLI2/GLI3/GNAS/GREM1/HAND1/HAND2/HES5/HIF1A/H…	171
BP	GO:0046879	hormone secretion	269/14254	302/18862	1.93217e-09	1.25157e-07	7.98603e-08	AACS/ABCC8/ACSL4/ACVR1C/ADCY5/ADCY8/ADCYAP1/ADIPOQ/ADM/ADORA1/ADRA2A/ADRA2C/AGT/AGTR1/ALOX5/ANO1/ANXA1/APLN/ARL2/ARL2BP/ARNTL/BAIAP3/BLK/BMP6/BMP8A/BRSK2/C1QTNF1/C1QTNF12/C1QTNF3/C2CD2L/CACNA1A/CACNA1C/CACNA1D/CACNA1E/CACNA2D2/CAMK2G/CAMK2N1/CAPN10/CARTPT/CASR/CCDC186/CCKAR/CCN3/CD38/CDK16/CFTR/CHD7/CHGA/CLOCK/CLTRN/CNR1/CPLX1/CPLX3/CPT1A/CREB1/CRHBP/CRHR1/CRY1/CYB5R4/CYP19A1/DOC2B/DPP4/DRD2/DYNL…	269
BP	GO:0033157	regulation of intracellular protein transport	224/14254	248/18862	2.08747e-09	1.33851e-07	8.54077e-08	ABLIM3/ADIPOQ/AKAP5/AKT2/ANGPT1/ANK3/ANP32B/APOD/ARHGAP44/ARIH2/ATP13A2/ATP5IF1/B3GAT3/BAG3/BAG4/BAP1/BARD1/BBC3/BCAP31/BCAS3/BCL2/BID/BMP4/BNIP3L/BRSK2/C2CD5/CABP1/CACNB3/CAMK1/CASP8/CD81/CDC42/CDH1/CDK5/CDK5R1/CEMIP/CEP131/CHP1/CHP2/CHRM1/CIB1/CSNK2A2/CTDSPL2/DERL2/DERL3/DMAP1/DMTN/DNAJC27/DYNLT2B/E2F1/ECT2/EDEM1/EDEM2/EMD/ERBB2/ERLEC1/FERMT1/FIS1/FLNA/FYN/FZD5/GAS6/GCC2/GDI1/GLI3/GSK3A/GSK3B/G…	224
BP	GO:0032868	response to insulin	249/14254	278/18862	2.10958e-09	1.33916e-07	8.54492e-08	AANAT/ACVR1C/ADIPOQ/ADIPOR1/ADM/AGRP/AKT1/AKT2/AP3S1/APC/APOBEC1/APPL1/APPL2/APRT/ATP6AP1/ATP6V0A1/ATP6V0A2/ATP6V0A4/ATP6V0B/ATP6V0C/ATP6V0D1/ATP6V0E1/ATP6V0E2/ATP6V1A/ATP6V1B1/ATP6V1B2/ATP6V1C1/ATP6V1C2/ATP6V1D/ATP6V1E1/ATP6V1F/ATP6V1G1/ATP6V1G3/ATP6V1H/BAIAP2/BAIAP2L1/BCAR1/BCAR3/BGLAP/C1QTNF12/C2CD5/CAD/CAPN10/CAT/CAV2/CCND3/CDK4/CFLAR/CITED1/CPEB1/CPEB2/CRY1/CYFIP1/DENND4C/ECHDC3/EEF2K/EGR1/E…	249
BP	GO:0062197	cellular response to chemical stress	306/14254	347/18862	2.20501e-09	1.38588e-07	8.84304e-08	ABCD1/ABL1/ADNP2/ADPRS/AGAP3/AIFM2/AKR1B1/AKR1C3/AKT1/ALDH3B1/ALOX5/ANKRD2/ANKZF1/ANXA1/APOA4/AQP1/AQP5/ARHGEF2/ARL6IP5/ARNT/ARNTL/ATF4/ATG5/ATG7/ATM/ATP13A2/ATP2A2/ATP7A/AXL/BAG5/BCL2/BDKRB2/BECN1/BMP7/BNIP3/BRF2/CAB39/CAMKK2/CASP3/CAT/CAV1/CBX8/CCNA2/CDK2/CFLAR/CHCHD2/CHD6/CLN3/CPEB2/CRK/CRYGD/CYBA/CYCS/CYP1B1/DAPK1/DDIT3/DDX3X/DHFR/DHRS2/DIABLO/DNAJA1/DNM2/DNMT3B/DPEP1/ECT2/EFHD1/EGFR/EIF2AK3/…	306
BP	GO:1903829	positive regulation of cellular protein localization	263/14254	295/18862	2.35804e-09	1.46753e-07	9.36401e-08	ABCA12/ABCA7/ABHD17A/ABHD17B/ABHD17C/ABLIM3/ACSL3/AGR2/AKAP5/AKT1/AKT2/ANK3/AP2B1/APC/ARF6/ARHGEF16/ARIH2/ATP2B4/BAG3/BAP1/BBC3/BCL2/BICD1/BID/C2CD5/CACNB3/CACNG2/CARD10/CASP8/CCDC88A/CCT2/CCT4/CCT7/CCT8/CD247/CD2AP/CD81/CDH1/CDK1/CDK5/CDK5R1/CDK5RAP3/CDT1/CEMIP/CEP250/CHP1/CHP2/CIB1/CLIP3/CLN3/CNST/CROCC/CSNK2A2/DDRGK1/DKC1/DLG1/DMAP1/DTX3L/E2F1/ECT2/EGFR/EIF2AK3/ENTR1/EPB41/EPB41L2/EPHA2/EPHA3/…	263
BP	GO:0007611	learning or memory	213/14254	235/18862	2.38361e-09	1.46904e-07	9.37366e-08	AAAS/ABCA7/ACTR2/ADCY1/ADCY3/ADCY8/ADGRB3/AFF2/AGER/AMFR/APOE/APP/ARC/ARF4/ARL6IP5/ASIC1/ATAD1/ATP1A2/ATP8A1/ATXN1/ATXN1L/B4GALT2/BCHE/BDNF/BHLHB9/BRINP1/BRSK1/BTBD9/BTG2/C1QL1/CALB1/CAMK4/CASP3/CCK/CCL11/CDK5/CEBPB/CHRNA7/CHRNB2/CIC/CLDN5/CLN3/CLN8/CNR1/CNTNAP2/CPEB3/CREB1/CRHBP/CRTC1/CUX2/CX3CR1/DBH/DCANP1/DDHD2/DKK1/DLG4/DRD1/DRD2/DRD3/DRD5/EGFR/EGR2/EIF2AK4/EIF4A3/EIF4EBP2/EN1/EPHB2/FEN1/FGF1…	213
BP	GO:0050890	cognition	247/14254	276/18862	2.99128e-09	1.82583e-07	1.16502e-07	AAAS/ABCA7/ACTR2/ADCY1/ADCY3/ADCY8/ADGRB3/ADORA1/AFF2/AGER/AMFR/APOE/APP/ARC/ARF4/ARL6IP5/ASIC1/ATAD1/ATP1A2/ATP8A1/ATXN1/ATXN1L/B4GALT2/BCHE/BDNF/BHLHB9/BRINP1/BRSK1/BTBD9/BTG2/C12orf57/C1QL1/C5AR1/CALB1/CAMK4/CASP3/CBR3/CCK/CCL11/CDK5/CEBPB/CHD7/CHMP2B/CHRM1/CHRNA4/CHRNA7/CHRNB2/CIC/CLDN5/CLN3/CLN8/CNR1/CNTNAP2/CPEB3/CREB1/CRHBP/CRTC1/CUX2/CX3CR1/CYFIP1/DBH/DCANP1/DDHD2/DGCR2/DKK1/DLG4/DOP1B/DR…	247
BP	GO:0032147	activation of protein kinase activity	290/14254	328/18862	3.05033e-09	1.82675e-07	1.16561e-07	ABL1/ADCY1/ADCY2/ADCY3/ADCY4/ADCY5/ADCY6/ADCY7/ADCY8/ADCY9/ADORA1/ADORA2B/ADRA2A/ADRA2B/ADRA2C/ADRB2/AGAP2/AGT/AKT1/ALK/ANG/ANGPT1/ANGPT4/ARAF/ARRB1/AVPI1/AXIN1/BIRC7/BMP2/BMP4/BRAF/C5AR1/CAB39/CALCA/CARD10/CARD14/CARTPT/CCDC88A/CD300A/CD74/CD81/CD86/CDK1/CDK5R1/CHI3L1/CHRNA3/CHRNA7/CLSPN/COPS8/CRK/CRKL/CSPG4/CXCR4/DAB2IP/DAXX/DBNL/DGKQ/DLG1/DRD2/DRD4/DUSP5/DUSP6/DUSP7/DUSP9/ECT2/EFNA5/EGFR/EIF2A…	290
BP	GO:1904951	positive regulation of establishment of protein localization	290/14254	328/18862	3.05033e-09	1.82675e-07	1.16561e-07	AACS/ABCG1/ABLIM3/ACHE/ACSL3/ACSL4/ADAM8/ADCY8/ADORA2A/AKAP5/AKT2/ANG/ANK3/ANO1/ANP32B/APBB1/APBB3/ARF1/ARF6/ARHGEF5/ARIH2/ATP13A2/B3GAT3/BAG3/BAIAP3/BAP1/BBC3/BCAP31/BCAS3/BCL2/BID/BLK/BMP6/C1QTNF12/C1QTNF3/C2CD2L/C2CD5/CACNB3/CAMK1/CAMK2N1/CAPN10/CASP8/CASR/CCT2/CCT4/CCT7/CCT8/CD2AP/CD38/CD81/CDC42/CDH1/CDK5/CDK5R1/CEMIP/CENPJ/CEP120/CEP131/CEP135/CEP295/CFTR/CHP1/CHP2/CHRM1/CIB1/CLN3/CLTRN/CNS…	290
BP	GO:0043547	positive regulation of GTPase activity	358/14254	411/18862	3.18786e-09	1.89127e-07	1.20678e-07	ABR/ACAP1/ACAP2/ACAP3/ADAP1/ADAP2/ADCYAP1/ADGRB3/ADPRH/ADRB1/AFDN/AGAP1/AGAP11/AGAP2/AGAP3/AGAP4/AGAP5/AGAP6/AGAP7P/AGAP9/AGFG2/AGRN/AKT2/ALDH1A1/ALS2/ALS2CL/ANKRD27/APC2/ARAP1/ARAP2/ARAP3/ARFGAP1/ARFGAP2/ARFGAP3/ARFGEF1/ARHGAP1/ARHGAP10/ARHGAP11A/ARHGAP11B/ARHGAP12/ARHGAP15/ARHGAP17/ARHGAP18/ARHGAP19/ARHGAP20/ARHGAP21/ARHGAP22/ARHGAP23/ARHGAP24/ARHGAP25/ARHGAP26/ARHGAP27/ARHGAP28/ARHGAP29/ARHGAP…	358
BP	GO:0032886	regulation of microtubule-based process	206/14254	227/18862	3.34217e-09	1.96445e-07	1.25348e-07	ABL1/AKAP9/ALMS1/ANKRD53/APC/APC2/ARHGEF2/ARL2/ATF5/ATXN7/AURKA/BBS2/BICD1/BICD2/BMERB1/BORCS5/BRCA1/C10orf90/CALY/CAMSAP1/CAMSAP2/CAMSAP3/CATSPER1/CAV3/CCDC39/CCDC40/CCNF/CCR6/CCSAP/CDH5/CDK2AP2/CDK5R1/CDK5RAP2/CENATAC/CENPJ/CEP120/CEP131/CEP295/CEP295NL/CEP70/CEP76/CEP97/CFAP20/CFAP206/CFAP298/CFAP43/CFAP69/CHMP1A/CHMP1B/CHMP2A/CHMP2B/CHMP3/CHMP4B/CHMP4C/CHORDC1/CIB1/CKAP5/CLASP1/CLASP2/CLIP1/C…	206
BP	GO:0048863	stem cell differentiation	226/14254	251/18862	3.64532e-09	2.11534e-07	1.34975e-07	A2M/ABL1/ACE/ACVR1/ALDH1A2/ALX1/ANXA6/BATF/BMP4/BMP7/BMPR1A/CBFB/CDH2/CDK12/CDK13/CORO1C/CYP26C1/DHX36/DNMT3L/EDN3/EDNRA/EFNB1/EIF2AK2/EPCAM/EPOP/ERBB4/ERCC2/ESR1/ESRRB/EXT1/FAM172A/FBXL17/FGFR2/FN1/FOLR1/FOXA1/FOXC1/FOXC2/FRZB/FZD1/GATA2/GATA3/GATA4/GATA6/GBX2/GDNF/GPM6A/GREM1/GSC/H1-8/HAND2/HES1/HES5/HIF1A/HMGA2/HNRNPU/HOXA7/HOXB4/HSPA9/ISL1/ITCH/JAG1/JARID2/KBTBD8/KDM3A/KIT/KITLG/KLHL12/KMT2A/…	226
BP	GO:0016331	morphogenesis of embryonic epithelium	132/14254	140/18862	3.66552e-09	2.11534e-07	1.34975e-07	ABL1/ADM/ALDH1A2/ALDH1A3/APAF1/AR/BCL10/BMP4/BMP5/BMP7/BRD2/CASP3/CECR2/CELSR1/COBL/CTHRC1/DEAF1/DLC1/DVL1/DVL2/DVL3/EPB41L5/FGF8/FGFR2/FOLR1/FUZ/FZD2/FZD3/FZD6/GATA3/GDF7/GDNF/GLI2/GLMN/GREM1/GRHL2/GRHL3/GRSF1/HAND1/HES5/HIF1A/IFT122/IFT52/IFT57/IRX1/IRX2/IRX3/JAG2/KAT2A/KDF1/KDM2B/KIF20B/LAMA5/LIAS/LMO4/LRP2/LRP6/LUZP1/MED12/MIB1/MTHFD1/MTHFD1L/MTHFR/NODAL/NOG/NPHP3/OPA1/OSR1/OVOL2/PAX2/PAX8/PC…	132
BP	GO:0051017	actin filament bundle assembly	144/14254	154/18862	3.98564e-09	2.27935e-07	1.45441e-07	ABL1/ACTG1/ACTN1/ADD1/ADD2/AIF1L/ALMS1/APOA1/ARAP1/ARHGAP28/ARHGAP6/ARHGEF10/ARHGEF10L/ARHGEF15/ARHGEF18/ARHGEF5/ARRB1/ASAP3/BAG4/BAIAP2/BAIAP2L1/BAIAP2L2/CARMIL1/CCDC88A/CCN2/CD47/CDC42/CGNL1/CLASP1/CLASP2/CORO1B/CORO2B/CUL3/CX3CL1/DLC1/DMTN/DPYSL3/ELN/EPHA1/EPS8/ESPN/ESPNL/EVL/EZR/F11R/FAM107A/FAM171A1/FERMT2/FHDC1/FHOD1/FLNA/FMN2/FSCN1/FSCN2/FSCN3/ID1/INPP5K/ITGB1BP1/ITGB5/KCTD13/LCP1/LIMA1/LI…	144
BP	GO:0051656	establishment of organelle localization	374/14254	431/18862	4.04995e-09	2.29546e-07	1.46468e-07	ACTN4/ACTR10/ACTR2/ACTR3/ADGRE2/AGBL4/ANKRD28/ANKRD53/AP1AR/AP1M2/AP3B1/AP3B2/AP3D1/AP3M1/AP3M2/AP3S1/AP3S2/ARF1/ARFGAP2/ARFGAP3/ARHGAP21/ARL6/ARMCX3/ASIP/ATM/ATP6AP1/AURKB/BBS2/BBS7/BECN1/BET1/BICD1/BICD2/BICDL1/BICDL2/BLK/BLOC1S2/BLOC1S3/BLOC1S4/BLOC1S6/BOD1/BORCS5/C12orf4/C17orf75/CBL/CCDC186/CCNB1/CD300A/CD59/CDC23/CDC42/CDCA5/CDH3/CDK5/CDK5RAP2/CDT1/CENPA/CENPC/CENPE/CENPF/CEP120/CFL1/CHAMP1…	374
BP	GO:0021700	developmental maturation	240/14254	268/18862	4.30228e-09	2.41689e-07	1.54217e-07	ABHD2/ACTL6B/ACVRL1/ADGRB3/ADGRL1/AGRN/AKR1B1/ALDH1A2/ANAPC2/ANG/ANGPTL8/ANKRD17/ANKRD27/ANKS1A/AP1G1/AP1M1/AP3D1/APP/ARHGEF15/ASCL1/ATP6AP2/AURKA/AXL/B4GALT5/B4GALT6/BAIAP3/BCAN/BCL11A/BCL2/BFSP1/BFSP2/BHLHA15/BLOC1S3/BLOC1S6/BMP2/BNC1/BRCA2/BRD1/C1QA/C1QL1/C3/CABYR/CAMK2B/CATSPER2/CATSPER4/CATSPERD/CATSPERZ/CBFB/CCL21/CCNB1/CCR6/CD63/CDC20/CDC25B/CDH3/CDH5/CDK5R1/CDK5R2/CDKN1A/CEBPA/CEND1/CFTR/…	240
BP	GO:0000209	protein polyubiquitination	297/14254	337/18862	4.42466e-09	2.46384e-07	1.57212e-07	AKTIP/AMFR/ANAPC1/ANAPC10/ANAPC13/ANAPC2/ANAPC4/ANAPC5/ANAPC7/ANKRD39/ARIH1/ARIH2/BARD1/BCL2/BFAR/BIRC2/BLMH/BRCA1/BTRC/C10orf90/CBFB/CBL/CCNF/CDC16/CDC23/CDC27/CDC34/CHFR/CTNNB1/CUL1/CUL3/DCAF15/DDA1/DDB2/DDX3X/DTL/DTX3L/ERCC8/FBXL12/FBXL13/FBXL14/FBXL16/FBXL17/FBXL18/FBXL19/FBXL20/FBXL21P/FBXL22/FBXL3/FBXL4/FBXL5/FBXL7/FBXL8/FBXO10/FBXO11/FBXO15/FBXO17/FBXO2/FBXO21/FBXO22/FBXO27/FBXO28/FBXO31/F…	297
BP	GO:0006401	RNA catabolic process	360/14254	414/18862	4.55385e-09	2.51372e-07	1.60395e-07	AGO1/AGO2/AGO3/AGO4/AKT1/ALKBH5/ANGEL2/ANP32A/ATM/AXIN2/BOLL/BTG2/CACNG7/CARHSP1/CASC3/CELF1/CIRBP/CNOT1/CNOT10/CNOT11/CNOT2/CNOT3/CNOT4/CNOT6/CNOT6L/CNOT7/CNOT8/CPEB3/CSDC2/CSDE1/CTIF/DAZL/DCP1A/DCP1B/DCP2/DCPS/DDX49/DDX5/DDX6/DEDD2/DHX34/DHX36/DHX9/DIS3L/DIS3L2/DKC1/DNA2/DND1/DROSHA/DXO/E2F1/EDC3/EDC4/EIF4A3/EIF4ENIF1/EIF4G1/ELAVL1/ELAVL4/ERN1/ERN2/ETF1/EXOSC1/EXOSC10/EXOSC2/EXOSC3/EXOSC4/EXOSC…	360
BP	GO:0061326	renal tubule development	88/14254	90/18862	4.77018e-09	2.61044e-07	1.66567e-07	ADAMTS16/AGT/AHI1/AQP11/BCL2/BMP2/BMP4/CALB1/CD24/CITED1/COL4A1/CTNNB1/CTNNBIP1/DCHS1/DLG1/DLL1/FAT4/FGF1/FGF2/FGF8/FMN1/GATA3/GDNF/GLI3/GPC3/GREM1/GZF1/HES1/HES5/HEYL/HNF1B/HOXA11/HOXB7/HOXD11/IRX1/IRX2/IRX3/JAG1/KIF26B/KLHL3/LAMA5/LGR4/LGR5/LHX1/LIF/LZTS2/MEF2C/MTSS1/MYC/NOG/NOTCH1/NOTCH2/NPNT/OSR1/PAX2/PAX8/PBX1/PKD1/PKD2/POU3F3/PROM1/PTCH1/SALL1/SHH/SIX1/SIX2/SIX4/SMAD4/SMO/SOX8/SOX9/STAT1/TA…	88
BP	GO:0007416	synapse assembly	160/14254	173/18862	5.56753e-09	3.02074e-07	1.92747e-07	ACHE/ADD2/ADGRB1/ADGRB3/ADGRL2/ADGRL3/AGRN/AMIGO1/AMIGO2/AMIGO3/APP/ARF6/ASIC2/BDNF/BHLHB9/CBLN1/CBLN2/CBLN4/CDH1/CDH2/CDH9/CDK5/CEL/CHRNB2/CLSTN1/CLSTN2/CLSTN3/CNTN5/CRKL/CUX2/DBNL/DLG5/DNER/DNM3/DRD1/DRD2/DSCAM/DVL1/EEF2K/EFNB2/EIF4G1/EPHA7/EPHB1/EPHB2/EPHB3/ERBB4/FARP1/FBXO45/FGF13/FLRT2/FLRT3/FZD1/FZD5/GABRA2/GABRB2/GABRB3/GABRG2/GAP43/GHRL/GHSR/GNPAT/GPC4/GPC6/GPM6A/GRID2/IGFN1/IL1RAP/IL1RAP…	160
BP	GO:0010810	regulation of cell-substrate adhesion	198/14254	218/18862	5.64243e-09	3.03544e-07	1.93685e-07	ABL1/ACER2/ACTG1/ACTN4/ACVRL1/ADAM15/AGR2/AJAP1/ALOX15/ANGPT2/AP1AR/APOA1/APOD/ARHGAP6/ARHGEF7/ARL2/ARPC2/ATXN3/BCAS3/BCL2/BCL6/C1QBP/CALR/CAMSAP3/CARMIL1/CASK/CCDC80/CCL21/CCL25/CCL28/CCN1/CCR7/CDC42/CDH13/CDK6/CDKN2A/CIB1/CLASP1/CLASP2/COL16A1/COL1A1/COL26A1/COL8A1/CORO1C/CORO2B/CRK/CRKL/CSF1/CSPG5/CX3CL1/DAG1/DAPK3/DDR1/DISC1/DLC1/DMP1/DMTN/DNM2/DOCK1/DOCK5/DUSP22/DUSP3/ECM2/EDIL3/EFEMP2/EFNA5…	198
BP	GO:0046883	regulation of hormone secretion	233/14254	260/18862	6.18203e-09	3.29778e-07	2.10424e-07	AACS/ABCC8/ACSL4/ACVR1C/ADCY5/ADCY8/ADCYAP1/ADIPOQ/ADORA1/ADRA2A/ADRA2C/AGT/AGTR1/ALOX5/ANO1/ANXA1/APLN/ARL2/ARL2BP/ARNTL/BAIAP3/BLK/BMP6/BMP8A/BRSK2/C1QTNF1/C1QTNF12/C1QTNF3/C2CD2L/CACNA1A/CACNA1C/CACNA1D/CACNA1E/CACNA2D2/CAMK2N1/CAPN10/CARTPT/CASR/CCKAR/CCN3/CD38/CDK16/CFTR/CHD7/CHGA/CLOCK/CLTRN/CNR1/CPT1A/CREB1/CRHBP/CRHR1/CRY1/CYP19A1/DOC2B/DPP4/DRD2/DYNLL1/EDN3/EFNA5/EGFR/EIPR1/ENHO/ENSA/EPH…	233
BP	GO:0090316	positive regulation of intracellular protein transport	165/14254	179/18862	6.35655e-09	3.36262e-07	2.14562e-07	ABLIM3/AKAP5/AKT2/ANK3/ANP32B/ARIH2/B3GAT3/BAG3/BAP1/BBC3/BCAP31/BCAS3/BCL2/BID/C2CD5/CACNB3/CAMK1/CASP8/CD81/CDC42/CDH1/CDK5/CDK5R1/CEMIP/CEP131/CHP1/CHP2/CHRM1/CIB1/CSNK2A2/CTDSPL2/DMAP1/E2F1/ECT2/EDEM1/EDEM2/EMD/ERBB2/FIS1/FLNA/FYN/FZD5/GAS6/GLI3/GSK3A/GSK3B/GTSE1/GZMB/HCLS1/HPCA/HPS4/HRAS/HSP90AB1/HTRA2/HUWE1/HYAL2/ICE1/IFNG/IPO5/ITGAM/ITGB1BP1/ITGB2/JAK2/JUP/KCNB1/KIF20B/KIF5B/LEP/LEPROT/MAP…	165
BP	GO:0009895	negative regulation of catabolic process	276/14254	312/18862	6.467e-09	3.39277e-07	2.16485e-07	ACACB/ACTN3/ADGRB1/ADORA1/ADRA1A/ADRA2A/AGAP2/AKT1/ALAD/ALK/ANGEL2/ANXA2/APOC3/AQP11/ATG7/ATP13A2/ATP2B4/ATRAID/AXIN2/AZIN1/AZIN2/BAG5/BAG6/BANP/BCL2/BECN1/BMF/BOLL/BSCL2/CAMLG/CBFA2T3/CCAR2/CDK5RAP3/CHMP4B/CIDEA/CIRBP/CLEC16A/CNR1/CRTC3/CSNK2A1/CSNK2A2/CST3/CTSA/CYP51A1/DAB2IP/DAP/DAZL/DDIT4/DDRGK1/DFFA/DHX34/DHX36/DHX9/DKC1/DND1/E2F1/EFNA1/EGFR/EIF3H/EIF4ENIF1/EIF4G1/EIF4G2/ELAVL1/ELAVL4/EPHA4/…	276
BP	GO:0007612	learning	123/14254	130/18862	6.58422e-09	3.42596e-07	2.18603e-07	AAAS/ABCA7/ACTR2/ADCY3/ADGRB3/APP/ARC/ARF4/ASIC1/ATAD1/ATP1A2/ATP8A1/ATXN1/ATXN1L/B4GALT2/BCHE/BRSK1/BTG2/C1QL1/CCK/CDK5/CHRNB2/CIC/CLDN5/CLN3/CLN8/CNTNAP2/CREB1/DBH/DDHD2/DLG4/DRD1/DRD2/DRD3/DRD5/EIF2AK4/EIF4A3/EN1/EPHB2/FGF13/FOS/FOSL1/FOXB1/FYN/GABRA5/GIT1/GPR88/GRIN1/GRIN2A/GRM5/HIF1A/HRH1/HTT/IFT20/INSR/JPH3/KALRN/KIT/KRAS/LGMN/LRRN4/MAP1A/MAPK8IP2/MECP2/MEIS2/MTOR/NDRG4/NETO1/NEUROD2/NF1/NL…	123
BP	GO:0097193	intrinsic apoptotic signaling pathway	252/14254	283/18862	6.73147e-09	3.4741e-07	2.21675e-07	ABL1/ACKR3/AEN/AIFM1/AKT1/APAF1/ARHGEF2/ARL6IP5/ATF4/ATM/ATP2A1/ATP2A3/BAG5/BAG6/BAK1/BAX/BBC3/BCAP31/BCL2/BCL2L1/BCL2L10/BCL2L11/BCL3/BCLAF1/BDKRB2/BECN1/BID/BMF/BNIP3/BOK/BRCA1/BRCA2/BRSK2/CASP2/CASP3/CASP9/CAV1/CCAR2/CD24/CD44/CD74/CDIP1/CDKN1A/CDKN2D/CEBPB/CHAC1/CLU/COA8/CREB3/CREB3L1/CRIP1/CUL1/CUL2/CUL3/CUL5/CXCL12/CYLD/CYP1B1/DAB2IP/DAPK2/DDIAS/DDIT3/DDIT4/DDX3X/DDX5/DIABLO/DNAJA1/DNAJC10/…	252
BP	GO:0016311	dephosphorylation	422/14254	491/18862	6.79916e-09	3.48073e-07	2.22098e-07	ACP4/ACP5/ACP6/ACP7/ADORA1/ALPG/ALPI/ALPL/ALPP/ANKLE2/APTX/ARFGEF3/ARPP19/ATP1A1/ATP1A2/B3GAT3/BAG4/BCL2/BMP2/BOD1/BOD1L2/BPNT2/BTRC/CA3/CABIN1/CALM1/CALM2/CALM3/CAMK2G/CAMSAP3/CAMTA1/CCDC8/CD2BP2/CD300A/CDC14A/CDC14B/CDC14C/CDC25A/CDC25B/CDC25C/CDCA2/CDH5/CDK5RAP3/CDKN3/CEP192/CHP1/CHP2/CHRM5/CILP/CILP2/CNEP1R1/CNST/CPPED1/CRY2/CSRNP2/CSRNP3/CTDNEP1/CTDP1/CTDSP1/CTDSP2/CTDSPL/CTDSPL2/CTTNBP2NL/C…	422
BP	GO:0030308	negative regulation of cell growth	170/14254	185/18862	7.11238e-09	3.61195e-07	2.30471e-07	ACVR1B/ACVRL1/ADAM15/ADIPOR1/ADIPOR2/APBB1/APBB2/ARHGAP4/BCL11A/BCL2/BCL6/BDKRB1/BMPR2/BST2/BTG1/CAPRIN2/CAV3/CCAR2/CCDC85B/CCN3/CDHR2/CDK5/CDK5R1/CDKN1A/CDKN1B/CDKN2A/CDKN2AIP/CDKN2C/CDKN2D/CGRRF1/CRLF3/CTDP1/CYP27B1/DCBLD2/DCC/DCSTAMP/DDX3X/DIP2B/DNAJB2/DRAXIN/EI24/ENO1/ENPP1/EPHA7/ESR2/FBP1/FGF13/FHL1/FLCN/FRZB/FSTL4/G6PD/GDF2/GDF9/GJA1/GNG4/GREM1/GSK3A/HNF4A/HSPA1A/HSPA1B/HYAL1/HYAL2/ING1/INH…	170
BP	GO:0007517	muscle organ development	280/14254	317/18862	7.22142e-09	3.63822e-07	2.32147e-07	ACTA1/ACTC1/ACTN3/ADARB1/ADGRB1/AKIRIN1/ALX4/ANKRD2/ANKRD33/ARID5B/ARNTL/ASB2/ASS1/ATF3/BASP1/BCL2/BCL9/BCL9L/BIN3/BMP2/BMP4/BMPR1A/BORCS8-MEF2B/BTG2/BVES/CACNA1H/CAV1/CAV2/CAV3/CAVIN4/CD164/CDK5/CDON/CENPF/CFL2/CFLAR/CHD7/CHODL/CHRNA1/CHRND/CNTFR/COL11A1/COL19A1/COL6A3/COPRS/COPS2/CREB1/CTF1/CYP26B1/DAG1/DCANP1/DCN/DDX17/DDX5/DISP1/DLL1/DLL4/DMD/DMRTA2/DNER/DSP/EEF2/EFEMP2/EGR1/EGR2/EGR3/EID2/EI…	280
BP	GO:0072009	nephron epithelium development	102/14254	106/18862	7.29857e-09	3.64814e-07	2.3278e-07	ADAMTS16/ADIPOQ/AGT/AHI1/AQP11/ASXL1/BASP1/BCL2/BMP2/BMP4/CALB1/CD24/CD34/CITED1/CTNNB1/CTNNBIP1/DCHS1/DLG1/DLL1/EXT1/FAT4/FGF1/FGF2/FGF8/FMN1/FOXC1/FOXC2/FOXJ1/GATA3/GDNF/GLI3/GPC3/GREM1/GZF1/HES1/HES5/HEYL/HNF1B/HOXA11/HOXB7/HOXD11/IQGAP1/IRX1/IRX2/IRX3/JAG1/KIF26B/KLF15/KLHL3/LAMA5/LAMB2/LGR4/LHX1/LIF/LZTS2/MEF2C/MTSS1/MYC/MYO1E/NOG/NOTCH1/NOTCH2/NPHS1/NPHS2/NPNT/OSR1/PAX2/PAX8/PBX1/PKD1/PKD2/…	102
BP	GO:0016236	macroautophagy	275/14254	311/18862	7.60922e-09	3.7737e-07	2.40792e-07	ADPRH/ADRB2/AKT1/AMBRA1/ATG10/ATG101/ATG14/ATG16L1/ATG16L2/ATG2A/ATG3/ATG4B/ATG5/ATG7/ATG9B/ATP13A2/ATP6V0A1/ATP6V0A2/ATP6V0B/ATP6V0C/ATP6V0D1/ATP6V0E1/ATP6V0E2/ATP6V1A/ATP6V1B1/ATP6V1B2/ATP6V1C1/ATP6V1C2/ATP6V1D/ATP6V1E1/ATP6V1G1/ATP6V1H/BAG3/BECN1/BNIP3/BNIP3L/C9orf72/CALCOCO2/CAPN1/CAPNS1/CASP3/CDK5/CDK5R1/CHMP2A/CHMP2B/CHMP3/CHMP4B/CHMP4C/CHMP6/CLEC16A/CLN3/CSNK2A1/CSNK2A2/CSNK2B/DCN/DDRGK1/D…	275
BP	GO:0072080	nephron tubule development	86/14254	88/18862	8.01864e-09	3.94591e-07	2.51781e-07	ADAMTS16/AGT/AHI1/AQP11/BCL2/BMP2/BMP4/CALB1/CD24/CITED1/CTNNB1/CTNNBIP1/DCHS1/DLG1/DLL1/FAT4/FGF1/FGF2/FGF8/FMN1/GATA3/GDNF/GLI3/GPC3/GREM1/GZF1/HES1/HES5/HEYL/HNF1B/HOXA11/HOXB7/HOXD11/IRX1/IRX2/IRX3/JAG1/KIF26B/KLHL3/LAMA5/LGR4/LHX1/LIF/LZTS2/MEF2C/MTSS1/MYC/NOG/NOTCH1/NOTCH2/NPNT/OSR1/PAX2/PAX8/PBX1/PKD1/PKD2/POU3F3/PROM1/PTCH1/SALL1/SHH/SIX1/SIX2/SIX4/SMAD4/SMO/SOX8/SOX9/STAT1/TACSTD2/TCF21/…	86
BP	GO:0018209	peptidyl-serine modification	293/14254	333/18862	8.33827e-09	4.07164e-07	2.59803e-07	AKAP9/AKT1/AKT2/AKT3/ANGPT1/APP/ARAF/ARRB2/ATM/ATP2B4/ATR/AURKA/AURKB/AVP/AXIN1/BAG4/BAK1/BAX/BCAR3/BCL2/BDKRB2/BDNF/BGN/BRAF/BRSK1/BRSK2/CAB39/CALCR/CAMK1/CAMK1D/CAMK2A/CAMK2D/CAMK4/CAMKV/CAPRIN2/CAV1/CCNB1/CD44/CDC7/CDK1/CDK2/CDK5/CDK5R1/CLK1/CLSPN/CNKSR3/CREBL2/CSF3/CSNK1A1/CSNK1A1L/CSNK1D/CSNK1E/CSNK1G1/CSNK1G2/CSNK1G3/CSNK2A1/CSNK2A2/DCLK1/DCLK3/DCN/DDIT4/DGKQ/DKK1/DMD/DMPK/DMTN/DOCK7/DYRK1A…	293
BP	GO:0035637	multicellular organismal signaling	185/14254	203/18862	9.02768e-09	4.37463e-07	2.79136e-07	AGT/AHCYL1/AKAP9/ANK2/ANK3/ASPH/ATP1A1/ATP1A2/ATP1A3/ATP1B1/ATP1B2/ATP1B3/ATP2A1/ATP2A2/ATP2A3/ATP2B2/ATP2B3/ATP2B4/AVP/BIN1/CACNA1C/CACNA1D/CACNA1F/CACNA1G/CACNA1H/CACNA1I/CACNA1S/CACNA2D1/CACNA2D2/CACNA2D3/CACNA2D4/CACNB1/CACNB2/CACNB3/CACNB4/CACNG1/CACNG2/CACNG3/CACNG4/CACNG5/CACNG6/CACNG7/CACNG8/CALM1/CALM2/CALM3/CAMK2D/CARTPT/CAV1/CHRM5/CHRNA1/CLCN1/CLDN19/CNTNAP1/CNTNAP2/CORIN/CTNNA3/CXADR/…	185
BP	GO:0006643	membrane lipid metabolic process	195/14254	215/18862	9.91476e-09	4.7681e-07	3.04243e-07	A3GALT2/A4GALT/ABCA2/ACER2/ACER3/AGK/AGMO/ALDH3A2/ALDH3B1/ALDH3B2/ALOX12B/ALOXE3/ARSA/ARV1/ASAH1/ASAH2B/B3GALNT1/B3GALT1/B3GALT2/B3GALT4/B3GNT5/B4GALNT1/B4GALT3/B4GALT4/B4GALT5/B4GALT6/BAX/CCN1/CEL/CERK/CERKL/CERS1/CERS2/CERS3/CERS4/CERS5/CERS6/CERT1/CLN6/CLN8/CSNK1G2/CTSA/CWH43/CYP1B1/CYP4F22/DEGS1/DEGS2/DPM1/DPM2/DPM3/ELOVL1/ELOVL3/ELOVL4/ELOVL5/ELOVL6/ELOVL7/ENPP2/ENPP7/ESYT1/ESYT2/ESYT3/FA2H/…	195
BP	GO:1903362	regulation of cellular protein catabolic process	225/14254	251/18862	1.05817e-08	5.05059e-07	3.22268e-07	ABCA2/AGBL4/AKT1/ALAD/AMER1/ANXA2/APOE/AQP11/ARAF/ARIH1/ARIH2/ATP13A2/ATP5IF1/ATRAID/ATXN3/AURKA/AXIN1/BAG2/BAG5/BAG6/BBS7/BCAP31/BTRC/CAMLG/CAV1/CAV3/CBFA2T3/CCAR2/CCDC22/CD81/CDC20/CDC20B/CDK5RAP3/CEBPA/CHFR/CLU/COP1/CSNK1A1/CSNK1D/CSNK1E/CSNK2A1/CSNK2A2/CTSC/DAB2/DAB2IP/DACT1/DDA1/DDRGK1/DESI1/DET1/DISC1/DNAJB2/DVL1/EFNA1/EIF3H/ELOB/EPHA4/EZR/F8A1/FAF1/FBXL5/FBXO22/FBXW8/FHIT/FMR1/FOXF2/FURIN/…	225
BP	GO:1902903	regulation of supramolecular fiber organization	323/14254	370/18862	1.0906e-08	5.1665e-07	3.29664e-07	ABI2/ABL1/ACTG1/ACTN2/ACTR2/ACTR3/ADD1/ADD2/ADD3/AEBP1/AKAP13/AKAP9/ALMS1/ALOX15/ANKRD53/AP1AR/APC/APC2/APOA1/APOE/APP/ARAP1/ARF1/ARF6/ARFGEF1/ARFIP1/ARFIP2/ARHGAP18/ARHGAP28/ARHGAP40/ARHGAP6/ARHGEF10/ARHGEF10L/ARHGEF15/ARHGEF18/ARHGEF2/ARHGEF5/ARL2/ARPC1A/ARPC1B/ARPC2/ARPC3/ARPC5/ARPC5L/ARPIN/ASAP3/ATXN7/BAG4/BAIAP2/BAIAP2L1/BAIAP2L2/BIN1/BMERB1/BRK1/C15orf62/C9orf72/CAMSAP1/CAMSAP2/CAMSAP3/CAPG…	323
BP	GO:0061387	regulation of extent of cell growth	100/14254	104/18862	1.18954e-08	5.59346e-07	3.56907e-07	ABL1/ANAPC2/APOE/ARHGAP4/BARHL2/BDNF/BMPR2/CDH4/CDK5/CDK5R1/CDKL5/CRABP2/CTTN/CXCL12/CYFIP1/DBN1/DBNL/DCC/DIP2B/DISC1/DNM2/DPYSL2/DRAXIN/DSCAM/EIF4G2/EPHA7/FGF13/FN1/FSTL4/GDI1/GOLGA4/GSK3B/ISLR2/IST1/L1CAM/LIMK1/LPAR3/LRP1/MACF1/MAG/MAP1B/MAP2/MAP3K13/MAPT/MEGF8/MT3/NDEL1/NGF/NKX6-1/NRCAM/NRP1/NTN1/OLFM1/PAK1/PLXNA3/PLXNA4/POU4F2/PTPRS/RAB11A/RAB21/RND2/RNF6/RTN4/RTN4R/RUFY3/RYK/SEMA3A/SEMA3B/SE…	100
BP	GO:0046467	membrane lipid biosynthetic process	138/14254	148/18862	1.4526e-08	6.78021e-07	4.32631e-07	A3GALT2/A4GALT/ABCA2/ACER2/ACER3/AGK/ALDH3A2/ALDH3B1/ALDH3B2/ALOX12B/ALOXE3/ASAH1/ASAH2B/B3GALT1/B3GALT2/B3GALT4/B3GNT5/B4GALNT1/B4GALT3/B4GALT5/B4GALT6/CCN1/CERKL/CERS1/CERS2/CERS3/CERS4/CERS5/CERS6/CERT1/CLN8/CSNK1G2/CWH43/CYP4F22/DEGS1/DEGS2/DPM1/DPM2/DPM3/ELOVL1/ELOVL3/ELOVL4/ELOVL5/ELOVL6/ELOVL7/ENPP7/FA2H/GAL3ST1/GAL3ST2/GAL3ST3/GAL3ST4/GBA/GBGT1/GPAA1/HACD1/HACD2/HACD3/HACD4/KDSR/LARGE1/MP…	138
BP	GO:0006650	glycerophospholipid metabolic process	303/14254	346/18862	1.47787e-08	6.81355e-07	4.34758e-07	ABCA3/ABHD12/ABHD12B/ABHD16A/ABHD16B/ABHD3/ABHD4/ABHD5/ABHD6/ABHD8/ACHE/ACP6/ACSL3/AGK/AGPAT1/AGPAT2/AGPAT3/AGPAT4/AGPAT5/AJUBA/ALOX15/ALPI/APOA1/APOA4/APOA5/ARF1/ARF3/ATM/BPNT2/CAPN2/CDIPT/CDS1/CEPT1/CHAT/CHKA/CHKB/CHPT1/CHRM5/CISH/CLN3/CPNE1/CPNE3/CPNE6/CPNE7/CRLS1/CSF1R/CSNK2A1/CSNK2A2/CSNK2B/CWH43/DBI/DDHD1/DDHD2/DGKA/DGKB/DGKD/DGKG/DGKH/DGKQ/DGKZ/DNAJC19/DPM1/DPM2/DPM3/EFR3A/EFR3B/ENPP2/ENPP…	303
BP	GO:0051098	regulation of binding	312/14254	357/18862	1.48121e-08	6.81355e-07	4.34758e-07	ABL1/ACD/ACE/ACTB/ADAM15/ADD1/ADD2/ADIPOQ/ADRB2/AGER/AKT1/AKTIP/AMFR/ANGPT1/ANKRD33/ANXA2/APOE/APP/ARHGAP28/ARHGEF7/ARRB2/ATP2A2/ATP2A3/AURKA/AURKB/BAG2/BAMBI/BAX/BCL3/BDNF/BMP2/BMP4/BTAF1/CALM1/CALM3/CAMK1/CAPRIN2/CARM1/CAV1/CBLB/CDC42/CDK5/CDK9/CDKN1A/CDON/CDT1/CEBPG/CFHR1/CFHR2/CLDN5/CLIC2/CLN5/CPNE1/CRK/CRMP1/CSF3/CSNK1A1/CSNK1E/CSNK2B/CTBP2/CTHRC1/CTNNB1/CTNNBIP1/CTSZ/CYP2D6/DAB2/DACT1/DDIT3…	312
BP	GO:0048762	mesenchymal cell differentiation	208/14254	231/18862	1.52125e-08	6.94743e-07	4.43301e-07	ACVR1/ADAM15/ADIPOR1/AKNA/ALDH1A2/ALX1/AMER1/ANXA6/AXIN2/BAMBI/BCL2/BCL9L/BMP2/BMP4/BMP5/BMP7/BMPR1A/CDH2/CLASP1/CLASP2/COL1A1/CORO1C/CRB2/CTNNB1/CUL7/CYP26C1/DAB2/DAB2IP/DAG1/DDX17/DDX5/DLG5/EDN3/EDNRA/EFNA1/EFNB1/ENG/EOMES/EPB41L5/EPHA3/ERBB4/EXT1/EZH2/FAM172A/FAM83D/FBXL17/FERMT2/FGF8/FGFR1/FGFR2/FLNA/FN1/FOLR1/FOXA1/FOXA2/FOXC1/FOXC2/FOXF2/FRZB/FUZ/GATA3/GATA5/GBX2/GCNT2/GDNF/GLIPR2/GREM1/GSC…	208
BP	GO:0009914	hormone transport	275/14254	312/18862	1.60987e-08	7.29963e-07	4.65774e-07	AACS/ABCC2/ABCC8/ACSL4/ACVR1C/ADCY5/ADCY8/ADCYAP1/ADIPOQ/ADM/ADORA1/ADRA2A/ADRA2C/AGT/AGTR1/ALOX5/ANO1/ANXA1/APLN/ARL2/ARL2BP/ARNTL/BAIAP3/BLK/BMP6/BMP8A/BRSK2/C1QTNF1/C1QTNF12/C1QTNF3/C2CD2L/CACNA1A/CACNA1C/CACNA1D/CACNA1E/CACNA2D2/CAMK2G/CAMK2N1/CAPN10/CARTPT/CASR/CCDC186/CCKAR/CCN3/CD38/CDK16/CFTR/CHD7/CHGA/CLOCK/CLTRN/CNR1/CPLX1/CPLX3/CPT1A/CREB1/CRHBP/CRHR1/CRY1/CRYM/CYB5R4/CYP19A1/DOC2B/DPP…	275
BP	GO:0007626	locomotory behavior	149/14254	161/18862	1.66271e-08	7.48574e-07	4.77649e-07	ABCA2/ABHD12/ADAM22/ADCY5/ADCY8/ADORA2A/ALDH1A3/ALK/ANKH/APBA1/APH1B/APOE/APP/ARRB2/ARRDC3/ASTN1/ATP1A2/ATP7A/AVP/B4GALT2/BSX/BTBD9/C1QL1/CALB1/CDH23/CEND1/CHD7/CHRNA3/CHRNB2/CIART/CLCN3/CLN6/CLN8/CNP/CSTB/CXCL12/DAB1/DBH/DDHD2/DLG4/DMBX1/DMRT3/DPP4/DRD1/DRD2/DRD3/DRD4/DSCAM/EFNB3/EGR1/EN1/EPHA4/FEZF2/FGF12/FOXA2/FXN/GAA/GAD1/GBX1/GDNF/GHSR/GIT1/GLRA1/GLRB/GNAO1/GPR37/GPR52/GPR88/GRIN2D/GRM1/GRM5…	149
BP	GO:0007623	circadian rhythm	192/14254	212/18862	1.73491e-08	7.75577e-07	4.9488e-07	AANAT/ADA/ADCY1/ADIPOQ/ADORA1/ADORA2A/ADRB1/AGRP/AHCY/AHR/ARNTL/ARNTL2/ASS1/ATF4/ATF5/ATG7/ATOH7/BHLHE41/BTBD9/BTRC/C3orf70/CARTPT/CAVIN3/CCAR2/CDK1/CDK4/CHRNB2/CIART/CIPC/CLDN4/CLOCK/CPT1A/CREB1/CREM/CRTC1/CRY1/CRY2/CSF2/CSNK1D/CSNK1E/DBP/DDC/DRD2/DRD3/DRD4/DYRK1A/EGFR/EGR1/EGR3/EZH2/F7/FBXL12/FBXL17/FBXL21P/FBXL22/FBXL3/FBXL6/FBXL8/FBXW11/GFPT1/GHRH/GHRHR/GHRL/GNA11/GNAQ/GPR157/GPR176/GSK3B/HDA…	192
BP	GO:0032409	regulation of transporter activity	251/14254	283/18862	1.76971e-08	7.85602e-07	5.01276e-07	ABCB1/ACTB/ACTN2/ACTN4/ADIPOQ/ADRA2A/ADRB2/AHCYL1/AHNAK/AKAP6/AKAP9/ALG10B/AMIGO1/ANK2/ANK3/ANO9/APP/ARC/ATP1A2/ATP1B1/ATP1B2/ATP1B3/ATP2A1/ATP7A/ATPSCKMT/BCL2/CAB39/CACNA1D/CACNA2D1/CACNB1/CACNB2/CACNB3/CACNB4/CACNG2/CACNG3/CACNG4/CACNG5/CACNG7/CACNG8/CALM1/CALM2/CALM3/CAMK2D/CAPN1/CAV1/CAV3/CBARP/CDK5/CFTR/CHP1/CHRM3/CLIC2/CLTRN/CNIH2/CNIH3/COA8/COX17/CRACR2A/CRHBP/CRHR1/CTSS/CTTNBP2NL/DAPK1/DL…	251
BP	GO:0016241	regulation of macroautophagy	148/14254	160/18862	2.04434e-08	9.01214e-07	5.75046e-07	ADRB2/AKT1/ATG101/ATP13A2/ATP6V0A1/ATP6V0A2/ATP6V0B/ATP6V0C/ATP6V0D1/ATP6V0E1/ATP6V0E2/ATP6V1A/ATP6V1B1/ATP6V1B2/ATP6V1C1/ATP6V1C2/ATP6V1D/ATP6V1E1/ATP6V1G1/ATP6V1H/BAG3/BECN1/BNIP3/BNIP3L/C9orf72/CALCOCO2/CAPN1/CAPNS1/CASP3/CDK5/CDK5R1/CHMP4B/CLEC16A/CLN3/DCN/ELAPOR1/EPM2A/ERN1/EXOC1/EXOC4/EXOC7/EXOC8/FEZ1/FEZ2/FYCO1/GAPDH/GBA/GNAI3/GPSM1/HDAC6/HIF1A/HMOX1/HSPB8/HTT/IKBKG/IL4/IRGM/KDR/LAMTOR1/LA…	148
BP	GO:0043254	regulation of protein-containing complex assembly	384/14254	446/18862	2.06724e-08	9.05026e-07	5.77478e-07	ABCA1/ABCA3/ABI2/ABL1/ACTR2/ACTR3/ADD1/ADD2/ADD3/AJUBA/AKAP9/ALOX15/ANKRA2/ANKRD27/ANKRD53/AP1AR/APOE/ARF1/ARF6/ARFGEF1/ARFIP1/ARFIP2/ARHGAP18/ARHGAP28/ARHGAP40/ARL2/ARPC1A/ARPC1B/ARPC2/ARPC3/ARPC5/ARPC5L/ARPIN/ASAP1/ATF7IP/ATM/ATR/BAG4/BAIAP2/BAIAP2L1/BAIAP2L2/BAK1/BAX/BBS10/BCL2L11/BID/BIK/BIN1/BIRC2/BMF/BRK1/C15orf62/CALY/CAMSAP1/CAMSAP2/CAMSAP3/CAND1/CAPG/CAPZA2/CAPZB/CARMIL1/CARMIL2/CAV3/CCK…	384
BP	GO:0045927	positive regulation of growth	226/14254	253/18862	2.08894e-08	9.05176e-07	5.77574e-07	ACACB/ACTN3/ADAM10/ADAM17/ADNP2/AGR2/AGRN/AKAP6/AKT1/ANAPC2/ARX/ATP8A2/AVP/BASP1/BBS2/BCL2/BDNF/BMPR1A/BMPR2/BRAT1/CACNG7/CCNB1/CD38/CDC42/CDH4/CDKL5/CDKN2AIP/CEP43/CHD7/CIB1/CPNE5/CPNE6/CPNE9/CRABP2/CREB1/CSF1/CSHL1/CSNK2A1/CXCL12/CXCL16/CXCR4/CYFIP1/DBN1/DBNL/DDX3X/DDX49/DERL2/DIO3/DISC1/DLL1/DNPH1/DRD2/DSCAM/EGFR/EIF4G1/EIF4G2/ERBB2/ERBB4/EXOSC2/EXOSC4/EXOSC9/EXTL3/EZR/F2/FGF2/FGF8/FGFR2/FN1/F…	226
BP	GO:0017156	calcium-ion regulated exocytosis	63/14254	63/18862	2.09611e-08	9.05176e-07	5.77574e-07	ADRA2A/ARF1/ARHGAP17/ATP2A2/BAIAP3/CACNA1G/CACNA1H/CACNA1I/CADPS/CADPS2/CBARP/CDK5/CDK5R2/CLTRN/DOC2A/DOC2B/EQTN/GNAI2/HYAL3/KCNB1/NOTCH1/PPP3CB/RAB3A/RAB3GAP1/RAP1B/RAPGEF4/REST/RIMS1/RIMS2/RIMS3/SCAMP5/SCIN/SDF4/STX1A/STX1B/STXBP1/STXBP3/SYN2/SYT1/SYT10/SYT11/SYT12/SYT13/SYT15/SYT17/SYT2/SYT3/SYT4/SYT5/SYT6/SYT7/SYT8/SYT9/TRIM9/TRPV6/UNC13A/UNC13B/UNC13C/VAMP2/VAMP3/VAMP7/ZP3/ZP4	63
BP	GO:0008361	regulation of cell size	159/14254	173/18862	2.13051e-08	9.13815e-07	5.83086e-07	ABL1/ADD1/AKT1/AKT1S1/AKT3/ANAPC2/ANO6/APOE/AQP1/AQP11/AQP4/ARHGAP4/ATP7A/BARHL2/BDNF/BMPR2/CAV3/CDH4/CDK4/CDK5/CDK5R1/CDKL5/CLCN3/CLCN6/CLN3/CLN8/CLNS1A/CRABP2/CREB1/CTTN/CXCL12/CYFIP1/DBN1/DBNL/DCC/DEPTOR/DIP2B/DISC1/DNM2/DPYSL2/DRAXIN/DSCAM/E2F4/EIF4G2/EPHA7/FGF13/FN1/FSTL4/GDI1/GNB3/GOLGA4/GSK3B/HSP90AB1/IL7R/IQGAP3/ISLR2/IST1/KCNMA1/KCNN4/KDM1A/L1CAM/LAMTOR4/LIMK1/LPAR3/LRP1/LRRC8A/MACF1/MAG…	159
BP	GO:0001649	osteoblast differentiation	201/14254	223/18862	2.16609e-08	9.18817e-07	5.86278e-07	ACHE/ACVR1/ACVR2A/ADAR/AKT1/ALPL/ALYREF/ASF1A/ATF4/ATP5F1B/ATP6AP1/ATRAID/AXIN2/BAMBI/BCAP29/BGLAP/BMP2/BMP3/BMP4/BMP6/BMP7/BMPR1A/BMPR1B/BMPR2/CAT/CBFB/CCDC47/CCN1/CCN4/CDK6/CEBPA/CEBPB/CHRD/CITED1/CLTC/COL1A1/COL6A1/CREB3L1/CRIM1/CTHRC1/CTNNBIP1/CYP24A1/DDR2/DDX21/DDX5/DHH/DHX9/DLX5/DNAJC13/EPHA2/FASN/FBL/FBN2/FBXO5/FERMT2/FFAR4/FGF23/FGFR2/FHL2/FIGNL1/FZD1/GDF10/GDF2/GDPD2/GLI1/GLI2/GLI3/GNAS/…	201
BP	GO:0007050	cell cycle arrest	211/14254	235/18862	2.17634e-08	9.18817e-07	5.86278e-07	ABL1/ADAM10/AKT2/APBB1/APBB2/APC/ARID3A/ATM/AURKA/BARD1/BAX/BIN1/BRCA1/BRINP1/BRINP2/BRINP3/BTG2/CAB39/CAB39L/CALR/CARM1/CASP2/CCNB1/CCND1/CDC123/CDC14A/CDC14B/CDC14C/CDC25C/CDK1/CDK2/CDK4/CDK5/CDK5R1/CDK6/CDK7/CDK9/CDKN1A/CDKN1B/CDKN1C/CDKN2A/CDKN2B/CDKN2C/CDKN2D/CDKN3/CGREF1/CGRRF1/CNOT1/CNOT10/CNOT11/CNOT2/CNOT3/CNOT4/CNOT6/CNOT6L/CNOT7/CNOT8/CRADD/CRLF3/DAB2IP/DDIAS/DDIT3/DHCR24/DUSP1/E2F1/E2…	211
BP	GO:0010977	negative regulation of neuron projection development	124/14254	132/18862	2.18559e-08	9.18817e-07	5.86278e-07	ACP4/ADCY6/APOE/ARF6/ARHGAP4/ARHGDIA/BAG5/BCL11A/CARM1/CBFA2T2/CD38/CDK5/CDK5R1/CERS2/CIB1/CRMP1/DAB1/DCC/DENND5A/DGUOK/DIP2B/DNM3/DPYSL3/DRAXIN/EFNA1/EFNB2/EFNB3/EPHA4/EPHA7/EPHB2/FGF13/FKBP4/FLNA/FSTL4/GAK/GDI1/GFI1/GSK3A/HDAC2/INPP5F/INPP5J/ITM2C/KANK1/KLK8/KREMEN1/LGALS1/LINGO1/LPAR1/LRIG2/LRP1/LRP4/LRRK2/MAG/MAP2/MCF2/MINAR1/MIR219A1/MT3/MYLIP/NEU4/NGEF/NGFR/NLGN1/NR2F1/NRP1/NTN1/PAQR3/PLXNA…	124
BP	GO:0018105	peptidyl-serine phosphorylation	273/14254	310/18862	2.21195e-08	9.2304e-07	5.88973e-07	AKAP9/AKT1/AKT2/AKT3/ANGPT1/APP/ARAF/ARRB2/ATM/ATP2B4/ATR/AURKA/AURKB/AVP/AXIN1/BAG4/BAK1/BAX/BCAR3/BCL2/BDKRB2/BDNF/BRAF/BRSK1/BRSK2/CAB39/CALCR/CAMK1/CAMK1D/CAMK2A/CAMK2D/CAMK4/CAMKV/CAPRIN2/CAV1/CCNB1/CD44/CDC7/CDK1/CDK2/CDK5/CDK5R1/CLK1/CLSPN/CNKSR3/CREBL2/CSF3/CSNK1A1/CSNK1A1L/CSNK1D/CSNK1E/CSNK1G1/CSNK1G2/CSNK1G3/CSNK2A1/CSNK2A2/DCLK1/DCLK3/DDIT4/DGKQ/DKK1/DMD/DMPK/DMTN/DOCK7/DYRK1A/DYRK1B/…	273
BP	GO:0006644	phospholipid metabolic process	362/14254	419/18862	2.22472e-08	9.2304e-07	5.88973e-07	ABCA2/ABCA3/ABHD12/ABHD12B/ABHD16A/ABHD16B/ABHD3/ABHD4/ABHD5/ABHD6/ABHD8/ACHE/ACP6/ACSL3/ADGRF5/AGK/AGPAT1/AGPAT2/AGPAT3/AGPAT4/AGPAT5/AJUBA/ALOX15/ALOX15B/ALPI/APOA1/APOA4/APOA5/ARF1/ARF3/ATM/BPNT2/CAPN2/CDIPT/CDS1/CEPT1/CHAT/CHKA/CHKB/CHP1/CHPT1/CHRM5/CISH/CLN3/CLN8/CPNE1/CPNE3/CPNE6/CPNE7/CRLS1/CSF1R/CSNK2A1/CSNK2A2/CSNK2B/CWH43/CYP2W1/DBI/DDHD1/DDHD2/DGKA/DGKB/DGKD/DGKG/DGKH/DGKQ/DGKZ/DHDDS/D…	362
BP	GO:0048706	embryonic skeletal system development	111/14254	117/18862	2.30972e-08	9.52085e-07	6.07506e-07	ACVR2A/ALX1/ALX3/ALX4/BMP4/BMP7/CHST11/COL11A1/COL1A1/COL2A1/CTNNB1/DEAF1/DLG1/DLX1/DLX2/DMRT2/DSCAML1/DYNC2I1/EIF4A3/EXT1/FGF8/FGFR2/FLVCR1/FOXC2/FUZ/GLI3/GNAS/GRHL2/GSC/HOXA1/HOXA11/HOXA2/HOXA3/HOXA4/HOXA5/HOXA6/HOXA7/HOXA9/HOXB1/HOXB3/HOXB4/HOXB6/HOXB7/HOXB8/HOXB9/HOXC4/HOXC6/HOXC9/HOXD1/HOXD10/HOXD3/HOXD4/HOXD9/HYAL1/IFT140/IRX5/KIAA1217/LHX1/MBTD1/MDFI/MED12/MEGF8/MMP14/MMP16/MTHFD1/MTHFD1L/…	111
BP	GO:0060485	mesenchyme development	254/14254	287/18862	2.34784e-08	9.61554e-07	6.13547e-07	ACTA1/ACTC1/ACVR1/ACVRL1/ADAM15/ADIPOR1/AKNA/ALDH1A2/ALX1/AMER1/AMH/ANXA6/AXIN2/BAMBI/BASP1/BCL2/BCL9L/BMP2/BMP4/BMP5/BMP7/BMPR1A/BMPR2/BNC2/CDH2/CITED2/CLASP1/CLASP2/COL1A1/CORO1C/CRB2/CRELD1/CTNNB1/CUL7/CYP26C1/DAB2/DAB2IP/DAG1/DAND5/DCHS1/DDX17/DDX5/DLG5/DLL3/EDN3/EDNRA/EFNA1/EFNB1/ENG/EOMES/EPB41L5/EPHA3/ERBB3/ERBB4/EXOC4/EXT1/EZH2/FAM172A/FAM83D/FBXL17/FERMT2/FGF8/FGFR1/FGFR2/FLNA/FN1/FOLR1/…	254
BP	GO:0071900	regulation of protein serine/threonine kinase activity	421/14254	492/18862	2.3735e-08	9.6583e-07	6.16276e-07	ABL1/ACSL1/ACTB/ADAM17/ADAM8/ADIPOQ/ADORA2B/ADRA2A/ADRA2B/ADRB2/AGER/AGT/AJUBA/AKAP13/AKT1/ALK/ALS2/APC/APOE/ARHGEF5/ARRB1/ATP2B4/AVPI1/BIRC7/BLM/BMP2/BMP4/BMP7/C5AR1/CAB39/CAB39L/CALM1/CALM2/CALM3/CAMK1/CASP3/CAV1/CAV3/CCNA1/CCNA2/CCNB1/CCNB2/CCNC/CCND1/CCND2/CCND3/CCNE1/CCNE2/CCNF/CCNG1/CCNG2/CCNH/CCNI/CCNI2/CCNJ/CCNJL/CCNK/CCNL1/CCNL2/CCNO/CCNP/CCNQ/CCNT1/CCNY/CCNYL1/CD24/CD300A/CD40/CD74/CD81…	421
BP	GO:2001233	regulation of apoptotic signaling pathway	304/14254	348/18862	2.51517e-08	1.01696e-06	6.48902e-07	AATF/ACAA2/ACKR3/ACVR1/AGT/AKT1/APAF1/AR/ARHGEF2/ARRB2/ATF3/AVP/BAG5/BAX/BBC3/BCAP31/BCL10/BCL2/BCL2L1/BCL2L10/BCL2L11/BCLAF1/BDKRB2/BDNF/BECN1/BID/BIRC6/BMF/BMP4/BMP5/BMPR1B/BOK/BRCA1/CAAP1/CASP2/CASP8/CAV1/CCAR2/CD44/CD74/CDKN2D/CFLAR/CLU/COL2A1/CRADD/CREB3/CREB3L1/CSF2/CSNK2A1/CSNK2A2/CTH/CTNNA1/CTSC/CTTN/CX3CL1/CX3CR1/CXCL12/CYLD/DAB2IP/DAPK2/DAPK3/DBH/DDIAS/DDIT3/DDX3X/DEDD2/DEPTOR/DNAJA1/DN…	304
BP	GO:0070997	neuron death	299/14254	342/18862	2.71609e-08	1.09125e-06	6.96303e-07	ABL1/ADAM8/ADARB1/ADORA1/ADORA2A/AGAP2/AKT1/AKT1S1/AKT2/AMBRA1/ANGPT1/AP2B1/APAF1/APOE/APP/ARL6IP5/ARRB1/ARRB2/ASCL1/ATF4/ATG7/ATM/ATN1/ATP13A2/AXL/BACE1/BAG5/BARHL1/BAX/BCL2/BCL2L11/BDNF/BHLHB9/BID/BNIP3/BOK/BTBD10/BTG2/C1QA/C5AR1/CAPN2/CASP2/CASP3/CASP8/CBL/CD200/CD34/CDC34/CDC42/CDK5/CDK5R1/CEBPB/CHGA/CHMP4B/CHP1/CHRNA7/CIT/CITED1/CLCF1/CLN3/CLU/CNTFR/CORO1A/CPEB4/CREB1/CRLF1/CSF1/CSF3/CTNNB1/…	299
BP	GO:0048284	organelle fusion	135/14254	145/18862	2.75566e-08	1.10019e-06	7.02005e-07	ADCK1/AFG3L2/AKT2/ANKFY1/ANKRD27/ANXA1/ANXA2/ATP13A2/BAK1/BAX/BET1/BNIP1/BNIP3/C2CD5/CALR/CAV2/CDK1/CHCHD3/CHMP2B/CHMP3/CHP1/CLN3/CLTRN/CORO1A/CPLANE2/CPLX1/CPLX2/CPLX3/CYP26C1/DNM1L/DOC2B/DYSF/EEA1/ENO1/ENO2/ENO3/ENO4/FER1L5/FIS1/GDAP1/GNAI3/GOSR1/GOSR2/GRIK5/HUWE1/KIF5B/MFF/MFN1/MFN2/MIGA1/MIGA2/MUL1/NKD2/OMA1/OPA1/PCDHGA3/PID1/PIKFYVE/PIP4K2A/PIP4K2B/PLA2G5/PLD6/PRKN/PRRT2/RAB13/RAB20/RAB39A/R…	135
BP	GO:0032412	regulation of ion transmembrane transporter activity	229/14254	257/18862	2.86612e-08	1.13713e-06	7.2558e-07	ABCB1/ACTN2/ACTN4/ADRA2A/ADRB2/AHCYL1/AHNAK/AKAP6/AKAP9/ALG10B/AMIGO1/ANK2/ANK3/ANO9/APP/ARC/ATP1A2/ATP1B1/ATP1B2/ATP1B3/ATP2A1/ATP7A/ATPSCKMT/CAB39/CACNA1D/CACNA2D1/CACNB1/CACNB2/CACNB3/CACNB4/CACNG2/CACNG3/CACNG4/CACNG5/CACNG7/CACNG8/CALM1/CALM2/CALM3/CAMK2D/CAPN1/CAV1/CAV3/CBARP/CDK5/CFTR/CHP1/CHRM3/CLIC2/CNIH2/CNIH3/COA8/COX17/CRACR2A/CRHBP/CRHR1/CTSS/DAPK1/DLG1/DLG2/DLG3/DLG4/DMD/DNM2/DRD2/D…	229
BP	GO:0070482	response to oxygen levels	334/14254	385/18862	2.91735e-08	1.15027e-06	7.33964e-07	ACAA2/ACTN4/ADA/ADAM15/ADAM17/ADAM8/ADIPOQ/ADM/ADORA1/AGER/AGTRAP/AHCY/AJUBA/AK4/AKT1/ALAD/ALAS1/ALDH3A1/ALKBH5/ANG/ANGPT2/ANGPT4/ANGPTL4/APAF1/APOLD1/AQP1/AQP3/ARNT/ARNT2/ASCL2/ATF4/ATG7/ATM/ATP1B1/ATP6AP1/ATP6V0A2/ATP6V0D1/ATP6V1A/ATP6V1G1/ATP7A/B3GAT1/BACH1/BCL2/BECN1/BIRC2/BMP2/BMP7/BNIP1/BNIP3/BNIP3L/CACNB3/CAPN2/CASP3/CASR/CAT/CAV1/CBFA2T3/CBL/CCDC115/CCN2/CCNA2/CCNB1/CD24/CD34/CD38/CDK4/CD…	334
BP	GO:0002790	peptide secretion	347/14254	401/18862	2.9508e-08	1.15627e-06	7.37795e-07	AACS/ABCA1/ABCC8/ABCG1/ACHE/ACSL4/ACVR1C/ADAM8/ADCY5/ADCY8/ADCYAP1/ADORA1/ADORA2A/ADRA2A/ADRA2C/ADTRP/ALOX5/ANG/ANO1/ANXA1/APBB1/APBB3/APLN/APOE/ARF1/ARF6/ARFGAP3/ARFIP1/ARL2/ARL2BP/ARL4D/ARNTL/ATP13A2/BAIAP3/BLK/BLOC1S3/BMP6/BMP8A/BRSK2/C1QTNF12/C1QTNF3/C2CD2L/CACNA1A/CACNA1C/CACNA1D/CACNA1E/CACNA2D2/CAMK2G/CAMK2N1/CANX/CAPN10/CARTPT/CASR/CAVIN1/CBLN1/CBLN4/CCDC186/CCN3/CD200/CD2AP/CD38/CD74/CDK…	347
BP	GO:0022898	regulation of transmembrane transporter activity	238/14254	268/18862	3.16297e-08	1.23181e-06	7.85993e-07	ABCB1/ACTB/ACTN2/ACTN4/ADRA2A/ADRB2/AHCYL1/AHNAK/AKAP6/AKAP9/ALG10B/AMIGO1/ANK2/ANK3/ANO9/APP/ARC/ATP1A2/ATP1B1/ATP1B2/ATP1B3/ATP2A1/ATP7A/ATPSCKMT/BCL2/CAB39/CACNA1D/CACNA2D1/CACNB1/CACNB2/CACNB3/CACNB4/CACNG2/CACNG3/CACNG4/CACNG5/CACNG7/CACNG8/CALM1/CALM2/CALM3/CAMK2D/CAPN1/CAV1/CAV3/CBARP/CDK5/CFTR/CHP1/CHRM3/CLIC2/CLTRN/CNIH2/CNIH3/COA8/COX17/CRACR2A/CRHBP/CRHR1/CTSS/DAPK1/DLG1/DLG2/DLG3/DLG4…	238
BP	GO:1901214	regulation of neuron death	266/14254	302/18862	3.22709e-08	1.24569e-06	7.94847e-07	ABL1/ADAM8/ADORA1/ADORA2A/AGAP2/AKT1/AKT1S1/AMBRA1/ANGPT1/AP2B1/APOE/ARRB1/ARRB2/ASCL1/ATF4/ATG7/ATM/ATP13A2/AXL/BACE1/BARHL1/BAX/BCL2/BCL2L11/BDNF/BHLHB9/BOK/BTBD10/BTG2/C1QA/C5AR1/CAPN2/CASP2/CASP3/CASP8/CBL/CD200/CD34/CDC34/CDC42/CDK5/CDK5R1/CEBPB/CHGA/CHMP4B/CHP1/CHRNA7/CITED1/CLCF1/CLN3/CLU/CNTFR/CORO1A/CPEB4/CREB1/CRLF1/CSF1/CSF3/CTNNB1/CTSZ/CX3CL1/CX3CR1/DAXX/DCC/DDIT3/DDIT4/DHCR24/DKK1/DL…	266
BP	GO:0045664	regulation of neuron differentiation	173/14254	190/18862	3.26075e-08	1.24569e-06	7.94847e-07	ADRA2B/ADRA2C/ALK/APP/ARHGEF2/ASCL1/ATOH1/BCL11A/BCL11B/BCL2/BCL6/BDNF/BEND6/BIN1/BMP2/BMP4/BMP6/BMP7/BRINP1/BRINP2/BRINP3/CALR/CASZ1/CDK5R1/CDK5RAP1/CDK5RAP2/CDK5RAP3/CDON/CNTN4/CPNE1/CSNK1D/CSNK1E/CXCL12/CYB5D2/DAB1/DDX6/DIO3/DISP3/DIXDC1/DKK1/DLL1/DLX1/DLX2/DNMT3B/DPYSL2/DTX1/ECT2/EFNA3/EIF2AK4/EIF4E/EIF4ENIF1/EIF4G1/EPO/ETV5/FEZ1/FEZF1/FEZF2/FGF20/FGFR1/FOXA1/FOXG1/GATA2/GDF11/GDF5/GDF7/GLI2/…	173
BP	GO:0046578	regulation of Ras protein signal transduction	173/14254	190/18862	3.26075e-08	1.24569e-06	7.94847e-07	ABCA1/ABL1/ABL2/ABRA/ADGRG1/ADRA1A/AKAP13/ALS2/APOA1/APOC3/APOE/ARF6/ARFGAP1/ARFGEF1/ARFGEF2/ARFGEF3/ARHGAP17/ARHGAP24/ARHGAP42/ARHGAP44/ARHGDIA/ARHGEF10/ARHGEF18/ARHGEF2/ARHGEF25/ARHGEF28/ARHGEF3/ARRB1/AUTS2/BCL6/BCR/CADM4/CAVIN4/CBL/CCDC125/CDC42SE2/COL3A1/CRK/CRKL/CSF1/CUL3/CYTH1/CYTH2/CYTH3/CYTH4/DAB2IP/DENND1A/DENND3/DENND4A/DENND4B/DENND4C/DLC1/DNM2/DYNLT1/EPHB2/EPO/EPOR/EPS8/EPS8L1/EPS8L2/…	173
BP	GO:0003205	cardiac chamber development	140/14254	151/18862	3.27709e-08	1.24569e-06	7.94847e-07	ACVR1/ADAMTS1/ADAMTS6/ADGRG6/ANK2/AP2B1/BMP2/BMP4/BMP5/BMP7/BMPR1A/BMPR2/CAV3/CCN1/CHD7/CITED2/CNTRL/COL11A1/CPE/CRELD1/DAND5/DHRS3/DLL4/DSP/ENG/FGF8/FGFR2/FHL2/FOXC1/FOXC2/FOXF1/FOXH1/FRS2/FZD2/GATA3/GATA4/GATA6/GRHL2/GSK3A/HAND1/HAND2/HECTD1/HEG1/HES1/HEY1/HEY2/HEYL/HIF1A/HOXA13/ISL1/JAG1/KCNK2/LMO4/LRP2/LUZP1/MAML1/MATR3/MDM4/MEF2C/MESP1/MIR17HG/MYBPC3/MYH6/MYH7/MYL3/MYOCD/NDST1/NKX2-5/NOG/NOT…	140
BP	GO:0043583	ear development	183/14254	202/18862	3.54255e-08	1.33858e-06	8.54119e-07	ADAM10/ADGRV1/AHI1/ALDH1A3/ANP32B/ATG5/ATOH1/ATP6V1B1/ATP8A2/ATP8B1/BCL2/BCL2L11/BMP2/BMP4/BMPER/CALB1/CCM2/CCNA2/CDH23/CEBPA/CECR2/CHD7/CHRNA10/COL11A1/COL2A1/CTHRC1/CXCL14/CYTL1/DCANP1/DCHS1/DDR1/DLL1/DLX5/DLX6/DVL1/DVL2/ECE1/EPHA4/EPHB2/ESRRB/EYA1/FAT4/FGF20/FGF8/FGFR2/FOXG1/FOXI1/FREM2/FRZB/FZD2/FZD3/FZD6/GABRA5/GABRB2/GATA2/GATA3/GBX2/GJB2/GJB6/GLI2/GLI3/GRHL3/GRXCR1/GSC/GSDME/HES1/HES5/HEY2…	183
BP	GO:1904062	regulation of cation transmembrane transport	297/14254	340/18862	3.673e-08	1.37966e-06	8.80329e-07	ABL1/ACTN2/ACTN4/ADRA2A/ADRB2/AHNAK/AKAP6/AKAP9/ALG10B/AMIGO1/ANK2/ANK3/ANO6/APLNR/APP/ARC/ARF1/ATG5/ATP1A2/ATP1B1/ATP1B2/ATP1B3/ATP2A1/ATP2B4/ATP7A/ATPSCKMT/BAX/BDKRB1/BIN1/CAB39/CACNA1C/CACNA1D/CACNA2D1/CACNB1/CACNB2/CACNB3/CACNB4/CACNG1/CACNG2/CACNG3/CACNG4/CACNG5/CACNG6/CACNG7/CACNG8/CALCR/CALM1/CALM2/CALM3/CAMK2D/CAPN1/CAV1/CAV3/CBARP/CD63/CDK5/CEMIP/CHD7/CHP1/CLIC2/CLTRN/CNIH2/CNIH3/COA8/CO…	297
BP	GO:0032869	cellular response to insulin stimulus	203/14254	226/18862	3.72222e-08	1.38992e-06	8.86879e-07	ADIPOQ/ADIPOR1/AKT1/AKT2/AP3S1/APC/APOBEC1/APPL1/APPL2/APRT/ATP6AP1/ATP6V0A1/ATP6V0A2/ATP6V0A4/ATP6V0B/ATP6V0C/ATP6V0D1/ATP6V0E1/ATP6V0E2/ATP6V1A/ATP6V1B1/ATP6V1B2/ATP6V1C1/ATP6V1C2/ATP6V1D/ATP6V1E1/ATP6V1F/ATP6V1G1/ATP6V1G3/ATP6V1H/BAIAP2/BAIAP2L1/BCAR1/BCAR3/BGLAP/C1QTNF12/C2CD5/CAPN10/CAV2/CCND3/CDK4/CFLAR/CPEB1/CPEB2/CYFIP1/DENND4C/ECHDC3/EEF2K/EIF4EBP2/ENHO/ENPP1/EPRS1/ERRFI1/FER/FFAR3/FOXC2…	203
BP	GO:0021510	spinal cord development	95/14254	99/18862	4.00723e-08	1.4876e-06	9.49205e-07	ACTL6A/ACTL6B/ADARB1/AKT1/ASCL1/BAG3/CHRD/CLN8/DAAM2/DAB1/DBX1/DCC/DCTN1/DLL1/DLL4/DMRT3/DRAXIN/DRGX/DYNC2H1/ERCC2/FOXB1/FOXN4/GATA2/GBX1/GDF11/GDF7/GDNF/GLI2/GLI3/GSX1/GSX2/HOXB8/HOXC10/HOXD10/INTU/ISL1/ISL2/LBX1/LHX1/LHX3/LHX4/LHX5/LMO4/LRP8/MDGA1/MDGA2/MED12/MNX1/MTOR/NEFL/NEUROG3/NF1/NKX2-2/NOG/NOTCH1/NPFF/OLIG2/OLIG3/PAX6/PHGDH/PHOX2A/PKD1/PKD2/PLXDC1/PROX1/PTBP2/PTCH1/PTN/PTPRS/RELN/RFX4/SC…	95
BP	GO:0035270	endocrine system development	115/14254	122/18862	4.03271e-08	1.48835e-06	9.49685e-07	ADCYAP1/AKT1/ALDH1A2/ANXA1/APOA1/ARID5B/ARNTL/ASCL1/BAK1/BMP2/BMP4/BMP5/BMP6/BMPR1A/CDH1/CDH2/CDK6/CITED2/CLOCK/CREB1/CRKL/DKK3/DLL1/DRD2/EIF2AK3/ETS1/FGF8/FOXA2/FOXE1/FOXO1/FSTL3/GATA2/GATA3/GATA6/GHRH/GHRHR/GIPR/GLI1/GLI2/GSK3A/GSK3B/GSX1/HES1/HNF4A/HOXA3/HOXA5/HOXB3/HOXD3/IL6/IL6R/INSM1/ISL1/LHX3/MAP2K1/MAPK1/MAPK3/MNX1/MSX1/NEUROD1/NEUROG3/NF1/NKX2-1/NKX2-2/NKX2-5/NKX6-1/NKX6-2/NOG/NR0B1/NR5A…	115
BP	GO:0044782	cilium organization	353/14254	409/18862	4.27368e-08	1.56817e-06	1.00062e-06	ABCC4/ABLIM1/ABLIM3/ACTR1A/ACTR2/ACTR3/ADAMTS16/AHI1/AKAP9/ALMS1/ARL13A/ARL13B/ARL3/ARL6/ARMC2/ARMC9/ASAP1/ATG3/ATG5/ATMIN/ATP6V0D1/ATP6V1D/ATXN10/B9D1/BBIP1/BBOF1/BBS1/BBS10/BBS2/BBS7/BBS9/C2CD3/CATIP/CC2D2A/CCDC103/CCDC113/CCDC13/CCDC28B/CCDC39/CCDC40/CCDC57/CCDC63/CCDC66/CCDC88A/CCDC96/CCNO/CCP110/CDC14A/CDC14B/CDC14C/CDK1/CDK10/CDK5RAP2/CDKL1/CDKL5/CELSR2/CENPJ/CEP120/CEP126/CEP131/CEP135/CEP…	353
BP	GO:0009991	response to extracellular stimulus	408/14254	477/18862	4.33844e-08	1.58278e-06	1.00994e-06	AACS/ABCG5/ABCG8/ACACB/ACSL1/ACSL3/ACSL4/ACTA1/ACVR1C/ADA/ADCYAP1/ADIPOQ/ADIPOR2/ADM/ADRB1/ADRB2/ADSS1/AGL/AHCY/AKR1C3/AKT1/ALAD/ALDH1A2/ALDH3A1/ALPL/AMBRA1/AOC1/APAF1/APOA1/APOE/APPL2/AQP2/AQP3/ARSB/ASCL1/ASGR1/ASNS/ASS1/ATF3/ATF4/ATG14/ATG5/ATG7/AXL/BBS2/BCAS3/BCHE/BCKDHB/BCL10/BCL2/BECN1/BGLAP/BHLHA15/BMP7/BMP8A/BMPR2/BMT2/BNIP1/BNIP3/BRSK1/BRSK2/C2/CACNB3/CAD/CARTPT/CASR/CAT/CBL/CBS/CCK/CCL28…	408
BP	GO:0045732	positive regulation of protein catabolic process	202/14254	225/18862	4.44522e-08	1.61247e-06	1.02888e-06	ABCA2/ADAM8/ADRA2A/AGBL4/AKT1/AMER1/APC/APC2/APOE/ARIH1/ARIH2/ASB9/ATG4B/ATG7/ATP5IF1/ATXN3/AURKA/AXIN1/BAG2/BAG6/BARD1/BBS7/BCAP31/CAV1/CAV3/CBFA2T3/CBLB/CCDC22/CD81/CDC20/CDC20B/CDKN1B/CEBPA/CHFR/CLU/COP1/CSNK1A1/CSNK1D/CSNK1E/CSNK2A1/CTSC/DAB2/DAB2IP/DACT1/DDA1/DDB1/DDRGK1/DET1/DISC1/DNAJB2/DTL/DVL1/EGLN2/ELOB/EZR/FAF1/FBXL5/FBXO22/FBXW8/FMR1/FOXO1/FURIN/FZR1/GBA/GGA1/GGA3/GJA1/GPC3/GSK3A/GSK3…	202
BP	GO:0001838	embryonic epithelial tube formation	108/14254	114/18862	4.60838e-08	1.66119e-06	1.05997e-06	ABL1/ADM/APAF1/BCL10/BMP4/BMP5/BMP7/BRD2/CASP3/CECR2/CELSR1/COBL/CTHRC1/DEAF1/DLC1/DVL1/DVL2/DVL3/FOLR1/FUZ/FZD2/FZD3/FZD6/GATA3/GDF7/GDNF/GLMN/GREM1/GRHL2/GRHL3/HAND1/HES5/HIF1A/IFT122/IFT52/IFT57/IRX1/IRX2/IRX3/KAT2A/KDM2B/KIF20B/LIAS/LMO4/LRP2/LRP6/LUZP1/MED12/MIB1/MTHFD1/MTHFD1L/MTHFR/NODAL/NOG/NPHP3/OPA1/OSR1/OVOL2/PAX2/PAX8/PHACTR4/PLXNB2/PRICKLE1/PRKACA/PRKACB/PTCH1/PTK7/RALA/RARG/RET/RPS7…	108
BP	GO:0030099	myeloid cell differentiation	361/14254	419/18862	4.63187e-08	1.66119e-06	1.05997e-06	ACIN1/ACTN1/ACVR1B/ACVR2A/ADAR/ADD1/ADGRF5/ADIPOQ/AGO1/AGO3/AGO4/AHSP/ALAS1/ANKRD54/ANXA2/AP3B1/APP/ARNT/ASH2L/ATP5IF1/ATP6AP1/BATF/BATF3/BCL6/BGLAP/BMP4/BRD1/C1QC/CA2/CAMK4/CARTPT/CASP3/CASP8/CASP9/CBFA2T3/CBFB/CCN4/CCR7/CD101/CD109/CD4/CD74/CD81/CDC42/CDC73/CDIN1/CDK5RAP3/CDK6/CDKN2B/CEBPA/CEBPB/CEBPE/CEBPG/CIB1/CLDN18/CNOT4/CREB1/CREBBP/CSF1/CSF1R/CSF2/CSF3/CSF3R/CTNNBIP1/CTR9/DCSTAMP/DHRS2/DL…	361
BP	GO:0030100	regulation of endocytosis	186/14254	206/18862	5.24322e-08	1.86989e-06	1.19314e-06	AAK1/ABCA2/ABCA7/ABL1/ABL2/ADIPOQ/AHI1/ALOX15/ANGPT1/ANKFY1/ANKRD13A/ANKRD13B/ANKRD13D/ANO6/ANXA2/AP2A1/AP2B1/AP2S1/APLN/APOA5/APOC3/APOE/APPL1/APPL2/ARC/ARF1/ARF6/ARFGAP1/ARRB1/ARRB2/ATAD1/ATXN2/AXL/BICD1/BIN1/BMP2K/BTBD9/C3/CALM1/CALM3/CALY/CAV1/CAV3/CBL/CBLL1/CCL21/CD14/CD151/CD177/CD22/CD2AP/CD300A/CD63/CDC42/CDH13/CLIP3/CLN3/CLU/DAB2/DGKD/DGKQ/DKK1/DLG4/DLL1/DNAJC6/DNM1L/DNM2/DRD2/DRD3/DRD4/…	186
BP	GO:0007163	establishment or maintenance of cell polarity	191/14254	212/18862	5.3058e-08	1.87604e-06	1.19706e-06	ACTB/ACTR2/ACTR3/AMOT/AMOTL1/AMOTL2/ANK1/AQP1/ARF4/ARF6/ARFGEF1/ARHGEF11/ARPC5/BCAS3/BRSK1/BRSK2/CAMSAP3/CAP1/CAP2/CARMIL2/CCL21/CCR7/CDC42/CDC42BPB/CDH5/CDK5RAP2/CDX2/CENPA/CKAP5/CLASP1/CLASP2/CLIC4/CRB1/CRB2/CRK/CRKL/CTNNA1/CYP26B1/CYRIB/CYTH1/CYTH3/DCTN1/DLG1/DLG2/DLG3/DLG5/DOCK2/DOCK7/DOCK8/DST/DYNLT1/EPHB1/ERBIN/FAT1/FBF1/FBXW11/FERMT1/FEZ1/FGF13/FLOT2/FOXF1/FOXJ1/FRMD4A/FRMD4B/FSCN1/FSCN2/F…	191
BP	GO:0001508	action potential	126/14254	135/18862	5.31959e-08	1.87604e-06	1.19706e-06	ADRA1A/AKAP6/AKAP9/ANK2/ANK3/ATP1A1/ATP1A2/ATP1B1/ATP2A2/BIN1/CACNA1C/CACNA1D/CACNA1G/CACNA1H/CACNA1I/CACNA2D1/CACNB2/CACNB3/CALM1/CALM3/CAMK2D/CAV1/CAV3/CHRNA1/CHRNA4/CHRNB2/CLCN1/CLDN19/CLN3/CNR1/CNR2/CNTNAP1/CTNNA3/CXADR/DLG1/DMD/DSC2/DSG2/DSP/FGF12/FGF13/FKBP1B/FLNA/FMR1/GBA/GJA1/GJC1/GLRA1/GNA11/GNA14/GNA15/GNAQ/GPD1L/GPER1/GPR35/GPR88/GRIK2/HCN2/HCN4/JUP/KCNA1/KCNA2/KCNA5/KCNAB2/KCNB1/KCNC2…	126
BP	GO:0022406	membrane docking	165/14254	181/18862	5.47811e-08	1.92127e-06	1.22592e-06	ACTR1A/AHCYL1/AHI1/AKAP9/ALMS1/ATG14/B9D1/BLOC1S6/BVES/C2CD3/CAV2/CC2D2A/CCP110/CDK1/CDK5RAP2/CENPJ/CEP131/CEP135/CEP152/CEP162/CEP164/CEP192/CEP250/CEP41/CEP43/CEP63/CEP70/CEP72/CEP76/CEP78/CEP89/CEP97/CETN2/CFTR/CHP1/CKAP5/CLASP1/CLN3/CNTRL/CPLX2/CSNK1D/CSNK1E/CTBP2/DCTN1/DCTN2/DCTN3/DYNC1H1/DYNC1I2/DYNLL1/ESYT1/ESYT2/ESYT3/EXOC4/EXOC6/EXOC6B/EZR/FBF1/GRAMD2A/HAUS1/HAUS6/HAUS7/HSP90AA1/ICAM1/KC…	165
BP	GO:0030072	peptide hormone secretion	220/14254	247/18862	5.82597e-08	2.03205e-06	1.29661e-06	AACS/ABCC8/ACSL4/ACVR1C/ADCY5/ADCY8/ADCYAP1/ADRA2A/ADRA2C/ALOX5/ANO1/ANXA1/APLN/ARL2/ARL2BP/ARNTL/BAIAP3/BLK/BMP8A/BRSK2/C1QTNF12/C2CD2L/CACNA1A/CACNA1C/CACNA1D/CACNA1E/CACNA2D2/CAMK2G/CAMK2N1/CAPN10/CARTPT/CASR/CCDC186/CCN3/CD38/CDK16/CFTR/CHD7/CHGA/CLOCK/CLTRN/CNR1/CPLX1/CPLX3/CPT1A/CRHBP/CRHR1/CYB5R4/DOC2B/DPP4/DRD2/DYNLL1/EDN3/EFNA5/EGFR/EIPR1/ENHO/ENSA/EPHA5/EXOC3L1/FAM3B/FAM3D/FFAR1/FFAR2/F…	220
BP	GO:0045229	external encapsulating structure organization	342/14254	396/18862	5.9517e-08	2.06456e-06	1.31735e-06	A2M/ABL1/ACAN/ADAM10/ADAM12/ADAM15/ADAM19/ADAM8/ADAMTS1/ADAMTS10/ADAMTS12/ADAMTS13/ADAMTS14/ADAMTS15/ADAMTS16/ADAMTS17/ADAMTS18/ADAMTS19/ADAMTS2/ADAMTS20/ADAMTS3/ADAMTS4/ADAMTS5/ADAMTS6/ADAMTS7/ADAMTS8/ADAMTS9/ADAMTSL1/ADAMTSL2/ADAMTSL3/ADAMTSL4/ADAMTSL5/ADTRP/AEBP1/AGRN/AGT/ANTXR1/APLP1/APP/ATP7A/ATXN1L/B4GALT1/BCAN/BCL3/BGN/BMP1/BMP2/BSG/C6orf15/CAPN1/CAPN2/CAPNS1/CARMIL2/CAV1/CAV2/CCDC80/CCN1/…	342
BP	GO:0035107	appendage morphogenesis	125/14254	134/18862	6.59463e-08	2.26285e-06	1.44388e-06	AFF3/ALDH1A2/ALX3/ALX4/ATRX/BAK1/BAX/BCL2L11/BMP4/BMP7/BMPR1A/BMPR1B/BPNT2/C2CD3/CACNA1C/CHD7/CHST11/COL2A1/CRABP2/CREBBP/CTNNB1/CYP26B1/DLX5/DLX6/DYNC2H1/ECE1/EN1/EVX2/EXT1/FBN2/FBXW4/FGF4/FGF8/FGFR2/FLVCR1/FMN1/FRAS1/FREM2/FZD6/GDF5/GLI2/GLI3/GNAS/GPC3/GREM1/GRHL2/HAND2/HDAC1/HDAC2/HOXA10/HOXA11/HOXA13/HOXA9/HOXC10/HOXD10/HOXD12/HOXD13/HOXD9/IFT140/IFT52/INTU/IQCE/LEF1/LNPK/LRP4/LRP5/LRP6/MAP3K…	125
BP	GO:0035108	limb morphogenesis	125/14254	134/18862	6.59463e-08	2.26285e-06	1.44388e-06	AFF3/ALDH1A2/ALX3/ALX4/ATRX/BAK1/BAX/BCL2L11/BMP4/BMP7/BMPR1A/BMPR1B/BPNT2/C2CD3/CACNA1C/CHD7/CHST11/COL2A1/CRABP2/CREBBP/CTNNB1/CYP26B1/DLX5/DLX6/DYNC2H1/ECE1/EN1/EVX2/EXT1/FBN2/FBXW4/FGF4/FGF8/FGFR2/FLVCR1/FMN1/FRAS1/FREM2/FZD6/GDF5/GLI2/GLI3/GNAS/GPC3/GREM1/GRHL2/HAND2/HDAC1/HDAC2/HOXA10/HOXA11/HOXA13/HOXA9/HOXC10/HOXD10/HOXD12/HOXD13/HOXD9/IFT140/IFT52/INTU/IQCE/LEF1/LNPK/LRP4/LRP5/LRP6/MAP3K…	125
BP	GO:0031345	negative regulation of cell projection organization	164/14254	180/18862	6.63721e-08	2.26521e-06	1.44539e-06	ACP4/ADCY6/APOE/ARF6/ARHGAP24/ARHGAP4/ARHGAP44/ARHGDIA/ARPIN/BAG5/BCL11A/CAPZB/CARM1/CBFA2T2/CCL21/CCP110/CD38/CDK10/CDK5/CDK5R1/CEP97/CERS2/CIB1/CRMP1/DAB1/DCC/DENND5A/DGUOK/DIP2B/DNM2/DNM3/DPYSL3/DRAXIN/EFNA1/EFNB2/EFNB3/EPHA4/EPHA7/EPHB2/EVI5L/EVL/FGF13/FKBP4/FLNA/FSTL4/FYN/GAK/GDI1/GFI1/GORASP1/GRIN2B/GSK3A/HDAC2/ID1/INPP5F/INPP5J/ITGA3/ITM2C/KANK1/KLK8/KREMEN1/LGALS1/LIMK2/LINGO1/LPAR1/LRIG2…	164
BP	GO:0006665	sphingolipid metabolic process	153/14254	167/18862	7.01507e-08	2.38137e-06	1.5195e-06	A3GALT2/A4GALT/ABCA2/ACER2/ACER3/AGK/ALDH3A2/ALDH3B1/ALDH3B2/ALOX12B/ALOXE3/ARSA/ARV1/ASAH1/ASAH2B/B3GALNT1/B3GALT1/B3GALT2/B3GALT4/B4GALNT1/B4GALT3/B4GALT5/B4GALT6/BAX/CCN1/CEL/CERK/CERKL/CERS1/CERS2/CERS3/CERS4/CERS5/CERS6/CERT1/CLN6/CLN8/CSNK1G2/CTSA/CYP4F22/DEGS1/DEGS2/ELOVL1/ELOVL3/ELOVL4/ELOVL5/ELOVL6/ELOVL7/ENPP2/ENPP7/ESYT1/ESYT2/ESYT3/FA2H/FADS3/FUT5/FUT6/FUT7/GAL3ST1/GALC/GBA/GBA2/GBA3/…	153
BP	GO:0032970	regulation of actin filament-based process	336/14254	389/18862	7.52802e-08	2.54023e-06	1.62086e-06	ABI2/ABL1/ABL2/ABRACL/ACTG1/ACTN2/ACTR2/ACTR3/ADD1/ADD2/ADD3/ADORA1/AKAP13/AKAP9/ALMS1/ALOX15/ANK2/AP1AR/APOA1/ARAP1/ARF1/ARF6/ARFGEF1/ARFIP1/ARFIP2/ARHGAP17/ARHGAP18/ARHGAP28/ARHGAP40/ARHGAP44/ARHGAP6/ARHGDIA/ARHGEF10/ARHGEF10L/ARHGEF15/ARHGEF18/ARHGEF19/ARHGEF5/ARPC1A/ARPC1B/ARPC2/ARPC3/ARPC5/ARPC5L/ARPIN/ASAP3/ATP1A1/ATP1A2/ATP2A1/ATP2A2/BAG4/BAIAP2/BAIAP2L1/BAIAP2L2/BCAS3/BIN1/BRK1/BST2/C15or…	336
BP	GO:0071559	response to transforming growth factor beta	228/14254	257/18862	7.56305e-08	2.54023e-06	1.62086e-06	ACVR1/ACVRL1/ADAM17/ADAMTSL2/APAF1/APPL1/APPL2/ARHGEF18/ARRB2/BAMBI/BCL9L/BMPR1A/CAV1/CAV2/CAV3/CBL/CD109/CDH5/CDKN1C/CDKN2B/CFLAR/CGN/CHST11/CIDEA/CILP/CITED1/CITED2/CLDN1/CLDN5/CLEC3B/COL1A1/COL1A2/COL3A1/COL4A2/CREB1/CREBBP/CRK/CRKL/CX3CR1/DAB2/DAND5/DKK3/DLX1/DNM2/DUSP15/DUSP22/EID2/EMILIN1/ENG/EPB41L5/F11R/FBN1/FBN2/FERMT1/FERMT2/FGFR2/FLCN/FMOD/FNDC4/FNTA/FOLR1/FOS/FOXH1/FSHB/FURIN/FUT8/FYN…	228
BP	GO:0001708	cell fate specification	85/14254	88/18862	7.76484e-08	2.59428e-06	1.65535e-06	APC/APC2/AR/ASCL1/ATOH1/BMPR1A/CDON/DBX1/DHH/DKK1/DLL1/DMRT3/DMRTA2/EOMES/ETV2/EYA2/FEV/FGF2/FKBP8/FOXA1/FOXA2/FZD7/GLI2/GLI3/GSC/GSX2/HOXA11/HOXA13/HOXC10/HOXD10/ISL1/ISL2/LHX3/LMO4/MESP1/MGA/MIAT/MNX1/MYT1L/NKX2-2/NODAL/NOTCH1/NRP1/OLIG2/OLIG3/PAX2/POU3F2/POU4F1/POU5F1/PRDM14/PSEN1/PTCH1/PTCH2/RBPJ/SFRP2/SHH/SIX1/SIX2/SMO/SOX1/SOX17/SOX18/SOX2/SOX9/SUFU/TBR1/TBX1/TBX10/TBX15/TBX18/TBX19/TBX2/TB…	85
BP	GO:0043062	extracellular structure organization	340/14254	394/18862	7.85828e-08	2.61175e-06	1.6665e-06	A2M/ABL1/ACAN/ADAM10/ADAM12/ADAM15/ADAM19/ADAM8/ADAMTS1/ADAMTS10/ADAMTS12/ADAMTS13/ADAMTS14/ADAMTS15/ADAMTS16/ADAMTS17/ADAMTS18/ADAMTS19/ADAMTS2/ADAMTS20/ADAMTS3/ADAMTS4/ADAMTS5/ADAMTS6/ADAMTS7/ADAMTS8/ADAMTS9/ADAMTSL1/ADAMTSL2/ADAMTSL3/ADAMTSL4/ADAMTSL5/ADTRP/AEBP1/AGRN/AGT/ANTXR1/APLP1/APP/ATP7A/ATXN1L/B4GALT1/BCAN/BCL3/BGN/BMP1/BMP2/BSG/C6orf15/CAPN1/CAPN2/CAPNS1/CARMIL2/CAV1/CAV2/CCDC80/CCN1/…	340
BP	GO:0030038	contractile actin filament bundle assembly	99/14254	104/18862	8.01682e-08	2.63683e-06	1.68251e-06	ABL1/ACTG1/ALMS1/APOA1/ARAP1/ARHGAP28/ARHGAP6/ARHGEF10/ARHGEF10L/ARHGEF15/ARHGEF18/ARHGEF5/ARRB1/ASAP3/BAG4/CARMIL1/CCDC88A/CCN2/CD47/CDC42/CGNL1/CLASP1/CLASP2/CORO2B/CUL3/DLC1/ELN/EPHA1/EVL/F11R/FAM171A1/FERMT2/FHDC1/FHOD1/INPP5K/ITGB1BP1/ITGB5/KCTD13/LIMCH1/LIMK1/LPAR1/MET/MIR138-1/MIR149/MIR21/MKKS/MTOR/MYOC/NF2/NRP1/PAK1/PAK2/PDLIM1/PFN1/PFN2/PHACTR1/PHLDB2/PIK3R1/PPFIA1/PPM1E/PPM1F/PPP1R9A/P…	99
BP	GO:0043149	stress fiber assembly	99/14254	104/18862	8.01682e-08	2.63683e-06	1.68251e-06	ABL1/ACTG1/ALMS1/APOA1/ARAP1/ARHGAP28/ARHGAP6/ARHGEF10/ARHGEF10L/ARHGEF15/ARHGEF18/ARHGEF5/ARRB1/ASAP3/BAG4/CARMIL1/CCDC88A/CCN2/CD47/CDC42/CGNL1/CLASP1/CLASP2/CORO2B/CUL3/DLC1/ELN/EPHA1/EVL/F11R/FAM171A1/FERMT2/FHDC1/FHOD1/INPP5K/ITGB1BP1/ITGB5/KCTD13/LIMCH1/LIMK1/LPAR1/MET/MIR138-1/MIR149/MIR21/MKKS/MTOR/MYOC/NF2/NRP1/PAK1/PAK2/PDLIM1/PFN1/PFN2/PHACTR1/PHLDB2/PIK3R1/PPFIA1/PPM1E/PPM1F/PPP1R9A/P…	99
BP	GO:0003007	heart morphogenesis	213/14254	239/18862	8.43459e-08	2.75994e-06	1.76106e-06	ACTC1/ACVR1/ACVRL1/ADAM15/ADAMTS1/ADGRG6/AHI1/ALDH1A2/ARID2/ASXL1/AXIN2/BBS7/BMP2/BMP4/BMP5/BMP7/BMPR1A/BMPR2/C2CD3/CAV3/CCDC103/CCDC39/CCDC40/CCN1/CERT1/CHD7/CITED2/CLDN5/COL11A1/COL2A1/COL5A1/CPE/CRKL/CTNNB1/DCHS1/DHRS3/DKK1/DLC1/DLL1/DLL4/DNAAF1/DSP/DVL2/EFNA1/ELN/ENG/EOMES/EPHB4/EXT1/FAT4/FGF8/FGFR2/FHL2/FLNA/FLRT2/FOLR1/FOXC1/FOXC2/FOXF1/FOXH1/FOXN4/FZD2/GAA/GATA3/GATA4/GATA5/GATA6/GRHL2/GSK…	213
BP	GO:0031667	response to nutrient levels	386/14254	451/18862	8.6063e-08	2.80168e-06	1.7877e-06	AACS/ABCG5/ABCG8/ACACB/ACSL1/ACSL3/ACSL4/ACVR1C/ADA/ADCYAP1/ADIPOQ/ADIPOR2/ADM/ADRB1/ADRB2/ADSS1/AGL/AHCY/AKR1C3/AKT1/ALAD/ALDH1A2/ALDH3A1/ALPL/AMBRA1/AOC1/APAF1/APOA1/APOE/APPL2/AQP3/ARSB/ASCL1/ASNS/ASS1/ATF3/ATF4/ATG14/ATG5/ATG7/BBS2/BCAS3/BCHE/BCKDHB/BCL10/BCL2/BECN1/BGLAP/BHLHA15/BMP7/BMP8A/BMPR2/BMT2/BNIP1/BNIP3/BRSK1/BRSK2/C2/CACNB3/CAD/CARTPT/CASR/CAT/CBL/CCK/CCL28/CCND1/CD4/CD40/CDKN1A/CD…	386
BP	GO:1903522	regulation of blood circulation	255/14254	290/18862	8.85215e-08	2.86701e-06	1.82938e-06	ACE/ADA/ADM/ADORA1/ADORA3/ADRA1A/ADRA1B/ADRA1D/ADRA2A/ADRA2B/ADRA2C/ADRB1/AGER/AGT/AGTR1/AHCYL1/AKAP9/AKT1/ANK2/APLN/ARHGAP42/ASB3/ASIC2/ASPH/ATP1A1/ATP1A2/ATP1A3/ATP1B1/ATP1B2/ATP1B3/ATP2A1/ATP2A2/ATP2A3/ATP2B2/ATP2B3/ATP2B4/AVP/AVPR1B/AVPR2/BDKRB2/BIN1/BMPR2/BVES/CACNA1C/CACNA1D/CACNA1F/CACNA1G/CACNA1H/CACNA1S/CACNA2D1/CACNA2D2/CACNA2D3/CACNA2D4/CACNB1/CACNB2/CACNB3/CACNB4/CACNG1/CACNG2/CACNG3/…	255
BP	GO:0017157	regulation of exocytosis	178/14254	197/18862	8.92649e-08	2.87642e-06	1.83538e-06	ADCY1/ADGRE2/ADORA2A/ADRA1A/ADRA2A/ANXA1/AP1G1/APBA1/ARF1/ATP13A2/ATP2A2/ATP6AP1/BACE1/BLK/C12orf4/CACNA1G/CACNA1H/CACNA1I/CACNB2/CADPS/CADPS2/CALM1/CALM3/CBARP/CD177/CD300A/CDK5/CDK5R2/CFTR/CHMP2A/CHRNA5/CLASP1/CLASP2/CLTRN/CNR1/CPLANE2/CPLX1/CPLX2/CSPG5/DNM1L/DOC2A/DOC2B/DRD2/DTNBP1/DVL1/EXPH5/F2RL1/FER/FES/FGG/FGR/FMR1/FOXF1/GAB2/GATA2/GIPC1/GIT1/GNAI2/GRIN3A/GSK3B/HAP1/HGS/HLA-F/HMOX1/HTR1B/H…	178
BP	GO:0030198	extracellular matrix organization	339/14254	393/18862	9.02426e-08	2.89154e-06	1.84503e-06	A2M/ABL1/ACAN/ADAM10/ADAM12/ADAM15/ADAM19/ADAM8/ADAMTS1/ADAMTS10/ADAMTS12/ADAMTS13/ADAMTS14/ADAMTS15/ADAMTS16/ADAMTS17/ADAMTS18/ADAMTS19/ADAMTS2/ADAMTS20/ADAMTS3/ADAMTS4/ADAMTS5/ADAMTS6/ADAMTS7/ADAMTS8/ADAMTS9/ADAMTSL1/ADAMTSL2/ADAMTSL3/ADAMTSL4/ADAMTSL5/ADTRP/AEBP1/AGRN/AGT/ANTXR1/APLP1/APP/ATP7A/ATXN1L/B4GALT1/BCAN/BCL3/BGN/BMP1/BMP2/BSG/C6orf15/CAPN1/CAPN2/CAPNS1/CARMIL2/CAV1/CAV2/CCDC80/CCN1/…	339
BP	GO:0043434	response to peptide hormone	373/14254	435/18862	9.06454e-08	2.89154e-06	1.84503e-06	AANAT/ABCC2/ACTN2/ACVR1C/ADCY1/ADCY2/ADCY3/ADCY4/ADCY5/ADCY6/ADCY7/ADCY8/ADCY9/ADIPOQ/ADIPOR1/ADM/AGRP/AGTR1/AGTRAP/AHCYL1/AKT1/AKT2/ANXA1/AP3S1/APC/APOBEC1/APPL1/APPL2/APRT/ARID1B/ASS1/ATP6AP1/ATP6V0A1/ATP6V0A2/ATP6V0A4/ATP6V0B/ATP6V0C/ATP6V0D1/ATP6V0E1/ATP6V0E2/ATP6V1A/ATP6V1B1/ATP6V1B2/ATP6V1C1/ATP6V1C2/ATP6V1D/ATP6V1E1/ATP6V1F/ATP6V1G1/ATP6V1G3/ATP6V1H/BAIAP2/BAIAP2L1/BCAR1/BCAR3/BGLAP/BMP7/B…	373
BP	GO:0140056	organelle localization by membrane tethering	157/14254	172/18862	9.18502e-08	2.91532e-06	1.86021e-06	ACTR1A/AHCYL1/AHI1/AKAP9/ALMS1/ATG14/B9D1/BLOC1S6/BVES/C2CD3/CAV2/CC2D2A/CCP110/CDK1/CDK5RAP2/CENPJ/CEP131/CEP135/CEP152/CEP162/CEP164/CEP192/CEP250/CEP41/CEP43/CEP63/CEP70/CEP72/CEP76/CEP78/CEP89/CEP97/CETN2/CFTR/CKAP5/CLASP1/CLN3/CNTRL/CPLX2/CSNK1D/CSNK1E/CTBP2/DCTN1/DCTN2/DCTN3/DYNC1H1/DYNC1I2/DYNLL1/ESYT1/ESYT2/ESYT3/EXOC4/EXOC6/EXOC6B/FBF1/GRAMD2A/HAUS1/HAUS6/HAUS7/HSP90AA1/KCNB1/KIF24/MAPRE…	157
BP	GO:0036293	response to decreased oxygen levels	312/14254	360/18862	1.04185e-07	3.29038e-06	2.09952e-06	ACAA2/ACTN4/ADA/ADAM15/ADAM17/ADAM8/ADIPOQ/ADM/ADORA1/AGER/AGTRAP/AHCY/AJUBA/AK4/AKT1/ALAD/ALAS1/ALDH3A1/ALKBH5/ANG/ANGPT2/ANGPT4/ANGPTL4/APAF1/APOLD1/AQP1/AQP3/ARNT/ARNT2/ASCL2/ATF4/ATM/ATP1B1/ATP7A/B3GAT1/BACH1/BCL2/BECN1/BIRC2/BMP2/BMP7/BNIP1/BNIP3/BNIP3L/CACNB3/CAPN2/CASP3/CASR/CAT/CAV1/CBFA2T3/CBL/CCN2/CCNA2/CCNB1/CD24/CD34/CD38/CFLAR/CHCHD2/CHRNA4/CHRNA7/CHRNB2/CIAO3/CITED2/CLDN3/COX4I2/CPE…	312
BP	GO:0031330	negative regulation of cellular catabolic process	226/14254	255/18862	1.05231e-07	3.30697e-06	2.11011e-06	ACACB/ADRA1A/AKT1/ALAD/ANGEL2/ANXA2/APOC3/AQP11/ATG7/ATP13A2/ATP2B4/ATRAID/AXIN2/BAG5/BAG6/BCL2/BECN1/BMF/BOLL/CAMLG/CCAR2/CDK5RAP3/CHMP4B/CIRBP/CLEC16A/CNR1/CSNK2A1/CSNK2A2/CST3/CTSA/DAB2IP/DAP/DAZL/DDRGK1/DFFA/DHX34/DHX36/DHX9/DKC1/DND1/E2F1/EFNA1/EIF3H/EIF4ENIF1/EIF4G1/EIF4G2/ELAVL1/ELAVL4/EPHA4/ETFBKMT/F8A1/FEZ1/FEZ2/FHIT/FMR1/FOXK1/FOXK2/FURIN/FUS/GABARAPL2/GATA4/GDNF/GIPC1/GOLGA2/GSK3A/HERC…	226
BP	GO:0050772	positive regulation of axonogenesis	76/14254	78/18862	1.05864e-07	3.31048e-06	2.11235e-06	AMIGO1/ANAPC2/ARHGDIA/BDNF/BMPR2/CDH4/CDKL5/CHODL/CRABP2/CXCL12/CYFIP1/DBN1/DBNL/DISC1/DSCAM/EIF4G2/FN1/GDI1/GOLGA4/ISLR2/IST1/L1CAM/LIMK1/LPAR3/LRP1/MACF1/MAP1B/MAP2K1/MAP3K13/MAP6/MAPT/MEGF8/METRN/NDEL1/NEFL/NGF/NGFR/NIN/NRP1/NTN1/NTRK2/PAK1/PLXNA1/PLXNA2/PLXNA3/PLXNA4/PLXNB1/PLXNB2/PLXNB3/PLXNC1/PLXND1/POU4F2/RAB11A/RHOA/RND2/ROBO1/ROBO2/RUFY3/SEMA4D/SEMA7A/SHOX2/SHTN1/SKIL/SLIT2/SLITRK1/SRF/S…	76
BP	GO:0006402	mRNA catabolic process	324/14254	375/18862	1.20413e-07	3.74697e-06	2.39086e-06	AGO1/AGO2/AGO3/AGO4/AKT1/ALKBH5/ANGEL2/ANP32A/ATM/AXIN2/BOLL/BTG2/CACNG7/CARHSP1/CASC3/CELF1/CIRBP/CNOT1/CNOT10/CNOT11/CNOT2/CNOT3/CNOT4/CNOT6/CNOT6L/CNOT7/CNOT8/CPEB3/CSDC2/CSDE1/CTIF/DAZL/DCP1A/DCP1B/DCP2/DCPS/DDX5/DDX6/DHX34/DHX36/DHX9/DIS3L2/DND1/DXO/E2F1/EDC3/EDC4/EIF4A3/EIF4ENIF1/EIF4G1/ELAVL1/ELAVL4/ERN1/ETF1/EXOSC1/EXOSC10/EXOSC2/EXOSC3/EXOSC4/EXOSC5/EXOSC6/EXOSC7/EXOSC8/EXOSC9/FASTK/FAST…	324
BP	GO:0044262	cellular carbohydrate metabolic process	253/14254	288/18862	1.21048e-07	3.74835e-06	2.39174e-06	ABHD10/ACACB/ACTN3/ADIPOQ/ADIPOR1/AGL/AKR1B1/AKT1/AKT2/AOAH/ARPP19/AVPR1B/B3GALNT1/B3GALT1/B3GALT2/B3GALT5/B3GNT2/B3GNT3/B3GNT4/B3GNT6/B3GNT7/B3GNT8/B3GNT9/B4GALT1/B4GALT5/BCKDK/BPNT2/BRAF/C1QTNF1/C1QTNF12/C1QTNF3/CALM1/CBFA2T3/CLK2/COQ2/COQ3/COX11/CRY1/CSGALNACT1/CSGALNACT2/DDB1/DDIT4/DGAT2/DGKQ/DUSP12/DYRK2/ENOSF1/ENPP1/ESRRB/EXT1/EXT2/FAM3A/FAM3C/FBP1/FBP2/FCSK/FGGY/FOXA2/FOXK1/FOXK2/FUT9/GAA/…	253
BP	GO:0021537	telencephalon development	206/14254	231/18862	1.2205e-07	3.76104e-06	2.39984e-06	ADGRG1/AGTPBP1/ALDH1A3/ALK/ANXA3/AQP1/ARHGAP11B/ARL13B/ARX/ASCL1/ATF5/ATIC/ATOH1/ATP1A2/ATP1B2/ATP2B4/BAX/BBS2/BCAN/BCL11B/BMERB1/BMP2/BMP4/BNIP3/BTBD3/BTG2/C12orf57/CASP3/CCDC85C/CDH2/CDK5/CDK5R1/CDK5R2/CDK6/CDON/CEP120/CHD7/CNTNAP2/COL3A1/CRK/CRKL/CSF1R/CSNK2A2/CXCL12/CXCR4/DAB1/DAB2IP/DISC1/DIXDC1/DLX1/DLX2/DLX5/DMRTA2/DNAH5/DRAXIN/DRD1/DRD2/EFHC1/EFNA2/EIF2B3/EMX1/EPHA5/EPHB2/EPHB3/ERBB4/EXT1…	206
BP	GO:0034599	cellular response to oxidative stress	262/14254	299/18862	1.23043e-07	3.77331e-06	2.40767e-06	ABCD1/ABL1/ADNP2/ADPRS/AGAP3/AIFM2/AKR1C3/AKT1/ALDH3B1/ALOX5/ANKRD2/ANKZF1/ANXA1/APOA4/AQP1/ARL6IP5/ARNT/ARNTL/ATF4/ATG7/ATP13A2/ATP2A2/ATP7A/AXL/BAG5/BCL2/BECN1/BMP7/BNIP3/BRF2/CAMKK2/CAT/CBX8/CCNA2/CDK2/CFLAR/CHCHD2/CHD6/CPEB2/CRK/CRYGD/CYBA/CYCS/CYP1B1/DAPK1/DHFR/DHRS2/DIABLO/DNM2/DPEP1/ECT2/EGFR/EIF2S1/ENDOG/EPAS1/ERCC6L2/ERMP1/ERN1/ERO1A/ETS1/ETV5/EZH2/FANCC/FANCD2/FBLN5/FBXO7/FER/FOS/FOXO1/…	262
BP	GO:1901215	negative regulation of neuron death	176/14254	195/18862	1.28721e-07	3.92848e-06	2.50668e-06	ADAM8/ADORA2A/AGAP2/AKT1/AMBRA1/ANGPT1/AP2B1/APOE/ARRB1/ARRB2/ATF4/ATG7/ATP13A2/AXL/BARHL1/BAX/BCL2/BDNF/BHLHB9/BOK/BTBD10/BTG2/C5AR1/CBL/CD200/CD34/CDK5/CEBPB/CHGA/CHMP4B/CITED1/CLCF1/CLN3/CNTFR/CORO1A/CPEB4/CREB1/CRLF1/CSF1/CSF3/CX3CL1/CX3CR1/DLX1/DNAJC5/DRAXIN/EIF4G1/EN1/EN2/EPO/ERBB3/F2R/FAIM2/FBXO7/FGF20/FGF8/FOXB1/FOXQ1/FYN/FZD9/GABRA5/GABRB2/GBA/GBE1/GCLM/GDF5/GDNF/GPNMB/GRIK2/GRN/GSK3B/HI…	176
BP	GO:0070588	calcium ion transmembrane transport	266/14254	304/18862	1.33242e-07	4.047e-06	2.5823e-06	ABL1/ADRA2A/AFG3L2/AHNAK/AKAP6/ANK2/ANO6/ANXA2/ANXA2P2/ANXA6/ANXA9/APLNR/ASIC1/ATG5/ATP1A2/ATP1B1/ATP2A1/ATP2A2/ATP2A3/ATP2B2/ATP2B3/ATP2B4/ATP2C1/ATP2C2/BAX/BDKRB1/BHLHA15/BIN1/CACHD1/CACNA1A/CACNA1B/CACNA1C/CACNA1D/CACNA1E/CACNA1F/CACNA1G/CACNA1H/CACNA1I/CACNA1S/CACNA2D1/CACNA2D2/CACNA2D3/CACNA2D4/CACNB1/CACNB2/CACNB3/CACNB4/CACNG1/CACNG2/CACNG3/CACNG4/CACNG5/CACNG6/CACNG7/CACNG8/CALCR/CALHM1/C…	266
BP	GO:0016197	endosomal transport	215/14254	242/18862	1.35146e-07	4.08528e-06	2.60673e-06	ABCA1/ACAP2/ACTN2/AGAP2/AKAP5/ALMS1/ANKFY1/ANKRD27/ANKRD50/ANXA8/AP3B1/AP3D1/AP5B1/AP5S1/AP5Z1/ARF6/ARFIP1/ARHGAP1/ARHGAP44/ARL1/ARL4C/ARL8B/BAIAP3/BET1L/BLOC1S2/BTBD8/BVES/CALY/CCDC22/CCDC93/CHMP1A/CHMP1B/CHMP2A/CHMP2B/CHMP3/CHMP4B/CHMP4C/CHMP6/CHMP7/CLEC16A/CLN5/CLTC/CLTCL1/CMTM6/CORO1C/DCLK1/DCTN1/DENND1A/DENND1B/DENND1C/DENND2A/DENND5A/DNM1L/EEA1/EHD1/EHD2/EHD3/EHD4/EIPR1/ENTR1/EPG5/EPS15/EPS…	215
BP	GO:0106106	cold-induced thermogenesis	133/14254	144/18862	1.39411e-07	4.17444e-06	2.66362e-06	ABHD6/ACADL/ACHE/ACOT11/ACSL1/ACTN3/ADAM17/ADAMTS5/ADCYAP1/ADIPOQ/ADIPOR1/ADIPOR2/ADRB1/ADRB2/ADRB3/ALDH1A1/ALMS1/APC/APPL2/ARNTL/ARRDC3/ATF4/BSCL2/CAV1/CEBPB/CIDEA/CMKLR1/CNOT3/CPT2/CXCR4/DBH/DDIT3/DECR1/DIO2/DOCK7/DYNC1H1/EBF2/EHMT1/ELOVL3/ELOVL6/EPAS1/ESRRG/FABP5/FFAR4/FH/FLCN/FOXC2/G0S2/GADD45G/GHRL/GJA1/GNAS/GPR3/GRB10/HADH/HCRT/HOXC10/HSF1/ID1/IGF1R/IL13/IL15/IL18R1/IL4/IL4R/IP6K1/IRF4/JAK2…	133
BP	GO:0120161	regulation of cold-induced thermogenesis	133/14254	144/18862	1.39411e-07	4.17444e-06	2.66362e-06	ABHD6/ACADL/ACHE/ACOT11/ACSL1/ACTN3/ADAM17/ADAMTS5/ADCYAP1/ADIPOQ/ADIPOR1/ADIPOR2/ADRB1/ADRB2/ADRB3/ALDH1A1/ALMS1/APC/APPL2/ARNTL/ARRDC3/ATF4/BSCL2/CAV1/CEBPB/CIDEA/CMKLR1/CNOT3/CPT2/CXCR4/DBH/DDIT3/DECR1/DIO2/DOCK7/DYNC1H1/EBF2/EHMT1/ELOVL3/ELOVL6/EPAS1/ESRRG/FABP5/FFAR4/FH/FLCN/FOXC2/G0S2/GADD45G/GHRL/GJA1/GNAS/GPR3/GRB10/HADH/HCRT/HOXC10/HSF1/ID1/IGF1R/IL13/IL15/IL18R1/IL4/IL4R/IP6K1/IRF4/JAK2…	133
BP	GO:0048839	inner ear development	160/14254	176/18862	1.42269e-07	4.24001e-06	2.70546e-06	ADAM10/ADGRV1/AHI1/ALDH1A3/ANP32B/ATG5/ATOH1/ATP6V1B1/ATP8A2/ATP8B1/BMP2/BMP4/BMPER/CALB1/CCM2/CCNA2/CDH23/CEBPA/CECR2/CHD7/CHRNA10/COL11A1/COL2A1/CTHRC1/CXCL14/CYTL1/DCANP1/DCHS1/DLL1/DLX5/DLX6/DVL1/DVL2/EPHA4/EPHB2/ESRRB/FAT4/FGF20/FGF8/FGFR2/FOXG1/FOXI1/FREM2/FRZB/FZD2/FZD3/FZD6/GABRA5/GABRB2/GATA2/GATA3/GBX2/GJB2/GJB6/GLI2/GLI3/GRHL3/GRXCR1/GSDME/HES1/HES5/HEY2/HMX2/HMX3/HOXA1/HOXA13/HPCA/HPN…	160
BP	GO:0009314	response to radiation	382/14254	447/18862	1.44623e-07	4.29004e-06	2.73739e-06	AANAT/ABCA4/ABCA7/ABCG5/ABRAXAS1/ACTR5/ADIRF/AEN/AGRP/AIPL1/AKT1/AKT2/ALAD/ANGPT2/ANXA1/APP/AQP1/ASIC2/ASNS/ATF4/ATM/ATOH7/ATP1A2/ATP8A2/ATR/AURKB/B4GALT2/BACE1/BAK1/BAX/BCL2/BCL3/BEST1/BLM/BMF/BRAT1/BRCA1/BRCA2/BRSK1/C9orf116/CABP4/CACNA1F/CACNA2D4/CALM1/CAMKMT/CASP3/CASP9/CAT/CBL/CCAR2/CCDC66/CCK/CCL11/CCND1/CCR4/CDC25A/CDK5/CDKN1A/CDKN2D/CDS1/CEP250/CERS1/CHEK1/CHRNB2/CIRBP/CLK2/CLOCK/CNGA1/CN…	382
BP	GO:0009100	glycoprotein metabolic process	361/14254	421/18862	1.45395e-07	4.29287e-06	2.73919e-06	AATF/ABCA2/ABCA7/ABO/ACER2/ACOT8/ADAMTS12/ADAMTS13/ADAMTS9/AGA/AGO2/ALG1/ALG10/ALG10B/ALG12/ALG13/ALG1L/ALG1L2/ALG2/ALG3/ALG5/ALG6/ALG9/AMFR/AQP11/ARFGEF1/ARSB/ASGR1/ASGR2/ATP7A/B3GALNT1/B3GALNT2/B3GALT1/B3GALT2/B3GALT4/B3GALT5/B3GALT6/B3GAT1/B3GAT2/B3GAT3/B3GLCT/B3GNT2/B3GNT3/B3GNT4/B3GNT5/B3GNT6/B3GNT7/B3GNT8/B3GNT9/B4GALNT2/B4GALT1/B4GALT2/B4GALT3/B4GALT4/B4GALT5/B4GALT6/B4GALT7/B4GAT1/BACE2/B…	361
BP	GO:0030010	establishment of cell polarity	127/14254	137/18862	1.48645e-07	4.3685e-06	2.78745e-06	AMOT/AMOTL1/AMOTL2/ARF6/ARFGEF1/ARHGEF11/BCAS3/BRSK1/BRSK2/CAMSAP3/CCL21/CCR7/CDC42/CDH5/CDK5RAP2/CENPA/CLASP1/CRB1/CRB2/CRK/CRKL/CYP26B1/CYRIB/CYTH1/CYTH3/DCTN1/DOCK2/DOCK7/DOCK8/DYNLT1/EPHB1/FBF1/FBXW11/FERMT1/FEZ1/FGF13/FLOT2/FOXF1/FOXJ1/FRMD4A/FRMD4B/FSCN1/GATA3/GBF1/GJA1/GOLPH3/GPSM2/GSK3B/GSN/HES1/HES5/HSP90AA1/HSP90AB1/HTT/IFT20/INSC/ITGB1/JAM3/KANK1/KIF20B/KIF25/KIF26B/KRIT1/LAMA1/LLGL1/L…	127
BP	GO:0030178	negative regulation of Wnt signaling pathway	190/14254	212/18862	1.54171e-07	4.49749e-06	2.86975e-06	AMER1/AMER2/AMFR/ANKRD6/APC/APC2/APCDD1/APCDD1L/APOE/AXIN1/AXIN2/BARX1/BICC1/BMP2/C12orf43/CAV1/CCDC88C/CDH2/CHD8/CITED1/CSNK1A1/CSNK1A1L/CTHRC1/CTNNBIP1/CTNND1/CUL3/CXXC4/CYLD/DAB2/DAB2IP/DACT1/DDIT3/DKK1/DKK2/DKK3/DRAXIN/DVL1/DVL2/DVL3/EGR1/EMD/FERMT1/FRZB/FUZ/FZD6/GLI1/GLI3/GPC3/GRB10/GREM1/GSC/GSK3A/GSK3B/HDAC1/HECW1/HIC1/HMGXB4/IFT80/IGFBP1/IGFBP2/IGFBP4/IGFBP6/INVS/ISL1/JADE1/KLHL12/KREMEN1…	190
BP	GO:0099003	vesicle-mediated transport in synapse	175/14254	194/18862	1.54451e-07	4.49749e-06	2.86975e-06	ADCY1/ADORA2A/ADRA1A/ADRA2A/AMPH/AP2B1/AP3B1/AP3D1/APBA1/ARC/ARF6/ATAD1/ATP2A2/BACE1/BLOC1S6/BRSK1/BRSK2/BTBD8/BTBD9/CACNB2/CADPS/CADPS2/CALM1/CALM3/CALY/CANX/CDH2/CDK5/CDK5R1/CEL/CHRNA5/CLCN3/CLSTN1/CNR1/CPLX1/CPLX2/CPLX3/CPLX4/CSPG5/CTBP2/CYFIP1/DDC/DENND1A/DGKQ/DNAJC5/DNAJC6/DNM1/DNM1L/DNM2/DNM3/DOC2A/DOC2B/DRD2/DRD3/DRD4/DTNBP1/DVL1/EPS15/ERC2/FCHO2/FGF14/FMR1/GAK/GIPC1/GIT1/GRIK5/GRIN3A/GSG1…	175
BP	GO:1903364	positive regulation of cellular protein catabolic process	138/14254	150/18862	1.56954e-07	4.54953e-06	2.90296e-06	ABCA2/AGBL4/AKT1/AMER1/APOE/ARIH1/ARIH2/ATP5IF1/ATXN3/AURKA/AXIN1/BAG2/BAG6/BBS7/BCAP31/CAV1/CAV3/CBFA2T3/CCDC22/CD81/CDC20/CDC20B/CEBPA/CHFR/CLU/COP1/CSNK1A1/CSNK1D/CSNK1E/CTSC/DAB2/DAB2IP/DACT1/DDA1/DDRGK1/DET1/DISC1/DNAJB2/DVL1/ELOB/EZR/FAF1/FBXL5/FBXO22/FBXW8/FMR1/FZR1/GBA/GSK3A/GSK3B/HAMP/HECTD1/HERPUD1/HSP90AA1/HSPA1A/HSPA1B/HSPBP1/IL33/KCNE2/KEAP1/KLHL40/LAPTM5/LDLR/LRP1/LRP2/LRRK2/MAGEF1/…	138
BP	GO:0048041	focal adhesion assembly	82/14254	85/18862	1.63216e-07	4.70951e-06	3.00504e-06	ABL1/ACTG1/ACTN1/ACTN2/ACTN3/ACVRL1/AJUBA/APOD/ARHGAP6/ARHGEF7/BCAS3/BCL2/BCR/CAMSAP3/CLASP1/CLASP2/COL16A1/CORO1C/CORO2B/CTTN/DAPK3/DLC1/DMTN/DUSP22/DUSP3/EFNA5/EPB41L5/EPHA3/FAM107A/FERMT2/FMN1/GPM6B/GREM1/IQGAP1/ITGA2/ITGB1BP1/KDR/LDB1/LIMCH1/LIMS1/LRP1/MACF1/MAP4K4/MMP14/MYOC/NRP1/PDPK1/PEAK1/PHLDB2/PIP5K1A/PPM1F/PTK2/PTK2B/PTPRA/PTPRJ/PTPRK/RAC1/RCC2/RHOA/RHOD/ROCK1/ROCK2/S100A10/SDC4/SFRP1/…	82
BP	GO:0072331	signal transduction by p53 class mediator	232/14254	263/18862	1.81743e-07	5.21114e-06	3.32512e-06	ACER2/AEN/AKT1/ARID3A/ATM/ATR/ATRIP/ATRX/AURKA/AURKB/BAG6/BANP/BARD1/BATF/BAX/BCL2/BCL3/BDKRB2/BLM/BOK/BOP1/BRCA1/BRCA2/BRD7/BRPF1/BTG2/CARM1/CASP2/CCNB1/CD44/CD74/CDC25C/CDIP1/CDK1/CDK2/CDK5/CDK5R1/CDK5RAP3/CDKN1A/CDKN1B/CHD3/CHD4/CHD5/CHEK1/CNOT1/CNOT10/CNOT11/CNOT2/CNOT3/CNOT4/CNOT6/CNOT6L/CNOT7/CNOT8/CRADD/CSNK2A1/CSNK2A2/CSNK2B/DDIT4/DDX5/DNA2/DYRK1A/DYRK2/DYRK3/E2F1/E2F2/E2F4/E2F7/E2F8/EDA2…	232
BP	GO:1902115	regulation of organelle assembly	169/14254	187/18862	1.82599e-07	5.21114e-06	3.32512e-06	ADAMTS16/ADPRH/ALMS1/ASAP1/ATG3/ATG5/ATMIN/ATXN2/ATXN2L/BECN1/BRCA1/C10orf90/C9orf72/CAV3/CBLN1/CCDC88A/CCP110/CCSAP/CDK10/CDK5RAP2/CDKL1/CDKL5/CENPJ/CEP120/CEP135/CEP295/CEP295NL/CEP76/CEP97/CHMP1A/CHMP1B/CHMP2A/CHMP2B/CHMP4B/CHMP4C/CNOT1/CNOT2/CNOT6/CNOT6L/CROCC/CSF2/CYLD/DCDC2/DNM2/DRG1/DYNC1H1/DYNLL1/DYNLT2B/DZIP1/ELAPOR1/EML3/ENTR1/EVI5L/EZR/FEZ1/FEZ2/FSCN1/FUZ/G3BP2/GAP43/GPSM2/GRID2/GSN/HA…	169
BP	GO:0060078	regulation of postsynaptic membrane potential	126/14254	136/18862	1.83063e-07	5.21114e-06	3.32512e-06	ADCYAP1/ADORA1/ADORA2A/ADRB1/ADRB2/AKT1/APP/ARRB2/CACNB3/CBLN1/CDK5/CELF4/CHRM1/CHRNA1/CHRNA10/CHRNA2/CHRNA3/CHRNA4/CHRNA5/CHRNA6/CHRNA7/CHRNB1/CHRNB2/CHRNB3/CHRNB4/CHRND/CHRNG/CUX2/DLG4/DMPK/DRD2/DRD4/DVL1/EIF4A3/FGF14/GABBR1/GABRA2/GABRA3/GABRA4/GABRA5/GABRB1/GABRB2/GABRE/GABRG1/GABRG2/GABRG3/GABRR1/GHRL/GLRA1/GLRA2/GLRA3/GLRB/GRIA1/GRIA3/GRID1/GRID2/GRIK1/GRIK2/GRIK3/GRIK4/GRIK5/GRIN1/GRIN2A/G…	126
BP	GO:0030001	metal ion transport	413/14254	486/18862	1.87599e-07	5.31643e-06	3.3923e-06	ABL1/ADORA2A/ADRA1A/ADRA2A/AFG3L2/AHNAK/AKAP6/ANK2/ANO6/ANXA2/ANXA2P2/ANXA6/ANXA9/APLNR/ARMC1/ARRB2/ASIC1/ATG5/ATP12A/ATP1A1/ATP1A2/ATP1A3/ATP1B1/ATP1B2/ATP1B3/ATP2A1/ATP2A2/ATP2A3/ATP2B2/ATP2B3/ATP2B4/ATP2C1/ATP2C2/ATP4A/ATP4B/ATP7A/ATP7B/BAK1/BAX/BCL2/BDKRB1/BEST1/BHLHA15/BIN1/BSPRY/CACHD1/CACNA1A/CACNA1B/CACNA1C/CACNA1D/CACNA1E/CACNA1F/CACNA1G/CACNA1H/CACNA1I/CACNA1S/CACNA2D1/CACNA2D2/CACNA2D3…	413
BP	GO:0034976	response to endoplasmic reticulum stress	259/14254	296/18862	1.94615e-07	5.49073e-06	3.50352e-06	ABCA7/ACADVL/ADD1/AGR2/AIFM1/ALOX15/ALOX5/AMFR/ANKZF1/APAF1/AQP11/ARFGAP1/ASNS/ATF3/ATF4/ATG10/ATP2A1/ATP2A2/ATP2A3/ATP6V0D1/ATXN3/BAG6/BAK1/BAX/BBC3/BCAP31/BCL2/BCL2L1/BCL2L11/BFAR/BHLHA15/BOK/BRSK2/CALR/CALR3/CANX/CAV1/CCDC47/CCND1/CDK5RAP3/CEBPB/CERT1/CFTR/CHAC1/CLGN/CLU/CREB3/CREB3L1/CREB3L2/CREBRF/CTDSP2/CTH/CUL7/CXXC1/DAB2IP/DCTN1/DDIT3/DDRGK1/DDX11/DDX3X/DERL1/DERL2/DERL3/DNAJB12/DNAJB14/D…	259
BP	GO:0034332	adherens junction organization	65/14254	66/18862	2.02271e-07	5.63867e-06	3.59792e-06	ACTB/ADAM10/ADD1/AFDN/ANG/BMP6/CADM1/CADM2/CADM3/CAMSAP3/CDC42/CDH1/CDH11/CDH12/CDH13/CDH15/CDH17/CDH18/CDH19/CDH2/CDH20/CDH22/CDH24/CDH3/CDH4/CDH5/CDH6/CDH7/CDH8/CDH9/CDHR3/CSK/CTNNA1/CTNNB1/CTNND1/DCHS1/DLG5/DSP/EPHA4/FERMT2/HIPK1/INAVA/JAM3/JUP/KIFC3/NECTIN1/NECTIN2/NECTIN3/NECTIN4/NUMB/NUMBL/PAK2/PIP5K1C/PLEKHA7/PTPN23/PVR/RAMP2/RDX/SMAD7/SRC/TBCD/TJP1/VCL/VEGFA/ZNF703	65
BP	GO:0071560	cellular response to transforming growth factor beta stimulus	222/14254	251/18862	2.02523e-07	5.63867e-06	3.59792e-06	ACVR1/ACVRL1/ADAM17/ADAMTSL2/APAF1/APPL1/APPL2/ARHGEF18/ARRB2/BAMBI/BCL9L/BMPR1A/CAV1/CAV2/CAV3/CBL/CD109/CDH5/CDKN1C/CDKN2B/CFLAR/CGN/CHST11/CIDEA/CILP/CITED1/CITED2/CLDN1/CLDN5/CLEC3B/COL1A1/COL1A2/COL3A1/COL4A2/CREB1/CREBBP/CRK/CRKL/CX3CR1/DAB2/DAND5/DKK3/DLX1/DNM2/DUSP15/DUSP22/EID2/EMILIN1/ENG/EPB41L5/F11R/FBN1/FBN2/FERMT1/FERMT2/FGFR2/FLCN/FMOD/FNTA/FOLR1/FOS/FOXH1/FSHB/FURIN/FUT8/FYN/GCNT2…	222
BP	GO:0090092	regulation of transmembrane receptor protein serine/threonine kinase signaling pathway	222/14254	251/18862	2.02523e-07	5.63867e-06	3.59792e-06	ABL1/ACVR1/ACVR1B/ACVR2A/ACVRL1/ADAM17/ADAMTSL2/BAMBI/BCL9L/BMP15/BMP2/BMP3/BMP4/BMP5/BMP6/BMP7/BMP8A/BMP8B/BMPER/BMPR1A/BMPR2/CAV1/CAV2/CAV3/CCN1/CCN3/CD109/CDH5/CDKN1C/CDKN2B/CHRD/CHRDL1/CHST11/CIDEA/CILP/CITED1/CITED2/CRB2/CREBBP/CRIM1/CSNK2B/CTDSPL2/DAB2/DACT2/DAND5/DKK1/DKK3/DLX1/DMRT1/DNM2/EID2/ELAPOR2/EMILIN1/ENG/FBN1/FBN2/FERMT1/FKBP8/FLCN/FOLR1/FST/FSTL1/FSTL3/GATA4/GDF10/GDF11/GDF15/GDF…	222
BP	GO:0007269	neurotransmitter secretion	142/14254	155/18862	2.10515e-07	5.8102e-06	3.70737e-06	ADCY1/ADORA2A/ADRA1A/ADRA2A/APBA1/ASIC1/ATP2A2/BACE1/BAIAP3/BLOC1S6/BRSK1/CACNB2/CADPS/CADPS2/CALM1/CALM3/CAMK2A/CASK/CDK5/CHAT/CHRNA3/CHRNA5/CHRNB4/CNR1/CPLX1/CPLX2/CPLX3/CPLX4/CSPG5/CTBP2/DNAJC5/DNM1L/DOC2A/DOC2B/DRD2/DTNBP1/DVL1/ERC2/FMR1/GAD1/GAD2/GIPC1/GIT1/GPER1/GRIK5/GRIN3A/GRM4/GSK3B/HCRT/HRH3/HSPA8/HTR1B/KCNMB4/LIN7A/LIN7B/LRRK2/MCTP1/MCTP2/MEF2C/NAAA/NAPA/NAPB/NCS1/NLGN1/NRXN1/NRXN2/OTO…	142
BP	GO:0099643	signal release from synapse	142/14254	155/18862	2.10515e-07	5.8102e-06	3.70737e-06	ADCY1/ADORA2A/ADRA1A/ADRA2A/APBA1/ASIC1/ATP2A2/BACE1/BAIAP3/BLOC1S6/BRSK1/CACNB2/CADPS/CADPS2/CALM1/CALM3/CAMK2A/CASK/CDK5/CHAT/CHRNA3/CHRNA5/CHRNB4/CNR1/CPLX1/CPLX2/CPLX3/CPLX4/CSPG5/CTBP2/DNAJC5/DNM1L/DOC2A/DOC2B/DRD2/DTNBP1/DVL1/ERC2/FMR1/GAD1/GAD2/GIPC1/GIT1/GPER1/GRIK5/GRIN3A/GRM4/GSK3B/HCRT/HRH3/HSPA8/HTR1B/KCNMB4/LIN7A/LIN7B/LRRK2/MCTP1/MCTP2/MEF2C/NAAA/NAPA/NAPB/NCS1/NLGN1/NRXN1/NRXN2/OTO…	142
BP	GO:0030516	regulation of axon extension	88/14254	92/18862	2.15651e-07	5.92619e-06	3.78138e-06	ABL1/ANAPC2/APOE/ARHGAP4/BARHL2/BMPR2/CDH4/CDK5/CDK5R1/CDKL5/CTTN/CXCL12/CYFIP1/DBN1/DBNL/DIP2B/DISC1/DNM2/DPYSL2/DRAXIN/DSCAM/EIF4G2/FN1/GDI1/GOLGA4/GSK3B/ISLR2/L1CAM/LIMK1/LRP1/MACF1/MAG/MAP1B/MAP2/MAP3K13/MAPT/MEGF8/MT3/NDEL1/NKX6-1/NRCAM/NRP1/NTN1/OLFM1/PAK1/PLXNA3/PLXNA4/POU4F2/PTPRS/RAB11A/RAB21/RNF6/RTN4/RTN4R/RUFY3/RYK/SEMA3A/SEMA3B/SEMA3C/SEMA3D/SEMA3E/SEMA3F/SEMA3G/SEMA4A/SEMA4B/SEMA4C/…	88
BP	GO:0061013	regulation of mRNA catabolic process	188/14254	210/18862	2.18812e-07	5.98715e-06	3.82028e-06	AGO2/AKT1/ALKBH5/ANGEL2/ANP32A/AXIN2/BOLL/BTG2/CACNG7/CARHSP1/CELF1/CIRBP/CNOT1/CNOT6L/CNOT7/CNOT8/CPEB3/CSDC2/DAZL/DCP1A/DCP2/DHX34/DHX36/DHX9/DND1/E2F1/EIF4ENIF1/EIF4G1/ELAVL1/ELAVL4/EXOSC1/EXOSC2/EXOSC3/EXOSC4/EXOSC5/EXOSC6/EXOSC7/EXOSC8/EXOSC9/FASTK/FASTKD1/FMR1/FTO/FUS/FXR1/FXR2/GDNF/GIGYF2/GTPBP1/HNRNPA0/HNRNPD/HNRNPM/HNRNPR/HNRNPU/HSPA1A/HSPA8/HSPB1/IGF2BP1/IGF2BP2/IGF2BP3/KHSRP/LARP1/LARP…	188
BP	GO:0071772	response to BMP	152/14254	167/18862	2.40026e-07	6.51147e-06	4.15483e-06	ABL1/ACVR1/ACVR2A/ACVRL1/ADAMTS12/ADAMTS7/AMH/BAMBI/BMP15/BMP2/BMP4/BMP5/BMP6/BMP7/BMP8A/BMP8B/BMPER/BMPR1A/BMPR1B/BMPR2/CCN1/CDH5/CHRD/CHRDL1/COL2A1/COMP/CRB2/CRIM1/CTDSPL2/DAND5/DDX5/DLX1/DLX5/DSG4/EGR1/ELAPOR2/ENG/ETV2/EXT1/FAM83G/FBN1/FKBP8/FST/FSTL1/FSTL3/GATA3/GATA4/GATA5/GATA6/GDF15/GDF2/GDF5/GDF6/GDF7/GDF9/GPC3/GREM1/HES1/HES5/HEYL/HFE/HIPK2/HIVEP1/HJV/HOXA13/HTRA1/HTRA3/ITGA3/LEF1/LEFTY1…	152
BP	GO:0071773	cellular response to BMP stimulus	152/14254	167/18862	2.40026e-07	6.51147e-06	4.15483e-06	ABL1/ACVR1/ACVR2A/ACVRL1/ADAMTS12/ADAMTS7/AMH/BAMBI/BMP15/BMP2/BMP4/BMP5/BMP6/BMP7/BMP8A/BMP8B/BMPER/BMPR1A/BMPR1B/BMPR2/CCN1/CDH5/CHRD/CHRDL1/COL2A1/COMP/CRB2/CRIM1/CTDSPL2/DAND5/DDX5/DLX1/DLX5/DSG4/EGR1/ELAPOR2/ENG/ETV2/EXT1/FAM83G/FBN1/FKBP8/FST/FSTL1/FSTL3/GATA3/GATA4/GATA5/GATA6/GDF15/GDF2/GDF5/GDF6/GDF7/GDF9/GPC3/GREM1/HES1/HES5/HEYL/HFE/HIPK2/HIVEP1/HJV/HOXA13/HTRA1/HTRA3/ITGA3/LEF1/LEFTY1…	152
BP	GO:0003015	heart process	253/14254	289/18862	2.44096e-07	6.5937e-06	4.2073e-06	ACE/ACTC1/ADA/ADM/ADORA1/ADORA3/ADRA1A/ADRA1B/ADRA1D/ADRB1/AGT/AHCYL1/AKAP13/AKAP9/ANK2/APLN/ASB3/ASPH/ATG5/ATP1A1/ATP1A2/ATP1A3/ATP1B1/ATP1B2/ATP1B3/ATP2A1/ATP2A2/ATP2A3/ATP2B2/ATP2B3/ATP2B4/BIN1/BVES/CACNA1C/CACNA1D/CACNA1F/CACNA1G/CACNA1H/CACNA1S/CACNA2D1/CACNA2D2/CACNA2D3/CACNA2D4/CACNB1/CACNB2/CACNB3/CACNB4/CACNG1/CACNG2/CACNG3/CACNG4/CACNG5/CACNG6/CACNG7/CACNG8/CALCA/CALM1/CALM2/CALM3/CAMK2…	253
BP	GO:0090596	sensory organ morphogenesis	216/14254	244/18862	2.50566e-07	6.73979e-06	4.30052e-06	ABI2/AGTPBP1/AHI1/ALDH1A3/AQP5/ATF4/ATOH1/ATP6V1B1/ATP8A2/BAK1/BAX/BCAR3/BCL2/BMP4/BMP7/C12orf57/CABP4/CALB1/CDON/CHD7/CHRNA10/COL11A1/COL2A1/COL5A1/COL8A1/COL8A2/CRB1/CRB2/CTHRC1/CYP26B1/DCANP1/DIO3/DLL1/DLX5/DLX6/DSCAM/DVL1/DVL2/EFEMP1/EPHA2/EPHB2/EYA1/FASLG/FBN1/FBN2/FGF8/FGFR2/FJX1/FOXE3/FOXF2/FOXG1/FOXI1/FOXN4/FRS2/FRZB/FSCN2/FZD2/FZD3/FZD5/FZD6/GATA2/GATA3/GBX2/GDF11/GJB6/GLI2/GLI3/GNAT1/GN…	216
BP	GO:0007369	gastrulation	162/14254	179/18862	2.5836e-07	6.92012e-06	4.41558e-06	ACVR1/ACVR2A/ADIPOQ/AMOT/APLN/APLNR/APOA1/ATOH8/BMP4/BMP7/BMPR1A/BMPR2/CDC73/CFC1/CFC1B/CLASP1/CLASP2/COL11A1/COL12A1/COL4A2/COL5A1/COL6A1/COL7A1/COL8A1/CRB2/CTR9/CUL3/DAG1/DKK1/DLD/DUSP1/DUSP2/DUSP4/DUSP5/DVL1/DVL2/EOMES/EPB41L5/EPHA2/ETV2/EXOC4/EXT1/EXT2/EYA2/FGF8/FGFR2/FN1/FOXA2/FOXC1/FOXC2/FOXF1/FRS2/FZD7/GATA6/GJA1/GPC3/GSC/HAND1/HMGA2/HNF4A/HOXA11/HSBP1/IL10/INHBA/ITGA2/ITGA3/ITGA4/ITGA5/IT…	162
BP	GO:0001667	ameboidal-type cell migration	402/14254	473/18862	2.65243e-07	7.07462e-06	4.51417e-06	AAMP/ABL1/ACVR1/ACVR1B/ACVR1C/ACVRL1/ADAM17/ADAMTS9/ADGRA2/ADGRB1/ADIPOR1/ADIPOR2/ADTRP/AGO2/AGT/AKAP12/AKT1/AKT3/ALOX12/ALX1/AMOT/AMOTL1/AMOTL2/ANGPT1/ANGPT2/ANGPT4/ANLN/ANXA1/ANXA3/ANXA6/APOA1/APOE/APPL1/APPL2/ARF6/ARHGAP4/ARHGEF7/ARID5B/ARSB/ATOH8/ATP2B4/ATP5F1A/ATP5F1B/BAG4/BCAR1/BCAS3/BMP4/BMP7/BMPER/BMPR2/C1QBP/CALR/CAP1/CAPN7/CARD10/CCBE1/CCN3/CCR6/CD40/CDH13/CDH2/CDH5/CENPV/CIB1/CLASP1/CL…	402
BP	GO:0001666	response to hypoxia	301/14254	348/18862	2.67478e-07	7.1044e-06	4.53317e-06	ACAA2/ACTN4/ADA/ADAM15/ADAM17/ADAM8/ADIPOQ/ADM/ADORA1/AGER/AGTRAP/AHCY/AJUBA/AK4/AKT1/ALAD/ALAS1/ALDH3A1/ALKBH5/ANG/ANGPT2/ANGPT4/ANGPTL4/APAF1/APOLD1/AQP1/AQP3/ARNT/ARNT2/ASCL2/ATM/ATP1B1/ATP7A/B3GAT1/BACH1/BCL2/BECN1/BIRC2/BMP2/BMP7/BNIP3/BNIP3L/CAPN2/CASP3/CASR/CAT/CAV1/CBFA2T3/CCNA2/CCNB1/CD24/CD34/CD38/CFLAR/CHCHD2/CHRNA4/CHRNA7/CHRNB2/CIAO3/CITED2/CLDN3/COX4I2/CPEB1/CPEB2/CREB1/CREBBP/CUL2/…	301
BP	GO:0150115	cell-substrate junction organization	100/14254	106/18862	2.84667e-07	7.52944e-06	4.80438e-06	ABL1/ACTG1/ACTN1/ACTN2/ACTN3/ACVRL1/AJUBA/APOD/ARF6/ARHGAP6/ARHGEF7/BCAS3/BCL2/BCR/CAMSAP3/CD151/CLASP1/CLASP2/COL16A1/CORO1C/CORO2B/CTTN/DAPK3/DLC1/DMTN/DST/DUSP22/DUSP3/EFNA5/EPB41L5/EPHA3/FAM107A/FERMT2/FMN1/FN1/GPM6B/GREM1/IQGAP1/IQSEC1/ITGA2/ITGA5/ITGA6/ITGB1BP1/ITGB4/KDR/KRT14/KRT5/LAMA3/LAMC1/LAMC2/LAMTOR2/LDB1/LIMCH1/LIMS1/LRP1/MACF1/MAP4K4/MAPRE2/MMP14/MYOC/NRP1/PDPK1/PEAK1/PHLDB2/PIK3R1…	100
BP	GO:0010508	positive regulation of autophagy	112/14254	120/18862	3.0035e-07	7.9113e-06	5.04804e-06	ADRB2/AMBRA1/BAG3/BCL2L11/BECN1/BNIP3/BNIP3L/C9orf72/CALCOCO2/CAMKK2/DAPK1/DCN/DHRSX/EIF2AK4/ELAPOR1/EPM2A/FBXO7/FLCN/FOXO1/FOXO3/FYCO1/GNAI3/GPSM1/GSK3A/GSK3B/HIF1A/HMGB1/HMOX1/HSPB8/HTT/IFNG/IKBKG/IL4/IRGM/KAT5/KDR/LARP1/LRRK2/LRSAM1/MAP3K7/MAPK3/MEFV/MID2/MTDH/NOD1/NOD2/NPRL2/OPTN/ORMDL3/PAFAH1B2/PARK7/PHB2/PIK3C2A/PIK3CB/PIM2/PINK1/PIP4K2A/PIP4K2B/PIP4K2C/PLEKHF1/PLK2/PLK3/PRKAA1/PRKAA2/PRKD1…	112
BP	GO:0035148	tube formation	129/14254	140/18862	3.15091e-07	8.26529e-06	5.27391e-06	ABL1/ADM/APAF1/ATOH8/BCAS3/BCL10/BCL2L11/BMP4/BMP5/BMP7/BRD2/CASP3/CECR2/CELSR1/COBL/CTHRC1/DAB2IP/DEAF1/DICER1/DLC1/DVL1/DVL2/DVL3/EDA/EDAR/FGF2/FGF8/FGFR2/FOLR1/FUZ/FZD2/FZD3/FZD6/GATA3/GDF7/GDNF/GLMN/GREM1/GRHL2/GRHL3/HAND1/HES5/HIF1A/HOXA1/IFT122/IFT52/IFT57/IRX1/IRX2/IRX3/ITGB1BP1/KAT2A/KDM2B/KIF20B/LIAS/LMO4/LRP2/LRP6/LUZP1/MED12/MIB1/MTHFD1/MTHFD1L/MTHFR/NODAL/NOG/NOTCH1/NPHP3/OPA1/OSR1/OV…	129
BP	GO:0010038	response to metal ion	304/14254	352/18862	3.21993e-07	8.41158e-06	5.36726e-06	A3GALT2/AANAT/ABCC2/ACO1/ACTA1/ADAMTS13/ADCY1/ADCY7/ADCY8/ADD1/ADGRV1/AHCYL1/AKR1C3/AKT1/ALAD/ALG2/ALOX15/ALOX5AP/ANK3/ANXA11/ANXA7/AOC1/APOBEC1/APP/AQP1/AQP2/AQP3/ASCL1/ASS1/ATF1/ATF4/ATP13A2/ATP5F1D/ATP7A/ATP7B/BACE1/BCL2/BECN1/BGLAP/BMP6/BNIP3/BRAF/BSG/C1QA/CA2/CACNA1G/CACNA1H/CACNG2/CACYBP/CALM1/CALM2/CALM3/CALR/CAMK2D/CASP3/CASP8/CASR/CAT/CAV1/CCNB1/CCND1/CD14/CDH1/CDK4/CDKN1B/CEBPA/CHP2/CLD…	304
BP	GO:0060996	dendritic spine development	93/14254	98/18862	3.23976e-07	8.4287e-06	5.37817e-06	ABI2/ACSL4/ACTR2/ADAM10/APOE/ARC/ARF1/ARF4/ARF6/ARHGAP33/ARHGAP44/ASAP1/BHLHB9/C21orf91/CAMK1/CAMK2A/CAMK2B/CAPRIN1/CAPRIN2/CDC42/CDK5/CDK5R1/CDKL5/CFL1/CPEB3/CTNND2/CUX2/DBN1/DBNL/DHX36/DIP2A/DISC1/DLG4/DLG5/DNM1L/DNM3/DOCK10/DVL1/EEF2K/EFNA1/EIF4G2/EPHA4/EPHB1/EPHB2/EPHB3/FMR1/FSTL4/HDAC2/HDAC6/IQSEC1/ITPKA/ITSN1/KALRN/KIF1A/LLPH/LPAR1/LRP8/LRRK2/LZTS3/MEF2C/MTOR/NCK2/NEURL1/NGEF/NLGN1/OPA1/PAK…	93
BP	GO:0071375	cellular response to peptide hormone stimulus	282/14254	325/18862	3.3439e-07	8.6641e-06	5.52838e-06	ACTN2/ADCY1/ADCY2/ADCY3/ADCY4/ADCY5/ADCY6/ADCY7/ADCY8/ADCY9/ADIPOQ/ADIPOR1/AGTR1/AGTRAP/AHCYL1/AKT1/AKT2/AP3S1/APC/APOBEC1/APPL1/APPL2/APRT/ARID1B/ASS1/ATP6AP1/ATP6V0A1/ATP6V0A2/ATP6V0A4/ATP6V0B/ATP6V0C/ATP6V0D1/ATP6V0E1/ATP6V0E2/ATP6V1A/ATP6V1B1/ATP6V1B2/ATP6V1C1/ATP6V1C2/ATP6V1D/ATP6V1E1/ATP6V1F/ATP6V1G1/ATP6V1G3/ATP6V1H/BAIAP2/BAIAP2L1/BCAR1/BCAR3/BGLAP/C1QTNF12/C2CD5/CA2/CAMK2A/CAPN10/CAV1/CA…	282
BP	GO:0001656	metanephros development	79/14254	82/18862	3.41816e-07	8.82051e-06	5.62818e-06	ADIPOQ/AKR1B1/APH1A/AQP2/BASP1/BCL2/BMP4/BMP7/CALB1/CD34/CITED1/CTSH/DLG5/EGR1/FAT4/FBN1/FGF8/FMN1/FOXC2/FOXJ1/FRAS1/GATA3/GDF11/GDNF/GLI3/GPC3/GREM1/HES1/HES5/HOXA11/ID3/IRX1/IRX2/IRX3/KIF26B/LAMB2/LGR4/LHX1/LIF/MYC/NF1/NIPBL/NKX3-1/NPHS2/OSR1/OSR2/PAX2/PAX8/PDGFA/PDGFB/PDGFRA/PDGFRB/PKD1/PKD2/POU3F3/PTCH1/RET/ROBO2/SALL1/SHH/SIX1/SIX2/SIX4/SMAD4/SMO/SOX17/SOX8/SOX9/SPRY1/STAT1/TCF21/TFAP2B/UMOD…	79
BP	GO:0050905	neuromuscular process	86/14254	90/18862	3.47385e-07	8.89194e-06	5.67376e-06	ABL1/ADARB1/ADCY5/ADORA2A/AGTPBP1/ALDH1A3/APP/ATP8A2/BACE1/BLOC1S4/CDH23/CHD8/CHRNA1/CHRND/CLN3/CLN8/CNTNAP1/COMP/CTNNA2/DCANP1/DCTN1/DLG4/DRD1/DRD2/DRD3/DVL1/FGF12/FOXS1/FXN/GAA/GBA/GBX1/GCH1/GLRA1/GLRB/GM2A/GPR88/GRID2/GRIN2A/GRIN2C/GRIN2D/GRIN3A/HERC1/HEXB/HMX3/HOXA1/HOXC10/HOXD10/IGDCC3/JPH3/KCNA1/MECP2/MYCBP2/MYO7A/NBN/NEFL/NEUROG1/NKX6-2/NLGN2/NPAS1/NRXN1/PAFAH1B1/PCDH15/PENK/PNKD/POU4F1/PO…	86
BP	GO:0060349	bone morphogenesis	86/14254	90/18862	3.47385e-07	8.89194e-06	5.67376e-06	ALPL/ANXA6/AXIN2/BMP4/BMP6/BMPR1B/BMPR2/BPNT2/CDX1/CHSY1/COL13A1/COL1A1/COL27A1/COL2A1/COMP/CSGALNACT1/CYP26B1/DCANP1/DHRS3/DLX5/EXT1/EXT2/FGF18/FGF4/FGFR2/FGFR3/FOXC1/FOXN3/GLG1/GLI3/GNAS/HAS2/HOXA11/IFITM5/IFT80/INPPL1/INSIG1/LRP5/LRP5L/LRP6/LTBP3/LTF/MATN1/MEF2C/MEF2D/MEGF8/MMP13/MMP14/MMP16/MSX1/MSX2/NAB1/NAB2/NEUROG1/NPPC/OSR2/PAPPA2/PAX1/PEX7/PHOSPHO1/RAB23/RARG/RIPPLY2/SCX/SERPINH1/SFRP2/S…	86
BP	GO:0019827	stem cell population maintenance	134/14254	146/18862	3.49367e-07	8.90675e-06	5.68321e-06	ASCL2/BCL9/BCL9L/BMP7/BMPR1A/CDC73/CDH2/CDX2/CNOT1/CNOT2/CNOT3/CTNNB1/CTR9/DDX6/DIS3L2/DLL1/EIF4E/EIF4ENIF1/ELAVL1/EPHA1/ESRRB/FANCC/FANCD2/FGF2/FGF4/FOXD3/FOXP1/FZD7/GATA2/GNL3/HES1/HES5/HMGA2/HOOK3/IGF2BP1/JAG1/KAT2A/KDM2B/KDM3A/KIT/KLF10/KLF4/LDB1/LDB2/LEO1/LIF/LIG4/LIN28A/LOXL2/LRP5/MED12/MED14/MED28/MED30/MED7/METTL14/METTL3/MMP24/MTF2/MYC/NANOS2/NCOA3/NIPBL/NODAL/NOG/NOTCH1/NOTCH2/NR2E1/PAF…	134
BP	GO:0048545	response to steroid hormone	286/14254	330/18862	3.52734e-07	8.95663e-06	5.71504e-06	AANAT/ABCA2/ABCA3/ABCC2/ABHD2/ACR/ACSBG1/ACTA1/ADCYAP1/ADIPOQ/ADM/ADTRP/AGL/AGXT/AKR1C3/ALAD/ALDH3A1/ALPL/ANXA1/ANXA3/AQP1/AR/ARID1A/ARNTL/ASS1/ATP1A1/ATP1A2/ATP1A3/AXIN1/BCHE/BCL2/BCL2L11/BGLAP/BMP4/BMP6/BMP7/BRCA1/CA2/CAD/CALCOCO1/CALCR/CALM1/CALM3/CALR/CARM1/CASP3/CATSPER1/CATSPER2/CATSPER4/CATSPERD/CATSPERG/CAV1/CBFB/CBX3/CCN2/CCND1/CD38/CDKN1A/CDO1/CFLAR/CLDN1/CLDN4/CLOCK/CNGA3/CNOT1/CNOT2/C…	286
BP	GO:0010639	negative regulation of organelle organization	299/14254	346/18862	3.54159e-07	8.95698e-06	5.71526e-06	ACAA2/ACD/ADCK1/ADD1/ADD2/ADD3/AICDA/AKT1/ANAPC15/ANKRD27/APC/APC2/APOBEC1/ARAP1/ARFGEF1/ARHGAP28/ARHGAP6/ARHGEF18/ARHGEF2/ARPIN/ARRB2/ATM/ATRX/ATXN7/AURKAIP1/AURKB/AVP/BCL2L1/BECN1/BMERB1/BMP4/BMP7/BNIP3/BOK/BRCA1/BUB1/BUB1B/BUB3/CAMSAP1/CAMSAP2/CAMSAP3/CAPG/CAPZA2/CAPZB/CARMIL1/CARMIL2/CAV3/CCNB1/CCNF/CCP110/CDC20/CDH5/CDK10/CDK5RAP2/CDT1/CENATAC/CENPF/CEP97/CGNL1/CHEK1/CHMP4B/CIB1/CLASP1/CLASP…	299
BP	GO:0060271	cilium assembly	333/14254	388/18862	3.63136e-07	9.10882e-06	5.81215e-06	ABCC4/ABLIM1/ABLIM3/ACTR1A/ACTR2/ACTR3/ADAMTS16/AHI1/AKAP9/ALMS1/ARL13A/ARL13B/ARL3/ARL6/ARMC2/ARMC9/ASAP1/ATG3/ATG5/ATMIN/ATP6V0D1/ATP6V1D/ATXN10/B9D1/BBIP1/BBOF1/BBS1/BBS10/BBS2/BBS7/BBS9/C2CD3/CC2D2A/CCDC103/CCDC113/CCDC13/CCDC28B/CCDC39/CCDC40/CCDC57/CCDC63/CCDC66/CCDC88A/CCDC96/CCNO/CCP110/CDC14A/CDC14B/CDC14C/CDK1/CDK10/CDK5RAP2/CDKL1/CDKL5/CELSR2/CENPJ/CEP120/CEP126/CEP131/CEP135/CEP152/CE…	333
BP	GO:0009306	protein secretion	316/14254	367/18862	3.63354e-07	9.10882e-06	5.81215e-06	AACS/ABCA1/ABCC8/ABCG1/ACHE/ACSL4/ACVR1C/ADAM8/ADCY5/ADCY8/ADCYAP1/ADORA2A/ADRA2A/ADRA2C/ADTRP/ALOX5/ANG/ANO1/ANXA1/APBB1/APBB3/APOE/ARF1/ARF6/ARFGAP3/ARFIP1/ARL2/ARL2BP/ARL4D/ARNTL/ATP13A2/BAIAP3/BLK/BLOC1S3/BMP6/BMP8A/BRSK2/C1QTNF12/C1QTNF3/C2CD2L/CACNA1A/CACNA1C/CACNA1D/CACNA1E/CACNA2D2/CAMK2G/CAMK2N1/CANX/CAPN10/CARTPT/CASR/CAVIN1/CBLN1/CBLN4/CCDC186/CCN3/CD200/CD2AP/CD38/CDK16/CFTR/CHGA/CLOC…	316
BP	GO:0001659	temperature homeostasis	155/14254	171/18862	3.64468e-07	9.10882e-06	5.81215e-06	ABHD6/ACADL/ACADVL/ACHE/ACOT11/ACSL1/ACTN3/ADAM17/ADAMTS5/ADCYAP1/ADIPOQ/ADIPOR1/ADIPOR2/ADORA1/ADRB1/ADRB2/ADRB3/ALDH1A1/ALMS1/APC/APLN/APPL2/ARNTL/ARRDC3/ATF4/BSCL2/CAV1/CEBPB/CIDEA/CMKLR1/CNOT3/CNR1/CPT2/CXCR4/DBH/DDIT3/DECR1/DIO2/DOCK7/DRD2/DYNC1H1/EBF2/EDN2/EGR1/EHMT1/ELOVL3/ELOVL6/EPAS1/ESRRG/FABP5/FFAR4/FH/FLCN/FOXC2/FOXO1/G0S2/GADD45G/GHRL/GJA1/GNAS/GPR3/GPX1/GRB10/HADH/HCRT/HOXC10/HSF1/I…	155
BP	GO:0030073	insulin secretion	185/14254	207/18862	3.68485e-07	9.17311e-06	5.85317e-06	AACS/ABCC8/ACSL4/ACVR1C/ADCY5/ADCY8/ADCYAP1/ADRA2A/ADRA2C/ALOX5/ANO1/ANXA1/ARL2/ARL2BP/ARNTL/BAIAP3/BLK/BMP8A/BRSK2/C1QTNF12/C2CD2L/CACNA1A/CACNA1C/CACNA1D/CACNA1E/CACNA2D2/CAMK2G/CAMK2N1/CAPN10/CARTPT/CASR/CCDC186/CCN3/CD38/CDK16/CFTR/CHGA/CLOCK/CLTRN/CNR1/CPLX1/CPLX3/CPT1A/CYB5R4/DOC2B/DPP4/DRD2/DYNLL1/EFNA5/EIPR1/ENHO/ENSA/EPHA5/FAM3B/FAM3D/FFAR1/FKBP1B/FOXA2/GAL/GCK/GHRL/GHSR/GIPR/GJA1/GLP1R/…	185
BP	GO:0030326	embryonic limb morphogenesis	105/14254	112/18862	3.71972e-07	9.18785e-06	5.86257e-06	AFF3/ALDH1A2/ALX3/ALX4/BAX/BCL2L11/BMP4/BMP7/BMPR1A/BPNT2/C2CD3/CACNA1C/CHD7/CHST11/CRABP2/CREBBP/CTNNB1/CYP26B1/DLX5/DLX6/DYNC2H1/ECE1/EN1/FBN2/FBXW4/FGF4/FGF8/FLVCR1/FRAS1/FREM2/FZD6/GDF5/GLI2/GLI3/GNAS/GPC3/GREM1/GRHL2/HAND2/HDAC1/HDAC2/HOXA10/HOXA11/HOXA13/HOXA9/HOXC10/HOXD10/HOXD12/HOXD13/HOXD9/IFT140/IFT52/INTU/LEF1/LNPK/LRP4/LRP5/LRP6/MAP3K20/MBNL1/MEGF8/MSX1/NIPBL/NOG/NOTCH1/NOTCH2/OSR1/O…	105
BP	GO:0035113	embryonic appendage morphogenesis	105/14254	112/18862	3.71972e-07	9.18785e-06	5.86257e-06	AFF3/ALDH1A2/ALX3/ALX4/BAX/BCL2L11/BMP4/BMP7/BMPR1A/BPNT2/C2CD3/CACNA1C/CHD7/CHST11/CRABP2/CREBBP/CTNNB1/CYP26B1/DLX5/DLX6/DYNC2H1/ECE1/EN1/FBN2/FBXW4/FGF4/FGF8/FLVCR1/FRAS1/FREM2/FZD6/GDF5/GLI2/GLI3/GNAS/GPC3/GREM1/GRHL2/HAND2/HDAC1/HDAC2/HOXA10/HOXA11/HOXA13/HOXA9/HOXC10/HOXD10/HOXD12/HOXD13/HOXD9/IFT140/IFT52/INTU/LEF1/LNPK/LRP4/LRP5/LRP6/MAP3K20/MBNL1/MEGF8/MSX1/NIPBL/NOG/NOTCH1/NOTCH2/OSR1/O…	105
BP	GO:0030705	cytoskeleton-dependent intracellular transport	175/14254	195/18862	3.7958e-07	9.33943e-06	5.9593e-06	ACTN4/ACTR10/AGBL4/AP3B1/AP3B2/AP3D1/AP3M1/AP3M2/AP3S1/AP3S2/APBA1/APP/ARHGAP21/ARL3/ARL8A/ARL8B/ARMCX3/BAG3/BICD1/BICD2/BICDL1/BICDL2/BLOC1S2/BLOC1S3/BLOC1S4/BLOC1S6/BORCS5/CALY/CAMSAP3/CCDC186/CCDC88A/CCDC88B/CCDC88C/CDC42/CEP131/CILK1/CLN3/CLUAP1/CNIH2/COPG1/COPG2/DLG2/DST/DTNBP1/DYNC1H1/DYNC1I1/DYNC1I2/DYNC2H1/DYNC2I1/DYNC2I2/DYNLL1/DYNLL2/DYNLRB1/DYNLRB2/DYNLT2B/F8A1/FBXW11/FEZ1/FNBP1L/FYCO1…	175
BP	GO:0051648	vesicle localization	199/14254	224/18862	3.98131e-07	9.75805e-06	6.22641e-06	ACTN4/ANKRD28/AP1AR/AP1M2/AP3B1/AP3B2/AP3D1/AP3M1/AP3M2/AP3S1/AP3S2/ARF1/ARFGAP2/ARFGAP3/ARL6/ASIP/BBS2/BBS7/BET1/BICDL1/BICDL2/BLOC1S2/BLOC1S3/BLOC1S4/BLOC1S6/BORCS5/BRSK1/BRSK2/C17orf75/CCDC186/CD59/CDH2/CDH3/CDK5/CHP1/CLASP1/CLASP2/CLN3/CNIH1/CNIH2/CNIH3/COL7A1/CSNK1D/CTSC/CTSZ/CUL3/DCTN2/DNM1/DNM2/DNM3/DTNBP1/DYNC1H1/DYNC1I1/EXOC4/F8/F8A1/FAM91A1/FBXW11/FNBP1L/FOLR1/FYCO1/GBF1/GOLGA2/GORASP1/…	199
BP	GO:1903311	regulation of mRNA metabolic process	289/14254	334/18862	4.27382e-07	1.04347e-05	6.65817e-06	AGO2/AHCYL1/AKT1/ALKBH5/ANGEL2/ANP32A/APOBEC1/AXIN2/BAG4/BARD1/BOLL/BTG2/C1QBP/C9orf78/CACNG7/CARHSP1/CCNB1/CCNT1/CDC73/CDK11A/CDK11B/CDK9/CELF1/CELF2/CELF3/CELF4/CELF5/CELF6/CIRBP/CNOT1/CNOT6L/CNOT7/CNOT8/CPEB1/CPEB3/CPSF4/CPSF6/CSDC2/CTR9/DAZAP1/DAZL/DCP1A/DCP2/DDX17/DDX5/DHX34/DHX36/DHX9/DND1/DYRK1A/E2F1/EIF4ENIF1/EIF4G1/ELAVL1/ELAVL4/EXOSC1/EXOSC2/EXOSC3/EXOSC4/EXOSC5/EXOSC6/EXOSC7/EXOSC8/EXO…	289
BP	GO:0060537	muscle tissue development	319/14254	371/18862	4.31202e-07	1.04876e-05	6.69193e-06	ACTA1/ACTC1/ACTN2/ACTN3/ACVR1/ADAMTS9/ADRA1A/AKAP13/AKAP6/AKIRIN1/ALDH1A2/ALPK3/ANKRD33/ARID2/ARNTL/ARRB2/ASB2/ATF3/ATG5/BCL2/BCL9/BCL9L/BIN3/BMP2/BMP4/BMP5/BMP7/BMPR1A/BTG2/BVES/CACYBP/CALR/CAV1/CAV2/CAV3/CCNB1/CDC42/CDK5/CDON/CENPF/CFL2/CFLAR/CHD7/CHRNA1/CHRND/COL11A1/COL19A1/COPS2/CREB1/CSRP1/CSRP2/CTDP1/CXADR/CYP26B1/DCN/DDX17/DDX5/DIPK2A/DKK1/DLG1/DLL1/DLL4/DMRTA2/DNER/DSG2/DSP/EEF2/EFEMP2/E…	319
BP	GO:0090287	regulation of cellular response to growth factor stimulus	258/14254	296/18862	4.43284e-07	1.07403e-05	6.85318e-06	ABL1/ACVRL1/ADAM17/ADAMTS12/ADAMTS3/ADAMTSL2/ADGRA2/AGT/APLN/ARNT/ATP2B4/BAMBI/BCL9L/BMP4/BMPER/BMPR2/CADM4/CASK/CAV1/CAV2/CAV3/CCBE1/CCN1/CD109/CD63/CDH5/CDKN1C/CDKN2B/CFLAR/CHRD/CHRDL1/CHST11/CIDEA/CITED1/CITED2/CNMD/CRB2/CREB3L1/CREBBP/CRIM1/CTDSPL2/CXCL13/CYFIP1/DAB2/DAB2IP/DAND5/DCN/DKK3/DLL1/DLX1/DNM2/DOK5/DSTYK/EID2/ELAPOR2/EMILIN1/ENG/EPN2/FBN1/FBN2/FERMT1/FGF1/FGF16/FGF18/FGF2/FGF4/FGFBP…	258
BP	GO:2000027	regulation of animal organ morphogenesis	159/14254	176/18862	4.49155e-07	1.08412e-05	6.91754e-06	ABL1/AGT/AHI1/AJAP1/ANKRD6/AP2A1/AP2A2/AP2B1/AP2M1/AP2S1/AR/ARHGEF19/ARRB2/BMP2/BMP4/BMP7/BMPR1A/BTBD7/CAV3/CD34/CDC42/CELSR1/CELSR2/CELSR3/CITED2/CLTC/CSF1/CTHRC1/DAAM1/DAB2/DACT1/DKK1/DMRT3/DVL1/DVL2/DVL3/FGF1/FGF7/FGF8/FRS2/FZD1/FZD2/FZD3/FZD5/FZD6/FZD7/GATA3/GATA5/GDNF/GPC3/GPC4/GPC6/GREM1/GRHL3/HGF/HOXA11/HOXB7/JHY/LGR4/LHX1/MED12/MESP1/MLLT3/MSX1/NGFR/NKD1/NOG/NPHP3/NTN4/PARD6A/PAX2/PAX8/PA…	159
BP	GO:1905475	regulation of protein localization to membrane	174/14254	194/18862	4.52939e-07	1.08911e-05	6.9494e-06	ACSL3/ACTB/ADAM10/AGR2/AKAP5/AKT1/AKT2/ANK3/AP2B1/AP2M1/APPL1/AR/ARF6/ARHGAP44/ARHGEF16/ATP2B4/BBC3/BCL2/BCL2L1/BID/C2CD5/CACNB3/CACNG2/CASP8/CD81/CDH2/CDK5/CDK5R1/CEMIP/CHP1/CIB1/CLIP3/CLN3/CLTC/CNST/CRKL/CSK/DAB2/DAG1/DLG1/DMTN/E2F1/EGFR/EPHA2/EPHA3/EPHB2/ERBB2/EZR/FIS1/FYN/FZD9/GBP1/GDI1/GHSR/GOPC/GPC1/GPC2/GPC3/GPC4/GPC5/GPC6/GPER1/GSN/GZMB/HPCA/HRAS/IFNG/INPP5K/INS/IQSEC2/ITGA3/ITGAM/ITGB1/I…	174
BP	GO:0099111	microtubule-based transport	169/14254	188/18862	4.5564e-07	1.09147e-05	6.96446e-06	ACTR10/ADCY10/AGBL4/AP3B1/AP3B2/AP3D1/AP3M1/AP3M2/AP3S1/AP3S2/APBA1/APP/AQP4/ARHGAP21/ARL3/ARL8A/ARL8B/ARMCX3/BAG3/BICD1/BICD2/BICDL1/BICDL2/BLOC1S2/BLOC1S3/BLOC1S4/BLOC1S6/BORCS5/CABYR/CALY/CAMSAP3/CCDC103/CCDC39/CCDC40/CDC42/CEP131/CFAP43/CFAP53/CILK1/CLN3/CLUAP1/CNIH2/COPG1/COPG2/DAW1/DLG2/DNAAF1/DNAAF11/DNAAF2/DNAH5/DST/DTNBP1/DYNC1H1/DYNC1I1/DYNC1I2/DYNC2H1/DYNC2I1/DYNC2I2/DYNLL1/DYNLL2/DYNL…	169
BP	GO:0042752	regulation of circadian rhythm	110/14254	118/18862	4.61363e-07	1.10103e-05	7.02542e-06	ADA/ADCY1/ADORA1/ADORA2A/ADRB1/ARNTL/ARNTL2/ATG7/ATOH7/BTRC/CCAR2/CDK1/CHRNB2/CIPC/CLOCK/CREB1/CREM/CRTC1/CRY1/CRY2/CSF2/CSNK1D/CSNK1E/DRD2/DRD3/DRD4/EZH2/FBXL12/FBXL17/FBXL21P/FBXL22/FBXL3/FBXL6/FBXL8/FBXW11/GHRH/GHRHR/GHRL/GNA11/GNAQ/GSK3B/HNF4A/HNRNPD/ID2/KDM2A/KLF10/MAGEL2/MAPK10/MAPK8/MAPK9/MTA1/MTNR1B/MTOR/NKX2-1/NLGN1/NMU/NOCT/NONO/NPS/NPY2R/NR1D1/NR1D2/NR1H3/NR2F6/OPN3/OPN4/PASD1/PDE6B/PE…	110
BP	GO:0072006	nephron development	127/14254	138/18862	4.72074e-07	1.12237e-05	7.1616e-06	ADAMTS16/ADIPOQ/AGT/AHI1/ANGPT1/ANGPT2/AQP11/ASXL1/BASP1/BCL2/BMP2/BMP4/BMP7/CALB1/CD24/CD34/CFLAR/CITED1/COL4A3/CTNNB1/CTNNBIP1/DCHS1/DCHS2/DLG1/DLL1/EGR1/ENPEP/EXT1/FAT4/FGF1/FGF2/FGF8/FMN1/FOXC1/FOXC2/FOXJ1/GATA3/GDNF/GLI3/GPC3/GREM1/GZF1/HES1/HES5/HEYL/HNF1B/HOXA11/HOXB7/HOXD11/IL6R/IQGAP1/IRX1/IRX2/IRX3/ITGA3/JAG1/KIF26B/KIRREL3/KLF15/KLHL3/LAMA5/LAMB2/LGR4/LHX1/LIF/LZTS2/MEF2C/MTSS1/MYC/MYO…	127
BP	GO:0060047	heart contraction	244/14254	279/18862	4.83398e-07	1.145e-05	7.30603e-06	ACE/ACTC1/ADA/ADM/ADORA1/ADORA3/ADRA1A/ADRA1B/ADRA1D/ADRB1/AGT/AHCYL1/AKAP9/ANK2/APLN/ASB3/ASPH/ATG5/ATP1A1/ATP1A2/ATP1A3/ATP1B1/ATP1B2/ATP1B3/ATP2A1/ATP2A2/ATP2A3/ATP2B2/ATP2B3/ATP2B4/BIN1/BVES/CACNA1C/CACNA1D/CACNA1F/CACNA1G/CACNA1H/CACNA1S/CACNA2D1/CACNA2D2/CACNA2D3/CACNA2D4/CACNB1/CACNB2/CACNB3/CACNB4/CACNG1/CACNG2/CACNG3/CACNG4/CACNG5/CACNG6/CACNG7/CACNG8/CALCA/CALM1/CALM2/CALM3/CAMK2D/CAV1/…	244
BP	GO:0071692	protein localization to extracellular region	322/14254	375/18862	5.09554e-07	1.20247e-05	7.67273e-06	AACS/ABCA1/ABCC8/ABCG1/ACHE/ACSL4/ACVR1C/ADAM8/ADCY5/ADCY8/ADCYAP1/ADORA2A/ADRA2A/ADRA2C/ADTRP/ALOX5/ANG/ANO1/ANXA1/APBB1/APBB3/APOE/ARF1/ARF6/ARFGAP3/ARFIP1/ARL2/ARL2BP/ARL4D/ARNTL/ATP13A2/BAIAP3/BLK/BLOC1S3/BMP6/BMP8A/BRSK2/C1QTNF12/C1QTNF3/C2CD2L/CACNA1A/CACNA1C/CACNA1D/CACNA1E/CACNA2D2/CAMK2G/CAMK2N1/CANX/CAPN10/CARTPT/CASR/CAVIN1/CBLN1/CBLN4/CCDC186/CCN3/CD200/CD2AP/CD38/CDK16/CFTR/CHGA/CLOC…	322
BP	GO:0045926	negative regulation of growth	216/14254	245/18862	5.32551e-07	1.25209e-05	7.9893e-06	ACVR1B/ACVRL1/ADAM15/ADIPOR1/ADIPOR2/ADRB1/ADRB2/ALOX15B/APBB1/APBB2/ARHGAP4/BBS2/BCL11A/BCL2/BCL6/BDKRB1/BMP4/BMPR2/BST2/BTG1/CAPRIN2/CAV3/CCAR2/CCDC85B/CCN3/CDHR2/CDK5/CDK5R1/CDKN1A/CDKN1B/CDKN2A/CDKN2AIP/CDKN2C/CDKN2D/CGRRF1/CRLF3/CTDP1/CYP27B1/DCBLD2/DCC/DCSTAMP/DDX3X/DIP2B/DNAJB2/DRAXIN/DUSP10/EI24/ENO1/ENPP1/EPHA7/ESR2/FBP1/FGF13/FGFR3/FHL1/FLCN/FRZB/FSTL4/FXN/G6PD/GDF15/GDF2/GDF9/GJA1/GNG4…	216
BP	GO:0060348	bone development	173/14254	193/18862	5.40169e-07	1.26531e-05	8.07368e-06	AKAP13/ALPL/AMER1/ANXA2/ANXA6/ASXL1/ATP6AP1/AXIN2/BBX/BGLAP/BGN/BMP2/BMP4/BMP6/BMPR1B/BMPR2/BPNT2/CCN4/CDX1/CHAD/CHSY1/CLDN18/COL13A1/COL1A1/COL27A1/COL2A1/COMP/CSGALNACT1/CTC1/CYP26B1/DCANP1/DCHS1/DHRS3/DLX5/DYM/ENG/EXT1/EXT2/FAT4/FBN1/FGF18/FGF4/FGF8/FGFR2/FGFR3/FLI1/FOXC1/FOXN3/FOXP1/GHRL/GJA1/GLG1/GLI3/GNAS/GPR68/GREM1/HAS2/HOXA11/HOXB4/IFITM5/IFT80/INPPL1/INSIG1/ITGB6/KAT2A/KIT/LEP/LILRB1/LO…	173
BP	GO:0060993	kidney morphogenesis	84/14254	88/18862	5.58503e-07	1.29431e-05	8.25874e-06	ADAMTS16/AGT/AHI1/ASXL1/BASP1/BCL2/BMP2/BMP4/BMP7/CALB1/CITED1/CTNNBIP1/DCHS1/DLG1/FAT4/FGF1/FGF2/FGF8/FMN1/FOXJ1/FRAS1/GATA3/GCNT1/GCNT4/GDNF/GLI3/GPC3/GREM1/GZF1/HES1/HES5/HNF1B/HOXA11/HOXB7/HOXD11/IRX1/IRX2/IRX3/KIF26B/KLHL3/LAMA5/LGR4/LHX1/LIF/LRRK2/LZTS2/MYC/NOG/NPHP3/NPNT/OSR1/PAX2/PAX8/PBX1/PDGFRB/PKD1/PKD2/PRKX/PTCH1/SALL1/SHH/SIX1/SIX2/SIX4/SMAD4/SMO/SOX4/SOX8/SOX9/STAT1/TACSTD2/TCF21/VE…	84
BP	GO:0002062	chondrocyte differentiation	97/14254	103/18862	5.58667e-07	1.29431e-05	8.25874e-06	ACVRL1/ADAMTS12/ADAMTS7/ANXA6/AXIN2/BMP2/BMP4/BMP6/BMPR1A/BMPR1B/BMPR2/BPNT2/CCN2/CCN3/CCN4/CHADL/CHST11/CHSY1/COL11A1/COL27A1/COL2A1/COMP/CREB3L2/CYTL1/ECM1/EFEMP1/EIF2AK3/EXT1/FGF18/FGFR3/GDF5/GDF6/GLG1/GLI2/GLI3/GREM1/HMGA2/HOXA11/IFT80/LNPK/LOXL2/LTBP3/MAF/MAPK14/MATN1/MBOAT2/MEF2C/MEF2D/MEX3C/MUSTN1/NFIB/NKX3-2/NPPC/OSR1/OSR2/PKDCC/PTH1R/PTHLH/PTPN11/RARG/RFLNA/RFLNB/RUNX1/RUNX2/RUNX3/SCIN/S…	97
BP	GO:0032526	response to retinoic acid	97/14254	103/18862	5.58667e-07	1.29431e-05	8.25874e-06	ABL2/ACER2/ADNP2/ALDH1A2/AQP1/AQP3/ASCL1/ASXL1/ATM/BMP6/BRINP1/BRINP2/BRINP3/CD38/CDKN2D/COL1A1/CREB1/CTSH/CYP26A1/CYP26B1/DNAAF2/DUSP1/EPHA3/FGFR2/FZD10/FZD7/GATA6/GJA1/GJB2/GJB3/HDAC2/HOXA2/HTRA2/IGF2R/IGFBP2/IGFBP7/KLF4/LEP/LRAT/LTK/LYN/MICB/MYB/MYOG/NCOA1/OSR1/OVCA2/OXT/PAX2/PCK1/PDGFRB/PHB2/PPARG/PTCH1/PTGES/PTK2B/PTK6/PTK7/RARA/RARG/RBP4/RET/RORB/RXRA/RXRB/RXRG/SERPINF1/SETX/SLC6A4/SNW1/SOX…	97
BP	GO:0070507	regulation of microtubule cytoskeleton organization	126/14254	137/18862	5.77312e-07	1.33265e-05	8.50333e-06	ABL1/AKAP9/ANKRD53/APC/APC2/ARHGEF2/ARL2/ATXN7/BICD1/BICD2/BMERB1/CAMSAP1/CAMSAP2/CAMSAP3/CAV3/CCSAP/CDH5/CDK2AP2/CDK5R1/CDK5RAP2/CEP70/CEP97/CHMP1A/CHMP1B/CHMP2A/CHMP2B/CHMP4B/CHMP4C/CIB1/CKAP5/CLASP1/CLASP2/CLIP1/CLIP3/CLTC/CYLD/DCTN1/DIXDC1/DRG1/DYNC1H1/DYRK1A/EFNA5/EML2/EML3/EPHA3/FAM107A/FES/FGF13/FKBP4/FSD1/GAS2L1/GAS2L2/GBA2/GNAI1/GPSM2/GSK3B/HDAC6/HDGFL3/HNRNPU/HSPA1A/HSPA1B/INPP5J/KATNB1…	126
BP	GO:0051258	protein polymerization	256/14254	294/18862	5.95825e-07	1.3704e-05	8.74422e-06	ABI2/ABL1/ACTR2/ACTR3/ADD1/ADD2/ADD3/AKAP9/ALOX15/ANG/ANKRD53/AP1AR/ARF1/ARF6/ARFGEF1/ARFIP1/ARFIP2/ARHGAP18/ARHGAP28/ARHGAP40/ARHGAP6/ARL2/ARL6/ARPC1A/ARPC1B/ARPC2/ARPC3/ARPC5/ARPC5L/ARPIN/BAG4/BAIAP2/BAIAP2L1/BAIAP2L2/BIN1/BRK1/C15orf62/CAMSAP1/CAMSAP2/CAMSAP3/CAPG/CAPZA2/CAPZB/CARMIL1/CARMIL2/CATIP/CAV3/CCDC57/CCL11/CCL21/CCR7/CDC42EP1/CDC42EP2/CDC42EP3/CDC42EP4/CDC42EP5/CDH5/CDK5R1/CDK5RAP2/C…	256
BP	GO:0046474	glycerophospholipid biosynthetic process	201/14254	227/18862	6.25895e-07	1.43436e-05	9.15236e-06	ABHD3/ABHD4/ABHD5/ABHD8/ACHE/ACP6/ACSL3/AGK/AGPAT1/AGPAT2/AGPAT3/AGPAT4/AGPAT5/AJUBA/ALOX15/ALPI/APOA1/ARF1/ARF3/ATM/CAPN2/CDIPT/CDS1/CEPT1/CHAT/CHKA/CHKB/CHPT1/CLN3/CPNE1/CPNE3/CPNE6/CPNE7/CRLS1/CSNK2A1/CSNK2A2/CSNK2B/CWH43/DDHD1/DDHD2/DGKA/DGKB/DGKD/DGKG/DGKH/DGKQ/DGKZ/DPM1/DPM2/DPM3/ETNK1/ETNK2/ETNPPL/FABP3/FABP5/FAR1/FGF2/FIG4/GNPAT/GPAA1/GPAM/GPAT2/GPAT3/GPAT4/GPD1/GPD1L/HDHD5/HTR2C/IMPA1/IN…	201
BP	GO:0061333	renal tubule morphogenesis	69/14254	71/18862	6.32406e-07	1.43889e-05	9.18128e-06	ADAMTS16/AGT/AHI1/BCL2/BMP2/BMP4/CITED1/COL4A1/CTNNBIP1/DCHS1/DLG1/FAT4/FGF1/FGF2/FGF8/FMN1/GATA3/GDNF/GLI3/GPC3/GREM1/GZF1/HES1/HES5/HOXA11/HOXB7/HOXD11/IRX1/IRX2/IRX3/KIF26B/KLHL3/LAMA5/LGR4/LGR5/LHX1/LZTS2/MEF2C/MTSS1/MYC/NOG/NPNT/OSR1/PAX2/PAX8/PBX1/PKD1/PKD2/PTCH1/SALL1/SHH/SIX1/SIX2/SIX4/SMAD4/SMO/SOX8/SOX9/TACSTD2/TCF21/VEGFA/WNK4/WNT1/WNT11/WNT2B/WNT4/WNT6/WNT9B/WT1	69
BP	GO:0072028	nephron morphogenesis	69/14254	71/18862	6.32406e-07	1.43889e-05	9.18128e-06	ADAMTS16/AGT/AHI1/BCL2/BMP2/BMP4/BMP7/CITED1/CTNNBIP1/DCHS1/DLG1/FAT4/FGF1/FGF2/FGF8/FMN1/GATA3/GDNF/GLI3/GPC3/GREM1/GZF1/HES1/HES5/HOXA11/HOXB7/HOXD11/IRX1/IRX2/IRX3/KIF26B/KLHL3/LAMA5/LGR4/LHX1/LIF/LZTS2/MYC/NOG/NPNT/OSR1/PAX2/PAX8/PBX1/PDGFRB/PKD1/PKD2/PTCH1/SALL1/SHH/SIX1/SIX2/SIX4/SMAD4/SMO/SOX8/SOX9/STAT1/TACSTD2/TCF21/VEGFA/WNK4/WNT1/WNT11/WNT2B/WNT4/WNT6/WNT9B/WT1	69
BP	GO:0035592	establishment of protein localization to extracellular region	316/14254	368/18862	6.45228e-07	1.46282e-05	9.33398e-06	AACS/ABCA1/ABCC8/ABCG1/ACHE/ACSL4/ACVR1C/ADAM8/ADCY5/ADCY8/ADCYAP1/ADORA2A/ADRA2A/ADRA2C/ADTRP/ALOX5/ANG/ANO1/ANXA1/APBB1/APBB3/APOE/ARF1/ARF6/ARFGAP3/ARFIP1/ARL2/ARL2BP/ARL4D/ARNTL/ATP13A2/BAIAP3/BLK/BLOC1S3/BMP6/BMP8A/BRSK2/C1QTNF12/C1QTNF3/C2CD2L/CACNA1A/CACNA1C/CACNA1D/CACNA1E/CACNA2D2/CAMK2G/CAMK2N1/CANX/CAPN10/CARTPT/CASR/CAVIN1/CBLN1/CBLN4/CCDC186/CCN3/CD200/CD2AP/CD38/CDK16/CFTR/CHGA/CLOC…	316
BP	GO:0001763	morphogenesis of a branching structure	167/14254	186/18862	6.50534e-07	1.46961e-05	9.37725e-06	ABL1/ACVR1/ADAMTS16/ADM/AGT/AR/BCL11A/BCL2/BMP2/BMP4/BMP7/BTBD7/BTRC/CASR/CAV3/CCL11/CELSR1/CITED1/CLIC4/COL13A1/COL4A1/CSF1/CTNNB1/CTNNBIP1/CTSH/DAG1/DCHS1/DDR1/DLG1/DLG5/DLL4/DLX2/DRD2/EDNRA/ENG/EPHA2/EPHA7/ERMN/ESR1/ESRP2/EXT1/FAT4/FEM1B/FGF1/FGF2/FGF7/FGF8/FGFR2/FOXA1/FOXC2/FOXF1/FRS2/FZD5/GBX2/GDF2/GDF7/GDNF/GLI2/GLI3/GPC3/GRB2/GREM1/GRHL2/GZF1/HGF/HHIP/HOXA11/HOXA13/HOXA5/HOXB13/HOXB7/HOXD1…	167
BP	GO:1903050	regulation of proteolysis involved in cellular protein catabolic process	191/14254	215/18862	6.83649e-07	1.53894e-05	9.81965e-06	AGBL4/AKT1/ALAD/APOE/AQP11/ARAF/ARIH1/ARIH2/ATP5IF1/ATXN3/AURKA/AXIN1/BAG2/BAG5/BAG6/BBS7/BCAP31/BTRC/CAMLG/CAV1/CAV3/CBFA2T3/CCAR2/CCDC22/CDC20/CDC20B/CEBPA/CHFR/CLU/COP1/CSNK1A1/CSNK1D/CSNK1E/CSNK2A1/CSNK2A2/CTSC/DAB2/DAB2IP/DDA1/DDRGK1/DESI1/DET1/DISC1/DNAJB2/DVL1/EFNA1/EIF3H/ELOB/EPHA4/F8A1/FBXO22/FBXW8/FHIT/FMR1/FOXF2/FZR1/GABARAPL2/GBA/GIPC1/GLMN/GNA12/GPX1/GSK3A/GSK3B/HECTD1/HERPUD1/HFE/HI…	191
BP	GO:0006816	calcium ion transport	349/14254	409/18862	6.91359e-07	1.55079e-05	9.8953e-06	ABL1/ADORA2A/ADRA1A/ADRA2A/AFG3L2/AHNAK/AKAP6/ANK2/ANO6/ANXA2/ANXA2P2/ANXA6/ANXA9/APLNR/ARRB2/ASIC1/ATG5/ATP1A2/ATP1B1/ATP2A1/ATP2A2/ATP2A3/ATP2B2/ATP2B3/ATP2B4/ATP2C1/ATP2C2/BAK1/BAX/BCL2/BDKRB1/BEST1/BHLHA15/BIN1/BSPRY/CACHD1/CACNA1A/CACNA1B/CACNA1C/CACNA1D/CACNA1E/CACNA1F/CACNA1G/CACNA1H/CACNA1I/CACNA1S/CACNA2D1/CACNA2D2/CACNA2D3/CACNA2D4/CACNB1/CACNB2/CACNB3/CACNB4/CACNG1/CACNG2/CACNG3/CACNG4…	349
BP	GO:1903532	positive regulation of secretion by cell	237/14254	271/18862	7.06238e-07	1.56396e-05	9.97932e-06	AACS/ABCG1/ACHE/ACSL4/ADAM8/ADCY8/ADCYAP1/ADORA2A/ANG/ANO1/AP1G1/APBB1/APBB3/APLN/ARF1/ARF6/ATP13A2/ATP6AP1/AVP/BAIAP3/BLK/BMP2/BMP6/C1QTNF1/C1QTNF12/C1QTNF3/C2CD2L/CACNA1G/CACNA1H/CACNA1I/CACNB2/CADPS/CADPS2/CAMK2N1/CAPN10/CARTPT/CASR/CCK/CD177/CD2AP/CD38/CDK5/CDK5R2/CFTR/CHMP2A/CHRNB2/CLASP1/CLASP2/CLTRN/CNR1/CREB1/CXCL12/CYP19A1/DNM1L/DOC2B/DRD2/DTNBP1/DYNLL1/EDN3/EGFR/EXOC1/EXPH5/EZR/F2RL1/FF…	237
BP	GO:0072163	mesonephric epithelium development	83/14254	87/18862	7.07626e-07	1.56396e-05	9.97932e-06	ADAMTS16/AGT/ARG2/BASP1/BCL2/BMP2/BMP4/BMP7/BMPER/CALB1/CAT/CITED1/CRLF1/CTNNBIP1/DCHS1/DLG1/FAT4/FGF1/FGF2/FGF8/FGFR2/FMN1/FOXC1/FOXC2/FOXJ1/GATA3/GDF11/GDNF/GLI3/GPC3/GREM1/GZF1/HES1/HOXA11/HOXB7/HOXD11/KIF26B/LAMA5/LGR4/LHX1/LZTS2/MYC/NOG/NPNT/OSR1/PAX2/PAX8/PBX1/PKD1/PKD2/PTCH1/RET/ROBO2/SALL1/SDC1/SDC4/SFRP1/SHH/SIX1/SIX2/SIX4/SLIT2/SMAD1/SMAD2/SMAD3/SMAD4/SMAD5/SMAD6/SMAD7/SMO/SOX8/SOX9/SPR…	83
BP	GO:0072164	mesonephric tubule development	83/14254	87/18862	7.07626e-07	1.56396e-05	9.97932e-06	ADAMTS16/AGT/ARG2/BASP1/BCL2/BMP2/BMP4/BMP7/BMPER/CALB1/CAT/CITED1/CRLF1/CTNNBIP1/DCHS1/DLG1/FAT4/FGF1/FGF2/FGF8/FGFR2/FMN1/FOXC1/FOXC2/FOXJ1/GATA3/GDF11/GDNF/GLI3/GPC3/GREM1/GZF1/HES1/HOXA11/HOXB7/HOXD11/KIF26B/LAMA5/LGR4/LHX1/LZTS2/MYC/NOG/NPNT/OSR1/PAX2/PAX8/PBX1/PKD1/PKD2/PTCH1/RET/ROBO2/SALL1/SDC1/SDC4/SFRP1/SHH/SIX1/SIX2/SIX4/SLIT2/SMAD1/SMAD2/SMAD3/SMAD4/SMAD5/SMAD6/SMAD7/SMO/SOX8/SOX9/SPR…	83
BP	GO:0016051	carbohydrate biosynthetic process	186/14254	209/18862	7.09549e-07	1.56396e-05	9.97932e-06	ADIPOQ/AGL/AKR1A1/AKR1B1/AKT1/AKT2/ALDOA/ALDOC/AP2A1/ARPP19/ATF3/ATF4/AVPR1B/B3GALNT1/B3GALT1/B3GALT2/B3GALT5/B3GNT2/B3GNT3/B3GNT4/B3GNT6/B3GNT7/B3GNT8/B3GNT9/B4GALT1/B4GALT5/C1QTNF12/C1QTNF3/CHST10/CHST11/CHST12/CHST13/CHST14/CHST15/CHST8/CHST9/CLK2/CLTC/CRTC2/CRY1/CSGALNACT1/CSGALNACT2/DDB1/DGAT2/DGKQ/DYRK2/ENO1/ENO2/ENO3/ENPP1/ESRRB/EXT1/EXT2/FAM3A/FAM3C/FBP1/FBP2/FUT8/FUT9/G6PC3/G6PD/GAPDH/GA…	186
BP	GO:0090276	regulation of peptide hormone secretion	186/14254	209/18862	7.09549e-07	1.56396e-05	9.97932e-06	AACS/ABCC8/ACSL4/ACVR1C/ADCY5/ADCY8/ADCYAP1/ADRA2A/ADRA2C/ALOX5/ANO1/APLN/ARL2/ARL2BP/ARNTL/BAIAP3/BLK/BMP8A/BRSK2/C1QTNF12/C2CD2L/CACNA1A/CACNA1C/CACNA1D/CACNA1E/CACNA2D2/CAMK2N1/CAPN10/CARTPT/CASR/CCN3/CD38/CDK16/CFTR/CHD7/CHGA/CLOCK/CLTRN/CNR1/CPT1A/CRHBP/DOC2B/DPP4/DRD2/DYNLL1/EFNA5/EGFR/EIPR1/ENHO/ENSA/EPHA5/FAM3D/FFAR1/FFAR2/FFAR3/FFAR4/FGG/FKBP1B/FOXA2/GCK/GHRH/GHRHR/GHRL/GHSR/GIPR/GJA1/GL…	186
BP	GO:0030148	sphingolipid biosynthetic process	102/14254	109/18862	7.16794e-07	1.57447e-05	1.00463e-05	A3GALT2/A4GALT/ABCA2/ACER2/ACER3/AGK/ALDH3A2/ALDH3B1/ALDH3B2/ALOX12B/ALOXE3/ASAH1/ASAH2B/B3GALT1/B3GALT2/B3GALT4/B4GALNT1/B4GALT3/B4GALT5/B4GALT6/CCN1/CERKL/CERS1/CERS2/CERS3/CERS4/CERS5/CERS6/CERT1/CLN8/CSNK1G2/CYP4F22/DEGS1/DEGS2/ELOVL1/ELOVL3/ELOVL4/ELOVL5/ELOVL6/ELOVL7/ENPP7/FA2H/GAL3ST1/GBA/HACD1/HACD2/HACD3/HACD4/KDSR/LARGE1/NSMAF/ORMDL2/ORMDL3/P2RX1/PEMT/PLPP1/PLPP2/PLPP3/PNPLA1/PPM1L/PRKA…	102
BP	GO:1902905	positive regulation of supramolecular fiber organization	181/14254	203/18862	7.32572e-07	1.60357e-05	1.02321e-05	ABI2/ABL1/ACTN2/ACTR2/ACTR3/AKAP9/ALOX15/ANKRD53/AP1AR/APOA1/APOE/APP/ARF1/ARF6/ARFIP1/ARFIP2/ARHGEF10/ARHGEF10L/ARHGEF15/ARHGEF5/ARL2/ARPC1A/ARPC1B/ARPC2/ARPC3/ARPC5/ARPC5L/ARPIN/BAG4/BAIAP2/BAIAP2L1/BAIAP2L2/BIN1/BRK1/C15orf62/CARMIL1/CARMIL2/CAV3/CCDC88A/CCL11/CCL21/CCN2/CCR7/CD47/CDC42/CDC42EP1/CDC42EP2/CDC42EP3/CDC42EP4/CDC42EP5/CDK5R1/CDK5RAP2/CFL2/CKAP5/CLASP1/CLIP1/CLU/COLGALT1/CORO1A/COR…	181
BP	GO:0043523	regulation of neuron apoptotic process	176/14254	197/18862	7.51969e-07	1.64038e-05	1.04669e-05	ADAM8/ADORA2A/AGAP2/AKT1S1/AMBRA1/ANGPT1/APOE/ARRB1/ARRB2/ASCL1/ATF4/ATM/AXL/BACE1/BARHL1/BAX/BCL2/BCL2L11/BDNF/BHLHB9/BOK/BTG2/C5AR1/CASP2/CASP3/CDC34/CDC42/CDK5/CDK5R1/CEBPB/CITED1/CLCF1/CLN3/CNTFR/CORO1A/CPEB4/CRLF1/CTNNB1/CX3CL1/CX3CR1/DDIT3/DLX1/DNAJC5/DRAXIN/EGLN2/EGLN3/EN1/EN2/EPHA7/ERBB3/F2R/FAIM2/FASLG/FGF20/FGF8/FOXB1/FOXO3/FOXQ1/FYN/FZD9/G6PD/GABRA5/GABRB2/GATA3/GBA/GBE1/GCLM/GDF5/GDNF…	176
BP	GO:0030323	respiratory tube development	151/14254	167/18862	7.65605e-07	1.65872e-05	1.0584e-05	AARD/ABCA12/ABCA3/ADA/ADAMTS2/ALDH1A2/AP3B1/ASCL1/ASXL1/ATP7A/ATXN1L/BAG6/BMP4/BMPR1A/BMPR2/CCBE1/CCDC39/CCDC40/CCN2/CDC42/CEBPA/CELSR1/CHI3L1/CREB1/CRISPLD2/CTSH/CYP1A2/DAG1/DLG5/DNAAF1/EDN2/EGFR/EIF4E/EIF4EBP1/EPAS1/ERRFI1/ESRP2/EXT1/FGF1/FGF18/FGF2/FGF7/FGF8/FGF9/FGFR2/FLT4/FOXA1/FOXF1/FOXJ1/FSTL3/GATA6/GLI1/GLI2/GLI3/GPC3/GRHL2/HECA/HEG1/HES1/HHIP/HMGB1/HOXA5/IGFBP5/IL13/ITGA3/ITGB6/JMJD6/KLF…	151
BP	GO:0050954	sensory perception of mechanical stimulus	151/14254	167/18862	7.65605e-07	1.65872e-05	1.0584e-05	ADGRV1/ALDH7A1/ASIC2/ASIC3/ATP2B2/ATP6V0A4/ATP6V1B1/ATP8B1/BACE1/BARHL1/BIRC5/CABP2/CACNA1D/CACNB3/CASP3/CCDC50/CDC14A/CDH23/CDKN2D/CEACAM16/CEMIP/CHD7/CHRNA10/CHRNB2/CLIC5/CNTN5/COCH/COL11A1/COL11A2/COL1A1/COL2A1/COL4A3/CRYM/CXCL12/CXCR4/DCDC2/DDIT3/DIAPH1/DRGX/EML2/EPS8L2/ESPN/ESPNL/EYA1/EYA4/FBXO11/FYN/GABRA5/GABRB2/GJB2/GJB6/GPX1/GRAP/GRM7/GRXCR1/GSDME/HEXB/HOMER2/HOXA1/HPN/ICAM1/ITGA2/KCNA1/…	151
BP	GO:0051495	positive regulation of cytoskeleton organization	195/14254	220/18862	7.73266e-07	1.66962e-05	1.06535e-05	ABI2/ABL1/ACTN2/ACTR2/ACTR3/AKAP9/ALOX15/ANKRD53/AP1AR/APOA1/ARF1/ARF6/ARFIP1/ARFIP2/ARHGEF10/ARHGEF10L/ARHGEF15/ARHGEF5/ARL2/ARPC1A/ARPC1B/ARPC2/ARPC3/ARPC5/ARPC5L/ARPIN/BAG4/BAIAP2/BAIAP2L1/BAIAP2L2/BCAS3/BIN1/BRK1/C15orf62/CARMIL1/CARMIL2/CAV3/CCDC88A/CCL11/CCL21/CCL27/CCN2/CCR7/CD47/CDC42/CDC42EP1/CDC42EP2/CDC42EP3/CDC42EP4/CDC42EP5/CDK5/CDK5R1/CDK5RAP2/CENPJ/CEP120/CEP295/CFL2/CKAP5/CLASP1/C…	195
BP	GO:0061138	morphogenesis of a branching epithelium	156/14254	173/18862	7.76781e-07	1.67153e-05	1.06657e-05	ABL1/ACVR1/ADAMTS16/ADM/AGT/AR/BCL2/BMP2/BMP4/BMP7/BTBD7/BTRC/CASR/CAV3/CCL11/CELSR1/CITED1/CLIC4/COL4A1/CSF1/CTNNB1/CTNNBIP1/CTSH/DAG1/DCHS1/DDR1/DLG1/DLG5/DLL4/EDNRA/ENG/EPHA2/ESR1/ESRP2/EXT1/FAT4/FEM1B/FGF1/FGF2/FGF7/FGF8/FGFR2/FOXA1/FOXC2/FOXF1/FRS2/FZD5/GBX2/GDF2/GDF7/GDNF/GLI2/GLI3/GPC3/GRB2/GREM1/GRHL2/GZF1/HGF/HHIP/HOXA11/HOXA13/HOXA5/HOXB13/HOXB7/HOXD11/HOXD13/IL10/KDM5B/KDR/KRAS/LAMA1/L…	156
BP	GO:0098727	maintenance of cell number	135/14254	148/18862	8.24569e-07	1.76837e-05	1.12836e-05	ASCL2/BCL9/BCL9L/BMP7/BMPR1A/CDC73/CDH2/CDX2/CNOT1/CNOT2/CNOT3/CTNNB1/CTR9/DDX6/DIS3L2/DLL1/EIF4E/EIF4ENIF1/ELAVL1/EPHA1/ESRRB/EZH2/FANCC/FANCD2/FGF2/FGF4/FOXD3/FOXP1/FZD7/GATA2/GNL3/HES1/HES5/HMGA2/HOOK3/IGF2BP1/JAG1/KAT2A/KDM2B/KDM3A/KIT/KLF10/KLF4/LDB1/LDB2/LEO1/LIF/LIG4/LIN28A/LOXL2/LRP5/MED12/MED14/MED28/MED30/MED7/METTL14/METTL3/MMP24/MTF2/MYC/NANOS2/NCOA3/NIPBL/NODAL/NOG/NOTCH1/NOTCH2/NR2E…	135
BP	GO:0043524	negative regulation of neuron apoptotic process	124/14254	135/18862	8.61829e-07	1.84205e-05	1.17537e-05	ADAM8/ADORA2A/AGAP2/AMBRA1/ANGPT1/APOE/ARRB1/ARRB2/AXL/BARHL1/BAX/BCL2/BDNF/BHLHB9/BOK/BTG2/C5AR1/CEBPB/CITED1/CLCF1/CLN3/CNTFR/CORO1A/CPEB4/CRLF1/CX3CL1/CX3CR1/DLX1/DNAJC5/DRAXIN/EN1/EN2/ERBB3/F2R/FAIM2/FGF20/FGF8/FOXB1/FOXQ1/FYN/FZD9/GABRA5/GABRB2/GBA/GBE1/GCLM/GDF5/GDNF/GRIK2/GRN/HIF1A/HIPK2/HMOX1/HRAS/HSP90AB1/IL10/ISL1/JAK2/KDM2B/KIF14/KRAS/LGMN/LIG4/LRP1/MAG/MAP2K4/MAP3K12/MECP2/MEF2C/MIR18…	124
BP	GO:0030509	BMP signaling pathway	140/14254	154/18862	8.6752e-07	1.84419e-05	1.17674e-05	ABL1/ACVR1/ACVR2A/ACVRL1/AMH/BAMBI/BMP15/BMP2/BMP4/BMP5/BMP6/BMP7/BMP8A/BMP8B/BMPER/BMPR1A/BMPR1B/BMPR2/CCN1/CDH5/CHRD/CHRDL1/COMP/CRB2/CRIM1/CTDSPL2/DAND5/DDX5/DLX1/DLX5/DSG4/EGR1/ELAPOR2/ENG/ETV2/EXT1/FAM83G/FBN1/FKBP8/FST/FSTL1/FSTL3/GATA4/GDF15/GDF2/GDF5/GDF6/GDF7/GDF9/GPC3/GREM1/HES1/HES5/HFE/HIPK2/HIVEP1/HJV/HOXA13/HTRA1/HTRA3/ITGA3/LEF1/LEFTY1/LEFTY2/LEMD2/LEMD3/LRP2/MAPK3/MEGF8/MIR140/MIR…	140
BP	GO:0007179	transforming growth factor beta receptor signaling pathway	180/14254	202/18862	8.68643e-07	1.84419e-05	1.17674e-05	ACVR1/ACVRL1/ADAM17/ADAMTSL2/APPL1/APPL2/ARHGEF18/ARRB2/BAMBI/BCL9L/BMPR1A/CAV1/CAV2/CAV3/CBL/CD109/CDH5/CDKN1C/CDKN2B/CGN/CHST11/CIDEA/CITED1/CITED2/CLDN5/COL1A2/COL3A1/CREB1/CREBBP/DAB2/DAND5/DKK3/DNM2/DUSP15/DUSP22/EID2/EMILIN1/ENG/F11R/FBN1/FBN2/FERMT1/FERMT2/FLCN/FMOD/FNTA/FOLR1/FOS/FOXH1/FSHB/FURIN/FUT8/GCNT2/GDF10/GDF15/GDF5/GDF9/GIPC1/GLG1/GOT1/HIPK2/HPGD/HSP90AB1/HSPA1A/HSPA5/HTRA1/HTRA3…	180
BP	GO:0043393	regulation of protein binding	175/14254	196/18862	8.93383e-07	1.88359e-05	1.20188e-05	ABL1/ACE/ACTB/ADAM15/ADD1/ADD2/ADIPOQ/ADRB2/AKT1/AKTIP/AMFR/ANGPT1/ANXA2/APOE/APP/ARRB2/ATP2A2/ATP2A3/AURKA/AURKB/BAG2/BAMBI/BAX/BDNF/BMP2/BMP4/CAMK1/CAPRIN2/CAV1/CBLB/CDC42/CDK5/CDKN1A/CDON/CFHR1/CFHR2/CLDN5/CRK/CRMP1/CSF3/CSNK1E/CTHRC1/CTNNBIP1/CTSZ/DAB2/DACT1/DDX11/DERL1/DISC1/DKK1/DNAAF11/DNAJB2/DTNBP1/DTX3L/DVL1/DZIP1/EFHB/EPB41/EPB41L5/FLOT1/GAS8/GNL3L/GOLGA2/GSK3B/GTF2F1/HDAC4/HDAC5/HFE/HI…	175
BP	GO:0001657	ureteric bud development	82/14254	86/18862	8.96101e-07	1.88359e-05	1.20188e-05	ADAMTS16/AGT/ARG2/BASP1/BCL2/BMP2/BMP4/BMP7/BMPER/CALB1/CAT/CITED1/CRLF1/CTNNBIP1/DCHS1/DLG1/FAT4/FGF1/FGF2/FGF8/FGFR2/FMN1/FOXC1/FOXC2/FOXJ1/GATA3/GDF11/GDNF/GLI3/GPC3/GREM1/GZF1/HES1/HOXA11/HOXB7/HOXD11/KIF26B/LAMA5/LGR4/LHX1/LZTS2/MYC/NOG/NPNT/OSR1/PAX2/PAX8/PBX1/PKD2/PTCH1/RET/ROBO2/SALL1/SDC1/SDC4/SFRP1/SHH/SIX1/SIX2/SIX4/SLIT2/SMAD1/SMAD2/SMAD3/SMAD4/SMAD5/SMAD6/SMAD7/SMO/SOX8/SOX9/SPRY1/TA…	82
BP	GO:0048013	ephrin receptor signaling pathway	82/14254	86/18862	8.96101e-07	1.88359e-05	1.20188e-05	ACTB/ACTG1/ACTR2/ACTR3/ANKS1A/ANKS1B/AP2A1/AP2A2/AP2B1/AP2M1/AP2S1/APH1A/APH1B/ARHGEF28/ARHGEF7/ARPC1A/ARPC1B/ARPC2/ARPC3/ARPC5/CDC42/CDK5R1/CHN1/CRK/DNM1/EFNA1/EFNA2/EFNA3/EFNA5/EFNB1/EFNB2/EFNB3/EPHA1/EPHA10/EPHA2/EPHA3/EPHA4/EPHA5/EPHA6/EPHA7/EPHA8/EPHB1/EPHB2/EPHB3/EPHB4/EPHB6/FYN/GIT1/GRIN1/GRIN2B/HRAS/ITSN1/KALRN/LYN/MMP2/MMP9/NCK1/NCK2/NGEF/NTRK1/PAK1/PAK3/PSEN1/PSEN2/PTK2/PTPN11/RAC1/RASA…	82
BP	GO:0016482	cytosolic transport	150/14254	166/18862	9.20329e-07	1.92814e-05	1.2303e-05	ACTR2/AKTIP/ANKFY1/ANKRD27/AP1AR/AP1G1/AP2A1/AP4M1/ARFIP1/ARL1/BAIAP3/BECN1/BET1L/CCDC91/CES1/CHMP3/CLN3/CLN5/CLTC/CLTCL1/CORO1A/CORO7/DAB2/DCTN1/DENND2A/DENND5A/DNAJC13/DOP1A/DOP1B/EEA1/EHD3/EIPR1/EMP2/EPS15/ERC1/EVI5/EZR/FHIP1B/FLNA/GAK/GBF1/GCC2/GGA1/GOSR1/GOSR2/HEATR5A/HOOK1/HOOK2/HOOK3/KIF16B/KIF1A/KIF1B/KIF5A/KIF5B/KLHL20/LAMP1/LAPTM5/LMTK2/LRRK2/MAGEL2/MAP2/MAP2K1/MAP2K2/MAPK1/MAPK3/MON2/M…	150
BP	GO:1901653	cellular response to peptide	334/14254	391/18862	9.55385e-07	1.9887e-05	1.26895e-05	ABCC1/ACTN2/ADCY1/ADCY2/ADCY3/ADCY4/ADCY5/ADCY6/ADCY7/ADCY8/ADCY9/ADIPOQ/ADIPOR1/ADRB2/AGER/AGTR1/AGTRAP/AHCYL1/AKR1B1/AKT1/AKT2/ANO1/AP3S1/APC/APOBEC1/APP/APPL1/APPL2/APRT/ARHGEF2/ARID1B/ASS1/ATP1A3/ATP5PD/ATP6AP1/ATP6V0A1/ATP6V0A2/ATP6V0A4/ATP6V0B/ATP6V0C/ATP6V0D1/ATP6V0E1/ATP6V0E2/ATP6V1A/ATP6V1B1/ATP6V1B2/ATP6V1C1/ATP6V1C2/ATP6V1D/ATP6V1E1/ATP6V1F/ATP6V1G1/ATP6V1G3/ATP6V1H/BACE1/BAIAP2/BAIAP2…	334
BP	GO:0008654	phospholipid biosynthetic process	235/14254	269/18862	9.55504e-07	1.9887e-05	1.26895e-05	ABCA2/ABHD3/ABHD4/ABHD5/ABHD8/ACHE/ACP6/ACSL3/ADGRF5/AGK/AGPAT1/AGPAT2/AGPAT3/AGPAT4/AGPAT5/AJUBA/ALOX15/ALPI/APOA1/ARF1/ARF3/ATM/CAPN2/CDIPT/CDS1/CEPT1/CHAT/CHKA/CHKB/CHP1/CHPT1/CLN3/CPNE1/CPNE3/CPNE6/CPNE7/CRLS1/CSNK2A1/CSNK2A2/CSNK2B/CWH43/DDHD1/DDHD2/DGKA/DGKB/DGKD/DGKG/DGKH/DGKQ/DGKZ/DHDDS/DOLPP1/DPAGT1/DPM1/DPM2/DPM3/ETNK1/ETNK2/ETNPPL/FABP3/FABP5/FADS1/FAR1/FGF2/FIG4/FITM1/FITM2/GGPS1/GNPA…	235
BP	GO:0051402	neuron apoptotic process	203/14254	230/18862	9.66313e-07	2.00463e-05	1.27911e-05	ADAM8/ADARB1/ADORA2A/AGAP2/AKT1S1/AKT2/AMBRA1/ANGPT1/APAF1/APOE/APP/ARRB1/ARRB2/ASCL1/ATF4/ATM/ATN1/AXL/BACE1/BARHL1/BAX/BCL2/BCL2L11/BDNF/BHLHB9/BID/BNIP3/BOK/BTG2/C5AR1/CASP2/CASP3/CDC34/CDC42/CDK5/CDK5R1/CEBPB/CIT/CITED1/CLCF1/CLN3/CNTFR/CORO1A/CPEB4/CRLF1/CTNNB1/CX3CL1/CX3CR1/DDIT3/DIABLO/DIO3/DLX1/DNAJC5/DRAXIN/EGLN2/EGLN3/EN1/EN2/EPHA7/ERBB3/F2R/FADD/FAIM2/FAS/FASLG/FGF20/FGF8/FOXB1/FOXO3/F…	203
BP	GO:0035567	non-canonical Wnt signaling pathway	139/14254	153/18862	1.04837e-06	2.15783e-05	1.37687e-05	ABL1/AGO1/AGO2/AGO3/AGO4/ANKRD6/AP2A1/AP2A2/AP2B1/AP2M1/AP2S1/ARHGEF19/ARRB2/CALM1/CAMK2A/CCDC88C/CDC42/CELSR1/CELSR2/CELSR3/CLTC/CSNK1D/CSNK1E/CTHRC1/CTNNB1/DAAM1/DAAM2/DAB2/DACT1/DKK1/DVL1/DVL2/DVL3/FRZB/FZD1/FZD10/FZD2/FZD3/FZD5/FZD6/FZD7/FZD8/FZD9/GNAO1/GNB1/GNG2/GPC3/GPC4/GPC6/GRHL3/IFT80/LBX2/LEF1/MAP3K7/MED12/MLLT3/MOV10/MYOC/NFATC1/NKD1/NLK/NPHP3/PARD6A/PDE6B/PDE6G/PFN1/PLCB1/PLCB2/PLCB3/…	139
BP	GO:1990845	adaptive thermogenesis	139/14254	153/18862	1.04837e-06	2.15783e-05	1.37687e-05	ABHD6/ACADL/ACHE/ACOT11/ACSL1/ACTN3/ADAM17/ADAMTS5/ADCYAP1/ADIPOQ/ADIPOR1/ADIPOR2/ADRB1/ADRB2/ADRB3/ALDH1A1/ALMS1/APC/APPL2/ARNTL/ARRDC3/ATF4/BMP8A/BSCL2/CAV1/CEBPB/CIDEA/CMKLR1/CNOT3/CPT2/CXCR4/DBH/DDIT3/DECR1/DIO2/DOCK7/DYNC1H1/EBF2/EHMT1/ELOVL3/ELOVL6/EPAS1/ESRRG/FABP5/FFAR4/FH/FLCN/FOXC2/G0S2/GADD45G/GHRL/GJA1/GNAS/GPR3/GRB10/HADH/HCRT/HNRNPU/HOXC10/HSF1/ID1/IGF1R/IL13/IL15/IL18R1/IL4/IL4R/IP…	139
BP	GO:0072088	nephron epithelium morphogenesis	67/14254	69/18862	1.05036e-06	2.15783e-05	1.37687e-05	ADAMTS16/AGT/AHI1/BCL2/BMP2/BMP4/CITED1/CTNNBIP1/DCHS1/DLG1/FAT4/FGF1/FGF2/FGF8/FMN1/GATA3/GDNF/GLI3/GPC3/GREM1/GZF1/HES1/HES5/HOXA11/HOXB7/HOXD11/IRX1/IRX2/IRX3/KIF26B/KLHL3/LAMA5/LGR4/LHX1/LIF/LZTS2/MYC/NOG/NPNT/OSR1/PAX2/PAX8/PBX1/PKD1/PKD2/PTCH1/SALL1/SHH/SIX1/SIX2/SIX4/SMAD4/SMO/SOX8/SOX9/STAT1/TACSTD2/TCF21/VEGFA/WNK4/WNT1/WNT11/WNT2B/WNT4/WNT6/WNT9B/WT1	67
BP	GO:0007044	cell-substrate junction assembly	94/14254	100/18862	1.09083e-06	2.23375e-05	1.42531e-05	ABL1/ACTG1/ACTN1/ACTN2/ACTN3/ACVRL1/AJUBA/APOD/ARHGAP6/ARHGEF7/BCAS3/BCL2/BCR/CAMSAP3/CD151/CLASP1/CLASP2/COL16A1/CORO1C/CORO2B/CTTN/DAPK3/DLC1/DMTN/DST/DUSP22/DUSP3/EFNA5/EPB41L5/EPHA3/FAM107A/FERMT2/FMN1/FN1/GPM6B/GREM1/IQGAP1/ITGA2/ITGA5/ITGA6/ITGB1BP1/ITGB4/KDR/KRT14/KRT5/LAMA3/LAMC1/LAMC2/LDB1/LIMCH1/LIMS1/LRP1/MACF1/MAP4K4/MMP14/MYOC/NRP1/PDPK1/PEAK1/PHLDB2/PIP5K1A/PLEC/PPM1F/PTK2/PTK2B/PTP…	94
BP	GO:0099504	synaptic vesicle cycle	159/14254	177/18862	1.11518e-06	2.27627e-05	1.45244e-05	ADCY1/ADORA2A/ADRA1A/ADRA2A/AMPH/AP3B1/AP3D1/APBA1/ARF6/ATP2A2/BACE1/BLOC1S6/BRSK1/BRSK2/BTBD8/BTBD9/CACNB2/CADPS/CADPS2/CALM1/CALM3/CANX/CDH2/CDK5/CDK5R1/CEL/CHRNA5/CLCN3/CNR1/CPLX1/CPLX2/CPLX3/CPLX4/CSPG5/CTBP2/CYFIP1/DDC/DENND1A/DGKQ/DNAJC5/DNAJC6/DNM1/DNM1L/DNM2/DNM3/DOC2A/DOC2B/DRD2/DTNBP1/DVL1/ERC2/FCHO2/FGF14/FMR1/GAK/GIPC1/GIT1/GRIK5/GRIN3A/GSK3B/HTR1B/ITSN1/ITSN2/KIAA1109/LRRK2/MX1/MX2/N…	159
BP	GO:0051047	positive regulation of secretion	256/14254	295/18862	1.1326e-06	2.30441e-05	1.47039e-05	AACS/ABCG1/ACHE/ACSL3/ACSL4/ADAM8/ADCY8/ADCYAP1/ADORA1/ADORA2A/ALOX12B/ANG/ANO1/AP1G1/APBB1/APBB3/APLN/AQP1/ARF1/ARF6/ATG5/ATP13A2/ATP6AP1/AVP/AVPR1B/BAIAP3/BLK/BMP2/BMP6/C1QTNF1/C1QTNF12/C1QTNF3/C2CD2L/CACNA1G/CACNA1H/CACNA1I/CACNB2/CADPS/CADPS2/CAMK2N1/CAPN10/CARTPT/CASR/CCK/CD177/CD2AP/CD38/CDK5/CDK5R2/CFTR/CHMP2A/CHRNB2/CLASP1/CLASP2/CLTRN/CNR1/CREB1/CXCL12/CYP19A1/CYP4F2/DNM1L/DOC2B/DRD2/DRD…	256
BP	GO:0060249	anatomical structure homeostasis	394/14254	466/18862	1.14317e-06	2.31849e-05	1.47938e-05	ABCA12/ABCA3/ABCA4/ACACA/ACD/ACP5/ACTB/ACTG1/ADAM8/ADD1/ADGRF5/ADGRV1/ADORA1/ADRB2/AIPL1/AKR1B1/AKT3/ALDOA/ANGPT1/ATM/ATP1B2/ATP2B2/ATP2B3/ATP6AP1/ATR/ATRX/AURKB/AZGP1/BAG3/BARD1/BAX/BBS1/BBS10/BBS2/BCL2/BGLAP/BLM/BRCA2/CA2/CACNB2/CALB1/CALB2/CALCA/CARTPT/CAV3/CCDC66/CCN2/CCNE1/CCNE2/CCT2/CCT4/CCT7/CCT8/CD34/CD38/CDH23/CDH3/CDH5/CDHR1/CDK5/CFL2/CHMP2B/CHMP4B/CHRNA1/CIB2/CLCN3/CLDN1/CLDN12/CLDN18/…	394
BP	GO:0051052	regulation of DNA metabolic process	303/14254	353/18862	1.1824e-06	2.39041e-05	1.52527e-05	ABRAXAS1/ACD/ACTR2/ACVRL1/ADIPOQ/AKT1/ALYREF/ANXA3/APAF1/APLF/ARID2/ARRB2/ATM/ATR/ATRX/AUNIP/AURKB/AXIN2/BAX/BCL6/BLM/BMPR2/BRCA1/CBX8/CCT2/CCT4/CCT7/CCT8/CD28/CD40/CDK9/CDKN1A/CDT1/CEBPG/CERS1/CGAS/CHEK1/CHTF8/CIDEA/CLCF1/CTC1/CYREN/DCP2/DDX11/DEK/DFFA/DHX36/DHX9/DKC1/DNAJC2/DNMT3L/DSCC1/DTX3L/DUSP1/EGFR/ENDOG/ERCC1/ERCC2/ERCC4/ERCC6/ERCC8/EXOSC10/EXOSC3/EXOSC6/EYA1/EYA2/EYA3/EYA4/FAM168A/FBH1/F…	303
BP	GO:0098742	cell-cell adhesion via plasma-membrane adhesion molecules	238/14254	273/18862	1.18995e-06	2.39044e-05	1.52529e-05	ACVR1/ADGRL1/ADGRL3/ADIPOQ/AJUBA/ALCAM/AMIGO1/AMIGO2/AMIGO3/APOA1/ARVCF/ATP2C1/BMP2/BSG/CADM1/CADM3/CBLN1/CD164/CD177/CD209/CD6/CDH1/CDH11/CDH12/CDH13/CDH15/CDH16/CDH17/CDH18/CDH19/CDH2/CDH20/CDH22/CDH23/CDH24/CDH26/CDH3/CDH4/CDH5/CDH6/CDH7/CDH8/CDH9/CDHR1/CDHR2/CDHR3/CDHR5/CEACAM8/CELSR1/CELSR2/CELSR3/CLDN1/CLDN10/CLDN11/CLDN12/CLDN14/CLDN15/CLDN18/CLDN19/CLDN20/CLDN23/CLDN3/CLDN4/CLDN5/CLDN6/CL…	238
BP	GO:0110053	regulation of actin filament organization	238/14254	273/18862	1.18995e-06	2.39044e-05	1.52529e-05	ABI2/ABL1/ACTG1/ACTN2/ACTR2/ACTR3/ADD1/ADD2/ADD3/ALMS1/ALOX15/AP1AR/APOA1/ARAP1/ARF1/ARF6/ARFGEF1/ARFIP1/ARFIP2/ARHGAP18/ARHGAP28/ARHGAP40/ARHGAP6/ARHGEF10/ARHGEF10L/ARHGEF15/ARHGEF18/ARHGEF5/ARPC1A/ARPC1B/ARPC2/ARPC3/ARPC5/ARPC5L/ARPIN/ASAP3/BAG4/BAIAP2/BAIAP2L1/BAIAP2L2/BIN1/BRK1/C15orf62/C9orf72/CAPG/CAPZA2/CAPZB/CARMIL1/CARMIL2/CCDC88A/CCL11/CCL21/CCN2/CCR7/CD47/CDC42/CDC42EP1/CDC42EP2/CDC42E…	238
BP	GO:0060541	respiratory system development	168/14254	188/18862	1.29179e-06	2.58685e-05	1.65061e-05	AARD/ABCA12/ABCA3/ADA/ADAMTS2/ALDH1A2/ALDH1A3/AP3B1/ASCL1/ASS1/ASXL1/ATP7A/ATXN1L/BAG6/BASP1/BMP4/BMPR1A/BMPR2/CCBE1/CCDC39/CCDC40/CCN2/CDC42/CEBPA/CELSR1/CHD7/CHI3L1/CREB1/CRISPLD2/CTSH/CYP1A2/DAG1/DISP1/DLG5/DLX5/DNAAF1/EDA/EDN2/EGFR/EIF4E/EIF4EBP1/EPAS1/ERRFI1/ESRP2/EXT1/FGF1/FGF18/FGF2/FGF7/FGF8/FGF9/FGFR2/FLT4/FOXA1/FOXF1/FOXJ1/FSTL3/GATA6/GLI1/GLI2/GLI3/GNG8/GPC3/GRHL2/HEG1/HES1/HHIP/HMGB1/…	168
BP	GO:0007272	ensheathment of neurons	116/14254	126/18862	1.42312e-06	2.83197e-05	1.80702e-05	ABCA2/ABCD1/ACER3/ACSBG1/ADAM22/ADGRG6/AFG3L2/AKT1/AKT2/AMIGO1/ARHGEF10/ATRN/B4GALT5/B4GALT6/CD9/CLDN11/CLU/CMTM8/CNTNAP1/CST7/CTSC/CXCR4/CYFIP1/DAG1/DEGS1/DHH/DICER1/DLG1/EGR2/EIF2AK3/EIF2B2/EIF2B4/EIF2B5/EPB41L3/ERBB2/ERCC2/FA2H/FAM126A/GAL3ST1/GALC/GNPAT/GPC1/HES5/HEXB/HGF/ITGAX/ITGB4/JAM2/JAM3/KCNJ10/KIF14/KLK6/KLK8/LGI4/LPAR1/MAG/MAL/MAL2/MALL/MARVELD1/MBP/MIR26A1/MOBP/MPZ/MTMR2/MTOR/MYOC/MY…	116
BP	GO:0008366	axon ensheathment	116/14254	126/18862	1.42312e-06	2.83197e-05	1.80702e-05	ABCA2/ABCD1/ACER3/ACSBG1/ADAM22/ADGRG6/AFG3L2/AKT1/AKT2/AMIGO1/ARHGEF10/ATRN/B4GALT5/B4GALT6/CD9/CLDN11/CLU/CMTM8/CNTNAP1/CST7/CTSC/CXCR4/CYFIP1/DAG1/DEGS1/DHH/DICER1/DLG1/EGR2/EIF2AK3/EIF2B2/EIF2B4/EIF2B5/EPB41L3/ERBB2/ERCC2/FA2H/FAM126A/GAL3ST1/GALC/GNPAT/GPC1/HES5/HEXB/HGF/ITGAX/ITGB4/JAM2/JAM3/KCNJ10/KIF14/KLK6/KLK8/LGI4/LPAR1/MAG/MAL/MAL2/MALL/MARVELD1/MBP/MIR26A1/MOBP/MPZ/MTMR2/MTOR/MYOC/MY…	116
BP	GO:0001933	negative regulation of protein phosphorylation	310/14254	362/18862	1.42766e-06	2.83213e-05	1.80712e-05	ABL1/ACP4/ADAR/ADARB1/ADIPOQ/ADORA2A/AGT/AKT1/AKT1S1/ANGPT1/APC/APOE/ARRB1/ARRB2/ATG14/BAK1/BAX/BDKRB1/BDKRB2/BMP4/BMP7/C9orf72/CACTIN/CADM4/CALM1/CALM2/CALM3/CAMK2N1/CAMK2N2/CASP3/CAV1/CAV3/CBL/CBLB/CCNB1/CD109/CD300A/CDK5RAP1/CDK5RAP3/CDKN1A/CDKN1B/CDKN1C/CDKN2A/CDKN2B/CDKN2C/CDKN2D/CEBPA/CEP43/CEP85/CHMP6/CHORDC1/CHP1/CIB1/CIT/CNKSR3/CORO1C/CRKL/CTDSP2/CTDSPL/DAB2IP/DBNDD1/DBNDD2/DDIT4/DEPTOR/…	310
BP	GO:0014706	striated muscle tissue development	301/14254	351/18862	1.54229e-06	3.04999e-05	1.94613e-05	ACTA1/ACTC1/ACTN2/ACTN3/ACVR1/ADAMTS9/ADRA1A/AKAP13/AKAP6/AKIRIN1/ALDH1A2/ALPK3/ANKRD33/ARID2/ARNTL/ARRB2/ASB2/ATF3/ATG5/BCL2/BCL9/BCL9L/BIN3/BMP2/BMP4/BMP5/BMP7/BMPR1A/BTG2/BVES/CACYBP/CALR/CAV1/CAV2/CAV3/CCNB1/CDC42/CDK5/CDON/CENPF/CFL2/CFLAR/CHD7/CHRNA1/CHRND/COL11A1/COL19A1/COPS2/CREB1/CTDP1/CXADR/CYP26B1/DCN/DDX17/DDX5/DIPK2A/DKK1/DLL1/DLL4/DMRTA2/DNER/DSG2/DSP/EEF2/EFNB2/EGR1/EGR2/ELN/EMD/E…	301
BP	GO:0046486	glycerolipid metabolic process	367/14254	433/18862	1.57798e-06	3.11087e-05	1.98498e-05	ABCA3/ABHD12/ABHD12B/ABHD16A/ABHD16B/ABHD2/ABHD3/ABHD4/ABHD5/ABHD6/ABHD8/ACHE/ACP6/ACSL1/ACSL3/ACSL4/AGK/AGMO/AGPAT1/AGPAT2/AGPAT3/AGPAT4/AGPAT5/AJUBA/ALOX15/ALPI/ANG/APOA1/APOA4/APOA5/APOB/APOBR/APOC3/APOE/ARF1/ARF3/ATG14/ATM/BPNT2/C3/CAPN2/CAT/CAV1/CAV3/CDIPT/CDS1/CEPT1/CHAT/CHKA/CHKB/CHPT1/CHRM5/CISH/CLN3/CNEP1R1/CPNE1/CPNE3/CPNE6/CPNE7/CPT1A/CRLS1/CSF1R/CSNK2A1/CSNK2A2/CSNK2B/CTDNEP1/CWH43/CY…	367
BP	GO:0030324	lung development	147/14254	163/18862	1.59278e-06	3.13033e-05	1.9974e-05	AARD/ABCA12/ABCA3/ADA/ADAMTS2/ALDH1A2/AP3B1/ASCL1/ASXL1/ATP7A/ATXN1L/BAG6/BMP4/BMPR1A/BMPR2/CCBE1/CCDC39/CCDC40/CCN2/CDC42/CEBPA/CELSR1/CHI3L1/CREB1/CRISPLD2/CTSH/CYP1A2/DAG1/DLG5/DNAAF1/EDN2/EGFR/EIF4E/EIF4EBP1/EPAS1/ERRFI1/ESRP2/EXT1/FGF1/FGF18/FGF2/FGF7/FGF8/FGF9/FGFR2/FLT4/FOXA1/FOXF1/FOXJ1/FSTL3/GATA6/GLI1/GLI2/GLI3/GPC3/GRHL2/HEG1/HES1/HHIP/HMGB1/HOXA5/IGFBP5/IL13/ITGA3/ITGB6/JMJD6/KLF2/KRA…	147
BP	GO:0106027	neuron projection organization	86/14254	91/18862	1.61358e-06	3.16142e-05	2.01724e-05	ABCD1/ABHD17B/ABI2/ACTR2/ADAM10/APOE/APP/ARC/ARF1/ARHGAP33/ARHGAP44/ATP1A3/BHLHB9/CAMK2B/CAPRIN1/CAPRIN2/CDC42/CDK5/CDK5R1/CFL1/CHRNA7/CTNND2/CTTN/CUX2/DBN1/DBNL/DCTN1/DHX36/DIP2A/DLG4/DNM1L/DNM3/DOCK10/DVL1/EEF2K/EFNA1/EPHA4/EPHB1/EPHB2/EPHB3/FYN/GRIN2B/GSK3B/HDAC6/HOMER1/IGF1R/INS/INSR/ITGA3/ITPKA/KALRN/KIF1A/LGMN/LRP8/LRRK2/LZTS3/MAP1A/MTMR2/NGEF/NLGN1/OPA1/PAK3/PDLIM5/PICK1/PLS1/PPFIA2/PPP1R9…	86
BP	GO:0009416	response to light stimulus	275/14254	319/18862	1.64887e-06	3.22063e-05	2.05502e-05	AANAT/ABCA4/ABCA7/ACTR5/AGRP/AIPL1/AKT1/AKT2/APP/AQP1/ASIC2/ASNS/ATF4/ATOH7/ATP1A2/ATP8A2/ATR/AURKB/B4GALT2/BAK1/BAX/BCL2/BCL3/BEST1/BMF/BRCA2/BRSK1/C9orf116/CABP4/CACNA1F/CACNA2D4/CALM1/CAMKMT/CASP3/CASP9/CAT/CCAR2/CCDC66/CCK/CCND1/CDC25A/CDK5/CDKN1A/CDKN2D/CDS1/CEP250/CERS1/CHEK1/CHRNB2/CIRBP/CLOCK/CNGA1/CNGB1/COPS3/COPS9/CPT1B/CRB1/CREB1/CREBBP/CRIP1/CRTC1/CRY1/CRY2/CUL4B/DBH/DDB1/DDB2/DDHD2/D…	275
BP	GO:0061351	neural precursor cell proliferation	126/14254	138/18862	1.68231e-06	3.27586e-05	2.09026e-05	ADCYAP1/ADGRG1/AKNA/APPL2/ARHGEF2/ARTN/ARX/ASCL1/ATF5/BTG2/C5AR1/CDH2/CDON/CEND1/CEP120/CTNNA1/CTNNB1/CX3CL1/CX3CR1/DAGLA/DAGLB/DBN1/DISC1/DISP3/DIXDC1/DLL4/DMRTA2/DOCK7/DRD2/EML1/EMX1/EPHB1/FGF13/FGF8/FGFR2/FLNA/FOXG1/FRS2/FZD3/FZD6/FZD9/GATA2/GBX2/GLI1/GLI2/GLI3/GNAI2/GPR37L1/HHIP/HIF1A/HOOK3/ID2/IFT20/IGF2BP1/INSM1/KCNA1/KDM1A/KDM2B/KIF14/KIF1A/LEF1/LHX1/LHX5/LIMS2/LRP2/LRRK2/LYN/MELK/NAP1L1/N…	126
BP	GO:0042326	negative regulation of phosphorylation	346/14254	407/18862	1.69327e-06	3.28712e-05	2.09744e-05	ABL1/ACP4/ACTN3/ADAR/ADARB1/ADIPOQ/ADORA2A/AGT/AJUBA/AKT1/AKT1S1/ANGPT1/ANKLE2/APC/APOE/ARRB1/ARRB2/ATG14/BAK1/BAX/BDKRB1/BDKRB2/BMP4/BMP7/C9orf72/CACTIN/CADM4/CALM1/CALM2/CALM3/CAMK2N1/CAMK2N2/CASP3/CAV1/CAV3/CBFA2T3/CBL/CBLB/CCNB1/CD109/CD300A/CDK5RAP1/CDK5RAP3/CDKN1A/CDKN1B/CDKN1C/CDKN2A/CDKN2B/CDKN2C/CDKN2D/CEBPA/CEP43/CEP85/CHMP6/CHORDC1/CHP1/CIB1/CIT/CNKSR3/CORO1C/COX11/CRKL/CSK/CTDSP2/CTDS…	346
BP	GO:0099565	chemical synaptic transmission, postsynaptic	98/14254	105/18862	1.70458e-06	3.29389e-05	2.10176e-05	ADORA1/ADORA2A/ADRB2/AKT1/APP/ARRB2/CACNB3/CBLN1/CDK5/CELF4/CHRNA1/CHRNA10/CHRNA2/CHRNA3/CHRNA4/CHRNA5/CHRNA6/CHRNA7/CHRNB1/CHRNB2/CHRNB3/CHRNB4/CHRND/CHRNG/CUX2/DLG4/DMPK/DRD2/DRD4/DVL1/EIF4A3/GHRL/GLRA1/GLRA2/GLRA3/GLRB/GRID2/GRIK2/GRIK5/GRIN1/GRIN2A/GRIN2B/GRIN2C/GRIN2D/GSK3A/GSK3B/HCRT/IGSF11/INSYN1/INSYN2A/LRRK2/MAPK8IP2/MECP2/MEF2C/MPP2/MTMR2/NETO1/NLGN1/NLGN2/NLGN3/NLGN4X/NPAS4/NPFF/NPY2R/…	98
BP	GO:0043487	regulation of RNA stability	176/14254	198/18862	1.70714e-06	3.29389e-05	2.10176e-05	AKT1/ALKBH5/ANGEL2/ANP32A/AXIN2/BOLL/CACNG7/CARHSP1/CELF1/CIRBP/CNOT6L/CPEB3/CSDC2/DAZL/DCP1A/DCP2/DDX49/DHX36/DHX9/DKC1/DND1/DXO/E2F1/EIF4ENIF1/EIF4G1/ELAVL1/ELAVL4/EXOSC1/EXOSC2/EXOSC3/EXOSC4/EXOSC5/EXOSC6/EXOSC7/EXOSC8/EXOSC9/FASTK/FASTKD1/FMR1/FTO/FUS/FXR1/FXR2/GDNF/GIGYF2/HNRNPA0/HNRNPD/HNRNPM/HNRNPR/HNRNPU/HSPA1A/HSPA8/HSPB1/IGF2BP1/IGF2BP2/IGF2BP3/KHSRP/LARP1/LARP4B/LIN28B/MAPK14/MAPKAPK2/…	176
BP	GO:0072175	epithelial tube formation	115/14254	125/18862	1.74115e-06	3.32213e-05	2.11978e-05	ABL1/ADM/APAF1/BCL10/BMP4/BMP5/BMP7/BRD2/CASP3/CECR2/CELSR1/COBL/CTHRC1/DEAF1/DLC1/DVL1/DVL2/DVL3/FGF2/FGF8/FGFR2/FOLR1/FUZ/FZD2/FZD3/FZD6/GATA3/GDF7/GDNF/GLMN/GREM1/GRHL2/GRHL3/HAND1/HES5/HIF1A/IFT122/IFT52/IFT57/IRX1/IRX2/IRX3/KAT2A/KDM2B/KIF20B/LIAS/LMO4/LRP2/LRP6/LUZP1/MED12/MIB1/MTHFD1/MTHFD1L/MTHFR/NODAL/NOG/NPHP3/OPA1/OSR1/OVOL2/PAX2/PAX8/PHACTR4/PIK3CD/PLXNB2/PODXL/PRICKLE1/PRKACA/PRKACB/…	115
BP	GO:0032922	circadian regulation of gene expression	65/14254	67/18862	1.74172e-06	3.32213e-05	2.11978e-05	AHR/ARNTL/ATF4/BHLHE41/CARTPT/CAVIN3/CIART/CLOCK/CRY1/CRY2/CSNK1D/CSNK1E/DRD2/DRD3/EGR1/GFPT1/HDAC1/HDAC2/HNF1B/HNRNPU/HUWE1/ID1/ID2/ID3/ID4/KDM2A/KDM5A/KDM8/KMT2A/LGR4/MAGED1/MC3R/MTA1/MYBBP1A/MYCBP2/NAMPT/NCOA2/NGFR/NOCT/NPAS2/NR0B2/NR1D1/NRIP1/OGT/PASD1/PER1/PER2/PER3/PML/PPARA/PPARGC1A/PPP1CA/PPP1CB/PPP1CC/PRMT5/RAI1/RBM4B/RELB/RORA/RORC/SIRT1/TOP1/USP2/ZFHX3/ZPBP2	65
BP	GO:0072078	nephron tubule morphogenesis	65/14254	67/18862	1.74172e-06	3.32213e-05	2.11978e-05	ADAMTS16/AGT/AHI1/BCL2/BMP2/BMP4/CITED1/CTNNBIP1/DCHS1/DLG1/FAT4/FGF1/FGF2/FGF8/FMN1/GATA3/GDNF/GLI3/GPC3/GREM1/GZF1/HES1/HES5/HOXA11/HOXB7/HOXD11/IRX1/IRX2/IRX3/KIF26B/KLHL3/LAMA5/LGR4/LHX1/LZTS2/MYC/NOG/NPNT/OSR1/PAX2/PAX8/PBX1/PKD1/PKD2/PTCH1/SALL1/SHH/SIX1/SIX2/SIX4/SMAD4/SMO/SOX8/SOX9/TACSTD2/TCF21/VEGFA/WNK4/WNT1/WNT11/WNT2B/WNT4/WNT6/WNT9B/WT1	65
BP	GO:0002791	regulation of peptide secretion	266/14254	308/18862	1.74271e-06	3.32213e-05	2.11978e-05	AACS/ABCC8/ABCG1/ACHE/ACSL4/ACVR1C/ADAM8/ADCY5/ADCY8/ADCYAP1/ADORA1/ADORA2A/ADRA2A/ADRA2C/ADTRP/ALOX5/ANG/ANO1/ANXA1/APBB1/APBB3/APLN/APOE/ARF1/ARF6/ARFIP1/ARL2/ARL2BP/ARNTL/ATP13A2/BAIAP3/BLK/BMP6/BMP8A/BRSK2/C1QTNF12/C1QTNF3/C2CD2L/CACNA1A/CACNA1C/CACNA1D/CACNA1E/CACNA2D2/CAMK2N1/CAPN10/CARTPT/CASR/CCN3/CD200/CD2AP/CD38/CD74/CDK16/CFTR/CHD7/CHGA/CLOCK/CLTRN/CNR1/CPT1A/CRHBP/CYP51A1/DISP1/DNAJC1…	266
BP	GO:0050806	positive regulation of synaptic transmission	131/14254	144/18862	1.77514e-06	3.37384e-05	2.15277e-05	ABL1/ADCY1/ADCY8/ADCYAP1/ADORA1/ADORA2A/ADRA1A/AGER/AKAP5/APOE/APP/ARC/ARRB2/BAIAP3/CA7/CACNB2/CACNG2/CACNG3/CACNG4/CACNG5/CACNG7/CACNG8/CALB1/CALB2/CDK5/CHRNA7/CLSTN1/CLSTN2/CLSTN3/CNR1/CREB1/CRHR2/CRTC1/CX3CR1/CYP46A1/DLG4/DNM1L/DRD1/DRD2/DTNBP1/EGFR/EIF2AK4/EPHA4/EPHB2/FAM107A/FLOT1/FMR1/GPER1/GRIK2/GRIN2A/GRIN2B/GRIN2C/GRIN2D/GSK3B/HAP1/IGSF11/INS/ITPR3/KCTD13/KIF5B/LAMA2/LGMN/LILRB2/MAPK1/ME…	131
BP	GO:0051650	establishment of vesicle localization	185/14254	209/18862	1.84378e-06	3.49382e-05	2.22933e-05	ACTN4/ANKRD28/AP1AR/AP1M2/AP3B1/AP3B2/AP3D1/AP3M1/AP3M2/AP3S1/AP3S2/ARF1/ARFGAP2/ARFGAP3/ARL6/ASIP/BBS2/BBS7/BET1/BICDL1/BICDL2/BLOC1S2/BLOC1S3/BLOC1S4/BLOC1S6/BORCS5/C17orf75/CCDC186/CD59/CDH3/CDK5/CHP1/CLASP1/CLASP2/CLN3/CNIH1/CNIH2/CNIH3/COL7A1/CSNK1D/CTSC/CTSZ/CUL3/DCTN2/DNM1/DNM2/DNM3/DTNBP1/DYNC1H1/DYNC1I1/EXOC4/F8/F8A1/FAM91A1/FBXW11/FNBP1L/FOLR1/FYCO1/GBF1/GOLGA2/GORASP1/GOSR1/GOSR2/GPR14…	185
BP	GO:1903320	regulation of protein modification by small protein conjugation or removal	208/14254	237/18862	1.87622e-06	3.54471e-05	2.2618e-05	ABL1/ADGRB1/AKT1/AMER1/ANGPT1/ARNT/ARRB1/ARRB2/ARRDC3/ARRDC4/ATG5/AXIN1/BAG2/BAG5/BCL10/BIRC2/BIRC3/BIRC7/BMI1/BRCA1/BTRC/CAMLG/CAV1/CBLB/CDC14B/CDC20/CDC20B/CDK5/CDK5RAP3/CDK9/CENPX/CHFR/CHP1/COPS9/CRY1/CTNNB1/CTR9/CUL3/DAXX/DCUN1D1/DCUN1D4/DCUN1D5/DDX3X/DERL1/DNAJA1/DNAJB2/DTX3L/EGR1/EPAS1/FAM107A/FANCI/FBXO2/FBXO4/FBXO5/FOXF2/FSCB/FYN/FZR1/GLMN/GNL3/GNL3L/GOLGA2/GORASP1/GPS2/GSK3A/GTPBP4/HDAC4…	208
BP	GO:0010970	transport along microtubule	141/14254	156/18862	1.88759e-06	3.55562e-05	2.26877e-05	ACTR10/AGBL4/AP3B1/AP3B2/AP3D1/AP3M1/AP3M2/AP3S1/AP3S2/APBA1/APP/ARHGAP21/ARL3/ARL8A/ARL8B/ARMCX3/BAG3/BICD1/BICD2/BICDL1/BICDL2/BLOC1S2/BLOC1S3/BLOC1S4/BLOC1S6/BORCS5/CALY/CAMSAP3/CDC42/CEP131/CILK1/CLN3/CLUAP1/CNIH2/COPG1/COPG2/DLG2/DST/DTNBP1/DYNC1H1/DYNC1I1/DYNC1I2/DYNC2H1/DYNC2I1/DYNC2I2/DYNLL1/DYNLL2/DYNLRB1/DYNLRB2/DYNLT2B/FBXW11/FEZ1/FYCO1/HAP1/HIF1A/HNRNPU/HSPA8/HSPB1/HTT/IFT122/IFT140/I…	141
BP	GO:0034504	protein localization to nucleus	239/14254	275/18862	1.96991e-06	3.6997e-05	2.3607e-05	ABCA7/ABRA/AKT1/ANGPT1/APOD/APPL1/APPL2/ARL2/ARL2BP/ATP13A2/BAG3/BANP/BARD1/BCL3/BMP4/BMP7/BYSL/CABP1/CALR/CARD10/CBLB/CCT2/CCT4/CCT7/CCT8/CD2AP/CDH1/CDK1/CDK5/CDK5RAP3/CDKN1A/CHCHD10/CHP1/CHP2/CLDN18/CNEP1R1/COL1A1/CSE1L/CTDNEP1/CTNNA1/DCLK1/DKC1/DMAP1/DTX3L/DVL1/E2F3/ECT2/EIF2AK3/EIF4ENIF1/ELAVL1/F2/FAM53A/FAM53B/FAM53C/FBXO4/FERMT1/FERMT2/FLCN/FLNA/FYN/GBP2/GLI3/GLIS2/GLUL/GSK3B/GTSE1/HCLS1/HE…	239
BP	GO:0014033	neural crest cell differentiation	85/14254	90/18862	2.02492e-06	3.78065e-05	2.41235e-05	ACVR1/ALDH1A2/ALX1/ANXA6/BMP4/BMP7/BMPR1A/CDH2/CORO1C/CYP26C1/EDN3/EDNRA/EFNB1/ERBB4/EXT1/FAM172A/FBXL17/FN1/FOLR1/FOXC1/FOXC2/FRZB/GBX2/GDNF/GSC/HAND2/HES1/HIF1A/ISL1/JAG1/KBTBD8/KITLG/KLHL12/LAMA5/LRP6/MAPK1/MAPK3/MEF2C/NOLC1/NRG1/NRP1/NRP2/NRTN/OVOL2/PDCD6/PEF1/PHACTR4/PHOX2B/PITX2/RADIL/RET/SEMA3A/SEMA3B/SEMA3C/SEMA3D/SEMA3E/SEMA3F/SEMA3G/SEMA4A/SEMA4B/SEMA4C/SEMA4D/SEMA4F/SEMA4G/SEMA5B/SEMA6…	85
BP	GO:0048704	embryonic skeletal system morphogenesis	85/14254	90/18862	2.02492e-06	3.78065e-05	2.41235e-05	ALX1/ALX3/ALX4/BMP4/BMP7/CHST11/COL11A1/COL2A1/CTNNB1/DLG1/DLX2/DSCAML1/DYNC2I1/EIF4A3/FGF8/FGFR2/FLVCR1/FOXC2/FUZ/GLI3/GNAS/GRHL2/GSC/HOXA1/HOXA11/HOXA2/HOXA3/HOXA4/HOXA5/HOXA6/HOXA7/HOXA9/HOXB1/HOXB3/HOXB4/HOXB6/HOXB7/HOXB8/HOXB9/HOXC4/HOXC9/HOXD10/HOXD3/HOXD4/HOXD9/HYAL1/IFT140/IRX5/LHX1/MDFI/MED12/MEGF8/MMP14/MMP16/MTHFD1/MTHFD1L/MYF5/NDST1/NIPBL/NODAL/NOG/OSR1/OSR2/PAX5/PCGF2/PDGFRA/PRRX1/SA…	85
BP	GO:0007041	lysosomal transport	103/14254	111/18862	2.03377e-06	3.78603e-05	2.41579e-05	ADRB2/AKTIP/ALS2/ANKFY1/AP1G1/AP3B1/AP3D1/AP3M1/AP4M1/ARF1/ARSB/ATG14/ATP13A2/BIN1/C9orf72/CACNG2/CACNG3/CACNG4/CACNG5/CACNG7/CACNG8/CCDC91/CDX2/CHMP2B/CHMP3/CLEC16A/CLN3/CLU/DENND3/DTX3L/EHD3/EPG5/FHIP1B/GAK/GCC2/GGA3/GNPTAB/GPRASP1/GRN/HGS/HGSNAT/HMGXB4/HOOK1/HOOK2/HOOK3/HSPA1A/HSPA8/IGF2R/KIF13A/LAMP1/LAMP2/LAPTM5/LRP1/LRRK2/LYST/M6PR/MGRN1/MTM1/MVB12A/NAGPA/NCOA4/NEDD4/NPC1/PCDHGA3/PCSK9/PINK…	103
BP	GO:0048285	organelle fission	409/14254	486/18862	2.05349e-06	3.81157e-05	2.43209e-05	AAAS/ABRAXAS1/ABRAXAS2/ACOT8/ACTR2/ACTR3/AGO4/AKAP8/AKAP8L/ANAPC1/ANAPC15/ANAPC4/ANAPC5/ANAPC7/ANKLE2/ANKRD31/ANKRD53/ANLN/AP3B1/APC/ARHGEF10/ATM/ATRX/AURKA/AURKAIP1/AURKB/BAG6/BANF1/BCL2L11/BECN1/BMP4/BMP7/BNIP3/BOD1/BRCA2/BRDT/BRME1/BTC/BUB1/BUB1B/BUB3/C11orf80/C14orf39/C1orf146/CALR/CATSPERZ/CAV2/CCDC8/CCNA1/CCNB1/CCNB2/CCNE1/CCNE2/CCSAP/CD28/CDC14A/CDC14B/CDC14C/CDC16/CDC20/CDC23/CDC25B/CDC25…	409
BP	GO:0051348	negative regulation of transferase activity	256/14254	296/18862	2.10677e-06	3.89906e-05	2.48791e-05	ABL1/ACP4/ADAR/ADARB1/ADIPOQ/ADORA2A/AGT/AJUBA/AKT1/AKT1S1/APC/APOE/BAG2/BAG5/BMP4/BMP7/CAMK2N1/CAMK2N2/CASP3/CAV1/CAV3/CBL/CBLB/CD300A/CDK5RAP1/CDK5RAP3/CDKN1A/CDKN1B/CDKN1C/CDKN2A/CDKN2B/CDKN2C/CDKN2D/CEBPA/CEP43/CEP85/CERS1/CHMP6/CHORDC1/CHP1/CIB1/CIT/CORO1C/COX11/CSK/DAB2IP/DBNDD1/DBNDD2/DEPTOR/DNAJA1/DNAJC3/DTNBP1/DTX3L/DUS2/DUSP1/DUSP10/DUSP14/DUSP16/DUSP18/DUSP2/DUSP22/DUSP26/DUSP29/DUSP3/…	256
BP	GO:0050773	regulation of dendrite development	91/14254	97/18862	2.1185e-06	3.90937e-05	2.49449e-05	ACTR2/ADGRB3/ALK/ANAPC2/ANKRD27/ARF6/BCL11A/BHLHB9/BMP5/BMP7/CAMK1D/CAMK2B/CAMSAP2/CAPRIN1/CAPRIN2/CARM1/CDC20/CDKL5/CHRNA3/CHRNB2/COBL/CRK/CRKL/CRTC1/CSMD3/CUL7/CUX1/CUX2/CYFIP1/DAB2IP/DBN1/DBNL/DCC/DGKG/DHX36/DNM1L/EEF2K/EPHA4/EZH2/FBXO31/FBXW8/GORASP1/GSK3A/GSK3B/HECW1/HECW2/ID1/IL1RAPL1/IQGAP1/ITPKA/KALRN/KNDC1/LRP8/LZTS1/MARK1/MFSD2A/NEDD4/NEDD4L/NEUROG3/NFATC4/NR2E1/NSMF/OBSL1/OPA1/PACSIN1/…	91
BP	GO:0042552	myelination	114/14254	124/18862	2.12885e-06	3.91709e-05	2.49941e-05	ABCA2/ABCD1/ACER3/ACSBG1/ADAM22/ADGRG6/AFG3L2/AKT1/AKT2/AMIGO1/ARHGEF10/ATRN/B4GALT5/B4GALT6/CD9/CLU/CMTM8/CNTNAP1/CST7/CTSC/CXCR4/CYFIP1/DAG1/DEGS1/DHH/DICER1/DLG1/EGR2/EIF2AK3/EIF2B2/EIF2B4/EIF2B5/EPB41L3/ERBB2/ERCC2/FA2H/FAM126A/GAL3ST1/GALC/GNPAT/GPC1/HES5/HEXB/HGF/ITGAX/ITGB4/JAM2/JAM3/KCNJ10/KIF14/KLK6/KLK8/LGI4/LPAR1/MAG/MAL/MAL2/MALL/MARVELD1/MBP/MIR26A1/MOBP/MPZ/MTMR2/MTOR/MYOC/MYRF/NAB1…	114
BP	GO:0030177	positive regulation of Wnt signaling pathway	160/14254	179/18862	2.22026e-06	4.06459e-05	2.59353e-05	ABL1/ADGRA2/AMER1/ANKRD6/ARNTL/ATP6AP2/ATP6V0C/ATP6V1C2/AXIN1/AXIN2/BAMBI/BMP2/CAPRIN2/CAV1/CCAR2/CCN4/CDC73/CDH3/COL1A1/CSNK1D/CSNK1E/CSNK1G1/CSNK1G2/CSNK1G3/CSNK2A1/CTDNEP1/DAAM2/DAB2/DACT1/DAPK3/DDX3X/DEPDC1B/DISC1/DIXDC1/DKK1/DKK2/DLX5/EDA/EGFR/FAM53B/FGFR2/FRAT1/FZD9/GPC3/GPC5/GPRC5B/GSKIP/HHEX/JRK/JUP/KANK1/LBX2/LGR4/LGR5/LGR6/LRRK1/LRRK2/LYPD6/MACF1/MBD2/MIR222/MLLT3/NFKB1/NKD1/NLE1/NRARP/…	160
BP	GO:0061337	cardiac conduction	135/14254	149/18862	2.22182e-06	4.06459e-05	2.59353e-05	AGT/AHCYL1/AKAP9/ANK2/ASPH/ATP1A1/ATP1A2/ATP1A3/ATP1B1/ATP1B2/ATP1B3/ATP2A1/ATP2A2/ATP2A3/ATP2B2/ATP2B3/ATP2B4/BIN1/CACNA1C/CACNA1D/CACNA1F/CACNA1G/CACNA1S/CACNA2D1/CACNA2D2/CACNA2D3/CACNA2D4/CACNB1/CACNB2/CACNB3/CACNB4/CACNG1/CACNG2/CACNG3/CACNG4/CACNG5/CACNG6/CACNG7/CACNG8/CALM1/CALM2/CALM3/CAMK2D/CAV1/CORIN/CTNNA3/CXADR/DMPK/DSC2/DSG2/DSP/EHD3/FKBP1B/FLNA/FXYD1/FXYD2/FXYD3/FXYD4/FXYD7/GJA1/GJC…	135
BP	GO:0006937	regulation of muscle contraction	145/14254	161/18862	2.28873e-06	4.14518e-05	2.64495e-05	ACTN3/ADA/ADORA1/ADRA1A/ADRA1B/ADRA2A/ADRA2B/ADRA2C/ADRB2/AKAP9/ANK2/ANXA6/ARHGAP42/ASB3/ATP1A1/ATP1A2/ATP1B1/ATP2A1/ATP2A2/BIN1/C12orf57/CACNA1C/CALCA/CALM1/CALM2/CALM3/CAMK2D/CAV1/CAV3/CCN2/CHGA/CHRM2/CHRM3/CHRNA3/CLIC2/CNN1/CTNNA3/CTTN/DAPK3/DLG1/DMD/DMPK/DOCK4/DOCK5/DSC2/DSG2/DSP/EDN2/EHD3/ENO1/F2R/FGF13/FKBP1B/GATA4/GHRL/GHSR/GPER1/GRK2/GSTM2/GSTO1/GUCY1A1/HCN4/HDAC4/HRC/HSPB6/ITGA2/JUP/KBTB…	145
BP	GO:0030307	positive regulation of cell growth	145/14254	161/18862	2.28873e-06	4.14518e-05	2.64495e-05	ADAM10/ADAM17/ADNP2/AKAP6/AKT1/ANAPC2/AVP/BCL2/BDNF/BMPR2/BRAT1/CACNG7/CD38/CDC42/CDH4/CDKL5/CDKN2AIP/CEP43/CIB1/CPNE5/CPNE6/CPNE9/CRABP2/CSNK2A1/CXCL12/CXCL16/CXCR4/CYFIP1/DBN1/DBNL/DDX3X/DDX49/DERL2/DISC1/DNPH1/DSCAM/EGFR/EIF4G1/EIF4G2/ERBB2/EXOSC2/EXOSC4/EXOSC9/EXTL3/F2/FN1/FXN/GDI1/GOLGA4/H1-5/H3-3A/H3-3B/H3-5/HAMP/HBEGF/HDGFL2/HPN/HYAL1/IGFBP1/IL9/INO80/INS/ISLR2/IST1/ITSN2/KDM2B/KLHL22/KRT1…	145
BP	GO:2000058	regulation of ubiquitin-dependent protein catabolic process	145/14254	161/18862	2.28873e-06	4.14518e-05	2.64495e-05	AGBL4/AKT1/ARAF/ARIH1/ARIH2/AURKA/AXIN1/BAG5/BAG6/BBS7/BCAP31/CAMLG/CAV1/CAV3/CBFA2T3/CCAR2/CCDC22/CDC20/CDC20B/CEBPA/CHFR/CLU/COP1/CSNK1A1/CSNK1D/CSNK1E/CSNK2A1/CSNK2A2/DAB2/DDA1/DDRGK1/DESI1/DET1/DISC1/DNAJB2/DVL1/EIF3H/ELOB/FBXO22/FBXW8/FHIT/FOXF2/FZR1/GBA/GIPC1/GLMN/GNA12/GSK3A/GSK3B/HECTD1/HERPUD1/HFE/HIPK2/HSP90AB1/HSPA1A/HSPA1B/HSPBP1/IL33/KEAP1/KLHL40/LAPTM5/LATS1/LRRK2/MAGEF1/MAP1A/MAPK9…	145
BP	GO:0097061	dendritic spine organization	78/14254	82/18862	2.29199e-06	4.14518e-05	2.64495e-05	ABHD17B/ABI2/ACTR2/ADAM10/APOE/ARC/ARF1/ARHGAP33/ARHGAP44/BHLHB9/CAMK2B/CAPRIN1/CAPRIN2/CDC42/CDK5/CDK5R1/CFL1/CHRNA7/CTNND2/CTTN/CUX2/DBN1/DBNL/DHX36/DIP2A/DLG4/DNM1L/DNM3/DOCK10/DVL1/EEF2K/EFNA1/EPHA4/EPHB1/EPHB2/EPHB3/FYN/GRIN2B/HDAC6/HOMER1/IGF1R/INS/INSR/ITGA3/ITPKA/KALRN/KIF1A/LGMN/LRP8/LRRK2/LZTS3/MTMR2/NGEF/NLGN1/OPA1/PAK3/PDLIM5/PICK1/PPFIA2/PPP1R9A/PRNP/RELN/SHANK1/SHANK2/SHANK3/SIPA1L1…	78
BP	GO:0007160	cell-matrix adhesion	202/14254	230/18862	2.34754e-06	4.22158e-05	2.6937e-05	ABL1/ACER2/ACTG1/ACTN1/ACTN2/ACTN3/ACVRL1/ADAM15/ADAMTS12/ADAMTS13/ADAMTS9/AJAP1/AJUBA/APOD/ARHGAP6/ARHGEF7/BCAM/BCAS3/BCL2/BCL2L11/BCL6/BCR/CAMSAP3/CASK/CCL21/CCL25/CCL28/CCN2/CCR7/CD34/CD44/CD63/CD96/CDH13/CDK5/CDK6/CDKN2A/CIB1/CLASP1/CLASP2/COL13A1/COL16A1/COL3A1/COL5A3/CORO1C/CORO2B/CSF1/CTTN/CX3CL1/DAG1/DAPK3/DDR1/DISC1/DLC1/DMTN/DUSP22/DUSP3/ECM2/EDA/EFEMP2/EFNA5/EMILIN1/EMP2/EPB41L5/EPDR1/…	202
BP	GO:0098657	import into cell	202/14254	230/18862	2.34754e-06	4.22158e-05	2.6937e-05	ACSL1/ACSL3/ACSL5/ACTB/AKT1/AKT2/AP2B1/ARC/ARL6IP1/ARL6IP5/ATAD1/ATP12A/ATP1A1/ATP1A2/ATP1A3/ATP1B1/ATP1B2/ATP1B3/ATP2B4/ATP4A/ATP4B/CACNA2D1/CACNG2/CACNG3/CACNG4/CACNG5/CACNG7/CACNG8/CALCR/CALY/CLN8/CLTRN/CNGA3/DLG1/DNM1/DNM2/DNM3/DRD1/DRD2/DRD3/DRD4/EPRS1/EPS15/FABP3/FAM155A/FAM155B/FLOT1/FOLR1/FXYD2/FYN/GDNF/GLUL/GPM6B/GRM1/GSG1L/HCN2/HCN4/HFE/HPCA/IFNG/IL10RA/IRS2/ISCU/ITGA4/ITGB1/ITGB3/KCNE2…	202
BP	GO:0071902	positive regulation of protein serine/threonine kinase activity	268/14254	311/18862	2.39448e-06	4.29383e-05	2.7398e-05	ACSL1/ADAM17/ADAM8/ADIPOQ/ADORA2B/ADRA2A/ADRA2B/ADRB2/AGER/AGT/AJUBA/AKAP13/AKT1/ALK/ALS2/ARHGEF5/ARRB1/ATP2B4/AVPI1/BIRC7/BMP2/C5AR1/CAB39/CAB39L/CALM1/CALM2/CALM3/CAMK1/CCNB1/CCND1/CCND2/CCND3/CCNK/CCNT1/CCNY/CCNYL1/CD24/CD40/CD74/CD81/CDC6/CDK1/CDK5R1/CDK5R2/CEMIP/CHRNA7/CIB1/CKS2/CRKL/CSF1R/CSK/CSPG4/CXCR4/DAB2IP/DAXX/DAZAP2/DBF4/DBNL/DDX3X/DIPK2A/DKK1/DRD4/DUSP5/DUSP6/DUSP7/DUSP9/DVL2/DVL3/E…	268
BP	GO:0007422	peripheral nervous system development	71/14254	74/18862	2.40537e-06	4.3012e-05	2.74451e-05	ADAM22/ADGRB1/ADGRB2/ADGRG6/AKT1/AKT2/ALDH3A2/ARHGEF10/ARTN/ASIC2/BDNF/CDK1/CDK5/CLDN1/CNTNAP1/DAG1/DICER1/EGR2/EGR3/ERBB2/ERBB3/ETV1/FA2H/GDNF/GFRA3/GPC1/GSTM3/HAND2/HAPLN2/HOXD10/HOXD9/ISL1/ISL2/ITGB4/LAMA2/LAMB2/LGI4/MED12/MYOC/NAB1/NAB2/NCMAP/NDRG1/NEFH/NEUROG3/NF1/NFASC/NGF/NTF3/NTF4/NTRK2/ONECUT2/PALS1/PARD3/PLXNA4/PMP22/POU3F1/POU3F2/POU4F1/PRX/RELA/RUNX1/RUNX3/SCN8A/SH3TC2/SIRT2/SKI/SOD1/…	71
BP	GO:0072583	clathrin-dependent endocytosis	46/14254	46/18862	2.49079e-06	4.44143e-05	2.83399e-05	AAK1/AP2A1/AP2A2/AP2B1/AP2M1/AP2S1/BMP2K/BTBD8/CANX/CLTA/CLTB/CLTC/DAB2/DGKD/DLL1/DNAJC6/DNM2/FCHO1/FCHO2/FCHSD2/FNBP1L/GAK/GPR107/HIP1/HIP1R/INPP5F/ITGA4/ITSN1/ITSN2/NEU3/PICALM/PIK3CB/PIP5K1C/SCYL2/SGIP1/SH3GL2/SH3GL3/SIGLEC1/SLC9B2/SMAP1/SNAP91/SYT11/TNK2/UBQLN2/UNC119/WASL	46
BP	GO:0046849	bone remodeling	84/14254	89/18862	2.53958e-06	4.50315e-05	2.87336e-05	ACP5/ADAM8/ADRB2/ATP6AP1/BGLAP/CA2/CALCA/CARTPT/CD38/CLDN18/CSF1R/CSK/CTHRC1/DCSTAMP/DEF8/EFNA2/EGFR/EPHA2/FSHB/GDF5/GJA1/GPR137/GPR137B/GPR55/GREM1/HAMP/HTR1B/IL20RA/IL6/IL7/INPP5D/ITGB3/LEP/LEPR/LGR4/LRP5/LRP5L/LRP6/LRRK1/LTBP3/MC4R/MITF/NCDN/NF1/NOTCH2/P2RX7/P3H4/PDK4/PLEKHM1/PPARGC1B/PRKCA/PTH1R/PTK2B/PTN/RAB3D/RAC1/RAC2/RASSF2/S1PR1/SFRP1/SIGLEC15/SNX10/SPP1/SPP2/SRC/SUCO/SYK/SYT7/TCIRG1/TF/…	84
BP	GO:0051492	regulation of stress fiber assembly	84/14254	89/18862	2.53958e-06	4.50315e-05	2.87336e-05	ABL1/ACTG1/ALMS1/APOA1/ARAP1/ARHGAP28/ARHGAP6/ARHGEF10/ARHGEF10L/ARHGEF15/ARHGEF18/ARHGEF5/ASAP3/BAG4/CARMIL1/CCDC88A/CCN2/CD47/CDC42/CGNL1/CLASP1/CLASP2/CORO2B/DLC1/EPHA1/EVL/F11R/FERMT2/FHOD1/INPP5K/ITGB1BP1/LIMCH1/LIMK1/LPAR1/MET/MIR138-1/MIR149/MIR21/MKKS/MTOR/MYOC/NF2/NRP1/PAK1/PAK2/PFN1/PFN2/PHLDB2/PIK3R1/PPFIA1/PPM1E/PPM1F/PPP1R9A/PTGER4/PXN/RAC1/RAPGEF3/RGCC/RHOA/RHOC/ROCK1/ROCK2/S100A10/…	84
BP	GO:0009101	glycoprotein biosynthetic process	297/14254	347/18862	2.60954e-06	4.6143e-05	2.94429e-05	AATF/ABCA2/ABCA7/ABO/ACER2/ACOT8/AGO2/ALG1/ALG10/ALG10B/ALG12/ALG13/ALG1L/ALG1L2/ALG2/ALG3/ALG5/ALG6/ALG9/AQP11/ARFGEF1/ASGR1/ASGR2/ATP7A/B3GALNT1/B3GALNT2/B3GALT1/B3GALT2/B3GALT4/B3GALT5/B3GALT6/B3GAT1/B3GAT2/B3GAT3/B3GLCT/B3GNT2/B3GNT3/B3GNT4/B3GNT5/B3GNT6/B3GNT7/B3GNT8/B3GNT9/B4GALNT2/B4GALT1/B4GALT2/B4GALT3/B4GALT4/B4GALT5/B4GALT6/B4GALT7/B4GAT1/BACE2/BCAN/BCL2/BGN/BMPR1B/BMPR2/C1GALT1/C1GALT…	297
BP	GO:0050796	regulation of insulin secretion	159/14254	178/18862	2.63935e-06	4.62918e-05	2.95379e-05	AACS/ABCC8/ACSL4/ACVR1C/ADCY5/ADCY8/ADRA2A/ADRA2C/ALOX5/ANO1/ARL2/ARL2BP/ARNTL/BAIAP3/BLK/BMP8A/BRSK2/C1QTNF12/C2CD2L/CACNA1A/CACNA1C/CACNA1D/CACNA1E/CACNA2D2/CAMK2N1/CAPN10/CARTPT/CASR/CCN3/CD38/CDK16/CFTR/CHGA/CLOCK/CLTRN/CNR1/CPT1A/DOC2B/DPP4/DRD2/DYNLL1/EFNA5/EIPR1/ENHO/ENSA/EPHA5/FAM3D/FFAR1/FKBP1B/FOXA2/GCK/GHRL/GHSR/GIPR/GJA1/GLP1R/GLUD1/GPER1/GPR27/GPR68/HADH/HIF1A/HMGN3/HNF4A/ICA1/IFNG/I…	159
BP	GO:0001841	neural tube formation	90/14254	96/18862	2.63983e-06	4.62918e-05	2.95379e-05	ABL1/ADM/APAF1/BCL10/BMP4/BMP5/BMP7/BRD2/CASP3/CECR2/CELSR1/COBL/CTHRC1/DEAF1/DLC1/DVL1/DVL2/DVL3/FOLR1/FUZ/FZD2/FZD3/FZD6/GDF7/GLMN/GRHL2/GRHL3/HIF1A/IFT122/IFT52/IFT57/KAT2A/KDM2B/KIF20B/LIAS/LMO4/LRP2/LRP6/LUZP1/MED12/MIB1/MTHFD1/MTHFD1L/MTHFR/NODAL/NOG/NPHP3/OPA1/OVOL2/PAX2/PHACTR4/PLXNB2/PRICKLE1/PRKACA/PRKACB/PTCH1/PTK7/RALA/RARG/RPS7/SALL4/SCRIB/SDC4/SEMA4C/SFRP1/SFRP2/SHROOM3/SKI/SOX11/SO…	90
BP	GO:0003279	cardiac septum development	90/14254	96/18862	2.63983e-06	4.62918e-05	2.95379e-05	ACVR1/ADAMTS6/ANK2/AP2B1/BMP4/BMP5/BMP7/BMPR1A/BMPR2/CCN1/CHD7/CITED2/CNTRL/CRELD1/DAND5/DHRS3/ENG/FGF8/FGFR2/FRS2/FZD2/GATA3/GATA4/GATA6/HAND1/HECTD1/HEG1/HES1/HEY1/HEY2/HEYL/HOXA13/ISL1/JAG1/LMO4/LRP2/LUZP1/MAML1/MATR3/MDM4/MIR17HG/NDST1/NKX2-5/NOG/NOTCH1/NOTCH2/NPHP3/NPRL3/NRP1/NRP2/NSD2/PARVA/PDE2A/PLXND1/PROX1/PTK7/RBPJ/ROBO1/ROBO2/SALL1/SALL4/SAV1/SEMA3C/SLIT2/SLIT3/SMAD4/SMAD6/SMAD7/SMO/SN…	90
BP	GO:0006936	muscle contraction	301/14254	352/18862	2.67294e-06	4.64897e-05	2.96641e-05	ACTA1/ACTC1/ACTN2/ACTN3/ADA/ADORA1/ADRA1A/ADRA1B/ADRA2A/ADRA2B/ADRA2C/ADRB2/AKAP9/ALDOA/ANK2/ANKRD2/ANXA6/ARG2/ARHGAP42/ARHGEF11/ASB3/ASPH/ATP1A1/ATP1A2/ATP1B1/ATP2A1/ATP2A2/ATP2B4/ATP8A2/BBS2/BDKRB2/BIN1/C12orf57/CACNA1C/CACNA1D/CACNA1G/CACNA1H/CACNA1S/CACNA2D1/CACNB2/CALCA/CALM1/CALM2/CALM3/CAMK2D/CAV1/CAV3/CCDC78/CCN2/CD38/CERT1/CHGA/CHRM2/CHRM3/CHRNA1/CHRNA3/CHRNB1/CHRNB2/CHRND/CHRNG/CKMT2/CL…	301
BP	GO:0032956	regulation of actin cytoskeleton organization	301/14254	352/18862	2.67294e-06	4.64897e-05	2.96641e-05	ABI2/ABL1/ABL2/ACTG1/ACTN2/ACTR2/ACTR3/ADD1/ADD2/ADD3/AKAP13/ALMS1/ALOX15/AP1AR/APOA1/ARAP1/ARF1/ARF6/ARFGEF1/ARFIP1/ARFIP2/ARHGAP17/ARHGAP18/ARHGAP28/ARHGAP40/ARHGAP44/ARHGAP6/ARHGDIA/ARHGEF10/ARHGEF10L/ARHGEF15/ARHGEF18/ARHGEF19/ARHGEF5/ARPC1A/ARPC1B/ARPC2/ARPC3/ARPC5/ARPC5L/ARPIN/ASAP3/BAG4/BAIAP2/BAIAP2L1/BAIAP2L2/BCAS3/BIN1/BRK1/BST2/C15orf62/C9orf72/CAPG/CAPZA2/CAPZB/CARMIL1/CARMIL2/CAV3/CC…	301
BP	GO:0071695	anatomical structure maturation	192/14254	218/18862	2.67309e-06	4.64897e-05	2.96641e-05	ABHD2/ACTL6B/ACVRL1/ADGRB3/AGRN/AKR1B1/ALDH1A2/ANG/ANGPTL8/ANKRD17/ANKS1A/APP/ASCL1/ATP6AP2/AURKA/AXL/B4GALT5/B4GALT6/BCL11A/BCL2/BFSP1/BFSP2/BHLHA15/BMP2/BNC1/BRCA2/BRD1/C1QA/C1QL1/C3/CABYR/CATSPER2/CATSPER4/CATSPERD/CATSPERZ/CBFB/CCL21/CCNB1/CCR6/CDC25B/CDH3/CDH5/CDK5R1/CDK5R2/CDKN1A/CEBPA/CEND1/CFTR/CLN5/CNTN2/CNTNAP2/CX3CL1/CX3CR1/DAG1/DCHS1/DDIT3/DEFB1/DLD/DMC1/EPAS1/EPB42/EPHA8/EPO/ERCC2/ER…	192
BP	GO:0045862	positive regulation of proteolysis	313/14254	367/18862	2.84412e-06	4.93292e-05	3.14759e-05	ACER2/ACVR1C/ADAM8/ADRA2A/ADRM1/AGBL4/AGER/AIFM1/AKIRIN2/AKT1/ALOX12/ANGPTL8/ANP32B/ANTXR1/APAF1/APH1A/APH1B/APOE/APP/ARIH1/ARIH2/ARL6IP5/ARRB1/ASPH/ASTL/ATP2A3/ATP5IF1/ATXN3/AURKA/AURKAIP1/AXIN1/BAG2/BAG6/BAK1/BAX/BBC3/BBS7/BCAP31/BCL10/BCL2L10/BCL2L11/BCL2L13/BEX3/BID/BOK/BTRC/CARD9/CASP2/CASP8/CASP9/CAV1/CAV3/CBFA2T3/CCBE1/CCDC22/CCK/CCN1/CCN2/CDC20/CDC20B/CEBPA/CFLAR/CHFR/CLDN3/CLDN4/CLEC3B/C…	313
BP	GO:0048278	vesicle docking	63/14254	65/18862	2.88322e-06	4.9871e-05	3.18217e-05	BLOC1S6/BVES/CAV2/CFTR/CLN3/CPLX2/CTBP2/EXOC4/EXOC6/EXOC6B/KCNB1/NDRG4/NSF/PPFIA3/RAB10/RAB12/RAB13/RAB15/RAB3A/RAB3B/RAB3C/RAB3D/RAB8A/RAB8B/RABEPK/RALB/SCFD1/SCFD2/SNAP25/SNPH/STX10/STX11/STX12/STX16/STX17/STX19/STX1A/STX1B/STX2/STX3/STX4/STX5/STX6/STX7/STX8/STXBP1/STXBP2/STXBP3/SYT1/SYTL2/TSNARE1/UNC13A/UNC13B/UNC13C/USO1/VAMP3/VPS11/VPS18/VPS33A/VPS33B/VPS45/VTI1B/YKT6	63
BP	GO:0031110	regulation of microtubule polymerization or depolymerization	77/14254	81/18862	2.89442e-06	4.99288e-05	3.18585e-05	ABL1/AKAP9/ANKRD53/APC/APC2/ARHGEF2/ARL2/ATXN7/BMERB1/CAMSAP1/CAMSAP2/CAMSAP3/CAV3/CDH5/CDK5R1/CDK5RAP2/CIB1/CKAP5/CLASP1/CLASP2/CLIP1/CLIP3/DCTN1/DRG1/DYRK1A/EML2/FES/FGF13/FKBP4/GAS2L1/GAS2L2/GBA2/HDAC6/HDGFL3/HSPA1A/HSPA1B/INPP5J/KATNB1/MAP1A/MAP1B/MAP1S/MAP2/MAP6D1/MAPRE1/MAPRE2/MAPRE3/MAPT/MECP2/MET/MID1IP1/NAV3/NIN/NUMA1/OCLN/PAK1/PSRC1/RAC1/RANGRF/RPS3/SKA1/SKA2/SKA3/SLAIN2/SNCA/SPAST/SPEF…	77
BP	GO:0008016	regulation of heart contraction	214/14254	245/18862	2.98226e-06	5.13046e-05	3.27364e-05	ADA/ADM/ADORA1/ADORA3/ADRA1A/ADRA1B/ADRA1D/ADRB1/AGT/AHCYL1/AKAP9/ANK2/APLN/ASB3/ASPH/ATP1A1/ATP1A2/ATP1A3/ATP1B1/ATP1B2/ATP1B3/ATP2A1/ATP2A2/ATP2A3/ATP2B2/ATP2B3/ATP2B4/BIN1/BVES/CACNA1C/CACNA1D/CACNA1F/CACNA1G/CACNA1H/CACNA1S/CACNA2D1/CACNA2D2/CACNA2D3/CACNA2D4/CACNB1/CACNB2/CACNB3/CACNB4/CACNG1/CACNG2/CACNG3/CACNG4/CACNG5/CACNG6/CACNG7/CACNG8/CALCA/CALM1/CALM2/CALM3/CAMK2D/CAV1/CAV3/CCN2/CELF2…	214
BP	GO:0001890	placenta development	123/14254	135/18862	3.00148e-06	5.14957e-05	3.28583e-05	ADA/ADAM19/ADM/AKT1/ANG/ARNT/ASCL2/ASH1L/BIRC2/BIRC6/BMP5/BMP7/BMPR2/BPTF/BSG/CASP8/CCDC134/CCN1/CCNF/CDX2/CDX4/CEBPA/CEBPB/CITED1/CSF2/CUL7/CYP27B1/DAZAP1/DCN/DLX3/E2F7/E2F8/EOMES/EPAS1/EPOR/ETNK2/ETV2/FBXW8/FGFR2/FOSL1/FZD5/GATA2/GGNBP2/GHRL/GHSR/GJA1/GJB2/GJB3/GJB5/GRB2/GRHL2/HAND1/HES1/HEY1/HEY2/HIF1A/HSP90AB1/HTRA1/IGF2/IL10/ITGB8/JUNB/KRT19/KRT8/LEF1/LEP/LHX3/LHX4/LIF/MAP2K1/MAPK1/MAPK14/MA…	123
BP	GO:0006470	protein dephosphorylation	279/14254	325/18862	3.04134e-06	5.19016e-05	3.31173e-05	ACP4/ADORA1/ANKLE2/ARPP19/B3GAT3/BCL2/BOD1/BOD1L2/BTRC/CABIN1/CALM1/CALM2/CALM3/CAMK2G/CAMTA1/CD300A/CDC14A/CDC14B/CDC14C/CDC25A/CDC25B/CDC25C/CDCA2/CDH5/CDKN3/CNEP1R1/CPPED1/CRY2/CTDNEP1/CTDP1/CTDSP1/CTDSP2/CTDSPL/CTDSPL2/CTTNBP2NL/CYCS/DLC1/DLG1/DMPK/DNAJC6/DRD2/DUSP1/DUSP10/DUSP12/DUSP13/DUSP14/DUSP15/DUSP16/DUSP18/DUSP2/DUSP22/DUSP23/DUSP26/DUSP29/DUSP3/DUSP4/DUSP5/DUSP6/DUSP7/DUSP8/DUSP9/EIF…	279
BP	GO:0005996	monosaccharide metabolic process	236/14254	272/18862	3.04149e-06	5.19016e-05	3.31173e-05	ACACB/ACTN3/ADIPOQ/ADIPOR1/ADPGK/AKR1A1/AKR1B1/AKT1/AKT2/ALDH1A1/ALDOA/ALDOC/APOD/ARPP19/ATF3/ATF4/B3GLCT/B4GALT1/BCKDK/BRAT1/C1QTNF1/C1QTNF12/C1QTNF3/CHST1/CHST15/CLK2/COX11/CPT1A/CREM/CRTC2/CRY1/CYB5A/CYB5R3/DCXR/DDB1/DGAT2/DGKQ/DHDH/DLAT/DUSP12/DYRK2/ENO1/ENO2/ENO3/ENPP1/ESRRB/FABP5/FAM3A/FAM3C/FBP1/FBP2/FGGY/FOXA2/FOXK1/FOXK2/FUCA1/FUCA2/FUOM/FUT1/FUT10/FUT5/FUT6/FUT7/FUT8/FUT9/G6PC3/G6PD/GAA…	236
BP	GO:1902414	protein localization to cell junction	101/14254	109/18862	3.0895e-06	5.25795e-05	3.35499e-05	ABHD17B/ACTB/ACTG1/ADAM10/ADAM22/ANKS1B/ARHGAP44/ARHGEF18/ASIC2/CACNG2/CACNG3/CACNG4/CACNG5/CACNG7/CACNG8/CDH5/CDK5/CEP112/CGNL1/CLSTN1/CLSTN3/CNIH2/CPLX1/DAG1/DBN1/DLG1/DLG2/DLG3/DLG4/DLG5/DSP/DVL1/F11R/FERMT2/FLNA/GHSR/GPC4/GPC6/GPHN/GRIN2A/GRIN2C/GRIP2/HEG1/HRAS/HSPB1/IQSEC2/JAK1/JAM3/KIF17/KIF3A/KIF5A/KIF5B/KIF5C/LAMTOR2/LAMTOR3/LRRC7/LSR/MAP1A/MAPK8IP3/MAPK9/MAPT/MARVELD3/MPP7/NECTIN1/NECTIN…	101
BP	GO:0014020	primary neural tube formation	83/14254	88/18862	3.18307e-06	5.40271e-05	3.44736e-05	ABL1/ADM/APAF1/BCL10/BMP4/BMP5/BMP7/BRD2/CASP3/CECR2/CELSR1/COBL/CTHRC1/DEAF1/DLC1/DVL1/DVL2/DVL3/FOLR1/FUZ/FZD2/FZD3/FZD6/GLMN/GRHL2/GRHL3/HIF1A/IFT122/IFT57/KAT2A/KDM2B/KIF20B/LIAS/LMO4/LRP2/LRP6/LUZP1/MED12/MTHFD1/MTHFD1L/MTHFR/NODAL/NOG/NPHP3/OPA1/OVOL2/PAX2/PHACTR4/PLXNB2/PRICKLE1/PRKACA/PRKACB/PTCH1/PTK7/RALA/RARG/RPS7/SALL4/SCRIB/SDC4/SEMA4C/SFRP1/SFRP2/SHROOM3/SKI/SPINT1/SPINT2/ST14/STIL/…	83
BP	GO:0032231	regulation of actin filament bundle assembly	95/14254	102/18862	3.24267e-06	5.48919e-05	3.50254e-05	ABL1/ACTG1/ALMS1/APOA1/ARAP1/ARHGAP28/ARHGAP6/ARHGEF10/ARHGEF10L/ARHGEF15/ARHGEF18/ARHGEF5/ASAP3/BAG4/CARMIL1/CCDC88A/CCN2/CD47/CDC42/CGNL1/CLASP1/CLASP2/CORO2B/CX3CL1/DLC1/EPHA1/EVL/F11R/FERMT2/FHOD1/FLNA/ID1/INPP5K/ITGB1BP1/LIMCH1/LIMK1/LPAR1/MET/MIR138-1/MIR149/MIR21/MKKS/MTOR/MYOC/NF2/NRP1/PAK1/PAK2/PFN1/PFN2/PFN3/PHLDB2/PIK3R1/PPFIA1/PPM1E/PPM1F/PPP1R9A/PRKN/PTGER4/PXN/RAC1/RAPGEF3/RDX/RGCC/…	95
BP	GO:0007034	vacuolar transport	138/14254	153/18862	3.26952e-06	5.51992e-05	3.52214e-05	ADRB2/AKTIP/ALS2/ANKFY1/AP1G1/AP1G2/AP3B1/AP3D1/AP3M1/AP4M1/ARF1/ARSB/ATG14/ATP13A2/ATP6V0D1/BECN1/BIN1/C9orf72/CACNG2/CACNG3/CACNG4/CACNG5/CACNG7/CACNG8/CCDC91/CDX2/CHMP1A/CHMP1B/CHMP2A/CHMP2B/CHMP3/CHMP4B/CHMP4C/CHMP6/CHMP7/CLEC16A/CLN3/CLU/DENND3/DTX3L/EHD3/EPG5/FHIP1B/GAK/GCC2/GGA3/GNPTAB/GOSR2/GPRASP1/GRN/HGS/HGSNAT/HMGXB4/HOOK1/HOOK2/HOOK3/HSPA1A/HSPA8/IGF2R/KIF13A/LAMP1/LAMP2/LAPTM5/LEPROT…	138
BP	GO:0035282	segmentation	89/14254	95/18862	3.28733e-06	5.52062e-05	3.5226e-05	ALDH1A2/ATM/AXIN2/BASP1/BMI1/BMP4/BMPR1A/CDX1/CDX2/COBL/CRB2/DCANP1/DLL1/DLL3/DMRT2/DVL2/EGR2/EPB41L5/FOXB1/FOXC1/FOXC2/FOXF1/FRS2/FZD5/HES5/HES7/HOXA2/HOXD8/IRX1/IRX2/IRX3/KAT2A/LEF1/LFNG/LHX1/LRP6/MAFB/MED12/MEOX1/MEOX2/MESP1/MESP2/MIB1/MLLT3/MSGN1/MTF2/MYF5/MYF6/NEUROG1/NKD1/NKX3-1/NLE1/NOTCH1/NRARP/NRP2/OSR1/PALB2/PAX1/PCDH8/PLD6/PLXNA2/POGLUT1/PRKDC/PSEN1/RBPJ/RIPPLY2/ROR2/SEMA3A/SEMA3C/SEMA…	89
BP	GO:0051963	regulation of synapse assembly	89/14254	95/18862	3.28733e-06	5.52062e-05	3.5226e-05	ADGRB1/ADGRB3/ADGRL2/AGRN/AMIGO1/AMIGO2/AMIGO3/APP/ARF6/ASIC2/BDNF/BHLHB9/CBLN1/CBLN2/CHRNB2/CLSTN1/CLSTN2/CLSTN3/CUX2/DLG5/EEF2K/EIF4G1/EPHA7/EPHB1/EPHB2/EPHB3/FLRT2/FLRT3/GHRL/GHSR/GPC4/GPC6/GRID2/IL1RAP/IL1RAPL1/IL1RAPL2/LHFPL4/LINGO2/LRFN1/LRFN3/LRFN4/LRFN5/LRRC24/LRRC4B/LRRN1/LRRN3/LRRTM1/LRRTM3/LRTM2/MDGA1/MEF2C/MUSK/NECTIN1/NLGN1/NLGN2/NLGN3/NRXN1/NTN1/NTNG2/NTRK1/NTRK2/OXT/OXTR/PDLIM5/PPP…	89
BP	GO:0060491	regulation of cell projection assembly	167/14254	188/18862	3.47041e-06	5.8127e-05	3.70897e-05	ABI2/ACTR2/ACTR3/ADAMTS16/AGRN/AKIRIN1/ANLN/APC/ARAP1/ARF6/ARHGAP24/ARHGAP44/ARPC2/ATG3/ATG5/ATMIN/ATP7A/ATP8B1/AUTS2/BCAS3/BIN3/BRK1/C15orf62/CAPZB/CARMIL2/CAV1/CCDC88A/CCL21/CCP110/CCR7/CDC42/CDC42EP1/CDC42EP2/CDC42EP3/CDC42EP4/CDC42EP5/CDK10/CDKL1/CDKL5/CEP120/CEP135/CEP97/COBL/CORO1C/CROCC/CYFIP1/CYLD/DCDC2/DEF8/DMTN/DNM2/DNM3/DOCK11/DPYSL3/DYNLL1/DYNLT2B/DZIP1/ENTR1/EPHA2/EPS8/EPS8L1/EPS8L2/…	167
BP	GO:0001704	formation of primary germ layer	106/14254	115/18862	3.51245e-06	5.85224e-05	3.73419e-05	ACVR1/ATOH8/BMP4/BMP7/BMPR1A/BMPR2/CDC73/COL11A1/COL12A1/COL4A2/COL5A1/COL6A1/COL7A1/COL8A1/CRB2/CTR9/DKK1/DUSP1/DUSP2/DUSP4/DUSP5/EOMES/EPB41L5/EPHA2/ETV2/EXOC4/EXT2/EYA2/FGFR2/FN1/FOXC1/FOXC2/FOXF1/FZD7/GATA6/GJA1/HAND1/HMGA2/HOXA11/HSBP1/INHBA/ITGA2/ITGA3/ITGA4/ITGA5/ITGA7/ITGA8/ITGAV/ITGB1/ITGB2/ITGB3/ITGB4/ITGB5/KDM6B/KIF16B/KLF4/LAMA3/LAMB1/LEF1/LEO1/LHX1/MACROH2A1/MESP1/MESP2/MIR150/MIXL1/…	106
BP	GO:0003206	cardiac chamber morphogenesis	106/14254	115/18862	3.51245e-06	5.85224e-05	3.73419e-05	ACVR1/ADAMTS1/ADGRG6/BMP2/BMP4/BMP5/BMP7/BMPR1A/BMPR2/CAV3/CCN1/CHD7/CITED2/COL11A1/CPE/DHRS3/DLL4/DSP/ENG/FGF8/FGFR2/FHL2/FOXC1/FOXC2/FOXF1/FOXH1/FZD2/GATA3/GATA4/GATA6/GRHL2/GSK3A/HAND1/HAND2/HEG1/HES1/HEY1/HEY2/HEYL/HIF1A/ISL1/JAG1/LRP2/MEF2C/MESP1/MIR17HG/MYBPC3/MYH6/MYH7/MYL3/NKX2-5/NOG/NOTCH1/NOTCH2/NPY2R/NPY5R/NRG1/NRP1/NRP2/NSD2/OVOL2/PARVA/PKP2/POU4F1/PPP1R13L/PROX1/RBP4/RBPJ/ROBO1/ROBO2…	106
BP	GO:0044282	small molecule catabolic process	364/14254	431/18862	3.65297e-06	6.05468e-05	3.86337e-05	AADAT/AASS/ABAT/ABCD1/ABCD3/ABCD4/ABHD1/ABHD2/ABHD3/ACAA1/ACAA2/ACACB/ACAD10/ACAD8/ACADL/ACADM/ACADS/ACADSB/ACADVL/ACAT1/ACBD5/ACOT4/ACOT8/ACOX1/ACOX2/ACOX3/ACOXL/ACSF3/ACTN3/ADA/ADA2/ADHFE1/ADIPOQ/ADO/ADPGK/ADTRP/AGXT/AHCY/AICDA/AIG1/AKR1A1/AKR1C3/AKT1/AKT2/ALDH1A1/ALDH1B1/ALDH1L1/ALDH1L2/ALDH2/ALDH3A2/ALDH3B1/ALDH3B2/ALDH4A1/ALDH5A1/ALDH6A1/ALDH7A1/ALDH8A1/ALDOA/ALDOC/AMACR/AMDHD1/AMDHD2/AMT/AP…	364
BP	GO:1990823	response to leukemia inhibitory factor	76/14254	80/18862	3.65303e-06	6.05468e-05	3.86337e-05	ABCD4/ABCG4/ADAM23/ARID5B/B3GNT2/BCLAF1/BSPRY/CACYBP/CREB1/CTBP2/CTH/DTX1/EFHC2/EIF4A2/EXT1/FGF4/GCLM/GFPT2/HK2/HNRNPU/ICAM1/ILDR1/INA/JARID2/KDM3A/KDM5B/KLF4/KLF5/LRAT/MRAS/MRPL15/MTF2/MYBL2/MYNN/NEFH/NR5A2/NRP2/NUP35/PADI2/PARP16/PCOLCE2/PDCD10/PFKP/PIGA/PML/PMM1/PRDM5/RARG/RIF1/RNF125/RNF138/SBNO2/SHMT1/SIRT1/SLC25A5/SMAD7/SMARCA5/SNX10/SOCS3/SOX1/SOX17/SPOCK2/SPRY2/SRM/SRSF3/SRSF7/SSTR1/SYNGR…	76
BP	GO:0031098	stress-activated protein kinase signaling cascade	239/14254	276/18862	3.69674e-06	6.11118e-05	3.89942e-05	ADORA2B/AGER/AKR1B1/AKT1/AMBP/ANKRD6/APP/ARHGEF6/ARL6IP5/AXIN1/BIRC7/BMP2/BTRC/CARD9/CASR/CAV3/CCDC88C/CCL21/CCM2/CCN2/CCR7/CDC42/CDC42EP5/CRKL/CUL1/CYLD/DAB2IP/DACT1/DAXX/DBNL/DLG1/DNAJA1/DUSP1/DUSP10/DUSP15/DUSP22/DUSP3/DUSP9/EDA2R/EDAR/EGFR/EIF2AK2/EMC10/EPHB1/ERCC6/ERN1/ERN2/EZR/F2RL1/FAS/FBXW11/FGF19/FKTN/FLT4/FOXM1/FOXO1/FZD7/GADD45A/GADD45B/GADD45G/GDF6/GPS2/GRIK2/GSTP1/HACD3/HAND2/HGF/HIP…	239
BP	GO:0048639	positive regulation of developmental growth	152/14254	170/18862	3.81833e-06	6.29578e-05	4.0172e-05	ACACB/ACTN3/AGR2/AGRN/AKAP6/AKT1/ANAPC2/ARX/ATP8A2/BASP1/BBS2/BCL2/BDNF/BMPR1A/BMPR2/CACNG7/CCNB1/CDH4/CDKL5/CHD7/CPNE5/CPNE6/CPNE9/CRABP2/CREB1/CSF1/CXCL12/CXCR4/CYFIP1/DBN1/DBNL/DIO3/DISC1/DLL1/DRD2/DSCAM/EIF4G2/ERBB4/EZR/FGF2/FGF8/FGFR2/FN1/FOXS1/GATA6/GDI1/GHR/GHRH/GHRHR/GHRL/GHSR/GLI1/GOLGA4/GPAM/GPR21/HAMP/HEY2/HLX/IGF2/IL7/INSR/ISLR2/IST1/ITSN2/L1CAM/LEP/LIMK1/LPAR3/LRP1/MACF1/MAP1B/MAP3K1…	152
BP	GO:0090257	regulation of muscle system process	212/14254	243/18862	4.02568e-06	6.62047e-05	4.22438e-05	ACTN3/ADA/ADORA1/ADRA1A/ADRA1B/ADRA2A/ADRA2B/ADRA2C/ADRB2/AGT/AKAP6/AKAP9/ANK2/ANXA6/ARHGAP42/ASB3/ATP1A1/ATP1A2/ATP1B1/ATP2A1/ATP2A2/ATP2B4/BECN1/BIN1/C12orf57/CACNA1C/CALCA/CALM1/CALM2/CALM3/CAMK2B/CAMK2D/CAMK2G/CAV1/CAV3/CCN2/CDK9/CHGA/CHRM2/CHRM3/CHRNA3/CLIC2/CNN1/CTDP1/CTNNA3/CTTN/DAG1/DAPK3/DCANP1/DLG1/DMD/DMPK/DOCK4/DOCK5/DSC2/DSG2/DSP/EDN2/EHD3/ENO1/ERRFI1/F2R/FBXO32/FGF13/FKBP1B/FOXO1/FO…	212
BP	GO:0042493	response to drug	306/14254	359/18862	4.08652e-06	6.70316e-05	4.27715e-05	AACS/ABCA2/ABCA3/ABCB1/ABCC1/ABCC2/ABCC3/ABCC4/ABCC6/ABCD3/ABCG5/ABCG8/ACACB/ACER2/ACSL1/ACTC1/ADA/ADAM10/ADAM17/ADCY1/ADIPOQ/ADIPOR2/ADIRF/ADORA2A/ADRA1A/ADSS1/AGPAT2/AK4/ALAD/ALDH3A1/AMH/ANXA1/APOA1/APOBEC1/APOD/ARL6IP5/ARRB1/ASS1/ATG5/ATP1A1/ATP8B1/ATR/BAK1/BCAR3/BCHE/BCL2/BECN1/BGLAP/BLMH/BLOC1S3/CAD/CALR/CARD9/CASP3/CAT/CCNB1/CCND1/CCNO/CD38/CDH1/CDH3/CDK4/CDK9/CDKN1A/CENPF/CERS1/COL18A1/COL…	306
BP	GO:0018210	peptidyl-threonine modification	116/14254	127/18862	4.17216e-06	6.80846e-05	4.34433e-05	ACVR1/ACVR1B/AKT1/APP/AXIN1/AZU1/BCL2/BMP7/CAB39/CAD/CADM4/CALM1/CALM2/CALM3/CAMK2A/CAMK2D/CDC42BPA/CDC42BPB/CDC42BPG/CDK1/CDK10/CDK5/CDK5R1/CEMIP/CHEK1/CHI3L1/CIT/CLK1/CSNK2A1/CSNK2A2/CSNK2B/DCAF1/DDIT4/DGKQ/DMTN/DYRK1A/DYRK1B/DYRK2/DYRK3/DYRK4/EIF4G1/EOGT/GALNT1/GALNT11/GALNT13/GALNT16/GALNT2/GALNT3/GALNTL6/GRK2/GSK3A/GSK3B/HASPIN/HIPK1/HIPK2/HIPK3/HIPK4/INPP5K/IRGM/LMTK2/LRRK2/MAP2K1/MAP3K10/M…	116
BP	GO:1905477	positive regulation of protein localization to membrane	116/14254	127/18862	4.17216e-06	6.80846e-05	4.34433e-05	ACSL3/AGR2/AKAP5/AKT1/AKT2/ANK3/AP2B1/ARF6/ARHGEF16/ATP2B4/BBC3/BCL2/BID/C2CD5/CACNB3/CACNG2/CASP8/CD81/CDK5/CDK5R1/CEMIP/CHP1/CIB1/CLIP3/CLN3/CNST/DLG1/E2F1/EGFR/EPHA2/EPHA3/EPHB2/ERBB2/EZR/FIS1/FYN/GPER1/GZMB/HPCA/HRAS/IFNG/ITGA3/ITGAM/ITGB1/ITGB1BP1/ITGB2/KCNB1/KCNJ11/KIF5B/LGALS3/LRP1/LRP4/MAPK8/MESD/MFF/MIEF1/MIEF2/MIR223/MTCL1/MYO1C/NECAB2/NKD2/NMT1/PAK1/PDCD5/PDPK1/PIK3R1/PLS1/PMAIP1/PPP1R…	116
BP	GO:0048880	sensory system development	314/14254	369/18862	4.21842e-06	6.86628e-05	4.38123e-05	ABCB5/ABI2/ACHE/ACTL6A/ACVRL1/ADAMTS18/AGTPBP1/AHI1/ALDH1A2/ALDH1A3/ANHX/AQP5/ARHGEF15/ATF4/ATOH7/ATP2B4/ATP8A2/BAK1/BAX/BBS7/BCAR3/BCL11B/BCL2/BFSP1/BFSP2/BIRC7/BLOC1S3/BMP4/BMP6/BMP7/BMPR1B/BMPR2/C12orf57/C1QA/C3/CABP4/CACNA1C/CALB1/CASP2/CDK4/CDON/CELF4/CHD7/CHRDL1/CLCN2/CLIC4/CLN8/COL4A1/COL5A1/COL8A1/COL8A2/CPAMD8/CRB1/CRB2/CRYBA2/CRYBB3/CRYBG3/CRYGD/CRYGN/CYP1A1/CYP1B1/DIO3/DLG1/DLL1/DLL4/D…	314
BP	GO:0003231	cardiac ventricle development	105/14254	114/18862	4.30279e-06	6.9857e-05	4.45743e-05	ACVR1/AP2B1/BMP4/BMPR1A/BMPR2/CCN1/CHD7/CITED2/CNTRL/COL11A1/CPE/DAND5/DLL4/DSP/ENG/FGFR2/FOXC1/FOXC2/FOXF1/FOXH1/FRS2/FZD2/GATA3/GATA4/GRHL2/GSK3A/HAND1/HAND2/HECTD1/HEG1/HES1/HEY1/HEY2/HEYL/HIF1A/HOXA13/ISL1/JAG1/KCNK2/LMO4/LRP2/LUZP1/MATR3/MDM4/MEF2C/MESP1/MIR17HG/MYBPC3/MYH6/MYH7/MYL3/MYOCD/NKX2-5/NOG/NOTCH1/NPRL3/NPY2R/NPY5R/NRG1/NSD2/PDE2A/PKP2/POU4F1/PPP1R13L/PROX1/PTK7/RBPJ/ROBO1/ROBO2/RY…	105
BP	GO:0006260	DNA replication	242/14254	280/18862	4.46389e-06	7.22877e-05	4.61253e-05	ACVRL1/AICDA/ALYREF/ANKRD17/ATAD5/ATF1/ATG7/ATM/ATR/ATRIP/ATRX/BARD1/BAZ1A/BCAR3/BCL6/BLM/BRCA1/BRCA2/BRPF3/CACYBP/CCDC88A/CCNA2/CCNE1/CCNE2/CDAN1/CDC34/CDC42/CDC6/CDC7/CDK1/CDK2/CDK2AP1/CDK9/CDT1/CENPX/CHAF1A/CHAF1B/CHEK1/CHTF8/CINP/CLSPN/CTC1/DBF4/DDX11/DDX21/DDX23/DHX9/DNA2/DNAJA3/DNAJC2/DONSON/DSCC1/DTD1/DTL/DUT/E2F7/E2F8/E4F1/EGFR/EHMT2/EME2/ENPP7/EREG/ESCO1/ESCO2/ETAA1/EXD2/EXO1/FAF1/FAM111…	242
BP	GO:1990830	cellular response to leukemia inhibitory factor	75/14254	79/18862	4.60766e-06	7.4426e-05	4.74897e-05	ABCD4/ABCG4/ADAM23/ARID5B/B3GNT2/BCLAF1/BSPRY/CACYBP/CREB1/CTBP2/CTH/DTX1/EFHC2/EIF4A2/FGF4/GCLM/GFPT2/HK2/HNRNPU/ICAM1/ILDR1/INA/JARID2/KDM3A/KDM5B/KLF4/KLF5/LRAT/MRAS/MRPL15/MTF2/MYBL2/MYNN/NEFH/NR5A2/NRP2/NUP35/PADI2/PARP16/PCOLCE2/PDCD10/PFKP/PIGA/PML/PMM1/PRDM5/RARG/RIF1/RNF125/RNF138/SBNO2/SHMT1/SIRT1/SLC25A5/SMAD7/SMARCA5/SNX10/SOCS3/SOX1/SOX17/SPOCK2/SPRY2/SRM/SRSF3/SRSF7/SSTR1/SYNGR1/TEX…	75
BP	GO:0051090	regulation of DNA-binding transcription factor activity	374/14254	444/18862	4.6205e-06	7.44439e-05	4.75011e-05	ABRA/ADAM8/ADCY1/ADCY8/ADGRG3/ADORA3/AGER/AGT/AKT1/ALK/AMH/ANXA3/ANXA4/APP/AR/ARHGEF2/ARHGEF5/ARID5B/ARRB1/ARRB2/BCL10/BEX1/BMP7/BRMS1/BTRC/BUD31/C14orf39/C3orf33/CACTIN/CAMK1D/CAMK2A/CARD11/CARD14/CAT/CAV1/CCDC22/CD200/CD40/CDK5RAP3/CDKN2A/CEBPG/CFLAR/CHP1/CIB1/CLOCK/CLU/CMKLR1/COMMD6/COMMD7/CREBZF/CRTC1/CRTC2/CRTC3/CSF3/CTH/CTNNB1/CTNNBIP1/CX3CL1/CX3CR1/CYLD/CYP1B1/CYTL1/DAB2IP/DAP/DDIT3/DDR2/D…	374
BP	GO:0061180	mammary gland epithelium development	61/14254	63/18862	4.76421e-06	7.65651e-05	4.88546e-05	AKT1/AKT2/AR/ATP2C2/BAX/BRCA2/BTRC/CAV3/CCL11/CCND1/CEBPB/CSF1/CSF1R/DDR1/DEAF1/EPHA2/ERBB4/ESR1/FGFR2/FOXB1/FOXF1/GATA3/GLI2/GPX1/HIF1A/HOXA5/ID2/IQGAP3/IRF6/JAK2/KDM5B/LATS1/LRP5/LRP5L/LRP6/MAPK1/MST1/MST1L/MSX1/NTN1/ORAI1/PGR/PHB2/PML/PTCH1/PYGO2/ROBO1/RREB1/RTN4/SCRIB/SMO/SOSTDC1/SRC/TBX3/TNFSF11/WNT2/WNT3/WNT4/WNT5A/WNT7B/ZNF703	61
BP	GO:0120032	regulation of plasma membrane bounded cell projection assembly	165/14254	186/18862	4.84194e-06	7.76178e-05	4.95263e-05	ABI2/ACTR2/ACTR3/ADAMTS16/AGRN/AKIRIN1/ANLN/APC/ARAP1/ARF6/ARHGAP24/ARHGAP44/ARPC2/ATG3/ATG5/ATMIN/ATP7A/ATP8B1/AUTS2/BCAS3/BIN3/BRK1/C15orf62/CAPZB/CARMIL2/CAV1/CCDC88A/CCL21/CCP110/CCR7/CDC42/CDC42EP1/CDC42EP2/CDC42EP3/CDC42EP4/CDC42EP5/CDK10/CDKL1/CDKL5/CEP120/CEP135/CEP97/COBL/CORO1C/CROCC/CYFIP1/CYLD/DCDC2/DEF8/DMTN/DNM2/DNM3/DOCK11/DPYSL3/DYNLL1/DYNLT2B/DZIP1/ENTR1/EPHA2/EPS8/EPS8L1/EPS8L2/…	165
BP	GO:0060079	excitatory postsynaptic potential	93/14254	100/18862	4.96184e-06	7.93395e-05	5.06249e-05	ADORA1/ADORA2A/ADRB2/AKT1/APP/ARRB2/CACNB3/CBLN1/CDK5/CELF4/CHRNA1/CHRNA10/CHRNA2/CHRNA3/CHRNA4/CHRNA5/CHRNA6/CHRNA7/CHRNB1/CHRNB2/CHRNB3/CHRNB4/CHRND/CHRNG/CUX2/DLG4/DMPK/DRD2/DVL1/EIF4A3/GHRL/GLRA1/GLRA2/GLRA3/GLRB/GRID2/GRIK2/GRIK5/GRIN1/GRIN2A/GRIN2B/GRIN2C/GRIN2D/GSK3A/GSK3B/HCRT/IGSF11/LRRK2/MAPK8IP2/MECP2/MEF2C/MPP2/MTMR2/NETO1/NLGN1/NLGN2/NLGN3/NLGN4X/NPAS4/NPFF/NPY2R/NRXN1/OPRM1/P2RX1/P2…	93
BP	GO:0030901	midbrain development	81/14254	86/18862	4.99095e-06	7.94049e-05	5.06666e-05	ACTB/ATP5PB/ATP5PF/BARHL1/BASP1/CALM1/CALM2/CALM3/CCDC14/CDC42/CKB/CMA1/CNP/COX6B1/CSNK1D/CSNK1E/CTNNB1/DLG5/DYNLL1/EN1/EN2/FGF9/FGFR2/FOXB1/FZD1/FZD3/FZD6/G6PD/GDF7/GLUD1/GNB4/HES1/HSPA5/INA/KAT2A/KDM2B/KDM7A/LMX1A/LRP6/MAOB/MAPKAP1/MBP/MSX1/NDRG2/NDST1/NDUFS3/NR4A2/OTX1/OTX2/PADI2/PHOX2A/PITX3/POTEE/RHOA/RYK/S100A1/SEC16A/SFRP1/SFRP2/SHH/SIRT2/SMAD1/SOS1/SUDS3/SYNGR3/SYPL2/TAF1/TAL2/TFAP2D/TTBK…	81
BP	GO:0060021	roof of mouth development	81/14254	86/18862	4.99095e-06	7.94049e-05	5.06666e-05	ALX4/ANP32B/ARID5B/BBS7/BCOR/BMPR1A/BNC2/CHD7/CLDN5/COL11A2/COL2A1/CSRNP1/DHRS3/DLG1/DLX5/DLX6/EPHB2/EPHB3/FOXE1/FOXF2/FRAS1/FZD2/GABRB3/GDF11/GLI3/HAND2/INHBA/INSIG1/INTU/IRF6/ITGB6/ITGB8/JAG2/LEF1/LRP6/LRRC32/MEOX2/MMP25/MSX1/NPRL3/OSR1/OSR2/PDGFRA/PKDCC/PLEKHA1/PRRX1/PYGO2/SATB2/SGPL1/SHH/SKI/SMAD2/SMAD4/SNAI1/SOS1/SOX11/SUMO1/TBC1D32/TBX1/TBX2/TBX3/TCF21/TFAP2A/TGFB2/TGFB3/TGFBR1/TGFBR2/TGFBR…	81
BP	GO:0032434	regulation of proteasomal ubiquitin-dependent protein catabolic process	120/14254	132/18862	5.32249e-06	8.4468e-05	5.38973e-05	AKT1/ARAF/ARIH1/ARIH2/AURKA/BAG5/BAG6/BBS7/BCAP31/CAMLG/CAV1/CBFA2T3/CCAR2/CDC20/CDC20B/CEBPA/CHFR/CLU/COP1/CSNK1A1/CSNK1D/CSNK1E/DAB2/DDA1/DDRGK1/DESI1/DET1/DNAJB2/DVL1/EIF3H/ELOB/FBXO22/FBXW8/FHIT/FOXF2/FZR1/GBA/GIPC1/GLMN/GNA12/GSK3A/GSK3B/HECTD1/HERPUD1/HFE/HSP90AB1/HSPA1A/HSPA1B/HSPBP1/IL33/KEAP1/KLHL40/LRRK2/MAP1A/MAPK9/MDM2/MTM1/N4BP1/NFE2L2/NKD2/NOP53/NUB1/OGT/PABIR1/PARK7/PBK/PIAS1/PLK1/…	120
BP	GO:0007188	adenylate cyclase-modulating G protein-coupled receptor signaling pathway	201/14254	230/18862	5.48309e-06	8.67996e-05	5.5385e-05	ABCA1/ADCY1/ADCY2/ADCY3/ADCY4/ADCY5/ADCY6/ADCY7/ADCY8/ADCY9/ADCYAP1/ADCYAP1R1/ADGRB1/ADGRB2/ADGRB3/ADGRD1/ADGRD2/ADGRE2/ADGRE5/ADGRG1/ADGRG2/ADGRG3/ADGRG5/ADGRG6/ADGRL1/ADGRL2/ADGRL3/ADGRL4/ADM/ADM2/ADORA1/ADORA2A/ADRA1A/ADRA1B/ADRA1D/ADRA2A/ADRA2B/ADRA2C/ADRB1/ADRB2/ADRB3/AKAP12/AKAP13/AKAP5/APLP1/ARRDC3/ATP2B4/AVPR2/CACNA1D/CALCA/CALCB/CALCR/CASR/CCR3/CHGA/CHRM1/CHRM2/CHRM3/CHRM4/CHRM5/CNR1/CNR…	201
BP	GO:0001738	morphogenesis of a polarized epithelium	130/14254	144/18862	5.59776e-06	8.83945e-05	5.64027e-05	ABL1/ACTB/ACTG1/AHI1/AJAP1/ANKRD6/AP2A1/AP2A2/AP2B1/AP2M1/AP2S1/ARHGEF19/ARRB2/ASTN2/BRSK1/BRSK2/CAMSAP3/CDC42/CELSR1/CELSR2/CELSR3/CLTC/CTHRC1/DAAM1/DAB2/DACT1/DKK1/DLG5/DVL1/DVL2/DVL3/FOXF1/FOXF2/FUZ/FZD1/FZD2/FZD3/FZD5/FZD6/FZD7/GPC3/GPC4/GPC6/GRHL3/IFT20/INTU/JHY/LAMA1/LAMA3/LAMA5/MED12/MLLT3/MSN/NKD1/NPHP1/NPHP3/OPHN1/PARD6A/PFN1/PKHD1/PRICKLE1/PRICKLE2/PSMA1/PSMA4/PSMA5/PSMA6/PSMA7/PSMA8/PS…	130
BP	GO:2001234	negative regulation of apoptotic signaling pathway	196/14254	224/18862	5.92055e-06	9.32597e-05	5.95071e-05	AATF/ACAA2/ACKR3/ACVR1/AKT1/AR/ARHGEF2/ARRB2/AVP/BAG5/BAX/BCL2/BCL2L1/BCL2L10/BDKRB2/BDNF/BID/BIRC6/BMP4/BMP5/BOK/BRCA1/CAAP1/CASP8/CCAR2/CD44/CD74/CDKN2D/CFLAR/CLU/COL2A1/CREB3/CREB3L1/CSF2/CSNK2A1/CSNK2A2/CTH/CTNNA1/CTTN/CX3CL1/CX3CR1/CXCL12/DDIAS/DDX3X/DNAJA1/ENO1/EPO/EYA1/EYA2/EYA3/EYA4/FADD/FAIM/FAIM2/FAS/FASLG/FGG/FIGNL1/FXN/FYN/FZD9/GATA4/GCLM/GDNF/GHITM/GNAI2/GNAI3/GPX1/GRINA/GSK3B/GSTP1/…	196
BP	GO:0090090	negative regulation of canonical Wnt signaling pathway	159/14254	179/18862	5.97109e-06	9.38229e-05	5.98664e-05	AMER1/AMER2/AMFR/ANKRD6/APC/APC2/APOE/AXIN1/AXIN2/BICC1/BMP2/CAV1/CCDC88C/CDH2/CHD8/CSNK1A1/CSNK1A1L/CTHRC1/CTNND1/CUL3/CYLD/DAB2/DAB2IP/DACT1/DDIT3/DKK1/DKK2/DKK3/DRAXIN/DVL1/DVL2/DVL3/EGR1/EMD/FERMT1/FRZB/FUZ/FZD6/GLI1/GLI3/GPC3/GREM1/GSK3A/GSK3B/HDAC1/HECW1/IGFBP1/IGFBP2/IGFBP4/IGFBP6/INVS/ISL1/JADE1/KLHL12/KREMEN1/KREMEN2/LATS1/LATS2/LIMD1/LMBR1L/LRP4/LRP6/LZTS2/MAD2L2/MAPK14/MCC/MESP1/MIR665…	159
BP	GO:0007156	homophilic cell adhesion via plasma membrane adhesion molecules	149/14254	167/18862	6.40821e-06	0.000100443	6.40905e-05	AMIGO1/AMIGO2/BSG/CADM1/CADM3/CDH1/CDH11/CDH12/CDH13/CDH15/CDH16/CDH17/CDH18/CDH19/CDH2/CDH20/CDH22/CDH23/CDH24/CDH26/CDH3/CDH4/CDH5/CDH6/CDH7/CDH8/CDH9/CDHR1/CDHR2/CDHR3/CDHR5/CELSR1/CELSR2/CELSR3/CLSTN1/CLSTN2/CLSTN3/CNTN2/CNTN4/CNTN6/DCHS1/DCHS2/DSC2/DSC3/DSCAM/DSCAML1/DSG1/DSG2/DSG4/EMB/ESAM/FAT1/FAT2/FAT3/FAT4/HMCN1/IGFN1/IGSF11/IGSF21/IGSF9/ITGB1/KIRREL3/L1CAM/MPZL2/NECTIN1/NECTIN2/NECTIN3/…	149
BP	GO:0051403	stress-activated MAPK cascade	226/14254	261/18862	6.81167e-06	0.000106504	6.79577e-05	ADORA2B/AGER/AKT1/AMBP/ANKRD6/APP/ARHGEF6/ARL6IP5/AXIN1/BIRC7/BMP2/BTRC/CARD9/CASR/CAV3/CCL21/CCM2/CCN2/CCR7/CDC42/CDC42EP5/CRKL/CUL1/CYLD/DAB2IP/DACT1/DAXX/DBNL/DLG1/DNAJA1/DUSP1/DUSP10/DUSP15/DUSP22/DUSP3/DUSP9/EDA2R/EDAR/EGFR/EIF2AK2/EMC10/EPHB1/ERCC6/ERN1/ERN2/EZR/F2RL1/FAS/FBXW11/FGF19/FKTN/FLT4/FOXM1/FOXO1/FZD7/GADD45A/GADD45B/GADD45G/GDF6/GPS2/GRIK2/GSTP1/HACD3/HAND2/HGF/HIPK2/HIPK3/HMGB1/…	226
BP	GO:0018107	peptidyl-threonine phosphorylation	108/14254	118/18862	7.01127e-06	0.000109355	6.97773e-05	ACVR1/ACVR1B/AKT1/APP/AXIN1/AZU1/BCL2/BMP7/CAB39/CAD/CADM4/CALM1/CALM2/CALM3/CAMK2A/CAMK2D/CDC42BPA/CDC42BPB/CDC42BPG/CDK1/CDK10/CDK5/CDK5R1/CEMIP/CHEK1/CHI3L1/CIT/CLK1/CSNK2A1/CSNK2A2/CSNK2B/DCAF1/DDIT4/DGKQ/DMTN/DYRK1A/DYRK1B/DYRK2/DYRK3/DYRK4/EIF4G1/GRK2/GSK3A/GSK3B/HASPIN/HIPK1/HIPK2/HIPK3/HIPK4/INPP5K/IRGM/LMTK2/LRRK2/MAP2K1/MAP3K10/MAP3K12/MAPK1/MAPK8/MARK2/MTOR/MYLK2/NLK/OXSR1/PARD3/PDPK1/…	108
BP	GO:0071496	cellular response to external stimulus	260/14254	303/18862	7.06226e-06	0.00010988	7.01124e-05	AKR1C3/AKT1/AMBRA1/AOC1/AQP1/AQP2/AQP3/ASGR1/ASNS/ATF3/ATF4/ATG14/ATG5/ATG7/ATP1A1/ATP1A2/AXL/BAG3/BAK1/BCL10/BCL2/BECN1/BGLAP/BHLHA15/BMP6/BMPR2/BMT2/BNIP3/BRSK1/BRSK2/CACNB3/CARTPT/CASP2/CASP8/CASR/CBL/CBS/CD40/CDKN1A/CDKN2B/CHEK1/CLEC16A/CNN2/COL1A1/CPEB4/CRADD/CYP24A1/CYP27B1/DAG1/DAP/DCTPP1/DEPDC5/DNM1L/DSC2/EGFR/EHMT2/EIF2AK2/EIF2AK3/EIF2AK4/EIF2S1/EIF4G1/ELAPOR1/ENG/F11R/FADD/FADS1/FAM107A…	260
BP	GO:0045017	glycerolipid biosynthetic process	230/14254	266/18862	7.14513e-06	0.000110898	7.07617e-05	ABHD3/ABHD4/ABHD5/ABHD8/ACHE/ACP6/ACSL1/ACSL3/ACSL4/AGK/AGMO/AGPAT1/AGPAT2/AGPAT3/AGPAT4/AGPAT5/AJUBA/ALOX15/ALPI/ANG/APOA1/ARF1/ARF3/ATM/C3/CAPN2/CDIPT/CDS1/CEPT1/CHAT/CHKA/CHKB/CHPT1/CLN3/CNEP1R1/CPNE1/CPNE3/CPNE6/CPNE7/CRLS1/CSNK2A1/CSNK2A2/CSNK2B/CTDNEP1/CWH43/DDHD1/DDHD2/DGAT1/DGAT2/DGKA/DGKB/DGKD/DGKG/DGKH/DGKQ/DGKZ/DPM1/DPM2/DPM3/ETNK1/ETNK2/ETNPPL/FABP3/FABP5/FAR1/FGF2/FIG4/FITM2/GK/GNPAT…	230
BP	GO:0001654	eye development	305/14254	359/18862	7.74242e-06	0.000119875	7.64899e-05	ABCB5/ABI2/ACHE/ACTL6A/ACVRL1/ADAMTS18/AGTPBP1/AHI1/ALDH1A2/ALDH1A3/ANHX/AQP5/ARHGEF15/ATF4/ATOH7/ATP2B4/ATP8A2/BAK1/BAX/BBS7/BCAR3/BCL11B/BCL2/BFSP1/BFSP2/BIRC7/BLOC1S3/BMP4/BMP6/BMP7/BMPR1B/BMPR2/C12orf57/CABP4/CACNA1C/CALB1/CASP2/CDK4/CDON/CELF4/CHD7/CHRDL1/CLCN2/CLIC4/CLN8/COL4A1/COL5A1/COL8A1/COL8A2/CPAMD8/CRB1/CRB2/CRYBA2/CRYBB3/CRYBG3/CRYGD/CRYGN/CYP1A1/CYP1B1/DIO3/DLG1/DLL1/DLL4/DLX1/DLX2…	305
BP	GO:0014031	mesenchymal cell development	79/14254	84/18862	7.80496e-06	0.000120188	7.66897e-05	ACVR1/ALDH1A2/ALX1/ANXA6/BCL2/BMP4/BMP7/BMPR1A/CDH2/CORO1C/CYP26C1/EDN3/EDNRA/EFNB1/ERBB4/FAM172A/FN1/FOLR1/FOXC1/FOXC2/GBX2/GDNF/HAND2/HES1/HEY2/HEYL/HIF1A/ISL1/JAG1/KBTBD8/KITLG/KLHL12/LAMA5/MAPK1/MAPK3/NOLC1/NOTCH1/NRG1/NRP1/NRP2/NRTN/OVOL2/PDCD6/PEF1/PHACTR4/PHOX2B/PITX2/RADIL/RET/SEMA3A/SEMA3B/SEMA3C/SEMA3D/SEMA3E/SEMA3F/SEMA3G/SEMA4A/SEMA4B/SEMA4C/SEMA4D/SEMA4F/SEMA4G/SEMA5B/SEMA6A/SEMA6B/S…	79
BP	GO:1903313	positive regulation of mRNA metabolic process	79/14254	84/18862	7.80496e-06	0.000120188	7.66897e-05	AGO2/APOBEC1/BTG2/CCNB1/CDC73/CELF1/CELF3/CELF4/CIRBP/CNOT1/CNOT6L/CNOT7/CNOT8/CPEB1/CPEB3/DAZAP1/DHX36/DND1/EIF4ENIF1/FTO/GIGYF2/GTPBP1/HMX2/HNRNPD/HNRNPR/HSF1/HSPA8/KHSRP/LEO1/METTL14/METTL16/METTL3/MEX3D/MOV10/NANOS1/NANOS2/NANOS3/NCBP1/NCL/NUDT21/PABPC1/PAF1/PNPT1/POLR2G/PRPF19/PRR5L/PUM1/RBM24/RBM3/RBMX/RBMXL1/RC3H1/RIDA/ROCK1/ROCK2/SF3B4/SLC39A5/SNRNP70/SNW1/STH/TARDBP/THRAP3/TNRC6A/TNRC6B/…	79
BP	GO:0001823	mesonephros development	85/14254	91/18862	7.85226e-06	0.000120188	7.66897e-05	ADAMTS16/AGT/ARG2/BASP1/BCL2/BMP2/BMP4/BMP7/BMPER/CALB1/CAT/CITED1/CRLF1/CTNNBIP1/DCHS1/DLG1/FAT4/FGF1/FGF2/FGF8/FGFR2/FMN1/FOXC1/FOXC2/FOXJ1/GATA3/GDF11/GDNF/GLI3/GPC3/GREM1/GZF1/HES1/HOXA11/HOXB7/HOXD11/KIF26B/LAMA5/LGR4/LHX1/LZTS2/MYC/NOG/NPNT/OSR1/OSR2/PAX2/PAX8/PBX1/PKD1/PKD2/PTCH1/RET/ROBO2/SALL1/SDC1/SDC4/SFRP1/SHH/SIX1/SIX2/SIX4/SLIT2/SMAD1/SMAD2/SMAD3/SMAD4/SMAD5/SMAD6/SMAD7/SMO/SOX8/SOX…	85
BP	GO:0003170	heart valve development	59/14254	61/18862	7.8573e-06	0.000120188	7.66897e-05	ACVR1/ADAMTS9/BMP2/BMP4/BMPR1A/BMPR2/CCN1/DCHS1/DLL4/EFNA1/ELN/EMILIN1/GATA3/GATA4/GATA5/HECTD1/HEY1/HEY2/HEYL/JAG1/MATR3/MDM4/MEF2C/MTOR/NFATC1/NKX2-5/NOS3/NOTCH1/NOTCH2/OLFM1/PDE2A/RB1/RBPJ/ROBO1/ROBO2/ROCK1/ROCK2/SCX/SHOX2/SLIT2/SLIT3/SMAD4/SMAD6/SNAI1/SNAI2/SOX4/SOX9/STRA6/TBX20/TBX5/TGFB1/TGFB2/TGFBR2/TIE1/TNFRSF1A/TNFRSF1B/TWIST1/ZBTB14/ZFPM1	59
BP	GO:0070059	intrinsic apoptotic signaling pathway in response to endoplasmic reticulum stress	59/14254	61/18862	7.8573e-06	0.000120188	7.66897e-05	AIFM1/APAF1/ATF4/ATP2A1/ATP2A3/BAG6/BAK1/BAX/BBC3/BCL2/BCL2L1/BCL2L11/BOK/BRSK2/CEBPB/CHAC1/CREB3/CREB3L1/DAB2IP/DDIT3/DNAJC10/EIF2AK3/ERN1/ERN2/ERO1A/ERP29/GRINA/HERPUD1/HSPA1A/ITPR1/LRRK2/MAGEA3/MAP3K5/NCK1/NCK2/OPA1/PARK7/PDX1/PMAIP1/PML/PPP1R15A/PRKN/PTPN1/PTPN2/RNF183/RNF186/SELENOK/SELENOS/SERINC3/SIRT1/SYVN1/TMBIM6/TMEM117/TNFRSF10B/TRAF2/TRIB3/TXNDC12/UBE2K/XBP1	59
BP	GO:0022612	gland morphogenesis	102/14254	111/18862	7.87636e-06	0.00012019	7.66909e-05	AR/BAX/BCL2/BMP4/BMP7/BSX/BTBD7/BTRC/CAPN1/CAV1/CAV3/CCL11/CDC42/CEBPB/CFLAR/CRIP1/CSF1/CSF1R/CUL3/CYP7B1/DAG1/DDR1/EDA/EDAR/ELF3/EPHA2/ESR1/ESRP2/FEM1B/FGF1/FGF7/FGF8/FGFR2/FOXA1/FRS2/GDF7/GLI1/GLI2/GLI3/HGF/HOXA13/HOXB13/HOXD13/HPN/IGFBP5/IL6/KDM5B/LAMA1/LAMA5/LIMS2/LRP5/LRP5L/LRP6/MSN/NKX2-3/NKX3-1/NOG/NOTCH1/NOTCH2/NRG3/NTN1/NTN4/PDGFA/PGR/PHB2/PLAG1/PLXNA1/PLXND1/PML/POLB/PROX1/PTCH1/PTN/RAR…	102
BP	GO:0021675	nerve development	66/14254	69/18862	8.00757e-06	0.000121608	7.75954e-05	ADARB1/AFG3L2/ATOH7/ATP8B1/BDNF/CHD7/CHRNB2/DAG1/DCANP1/DICER1/DRGX/EGR2/EPHB2/ERBB3/EXT1/FBXO45/GABRA5/GABRB2/GLI3/HES1/HOXA1/HOXA3/HOXB1/HOXB3/HOXD3/ISL1/ITGA4/LPAR1/LRIG1/LRIG2/MAFB/NEUROG1/NGF/NGFR/NKX2-2/NPTX1/NRP1/NRP2/NRTN/NTF3/NTF4/NTRK1/PAX2/PHOX2A/PHOX2B/PLXNA3/PLXNA4/POU4F1/POU4F3/PRKCG/RET/RNF165/RPL24/SALL1/SEMA3A/SEMA3F/SERPINE2/SIX1/SIX4/SULF1/SULF2/TBX1/TCIRG1/TFAP2A/TIFAB/TMEM126A	66
BP	GO:0150116	regulation of cell-substrate junction organization	66/14254	69/18862	8.00757e-06	0.000121608	7.75954e-05	ABL1/ACTG1/ACVRL1/APOD/ARF6/ARHGAP6/BCAS3/CAMSAP3/CLASP1/CLASP2/COL16A1/CORO1C/DAPK3/DLC1/DMTN/DUSP22/DUSP3/EFNA5/EPB41L5/EPHA3/FAM107A/FERMT2/FMN1/GPM6B/GREM1/IQGAP1/IQSEC1/ITGB1BP1/KDR/LAMTOR2/LDB1/LIMCH1/LIMS1/LRP1/MACF1/MAP4K4/MAPRE2/MMP14/MYOC/NRP1/PEAK1/PHLDB2/PIK3R1/PPM1F/PTK2/PTPRA/PTPRJ/RAC1/RCC2/RHOA/ROCK1/ROCK2/S100A10/SDC4/SFRP1/SLC9A1/SLK/SMAD3/SRC/TEK/THBS1/THY1/TSC1/VCL/VEGFA/WNT4	66
BP	GO:0061014	positive regulation of mRNA catabolic process	51/14254	52/18862	8.24901e-06	0.000124975	7.97442e-05	AGO2/BTG2/CELF1/CNOT1/CNOT6L/CNOT7/CNOT8/CPEB3/DHX36/DND1/EIF4ENIF1/FTO/GIGYF2/GTPBP1/HNRNPD/HNRNPR/KHSRP/METTL14/METTL16/METTL3/MEX3D/MOV10/NANOS1/NANOS2/NANOS3/PABPC1/PNPT1/POLR2G/PRR5L/PUM1/RBM24/RC3H1/RIDA/ROCK1/ROCK2/TARDBP/TNRC6A/TNRC6B/TNRC6C/TOB1/TRIM71/UPF1/YTHDF1/YTHDF2/YTHDF3/ZC3H12A/ZC3H12D/ZC3HAV1/ZFP36/ZFP36L1/ZFP36L2	51
BP	GO:2001257	regulation of cation channel activity	157/14254	177/18862	8.3313e-06	0.000125922	8.03479e-05	ACTN2/ADRB2/AHNAK/AKAP6/ALG10B/AMIGO1/ANK2/ANK3/APP/ARC/ATPSCKMT/CACNA2D1/CACNB1/CACNB2/CACNB3/CACNB4/CACNG2/CACNG3/CACNG4/CACNG5/CACNG7/CACNG8/CALM1/CALM2/CALM3/CAMK2D/CAPN1/CAV1/CBARP/CDK5/CLIC2/CNIH2/CNIH3/CRACR2A/CRHBP/CRHR1/CTSS/DAPK1/DLG1/DLG2/DLG3/DLG4/DMD/DRD2/DRD3/DRD4/EHD3/EPHB2/EPO/FGF12/FGF13/FGF14/FKBP1B/FMR1/GAL/GALR2/GEM/GNB5/GPR35/GRIA1/GRIA2/GRIA3/GRIA4/GRIN1/GRIN2A/GRIN2B/GSG1L/…	157
BP	GO:0071241	cellular response to inorganic substance	189/14254	216/18862	8.66239e-06	0.0001306	8.33333e-05	A3GALT2/ADCY1/ADCY10/ADCY7/ADCY8/ADD1/ADGRV1/AKR1C3/AKT1/ALAD/ALOX15/ALOX5AP/ANK3/AOC1/APP/AQP1/AQP2/ATF4/ATP13A2/ATP7A/ATRX/BACE1/BECN1/BLM/BMP6/BNIP3/BRAF/CACNA1H/CACYBP/CALR/CAMK2D/CCNA2/CCNB1/CDH1/CDK2/CDKN1B/CEBPA/CFLAR/CHP2/CLDN1/CLIC4/CPNE1/CPNE2/CPNE3/CPNE4/CPNE5/CPNE6/CPNE7/CPNE8/CPNE9/CREB1/CRHBP/CRK/CYP11B1/CYP11B2/CYP1A1/CYP1A2/DAXX/DDI1/DDI2/DDX11/DLG2/DLG4/DMTN/DNM2/DPEP1/ECT2/EEF2K…	189
BP	GO:0016079	synaptic vesicle exocytosis	96/14254	104/18862	8.68199e-06	0.0001306	8.33333e-05	ADCY1/ADORA2A/ADRA1A/ADRA2A/APBA1/ATP2A2/BACE1/BLOC1S6/CACNB2/CADPS/CADPS2/CALM1/CALM3/CDK5/CHRNA5/CNR1/CPLX1/CPLX2/CPLX3/CPLX4/CSPG5/CTBP2/DNAJC5/DNM1L/DOC2A/DOC2B/DRD2/DTNBP1/DVL1/ERC2/FMR1/GIPC1/GIT1/GRIK5/GRIN3A/GSK3B/HTR1B/LRRK2/NAPA/NAPB/NCS1/NLGN1/OTOF/P2RX1/P2RY1/PCLO/PIP5K1C/PPFIA2/PPFIA3/PRKCB/PRKCG/PRRT2/PSEN1/RAB3A/RAB3GAP1/RAP1A/RAP1B/RIMS1/RIMS2/RIMS3/RIMS4/SLC4A8/SNAP23/SNAP25/SNAP…	96
BP	GO:0150063	visual system development	308/14254	363/18862	8.8477e-06	0.000132575	8.45931e-05	ABCB5/ABI2/ACHE/ACTL6A/ACVRL1/ADAMTS18/AGTPBP1/AHI1/ALDH1A2/ALDH1A3/ANHX/AQP5/ARHGEF15/ATF4/ATOH7/ATP2B4/ATP8A2/BAK1/BAX/BBS7/BCAR3/BCL11B/BCL2/BFSP1/BFSP2/BIRC7/BLOC1S3/BMP4/BMP6/BMP7/BMPR1B/BMPR2/C12orf57/C1QA/C3/CABP4/CACNA1C/CALB1/CASP2/CDK4/CDON/CELF4/CHD7/CHRDL1/CLCN2/CLIC4/CLN8/COL4A1/COL5A1/COL8A1/COL8A2/CPAMD8/CRB1/CRB2/CRYBA2/CRYBB3/CRYBG3/CRYGD/CRYGN/CYP1A1/CYP1B1/DIO3/DLG1/DLL1/DLL4/D…	308
BP	GO:0043488	regulation of mRNA stability	166/14254	188/18862	8.85501e-06	0.000132575	8.45931e-05	AKT1/ALKBH5/ANGEL2/ANP32A/AXIN2/BOLL/CACNG7/CARHSP1/CELF1/CIRBP/CNOT6L/CPEB3/CSDC2/DAZL/DCP1A/DCP2/DHX36/DHX9/DND1/E2F1/EIF4ENIF1/EIF4G1/ELAVL1/ELAVL4/EXOSC1/EXOSC2/EXOSC3/EXOSC4/EXOSC5/EXOSC6/EXOSC7/EXOSC8/EXOSC9/FASTK/FASTKD1/FMR1/FTO/FUS/FXR1/FXR2/GDNF/GIGYF2/HNRNPA0/HNRNPD/HNRNPM/HNRNPR/HNRNPU/HSPA1A/HSPA8/HSPB1/IGF2BP1/IGF2BP2/IGF2BP3/KHSRP/LARP1/LARP4B/MAPK14/MAPKAPK2/MEIOC/METTL14/METTL16/…	166
BP	GO:0140014	mitotic nuclear division	254/14254	296/18862	8.94704e-06	0.000133637	8.52711e-05	AAAS/ABRAXAS1/ABRAXAS2/AKAP8/AKAP8L/ANAPC1/ANAPC15/ANAPC4/ANAPC5/ANAPC7/ANKLE2/ANKRD53/ANLN/APC/ARHGEF10/ATM/ATRX/AURKA/AURKAIP1/AURKB/BANF1/BECN1/BMP4/BMP7/BOD1/BTC/BUB1/BUB1B/BUB3/CAV2/CCDC8/CCNB1/CCNB2/CCSAP/CD28/CDC14A/CDC14B/CDC14C/CDC16/CDC20/CDC23/CDC25C/CDC27/CDC42/CDC6/CDCA5/CDK1/CDK13/CDK5RAP2/CDT1/CENPC/CENPE/CENPF/CEP192/CEP85/CEP97/CHAMP1/CHEK1/CHMP1A/CHMP1B/CHMP2A/CHMP2B/CHMP4B/CHMP…	254
BP	GO:0003012	muscle system process	380/14254	453/18862	8.99448e-06	0.00013403	8.5522e-05	ACTA1/ACTC1/ACTN2/ACTN3/ADA/ADORA1/ADRA1A/ADRA1B/ADRA2A/ADRA2B/ADRA2C/ADRB2/AGT/AKAP13/AKAP6/AKAP9/ALDOA/ANK2/ANKRD2/ANXA6/ARG2/ARHGAP42/ARHGEF11/ASB3/ASPH/ATP1A1/ATP1A2/ATP1B1/ATP2A1/ATP2A2/ATP2B4/ATP8A2/BBS2/BDKRB2/BECN1/BIN1/C12orf57/CACNA1C/CACNA1D/CACNA1G/CACNA1H/CACNA1S/CACNA2D1/CACNB2/CALCA/CALM1/CALM2/CALM3/CAMK2B/CAMK2D/CAMK2G/CAMTA2/CAV1/CAV3/CCDC78/CCN2/CD38/CDK9/CERT1/CFLAR/CHGA/CHRM2…	380
BP	GO:0009791	post-embryonic development	72/14254	76/18862	9.21121e-06	0.000136938	8.73776e-05	ABL1/ACO1/AGO2/ALDH5A1/ALX4/APOB/ARID5B/ASH1L/ATF5/ATM/ATRX/BAK1/BAX/BCL11B/BCL2/BCL2L11/BMP4/BPNT2/C12orf57/CCDC47/CHST11/CRB1/CSRNP1/CYP1A2/DSCAM/EFEMP1/EMX1/ERCC1/ERCC2/ETNK2/FBN1/FGFR2/FZD5/GABRG2/GATA3/GNAS/HEG1/IGF2R/INPPL1/IREB2/ITPR1/KDM5B/KLF4/LHX1/MECP2/MFAP2/MMUT/MORC3/MTOR/MYO1E/MYO7A/NDN/NKX2-3/NPPC/NR4A2/PLAGL2/PLEKHA1/PPP1R13L/PSEN1/RAB3A/RC3H2/SCUBE1/SEMA3C/SGPL1/SLC18A2/SMAD2/STK…	72
BP	GO:0061136	regulation of proteasomal protein catabolic process	161/14254	182/18862	9.35202e-06	0.000138707	8.85061e-05	AKT1/ALAD/APOE/AQP11/ARAF/ARIH1/ARIH2/ATXN3/AURKA/BAG2/BAG5/BAG6/BBS7/BCAP31/BTRC/CAMLG/CAV1/CBFA2T3/CCAR2/CDC20/CDC20B/CEBPA/CHFR/CLU/COP1/CSNK1A1/CSNK1D/CSNK1E/DAB2/DAB2IP/DDA1/DDRGK1/DESI1/DET1/DNAJB2/DVL1/EIF3H/ELOB/F8A1/FBXO22/FBXW8/FHIT/FMR1/FOXF2/FZR1/GABARAPL2/GBA/GIPC1/GLMN/GNA12/GPX1/GSK3A/GSK3B/HECTD1/HERPUD1/HFE/HSP90AB1/HSPA1A/HSPA1B/HSPBP1/IL33/KCNE2/KEAP1/KLHL40/LAMP3/LRRK2/MAP1A/M…	161
BP	GO:0001837	epithelial to mesenchymal transition	137/14254	153/18862	9.50242e-06	0.000140282	8.95112e-05	ACVR1/ADAM15/ADIPOR1/AKNA/ALX1/AXIN2/BAMBI/BCL9L/BMP2/BMP4/BMP5/BMP7/CLASP1/CLASP2/COL1A1/CRB2/CTNNB1/CUL7/DAB2/DAB2IP/DAG1/DDX17/DDX5/DLG5/EFNA1/ENG/EOMES/EPB41L5/EPHA3/EZH2/FAM83D/FERMT2/FGF8/FGFR1/FGFR2/FLNA/FOXA1/FOXA2/FOXC1/FOXF2/FUZ/GATA3/GCNT2/GLIPR2/GREM1/GSC/GSK3B/HAS2/HDAC2/HEY1/HEY2/HEYL/HGF/HIF1A/HMGA2/HNRNPAB/HPN/IL17RD/IL6/ISL1/JAG1/KBTBD8/KLHL12/LDLRAD4/LEF1/LOXL2/LRP6/MAD2L2/MCRIP…	137
BP	GO:0046661	male sex differentiation	137/14254	153/18862	9.50242e-06	0.000140282	8.95112e-05	ACVR2A/ADAM15/ADAM20/ADAM29/ADGRG1/AGO4/AKR1C3/AMH/AR/ARID5B/ASB1/ATRX/BAX/BCL2/BCL2L11/BIK/BMP6/BMPR1A/BOK/CBL/CCND1/CITED2/COL9A3/CRKL/CSDE1/CTNNA1/DHH/DHX37/DMRT1/DMRT3/DNAAF11/EIF2S2/ERCC1/ESR1/FANCA/FGF8/FGF9/FLNA/FSHB/FSHR/FSTL3/GATA3/GATA4/GATA6/H3-3A/H3-3B/HMGB2/HMGCS1/HOXA10/HOXA11/HOXA13/HOXA9/HOXD13/HSD17B3/HSD17B4/ICAM1/ING2/INHA/INHBA/KDM5A/KIT/KITLG/LGR4/LHB/LHCGR/LHFPL2/LHX9/LRP2/M…	137
BP	GO:0007605	sensory perception of sound	132/14254	147/18862	9.63149e-06	0.000141858	9.05164e-05	ADGRV1/ALDH7A1/ASIC2/ATP2B2/ATP6V0A4/ATP6V1B1/ATP8B1/BARHL1/BIRC5/CABP2/CACNA1D/CASP3/CCDC50/CDC14A/CDH23/CDKN2D/CEACAM16/CEMIP/CHD7/CHRNA10/CHRNB2/CLIC5/CNTN5/COCH/COL11A1/COL11A2/COL1A1/COL2A1/COL4A3/CRYM/DCDC2/DDIT3/DIAPH1/EML2/EPS8L2/ESPN/ESPNL/EYA1/EYA4/FBXO11/GABRA5/GABRB2/GJB2/GJB6/GPX1/GRAP/GRM7/GRXCR1/GSDME/HEXB/HOMER2/HOXA1/HPN/ICAM1/KCNE1/KCNQ1/KCNQ4/KIT/LHFPL3/LHFPL4/LOXHD1/LRIG1/LRIG…	132
BP	GO:0035249	synaptic transmission, glutamatergic	84/14254	90/18862	9.74481e-06	0.000143195	9.13695e-05	ADCYAP1/ADORA1/ADORA2A/ATAD1/ATP1A2/CACNG2/CACNG3/CACNG4/CACNG5/CACNG7/CACNG8/CDH2/CDH8/CDK5/CLCN3/CLN3/CLSTN3/CNIH2/CNIH3/CNR1/DGKI/DGKZ/DISC1/DRD1/DRD2/DRD3/EGFR/EXT1/GRIA2/GRID1/GRID2/GRIK1/GRIK2/GRIK3/GRIK4/GRIK5/GRM1/GRM2/GRM3/GRM4/GRM5/GRM6/GRM7/GRM8/HOMER1/HTR1B/LRRK2/MAPK8IP2/MEF2C/MIR142/NAPA/NAPB/NLGN1/NLGN2/NLGN3/NPS/NPY2R/NRXN1/NTRK1/OPHN1/OXTR/P2RX1/PRKN/PSEN1/PTK2B/RAB3GAP1/RELN/ROR…	84
BP	GO:0060997	dendritic spine morphogenesis	58/14254	60/18862	1.0083e-05	0.000147821	9.43216e-05	ABI2/ACTR2/ADAM10/ARC/ARHGAP33/ARHGAP44/BHLHB9/CAMK2B/CAPRIN1/CAPRIN2/CDC42/CDK5/CDK5R1/CFL1/CTNND2/CUX2/DBN1/DBNL/DHX36/DIP2A/DLG4/DNM1L/DNM3/DOCK10/DVL1/EEF2K/EFNA1/EPHA4/EPHB1/EPHB2/EPHB3/HDAC6/ITPKA/KALRN/KIF1A/LRP8/LRRK2/LZTS3/NGEF/NLGN1/OPA1/PAK3/PDLIM5/PPFIA2/PPP1R9A/RELN/SHANK1/SHANK2/SHANK3/SIPA1L1/SRCIN1/TANC2/TIAM1/UBE3A/WASL/WNT7A/ZDHHC15/ZNF365	58
BP	GO:0017158	regulation of calcium ion-dependent exocytosis	41/14254	41/18862	1.01437e-05	0.000148369	9.46711e-05	ADRA2A/ARF1/ATP2A2/CACNA1G/CACNA1H/CACNA1I/CBARP/CDK5/CDK5R2/CLTRN/DOC2A/DOC2B/GNAI2/HYAL3/KCNB1/NOTCH1/RAB3GAP1/RAP1B/REST/SCAMP5/STX1A/STXBP1/STXBP3/SYT1/SYT10/SYT11/SYT12/SYT13/SYT15/SYT17/SYT2/SYT3/SYT4/SYT5/SYT6/SYT7/SYT8/SYT9/TRIM9/TRPV6/ZP3	41
BP	GO:0051099	positive regulation of binding	151/14254	170/18862	1.02812e-05	0.000150034	9.57336e-05	ABL1/ACD/ACE/ADD1/ADD2/AKTIP/AMFR/ANXA2/APOE/APP/BAMBI/BDNF/BMP2/BMP4/CALM1/CALM3/CAPRIN2/CAV1/CDK5/CDK9/CDT1/CEBPG/CLDN5/CLIC2/CLN5/CSF3/CTBP2/CTHRC1/CTNNB1/DACT1/DDRGK1/DDX11/DERL1/DHX9/DPH3/DTX3L/EBF2/EDF1/EIF2S1/EIF3C/EIF3D/EIF4G1/EPB41/EPB41L5/EPHA4/ERCC2/FLOT1/FMR1/FOXC1/GATA3/GMNN/GPSM1/GSK3B/GTF2B/H1-0/HAND2/HES1/HFE/HIP1R/HIPK2/HMBOX1/HMGB1/HMGB2/HOXA3/HSF1/HSP90AB1/IDE/IFNG/IRF4/ISL1/IT…	151
BP	GO:0019216	regulation of lipid metabolic process	339/14254	402/18862	1.0369e-05	0.000150968	9.63296e-05	ABCA1/ABCA2/ABCA3/ABCA7/ABCB4/ABCD1/ABCG1/ABHD5/ABHD6/ACACA/ACACB/ACADL/ACADM/ACADVL/ACOX1/ACSL1/ACSL3/ADGRF5/ADIPOQ/ADIPOR1/ADIPOR2/ADM/ADORA1/ADRA2A/AGAP2/AGT/AGTR1/AKR1C3/AKT1/AKT2/ALAS1/ALK/AMBRA1/ANGPTL4/ANGPTL8/ANXA1/APOA1/APOA4/APOA5/APOB/APOC3/APOD/APOE/APPL2/ARF1/ARV1/ASAH1/ASXL3/ATG14/ATP1A1/AVP/BCL11B/BMP2/BMP5/BMP6/BRCA1/BSCL2/C3/CAPN2/CARM1/CAV1/CCDC3/CCL21/CCN1/CCR7/CD74/CD81/CDC42/…	339
BP	GO:0070085	glycosylation	227/14254	263/18862	1.08693e-05	0.000157891	0.000100747	A3GALT2/ABCA2/ABO/ACER2/ALG1/ALG10/ALG10B/ALG12/ALG13/ALG1L/ALG1L2/ALG2/ALG3/ALG5/ALG6/ALG9/AQP11/ARFGEF1/ASGR1/ASGR2/B3GALNT1/B3GALNT2/B3GALT1/B3GALT2/B3GALT4/B3GALT5/B3GALT6/B3GAT1/B3GAT2/B3GAT3/B3GLCT/B3GNT2/B3GNT3/B3GNT4/B3GNT5/B3GNT6/B3GNT7/B3GNT8/B3GNT9/B4GALNT1/B4GALNT2/B4GALT1/B4GALT2/B4GALT3/B4GALT4/B4GALT5/B4GALT6/B4GALT7/B4GAT1/C1GALT1/C1GALT1C1/C1GALT1C1L/CHP1/CLN5/COG3/COG6/COG7/CRPP…	227
BP	GO:0006605	protein targeting	370/14254	441/18862	1.13618e-05	0.000164669	0.000105072	ABLIM3/ACAA1/ACOT2/ACOT4/ACOT8/ACOX1/ACOX2/ACOX3/ADORA1/AGK/AGPS/AGXT/AIFM1/AIP/AKAP6/AKT2/AMACR/ANK3/AP1M2/AP1S3/AP3B1/AP3D1/AP3M1/AP4B1/AP4E1/AP4M1/AP4S1/AQP11/ARIH2/ARL6/ARL6IP1/ATG3/ATP5IF1/BAAT/BAG3/BAG4/BAP1/BCAP31/BHLHE40-AS1/BID/BNIP3L/C2CD5/CACNB3/CACNG2/CACNG3/CAT/CDK5/CDK5R1/CEMIP/CHCHD4/CHM/CHMP4B/CHP1/CIB1/CLU/CRAT/CSNK2A2/DECR2/DHRS4/DMTN/DNAJC19/ECH1/ECI2/EDEM1/EHHADH/EPHX2/ERBB2/E…	370
BP	GO:0000280	nuclear division	366/14254	436/18862	1.14249e-05	0.000165205	0.000105414	AAAS/ABRAXAS1/ABRAXAS2/ACTR2/ACTR3/AGO4/AKAP8/AKAP8L/ANAPC1/ANAPC15/ANAPC4/ANAPC5/ANAPC7/ANKLE2/ANKRD31/ANKRD53/ANLN/APC/ARHGEF10/ATM/ATRX/AURKA/AURKAIP1/AURKB/BAG6/BANF1/BCL2L11/BECN1/BMP4/BMP7/BOD1/BRCA2/BRDT/BRME1/BTC/BUB1/BUB1B/BUB3/C11orf80/C14orf39/C1orf146/CALR/CATSPERZ/CAV2/CCDC8/CCNA1/CCNB1/CCNB2/CCNE1/CCNE2/CCSAP/CD28/CDC14A/CDC14B/CDC14C/CDC16/CDC20/CDC23/CDC25B/CDC25C/CDC27/CDC42/CDC6…	366
BP	GO:1901890	positive regulation of cell junction assembly	89/14254	96/18862	1.15198e-05	0.000166199	0.000106048	ABL1/ADGRB1/ADGRB3/ADGRL2/AGRN/AGT/AMIGO1/AMIGO2/AMIGO3/ASIC2/BDNF/BHLHB9/CAV1/CBLN1/CBLN2/CLDN1/CLDN19/CLDN3/CLDN5/CLSTN1/CLSTN2/CLSTN3/COL16A1/CRB3/CUX2/DLG5/EEF2K/EPB41L5/EPHA2/EPHB1/EPHB2/EPHB3/FERMT2/FLOT1/FLRT2/FLRT3/FMN1/GHRL/GRID2/IL1RAP/IL1RAPL1/IQGAP1/KDR/LIMS1/LINGO2/LRRC24/LRRC4B/LRRN1/LRRN3/LRRTM3/LRTM2/MAP4K4/MYOC/NLGN1/NLGN2/NLGN3/NPHP1/NPHP4/NRP1/NRXN1/NTRK1/NTRK2/OXT/OXTR/PPM1F/P…	89
BP	GO:0032271	regulation of protein polymerization	196/14254	225/18862	1.15869e-05	0.000166788	0.000106424	ABI2/ABL1/ACTR2/ACTR3/ADD1/ADD2/ADD3/AKAP9/ALOX15/ANKRD53/AP1AR/ARF1/ARF6/ARFGEF1/ARFIP1/ARFIP2/ARHGAP18/ARHGAP28/ARHGAP40/ARL2/ARPC1A/ARPC1B/ARPC2/ARPC3/ARPC5/ARPC5L/ARPIN/BAG4/BAIAP2/BAIAP2L1/BAIAP2L2/BIN1/BRK1/C15orf62/CAMSAP1/CAMSAP2/CAMSAP3/CAPG/CAPZA2/CAPZB/CARMIL1/CARMIL2/CAV3/CCL11/CCL21/CCR7/CDC42EP1/CDC42EP2/CDC42EP3/CDC42EP4/CDC42EP5/CDH5/CDK5R1/CDK5RAP2/CKAP5/CLASP1/CLIP1/CLIP3/CORO1A…	196
BP	GO:1901800	positive regulation of proteasomal protein catabolic process	100/14254	109/18862	1.17432e-05	0.000168656	0.000107616	AKT1/ARIH1/ARIH2/ATXN3/AURKA/BAG2/BAG6/BBS7/BCAP31/CAV1/CBFA2T3/CDC20/CDC20B/CEBPA/CHFR/CLU/COP1/CSNK1A1/CSNK1D/CSNK1E/DAB2/DAB2IP/DDA1/DDRGK1/DET1/DNAJB2/DVL1/ELOB/FBXO22/FBXW8/FMR1/FZR1/GBA/GSK3A/GSK3B/HECTD1/HERPUD1/HSPA1A/HSPA1B/HSPBP1/IL33/KCNE2/KEAP1/KLHL40/LRRK2/MAPK9/MDM2/NFE2L2/NKD2/NOP53/NUB1/NUPR1/OSBPL7/PABIR1/PIAS1/PLK1/PLK2/PLK3/PRICKLE1/PRKN/PSEN1/PSMC1/PSMC2/PSMC3/PSMC4/RACK1/RAD2…	100
BP	GO:0001843	neural tube closure	77/14254	82/18862	1.21718e-05	0.000174417	0.000111292	ABL1/ADM/APAF1/BCL10/BMP4/BRD2/CASP3/CECR2/CELSR1/COBL/CTHRC1/DEAF1/DLC1/DVL1/DVL2/DVL3/FOLR1/FUZ/FZD2/FZD3/FZD6/GLMN/GRHL2/GRHL3/IFT122/IFT57/KAT2A/KDM2B/KIF20B/LIAS/LMO4/LRP2/LRP6/MED12/MTHFD1/MTHFD1L/MTHFR/NOG/NPHP3/OPA1/PAX2/PHACTR4/PLXNB2/PRICKLE1/PRKACA/PRKACB/PTCH1/PTK7/RALA/RARG/RPS7/SALL4/SCRIB/SDC4/SEMA4C/SFRP1/SFRP2/SHROOM3/SKI/SPINT1/SPINT2/ST14/STIL/SUFU/TEAD2/TGFB1/TGFB2/TMED2/TRAF6…	77
BP	GO:0007548	sex differentiation	226/14254	262/18862	1.24864e-05	0.000178522	0.000113911	ACVR1B/ACVR2A/ADAM15/ADAM20/ADAM29/ADAMTS1/ADCYAP1/ADGRG1/AGO4/AKR1C3/AMH/ANG/AR/ARID5B/ARRB1/ARRB2/ASB1/ATM/ATRX/AXL/BAK1/BASP1/BAX/BCL2/BCL2L11/BIK/BMP15/BMP6/BMPR1A/BMPR1B/BOK/BRCA2/CASP2/CASP3/CBL/CBX2/CCND1/CDKL2/CEBPB/CHD7/CITED2/CNTFR/COL9A3/CRKL/CSDE1/CTNNA1/CYP17A1/CYP19A1/DACH2/DCANP1/DHH/DHX37/DMC1/DMRT1/DMRT2/DMRT3/DMRTA1/DMRTA2/DMRTB1/DMRTC2/DNAAF11/DNAJC19/EIF2B2/EIF2B4/EIF2B5/EIF2S…	226
BP	GO:0009247	glycolipid biosynthetic process	64/14254	67/18862	1.29017e-05	0.000183656	0.000117187	A3GALT2/A4GALT/B3GALT1/B3GALT2/B3GALT4/B3GNT5/B4GALNT1/B4GALT3/B4GALT5/B4GALT6/CWH43/DPM1/DPM2/DPM3/FA2H/GAL3ST1/GAL3ST2/GAL3ST3/GAL3ST4/GBGT1/GPAA1/LARGE1/MPPE1/PGAP1/PGAP2/PGAP3/PGAP4/PIGA/PIGB/PIGC/PIGF/PIGG/PIGH/PIGM/PIGN/PIGO/PIGP/PIGQ/PIGS/PIGT/PIGU/PIGV/PIGW/PIGX/PIGZ/PRKAA1/PYURF/SCCPDH/ST3GAL1/ST3GAL2/ST3GAL4/ST3GAL5/ST6GALNAC3/ST6GALNAC4/ST6GALNAC5/ST6GALNAC6/ST8SIA1/ST8SIA2/ST8SIA3/ST8…	64
BP	GO:0048663	neuron fate commitment	57/14254	59/18862	1.29323e-05	0.000183656	0.000117187	ASCL1/ATOH1/BCL11B/BMP4/CDC42/DBX1/DLL1/DLL4/DLX1/DLX2/DMRT3/DMRTA2/EPOP/FEV/FEZF2/FOXA1/FOXG1/FOXN4/GATA2/GBX1/GLI2/GLI3/GSX1/GSX2/HOXC10/HOXD10/ID2/ISL1/ISL2/JAG2/LBX1/LHX3/MNX1/MYT1L/NKX2-1/NKX2-2/NOTCH1/OLIG1/OLIG2/OLIG3/PAX6/POU3F2/POU4F1/PRRX1/PTF1A/RBPJ/SATB2/SHH/SIX1/SMAD4/SOX1/SUFU/TBR1/TGFBR1/TLX3/WNT1/ZNF521	57
BP	GO:0072171	mesonephric tubule morphogenesis	57/14254	59/18862	1.29323e-05	0.000183656	0.000117187	ADAMTS16/AGT/BCL2/BMP2/BMP4/CITED1/CTNNBIP1/DCHS1/DLG1/FAT4/FGF1/FGF2/FGF8/FMN1/GATA3/GDNF/GLI3/GPC3/GREM1/GZF1/HES1/HOXA11/HOXB7/HOXD11/KIF26B/LAMA5/LGR4/LHX1/LZTS2/MYC/NOG/NPNT/OSR1/PAX2/PAX8/PBX1/PKD2/PTCH1/SALL1/SHH/SIX1/SIX2/SIX4/SMAD4/SMO/SOX8/SOX9/TACSTD2/TCF21/VEGFA/WNT1/WNT11/WNT2B/WNT4/WNT6/WNT9B/WT1	57
BP	GO:0033673	negative regulation of kinase activity	230/14254	267/18862	1.2985e-05	0.000183992	0.000117402	ABL1/ACP4/ADAR/ADARB1/ADIPOQ/ADORA2A/AGT/AJUBA/AKT1/AKT1S1/APC/APOE/BMP4/BMP7/CAMK2N1/CAMK2N2/CASP3/CAV1/CAV3/CBL/CBLB/CD300A/CDK5RAP1/CDK5RAP3/CDKN1A/CDKN1B/CDKN1C/CDKN2A/CDKN2B/CDKN2C/CDKN2D/CEBPA/CEP43/CEP85/CHMP6/CHORDC1/CHP1/CIB1/CIT/CORO1C/COX11/CSK/DAB2IP/DBNDD1/DBNDD2/DEPTOR/DNAJA1/DNAJC3/DTNBP1/DUS2/DUSP1/DUSP10/DUSP14/DUSP16/DUSP18/DUSP2/DUSP22/DUSP26/DUSP29/DUSP3/DUSP4/DUSP5/DUSP6/DUSP…	230
BP	GO:0006672	ceramide metabolic process	94/14254	102/18862	1.30588e-05	0.000184216	0.000117544	ABCA2/ACER2/ACER3/AGK/ALOX12B/ALOXE3/ASAH1/ASAH2B/B3GALT1/B3GALT2/B3GALT4/B4GALNT1/B4GALT3/B4GALT5/B4GALT6/CCN1/CEL/CERK/CERS1/CERS2/CERS3/CERS4/CERS5/CERS6/CERT1/CLN6/CLN8/CYP4F22/DEGS1/DEGS2/ELOVL1/ENPP7/FA2H/FUT5/FUT6/FUT7/GAL3ST1/GALC/GBA/GBA2/GBA3/GM2A/HEXA/HEXB/HTRA2/ITGB8/NAGA/NEU1/NEU2/NEU3/NEU4/NSMAF/ORMDL2/ORMDL3/P2RX1/PLA2G15/PLPP1/PLPP2/PLPP3/PNPLA1/PPP2R1A/PRKAA1/PRKCD/RACK1/SAMD8/SG…	94
BP	GO:0044264	cellular polysaccharide metabolic process	94/14254	102/18862	1.30588e-05	0.000184216	0.000117544	AGL/AKT1/AKT2/AOAH/B3GALNT1/B3GALT1/B3GALT2/B3GALT5/B3GNT2/B3GNT3/B3GNT4/B3GNT6/B3GNT7/B3GNT8/B3GNT9/B4GALT5/CALM1/CSGALNACT1/CSGALNACT2/DYRK2/ENPP1/ESRRB/EXT1/EXT2/FUT9/GAA/GAL3ST3/GBE1/GCGR/GCK/GNMT/GSK3A/GSK3B/GYG1/GYG2/GYS1/HAS1/HAS2/HAS3/HMGB1/IGF2/IL6ST/INPP5K/INS/INSR/IRS1/IRS2/KHK/LEPR/MGAM/MTOR/NDST1/NDST2/NDST3/NDST4/NR1D1/PASK/PCDH12/PER2/PGM1/PGM2/PGM2L1/PHKA1/PHKA2/PHKB/PHKG1/PHKG2/P…	94
BP	GO:0010811	positive regulation of cell-substrate adhesion	110/14254	121/18862	1.32268e-05	0.000185761	0.00011853	ABL1/AGR2/ALOX15/APOA1/ARHGEF7/ARL2/ARPC2/C1QBP/CALR/CARMIL1/CCDC80/CCL21/CCL25/CCL28/CCN1/CCR7/CDC42/CDH13/CDK6/CIB1/COL16A1/COL26A1/COL8A1/CRK/CRKL/CSF1/CSPG5/CX3CL1/DAG1/DISC1/DMP1/DMTN/DNM2/DOCK1/DOCK5/ECM2/EDIL3/EFEMP2/EGFL6/EGFLAM/EMILIN1/EMP2/EPB41L5/EPHA1/FBLN2/FERMT1/FERMT2/FGG/FLNA/FMN1/FN1/FOXF1/FUT1/GFUS/GSK3B/HAS2/HSD17B12/IQGAP1/ITGA3/ITGA5/ITGA6/JAK2/JUP/KDR/LIMS1/LIMS2/MAP4K4/MYAD…	110
BP	GO:0042177	negative regulation of protein catabolic process	110/14254	121/18862	1.32268e-05	0.000185761	0.00011853	ADGRB1/AGAP2/ALAD/ANXA2/AQP11/ATP13A2/ATRAID/AZIN1/AZIN2/BAG5/BAG6/BANP/CAMLG/CCAR2/CDK5RAP3/CSNK2A1/CSNK2A2/CST3/CTSA/CYP51A1/DAB2IP/DDRGK1/EFNA1/EGFR/EIF3H/EPHA4/F8A1/FHIT/FLNA/FMN2/FURIN/FYN/GABARAPL2/GIPC1/GRIN2A/GRIN2C/HFE/HIPK2/HMGCR/HSP90AB1/IL10/INS/IRAK3/KLHL40/LAMP3/LAPTM4B/LRIG2/MAD2L1/MAD2L2/MAP1A/MDM4/MGAT3/MTM1/MYCBP2/N4BP1/NELL1/NOP53/NOS2/OGT/OPHN1/PARK7/PBK/PDCL3/PHB/PIN1/PML/PRK…	110
BP	GO:1903052	positive regulation of proteolysis involved in cellular protein catabolic process	115/14254	127/18862	1.36315e-05	0.000191021	0.000121887	AGBL4/AKT1/ARIH1/ARIH2/ATP5IF1/ATXN3/AURKA/AXIN1/BAG2/BAG6/BBS7/BCAP31/CAV1/CAV3/CBFA2T3/CCDC22/CDC20/CDC20B/CEBPA/CHFR/CLU/COP1/CSNK1A1/CSNK1D/CSNK1E/CTSC/DAB2/DAB2IP/DDA1/DDRGK1/DET1/DISC1/DNAJB2/DVL1/ELOB/FBXO22/FBXW8/FMR1/FZR1/GBA/GSK3A/GSK3B/HECTD1/HERPUD1/HSPA1A/HSPA1B/HSPBP1/IL33/KCNE2/KEAP1/KLHL40/LAPTM5/LRRK2/MAGEF1/MAPK9/MDM2/NFE2L2/NKD2/NOP53/NUB1/NUPR1/OSBPL7/PABIR1/PIAS1/PLK1/PLK2/PL…	115
BP	GO:0042157	lipoprotein metabolic process	120/14254	133/18862	1.38343e-05	0.000193437	0.000123428	ABHD10/ABHD12/ABHD17A/ABHD17B/ABHD17C/ALOX12B/ANGPTL8/APOA1/APOA4/APOA5/APOB/APOC3/APOD/APOE/APOL1/APOL2/APOL3/APOL4/APOLD1/APOM/ATG10/ATG5/ATG7/ATM/CLIP3/CTSD/CWH43/DBI/DGAT2/DPM1/DPM2/DPM3/GBA/GLUL/GOLGA7/GOLGA7B/GPAA1/HHAT/HHATL/IRGM/ITGAV/ITGB3/LCAT/LEP/LIPG/LRP1/LYPLA1/LYPLA2/LYPLAL1/MAP6D1/MPPE1/MTTP/NMT1/NMT2/NOTUM/NPC1L1/OLR1/PCSK9/PEMT/PGAP1/PGAP2/PGAP3/PGAP4/PIGA/PIGB/PIGC/PIGF/PIGG/PIG…	120
BP	GO:0042594	response to starvation	172/14254	196/18862	1.46826e-05	0.000204846	0.000130708	AACS/ADCYAP1/ADM/ADSS1/AKR1C3/AMBRA1/AOC1/ASNS/ATF3/ATF4/ATG14/ATG5/ATG7/BCAS3/BCL2/BECN1/BHLHA15/BMPR2/BMT2/BNIP1/BRSK1/BRSK2/CAD/CARTPT/CBL/CDKN1A/CLEC16A/CPEB4/DAP/DDIT3/DEPDC5/DHODH/DSC2/EHMT2/EIF2A/EIF2AK1/EIF2AK2/EIF2AK3/EIF2AK4/EIF2S1/EIF4EBP1/ELAPOR1/FADS1/FAS/FLCN/FOXK1/FOXK2/FOXO1/FOXO3/GABARAP/GABARAPL1/GABARAPL2/GALP/GAS2L1/GAS6/GBA/GCGR/GCN1/GNPAT/HAMP/HCRT/HFE/HMGCL/HSPA5/HSPA8/IMPA…	172
BP	GO:0032436	positive regulation of proteasomal ubiquitin-dependent protein catabolic process	82/14254	88/18862	1.49753e-05	0.000208471	0.000133021	AKT1/ARIH1/ARIH2/AURKA/BBS7/BCAP31/CAV1/CBFA2T3/CDC20/CDC20B/CEBPA/CHFR/CLU/COP1/CSNK1A1/CSNK1D/CSNK1E/DAB2/DDA1/DDRGK1/DET1/DNAJB2/DVL1/ELOB/FBXO22/FBXW8/FZR1/GBA/GSK3A/GSK3B/HECTD1/HERPUD1/HSPA1A/HSPA1B/HSPBP1/IL33/KEAP1/KLHL40/LRRK2/MAPK9/MDM2/NFE2L2/NKD2/NOP53/NUB1/PABIR1/PIAS1/PLK1/PLK2/PLK3/PRICKLE1/PRKN/PSEN1/RACK1/RAD23A/RBX1/RNF14/RNF144A/RNF144B/RNF180/RNF19A/RNF19B/RNF217/SGTA/SIRT2/SI…	82
BP	GO:0019318	hexose metabolic process	216/14254	250/18862	1.51542e-05	0.000210452	0.000134285	ACACB/ACTN3/ADIPOQ/ADIPOR1/ADPGK/AKR1A1/AKR1B1/AKT1/AKT2/ALDH1A1/ALDOA/ALDOC/APOD/ARPP19/ATF3/ATF4/B3GLCT/B4GALT1/BCKDK/BRAT1/C1QTNF1/C1QTNF12/C1QTNF3/CHST1/CHST15/CLK2/COX11/CPT1A/CREM/CRTC2/CRY1/DCXR/DDB1/DGAT2/DGKQ/DLAT/DUSP12/DYRK2/ENO1/ENO2/ENO3/ENPP1/ESRRB/FABP5/FAM3A/FAM3C/FBP1/FBP2/FOXA2/FOXK1/FOXK2/FUCA1/FUCA2/FUOM/FUT1/FUT10/FUT5/FUT6/FUT7/FUT8/FUT9/G6PC3/G6PD/GAA/GALE/GALK1/GALM/GALT/G…	216
BP	GO:1905897	regulation of response to endoplasmic reticulum stress	76/14254	81/18862	1.51838e-05	0.000210452	0.000134285	ABCA7/AGR2/ALOX5/AQP11/ATXN3/BAG6/BAK1/BAX/BCAP31/BCL2L1/BCL2L11/BFAR/BOK/CAV1/CLU/CREB3/CREB3L1/DAB2IP/DDIT3/DDRGK1/DNAJB9/DNAJC3/EIF2AK3/ERN1/ERP29/FICD/GRINA/HERPUD1/HSPA1A/HSPA5/LPCAT3/LRRK2/MAGEA3/MANF/MBTPS2/NCK1/NCK2/NFE2L2/NR1H2/NR1H3/NUPR1/OPA1/PARK7/PDX1/PIK3R1/PMAIP1/PPP1R15A/PPP1R15B/PRKN/PTPN1/PTPN2/RACK1/RNF183/RNF185/RNFT1/SELENOS/SERINC3/SGTA/SIRT1/SVIP/SYVN1/TMBIM6/TMED2/TMEM259/…	76
BP	GO:0032984	protein-containing complex disassembly	279/14254	328/18862	1.52788e-05	0.000211111	0.000134706	ACTN2/ADD1/ADD2/ADD3/ADRB2/AMER1/APC/APC2/APEH/ARHGEF2/ARID1A/ARID2/ATG14/ATXN7/AURKAIP1/AXIN1/BMERB1/BNIP3/CALCOCO2/CAMSAP1/CAMSAP2/CAMSAP3/CAPG/CAPZA2/CAPZB/CARMIL1/CARMIL2/CAV1/CCSAP/CFL1/CFL2/CHCHD1/CHMP1A/CHMP1B/CHMP2A/CHMP2B/CHMP3/CHMP7/CIB1/CKAP5/CLASP1/CLASP2/CLEC16A/CLN3/CRACD/CSNK1A1/CTNNB1/DDIT4/DHX8/DMTN/DNAJC6/DVL1/DVL2/DVL3/DYRK3/EIF5A/EIF5A2/EPG5/EPS8/ERAL1/ETF1/F2RL1/FGF13/FLII/FR…	279
BP	GO:0031109	microtubule polymerization or depolymerization	104/14254	114/18862	1.52979e-05	0.000211111	0.000134706	ABL1/AKAP9/ANKRD53/APC/APC2/ARHGEF2/ARL2/ATXN7/BMERB1/CAMSAP1/CAMSAP2/CAMSAP3/CAV3/CCDC57/CCSAP/CDH5/CDK5R1/CDK5RAP2/CENPJ/CEP192/CIB1/CKAP5/CLASP1/CLASP2/CLIP1/CLIP3/CSNK1D/DCTN1/DRG1/DYRK1A/EML2/FBXO5/FES/FGF13/FKBP4/GAS2L1/GAS2L2/GBA2/GOLGA2/HDAC6/HDGFL3/HSPA1A/HSPA1B/INPP5J/KATNB1/KIF18B/KIF19/KIF24/KIF2A/KIF2B/KIF2C/MAP1A/MAP1B/MAP1S/MAP2/MAP6D1/MAP7D3/MAPRE1/MAPRE2/MAPRE3/MAPT/MECP2/MET/MID…	104
BP	GO:0001894	tissue homeostasis	224/14254	260/18862	1.64495e-05	0.000226511	0.000144532	ABCA12/ABCA3/ABCA4/ACACA/ACP5/ACTB/ACTG1/ADAM8/ADD1/ADGRF5/ADGRV1/ADRB2/AIPL1/AKR1B1/AKT3/ANGPT1/ATP1B2/ATP6AP1/AZGP1/BARD1/BAX/BBS1/BBS10/BBS2/BCL2/BGLAP/CA2/CALCA/CARTPT/CCDC66/CCN2/CD34/CD38/CDH23/CDH3/CDH5/CDHR1/CHMP4B/CIB2/CLCN3/CLDN1/CLDN12/CLDN18/CLDN3/CLDN5/CLN8/CNGB1/COL2A1/CORO1A/CRACD/CRB1/CRB2/CROCC/CSF1/CSF1R/CSK/CST4/CTSH/CXADR/CYTL1/DCSTAMP/DEF8/DMD/EGFR/EPAS1/ERCC6/ESAM/ESRRB/F11R…	224
BP	GO:0051961	negative regulation of nervous system development	124/14254	138/18862	1.65767e-05	0.000227292	0.00014503	ADCYAP1/APPL2/ARHGAP4/ARHGDIA/ASCL2/BMP7/BMPR1A/BRINP1/CBLN1/CCL11/CDK5/CDK5R1/CERS2/CTNNA1/DAAM2/DAB1/DCC/DICER1/DIP2B/DLL3/DLX1/DLX2/DRAXIN/DRD3/DUSP10/DYNLT1/EFNB3/ELAPOR2/EPHA7/EPHB2/F2/FGF13/FSTL4/GDI1/GORASP1/GPR37L1/HES1/HES5/HOOK3/ID1/IDH2/IL6/LDLR/LIN28A/LINGO1/LRP4/MAG/MAP2/MCF2/MIR181C/MT3/NF1/NFATC4/NGFR/NKX6-1/NKX6-2/NOG/NOTCH1/NR1D1/NR2E1/NRP1/NTN1/PAX6/PCM1/PITX3/PLXNA3/PPP3CA/PRTG…	124
BP	GO:0060675	ureteric bud morphogenesis	56/14254	58/18862	1.65778e-05	0.000227292	0.00014503	ADAMTS16/AGT/BCL2/BMP2/BMP4/CITED1/CTNNBIP1/DCHS1/DLG1/FAT4/FGF1/FGF2/FGF8/FMN1/GATA3/GDNF/GLI3/GPC3/GREM1/GZF1/HES1/HOXA11/HOXB7/HOXD11/KIF26B/LAMA5/LGR4/LHX1/LZTS2/MYC/NOG/NPNT/PAX2/PAX8/PBX1/PKD2/PTCH1/SALL1/SHH/SIX1/SIX2/SIX4/SMAD4/SMO/SOX8/SOX9/TACSTD2/TCF21/VEGFA/WNT1/WNT11/WNT2B/WNT4/WNT6/WNT9B/WT1	56
BP	GO:0097191	extrinsic apoptotic signaling pathway	189/14254	217/18862	1.69459e-05	0.000231838	0.000147931	ACVR1/ACVR1B/AGT/AKT1/APPL1/AR/ARHGEF2/ATF3/BAG3/BAK1/BAX/BCL10/BCL2/BCL2L1/BCL2L10/BCL2L11/BID/BIRC6/BLOC1S2/BMP4/BMP5/BMPR1B/BOK/BRCA1/CASP2/CASP3/CASP8/CASP9/CAV1/CD70/CFLAR/CIB1/COL2A1/CRADD/CSF2/CTNNA1/CTTN/CYLD/DAB2IP/DAPK3/DAXX/DBH/DCC/DDX3X/DDX47/DEDD/DEDD2/DELE1/DEPTOR/DIABLO/ERBB3/EYA1/EYA2/EYA3/EYA4/FADD/FAF1/FAIM/FAIM2/FAS/FASLG/FEM1B/FGFR1/FGFR3/FGG/FYN/G0S2/GABARAP/GCLM/GDNF/GPER1/G…	189
BP	GO:0048872	homeostasis of number of cells	215/14254	249/18862	1.74272e-05	0.00023791	0.000151805	ABL1/ACIN1/ACVR1B/ACVR2A/ADA/ADAM17/ADAR/ADD1/ADGRF5/ADGRG1/AHSP/AKT1/AKT3/ALAS1/ANKRD54/ANXA1/AP3B1/ARMCX1/ARNT/ASXL1/ATP5IF1/AXL/BAK1/BAP1/BAX/BCL10/BCL2/BCL2L11/BCL6/BMP4/BRD1/CARD11/CASP3/CCN3/CCNB2/CCR4/CCR7/CD74/CDH2/CDIN1/CDK5RAP3/CDK6/CEBPG/CORO1A/CSF1/DMTN/DNAJA3/DNASE2/DOCK10/DOCK11/DYRK3/EMX1/EPAS1/EPB42/EPO/ERCC2/ETS1/ETV2/EZH2/F2R/FADD/FAM210B/FANCC/FAS/FH/FLT3/FLVCR1/FOXN1/FOXO3/FOX…	215
BP	GO:0030258	lipid modification	232/14254	270/18862	1.76457e-05	0.000240375	0.000153378	A3GALT2/ABCA2/ABCD1/ABCD3/ABCD4/ABCG1/ABO/ACAA1/ACAA2/ACACB/ACAD10/ACADL/ACADM/ACADS/ACADVL/ACAT1/ACOT8/ACOX1/ACOX2/ACOX3/ACOXL/ADIPOQ/ADIPOR1/ADIPOR2/AGK/AGT/AGTR1/AKT1/AKT2/ALDH3A2/ALOX12/ALOX12B/ALOX15/ALOX15B/ALOX5/AMACR/APOA1/APOA4/APOA5/APOD/APOE/APPL2/AUH/B3GALT1/B4GALNT1/B4GALNT2/BPNT2/CERK/CERKL/CHRM5/CISH/CNR1/CPT1A/CPT1B/CPT1C/CPT2/CRAT/CYP1A1/CYP24A1/CYP2E1/CYP3A5/CYP4V2/DECR1/DECR2/D…	232
BP	GO:0021515	cell differentiation in spinal cord	48/14254	49/18862	1.81162e-05	0.000246256	0.000157131	ASCL1/CLN8/DBX1/DLL4/DMRT3/DRAXIN/DYNC2H1/FOXN4/GATA2/GBX1/GDF7/GLI2/GLI3/GSX1/GSX2/HOXC10/HOXD10/ISL1/ISL2/LBX1/LHX1/LHX3/LHX4/LHX5/LMO4/MDGA1/MDGA2/MNX1/NKX2-2/NOTCH1/OLIG2/OLIG3/PHOX2A/PTCH1/SCYL1/SCYL3/SHH/SOX1/SOX13/SOX4/SOX6/SUFU/TAL1/TBX20/TCTN1/WNT1/WNT3A/ZC4H2	48
BP	GO:0031334	positive regulation of protein-containing complex assembly	219/14254	254/18862	1.81594e-05	0.000246316	0.000157169	ABCA1/ABCA3/ABI2/ACTR2/ACTR3/AJUBA/AKAP9/ALOX15/ANKRD53/AP1AR/ARF1/ARF6/ARFIP1/ARFIP2/ARL2/ARPC1A/ARPC1B/ARPC2/ARPC3/ARPC5/ARPC5L/ARPIN/ASAP1/ATM/ATR/BAG4/BAIAP2/BAIAP2L1/BAIAP2L2/BAK1/BAX/BCL2L11/BID/BIK/BIN1/BMF/BRK1/C15orf62/CALY/CAND1/CARMIL1/CARMIL2/CAV3/CCK/CCL11/CCL21/CCR7/CDC42EP1/CDC42EP2/CDC42EP3/CDC42EP4/CDC42EP5/CDH17/CDH5/CDK5R1/CDK5RAP2/CDT1/CHD1L/CKAP5/CLASP1/CLIP1/CLTRN/CLU/CORO1A…	219
BP	GO:0022412	cellular process involved in reproduction in multicellular organism	302/14254	357/18862	1.82429e-05	0.000246921	0.000157555	ABHD2/ACRBP/ACVR1/ADAD1/ADAM2/AFF4/AGO4/AKT1/AMH/ANG/ANGPT2/ARMC2/ARRB1/ARRB2/ATM/AURKA/BAX/BBS2/BCL2/BMP4/BMPR1B/BNC1/BRCA2/BRDT/C14orf39/C16orf92/CABYR/CATSPER2/CATSPER4/CATSPERD/CATSPERZ/CCDC136/CCDC42/CCDC63/CCNA1/CCNB1/CCNB2/CCR6/CD9/CDC25B/CDYL/CELF1/CELF4/CEP131/CFAP157/CFAP206/CFAP43/CFAP44/CFAP65/CFAP69/CFTR/CHD5/CIB1/CTCFL/CXADR/CYP26B1/DAZL/DDX25/DDX4/DDX6/DEAF1/DEFB1/DHH/DIAPH2/DLD/DM…	302
BP	GO:0007254	JNK cascade	166/14254	189/18862	1.8399e-05	0.000248504	0.000158565	ADORA2B/AGER/AKT1/AMBP/ANKRD6/APP/ARHGEF6/AXIN1/BIRC7/CARD9/CASR/CCL21/CCN2/CCR7/CDC42/CDC42EP5/CRKL/CYLD/DAB2IP/DACT1/DAXX/DBNL/DNAJA1/DUSP10/DUSP15/DUSP22/DUSP3/DUSP9/EDA2R/EDAR/EGFR/EPHB1/ERCC6/ERN1/ERN2/F2RL1/FGF19/FKTN/FLT4/FZD7/GADD45A/GADD45B/GADD45G/GPS2/GRIK2/GSTP1/HACD3/HIPK2/HIPK3/HMGB1/HRAS/IGF1R/IKBKG/IRAK1/IRAK2/IRAK4/ITCH/KLHL31/LTBR/MAGI3/MAP2K4/MAP2K7/MAP3K10/MAP3K11/MAP3K12/MAP3…	166
BP	GO:0002028	regulation of sodium ion transport	81/14254	87/18862	1.85431e-05	0.00024905	0.000158914	ACTN4/ADRB2/AHCYL1/AKT1/ANK3/ARF1/ATP1A1/ATP1A2/ATP1B1/ATP1B2/ATP1B3/ATP2B4/CAMK2D/CAV3/CHP1/CNKSR3/CNTN1/DLG1/DMD/DMPK/DNM2/DRD2/DRD3/DRD4/FGF12/FGF13/FGF14/FXYD1/FXYD2/FXYD3/FXYD4/FXYD5/FXYD7/GPD1L/HECW1/HECW2/KIF5B/KLHL24/MLLT6/NEDD4/NEDD4L/NETO1/NETO2/NKAIN1/NKAIN2/NKAIN3/NKAIN4/NKX2-5/NOS1/OSR1/P2RX4/P2RX7/PCSK9/PER1/PKP2/PRKCE/PRSS8/PTPN3/RANGRF/SCN1B/SCN2B/SCN3B/SCN4B/SCN5A/SERPINE2/SIK1/S…	81
BP	GO:0006029	proteoglycan metabolic process	81/14254	87/18862	1.85431e-05	0.00024905	0.000158914	ADAMTS12/ARSB/B3GALT6/B3GAT1/B3GAT2/B3GAT3/B4GALT7/BCAN/BGN/BMP2/BMPR1B/BMPR2/BPNT2/CANT1/CHPF/CHPF2/CHST10/CHST11/CHST12/CHST13/CHST14/CHST15/CHST3/CHST7/CHST8/CHST9/CHSY1/CHSY3/CNMD/COL11A1/COL2A1/CSGALNACT1/CSGALNACT2/CSPG4/CSPG5/CTNNB1/CYTL1/DCN/DSE/DSEL/EGFLAM/EXT1/EXT2/EXTL3/FAM20B/FOXL1/GAL3ST3/GAL3ST4/GLCE/GPC1/HEXA/HEXB/HPSE/HS3ST3B1/HS3ST4/HS3ST5/HS6ST1/HS6ST2/HS6ST3/HYAL1/IDS/IDUA/NCAN…	81
BP	GO:0005976	polysaccharide metabolic process	103/14254	113/18862	1.85571e-05	0.00024905	0.000158914	AGL/AKT1/AKT2/AOAH/AP2A1/B3GALNT1/B3GALT1/B3GALT2/B3GALT5/B3GNT2/B3GNT3/B3GNT4/B3GNT6/B3GNT7/B3GNT8/B3GNT9/B4GALT5/CALM1/CHIT1/CHST1/CHST7/CLTC/CSGALNACT1/CSGALNACT2/DYRK2/ENPP1/ESRRB/EXT1/EXT2/FUT9/GAA/GAL3ST3/GBE1/GCGR/GCK/GNMT/GSK3A/GSK3B/GYG1/GYG2/GYS1/HAS1/HAS2/HAS3/HMGB1/IGF2/IL6ST/INPP5K/INS/INSR/IRS1/IRS2/KHK/LEPR/MGAM/MTOR/NDST1/NDST2/NDST3/NDST4/NFKB1/NR1D1/PASK/PCDH12/PDGFB/PER2/PGM1/P…	103
BP	GO:0014032	neural crest cell development	75/14254	80/18862	1.89271e-05	0.00025348	0.00016174	ACVR1/ALDH1A2/ALX1/ANXA6/BMP4/BMP7/BMPR1A/CDH2/CORO1C/CYP26C1/EDN3/EDNRA/EFNB1/ERBB4/FAM172A/FN1/FOLR1/FOXC1/FOXC2/GBX2/GDNF/HAND2/HES1/HIF1A/ISL1/JAG1/KBTBD8/KITLG/KLHL12/LAMA5/MAPK1/MAPK3/NOLC1/NRG1/NRP1/NRP2/NRTN/OVOL2/PDCD6/PEF1/PHACTR4/PHOX2B/PITX2/RADIL/RET/SEMA3A/SEMA3B/SEMA3C/SEMA3D/SEMA3E/SEMA3F/SEMA3G/SEMA4A/SEMA4B/SEMA4C/SEMA4D/SEMA4F/SEMA4G/SEMA5B/SEMA6A/SEMA6B/SEMA6C/SEMA6D/SEMA7A/SH…	75
BP	GO:0006469	negative regulation of protein kinase activity	210/14254	243/18862	1.91865e-05	0.000256412	0.000163611	ABL1/ACP4/ADAR/ADARB1/ADIPOQ/ADORA2A/AGT/AKT1/AKT1S1/APC/APOE/BMP4/BMP7/CAMK2N1/CAMK2N2/CASP3/CAV1/CAV3/CBL/CBLB/CD300A/CDK5RAP1/CDK5RAP3/CDKN1A/CDKN1B/CDKN1C/CDKN2A/CDKN2B/CDKN2C/CDKN2D/CEBPA/CEP43/CEP85/CHMP6/CHORDC1/CHP1/CIB1/CIT/CORO1C/DAB2IP/DBNDD1/DBNDD2/DEPTOR/DNAJA1/DNAJC3/DTNBP1/DUS2/DUSP1/DUSP10/DUSP14/DUSP16/DUSP18/DUSP2/DUSP22/DUSP26/DUSP29/DUSP3/DUSP4/DUSP5/DUSP6/DUSP7/DUSP8/DUSP9/DV…	210
BP	GO:0008286	insulin receptor signaling pathway	128/14254	143/18862	1.95112e-05	0.000260204	0.000166031	ADIPOR1/AKT1/AKT2/AP3S1/APC/APPL1/ATP6AP1/ATP6V0A1/ATP6V0A2/ATP6V0A4/ATP6V0B/ATP6V0C/ATP6V0D1/ATP6V0E1/ATP6V0E2/ATP6V1A/ATP6V1B1/ATP6V1B2/ATP6V1C1/ATP6V1C2/ATP6V1D/ATP6V1E1/ATP6V1F/ATP6V1G1/ATP6V1G3/ATP6V1H/BAIAP2/BAIAP2L1/BCAR1/BCAR3/C1QTNF12/C2CD5/CAV2/CCND3/CDK4/EIF4EBP2/ENHO/ENPP1/FER/FFAR3/FOXC2/FOXO1/FUT7/GAB1/GKAP1/GNAI2/GPR21/GRB10/GRB14/GRB2/GSK3A/GSK3B/IDE/IGF1R/IGF2/IGFBP1/INPP5K/INS/I…	128
BP	GO:0001952	regulation of cell-matrix adhesion	113/14254	125/18862	1.9753e-05	0.000262877	0.000167736	ABL1/ACER2/ACTG1/ACVRL1/ADAM15/AJAP1/APOD/ARHGAP6/BCAS3/BCL2/BCL6/CAMSAP3/CASK/CCL21/CCL25/CCL28/CCR7/CDH13/CDK6/CDKN2A/CIB1/CLASP1/CLASP2/COL16A1/CORO1C/CSF1/CX3CL1/DAG1/DAPK3/DDR1/DISC1/DLC1/DMTN/DUSP22/DUSP3/EFEMP2/EFNA5/EMP2/EPB41L5/EPHA1/EPHA3/FAM107A/FERMT1/FERMT2/FMN1/FUT1/GFUS/GPM6B/GREM1/GSK3B/HOXA7/IQGAP1/ITGB1BP1/JAG1/JUP/KDR/LDB1/LIMCH1/LIMS1/LRP1/MACF1/MAP4K4/MINK1/MIR192/MIR29C/MMP1…	113
BP	GO:0031644	regulation of nervous system process	123/14254	137/18862	1.9813e-05	0.000263124	0.000167894	ADORA1/ADRA2C/ADRB2/AKAP9/APP/ATPSCKMT/AVP/BEGAIN/CACNB3/CACNG4/CACNG5/CARTPT/CBLN1/CCK/CCN3/CELF4/CHRNA7/CNIH2/CST7/CTSC/CUX2/DAG1/DICER1/DLG4/DLGAP1/DLGAP2/DLGAP3/DLGAP4/DMPK/DVL1/EGR2/EIF2AK3/EIF4A3/F2R/FABP5/FGF12/FMR1/GBA/GHRL/GHSR/GLRA1/GPR35/GRIN1/GRIN2D/GRM1/HCRT/HGF/HOMER1/HTR2C/IGSF11/IL10/ITGA2/ITGAX/JAM2/KLK8/LRRK2/MAG/MGLL/MTMR2/MTNR1B/MTOR/MYRF/NCMAP/NETO1/NLGN1/NLGN2/NLGN3/NLGN4X/N…	123
BP	GO:0048814	regulation of dendrite morphogenesis	62/14254	65/18862	2.07341e-05	0.000274782	0.000175332	ACTR2/ADGRB3/ANAPC2/ANKRD27/BHLHB9/CAMK2B/CAPRIN1/CAPRIN2/CDKL5/CHRNA3/CHRNB2/CUL7/CUX1/CUX2/DBN1/DBNL/DHX36/DNM1L/EEF2K/EPHA4/FBXO31/FBXW8/GORASP1/GSK3B/HECW1/HECW2/ID1/IL1RAPL1/ITPKA/KALRN/KNDC1/LRP8/LZTS1/NEDD4/NEDD4L/NEUROG3/NFATC4/NR2E1/NSMF/OBSL1/OPA1/PAK3/PARP6/PPP3CA/PQBP1/PTPRD/RAB21/RAP2A/RAPGEF2/RELN/SARM1/SDC2/SEMA4D/SIPA1L1/SS18L1/SS18L2/STK11/TIAM1/TLX2/TNIK/TRPC6/YWHAH	62
BP	GO:0048008	platelet-derived growth factor receptor signaling pathway	55/14254	57/18862	2.12392e-05	0.000280871	0.000179218	ABL1/ADIPOQ/APOD/ARID5B/BCAR1/BCR/CBL/CBLB/CSPG4/CSRNP1/F3/F7/FER/HGS/HIP1/HIP1R/IFT20/JAK2/LOX/LRIG2/LRP1/MIR296/MIR638/MYO1E/MYOCD/NDRG4/NR4A3/NRP1/PDGFA/PDGFB/PDGFC/PDGFD/PDGFRA/PDGFRB/PDGFRL/PIK3C2A/PLAT/PLEKHA1/PTGIR/PTPN1/PTPN11/PTPN12/PTPN2/PTPRJ/RAPGEF1/RGS14/SGPL1/SLC9A3R1/SMPD3/SNCA/SRC/TIPARP/TXNIP/VEGFA/ZFAND5	55
BP	GO:0043010	camera-type eye development	264/14254	310/18862	2.12821e-05	0.000280871	0.000179218	ABI2/ACHE/ACTL6A/ACVRL1/AHI1/ALDH1A2/ALDH1A3/AQP5/ARHGEF15/ATF4/ATOH7/ATP2B4/ATP8A2/BAK1/BAX/BCAR3/BCL11B/BFSP1/BFSP2/BIRC7/BMP4/BMP7/BMPR1B/BMPR2/C12orf57/CABP4/CACNA1C/CALB1/CASP2/CDK4/CDON/CELF4/CHD7/CLCN2/CLIC4/CLN8/COL4A1/COL8A1/COL8A2/CRB1/CRB2/CRYBA2/CRYBB3/CRYBG3/CRYGD/CRYGN/CYP1A1/CYP1B1/DIO3/DLG1/DLL1/DLL4/DLX1/DLX2/DRD2/DSCAM/EFEMP1/EPHA2/EPHB2/FBN1/FBN2/FGF2/FJX1/FKBP8/FLT1/FOXC1/FOXC…	264
BP	GO:0050708	regulation of protein secretion	239/14254	279/18862	2.13739e-05	0.000280935	0.000179259	AACS/ABCC8/ABCG1/ACHE/ACSL4/ACVR1C/ADAM8/ADCY5/ADCY8/ADORA2A/ADRA2A/ADRA2C/ADTRP/ALOX5/ANG/ANO1/ANXA1/APBB1/APBB3/APOE/ARF1/ARF6/ARFIP1/ARL2/ARL2BP/ARNTL/ATP13A2/BAIAP3/BLK/BMP6/BMP8A/BRSK2/C1QTNF12/C1QTNF3/C2CD2L/CACNA1A/CACNA1C/CACNA1D/CACNA1E/CACNA2D2/CAMK2N1/CAPN10/CARTPT/CASR/CCN3/CD200/CD2AP/CD38/CDK16/CFTR/CHGA/CLOCK/CLTRN/CNR1/CPT1A/CYP51A1/DISP1/DNAJC1/DNM1L/DOC2B/DPH3/DPP4/DRD2/DRD3/DRD…	239
BP	GO:0031669	cellular response to nutrient levels	183/14254	210/18862	2.13755e-05	0.000280935	0.000179259	AKR1C3/AMBRA1/AOC1/AQP3/ASNS/ATF3/ATF4/ATG14/ATG5/ATG7/BCL2/BECN1/BGLAP/BHLHA15/BMPR2/BMT2/BRSK1/BRSK2/CACNB3/CARTPT/CASR/CBL/CDKN1A/CDKN2B/CLEC16A/COL1A1/CPEB4/CYP24A1/CYP27B1/DAP/DEPDC5/DNM1L/DSC2/EHMT2/EIF2AK2/EIF2AK3/EIF2AK4/EIF2S1/EIF4G1/ELAPOR1/FADS1/FAM107A/FAS/FES/FGF23/FLCN/FOLR1/FOXA2/FOXO1/FOXO3/GABARAP/GABARAPL1/GABARAPL2/GAS2L1/GAS6/GBA/GCGR/GCN1/HFE/HMOX1/HSPA5/HSPA8/ICAM1/IL15/IMPA…	183
BP	GO:0046434	organophosphate catabolic process	137/14254	154/18862	2.1831e-05	0.000286329	0.000182701	ABCD1/ABHD12/ABHD12B/ABHD16A/ABHD16B/ABHD6/ACAT1/ACOT7/ADA/AMPD3/BPNT2/CNP/DCTPP1/DERA/DNPH1/DPYD/DPYS/DUT/ENPP1/ENPP2/ENPP3/ENPP6/ENPP7/ENTPD1/ENTPD2/ENTPD3/ENTPD4/ENTPD6/ENTPD8/FHIT/FITM2/GDA/GDE1/GDPD1/GDPD3/GPCPD1/GPD1/GPD1L/GPX1/HINT1/HPRT1/IDH1/IMPA1/IMPA2/INPP1/INPP5A/INPP5B/INPP5E/INPP5F/INPP5J/INPP5K/ITPA/LDLR/LIPC/LIPG/LOC100506422/MLYCD/MTMR2/MTMR7/NAPEPLD/NEIL1/NEIL2/NT5C/NT5C1A/NT5C2…	137
BP	GO:1903509	liposaccharide metabolic process	102/14254	112/18862	2.24929e-05	0.000293796	0.000187465	A3GALT2/A4GALT/ABCA2/AOAH/ARSA/ASAH1/B3GALNT1/B3GALT1/B3GALT2/B3GALT4/B3GNT5/B4GALNT1/B4GALT3/B4GALT5/B4GALT6/BAX/CERK/CLN6/CTSA/CWH43/DPM1/DPM2/DPM3/ENPP7/ESYT1/ESYT2/ESYT3/FA2H/FUCA1/GAL3ST1/GAL3ST2/GAL3ST3/GAL3ST4/GALC/GBA/GBA2/GBA3/GBGT1/GLB1/GLTP/GM2A/GPAA1/HEXA/HEXB/ITGB8/KIT/LARGE1/MPPE1/NAGA/NEU1/NEU2/NEU3/NEU4/PGAP1/PGAP2/PGAP3/PGAP4/PIGA/PIGB/PIGC/PIGF/PIGG/PIGH/PIGM/PIGN/PIGO/PIGP/PIGQ…	102
BP	GO:1903828	negative regulation of cellular protein localization	102/14254	112/18862	2.24929e-05	0.000293796	0.000187465	ABHD17A/ABHD17B/ABHD17C/ACTN2/ADIPOQ/ANGPT1/ANKRD13A/AP2M1/APOD/ARF6/ASTN2/BAG3/BAG4/BARD1/BCL2L1/CABP1/CAV3/CDK5/CDT1/CHP1/CLDN18/CLTC/CSK/CTNNA1/DAB2/DCLK1/DERL2/DERL3/DMTN/DNAJA1/ERLEC1/FBXO4/FERMT1/FLCN/FZD9/GBP1/GDI1/GOPC/GPM6B/GSK3B/ILRUN/INPP5E/INPP5K/INSIG1/ITGB1BP1/KCNE1/LATS1/LATS2/LEPROT/LEPROTL1/LILRB4/LMAN1/LRRC15/LRRK2/LYPLA1/LZTFL1/LZTS2/MACROH2A1/MAP1A/MAPT/MDFIC/MFHAS1/MRAP/MRAP2…	102
BP	GO:0007018	microtubule-based movement	312/14254	370/18862	2.32761e-05	0.000303401	0.000193594	ACTR10/ACTR2/ACTR3/ADCY10/ADCY3/AGBL4/AP3B1/AP3B2/AP3D1/AP3M1/AP3M2/AP3S1/AP3S2/APBA1/APOB/APP/AQP4/ARHGAP21/ARL3/ARL8A/ARL8B/ARMC2/ARMCX3/ASH1L/ATP2B4/BAG3/BBS2/BICD1/BICD2/BICDL1/BICDL2/BLOC1S2/BLOC1S3/BLOC1S4/BLOC1S6/BORCS5/CABYR/CACNA1I/CALY/CAMSAP3/CATSPER1/CATSPER2/CATSPER4/CATSPERD/CATSPERZ/CCDC103/CCDC39/CCDC40/CCDC63/CCNYL1/CCR6/CCSAP/CDC42/CELSR2/CENPE/CEP131/CFAP100/CFAP157/CFAP20/CFAP…	312
BP	GO:0001892	embryonic placenta development	74/14254	79/18862	2.35754e-05	0.000306673	0.000195682	ADM/AKT1/ARNT/ASCL2/BIRC6/BMP5/BMP7/BPTF/CASP8/CCN1/CDX2/CDX4/CEBPA/CEBPB/CITED1/CSF2/E2F7/E2F8/EOMES/EPAS1/FBXW8/FGFR2/FZD5/GATA2/GGNBP2/GJB5/GRB2/GRHL2/HAND1/HES1/HEY1/HEY2/HIF1A/IGF2/IL10/JUNB/KRT19/KRT8/LEF1/LIF/MAP2K1/MAPK1/MDFI/NCOA1/NODAL/NR2F2/OVOL2/PCDH12/PDGFB/PHLDA2/PKD1/PKD2/PLCD3/PLK4/RBPJ/RSPO3/SENP2/SNAI1/SOCS3/SOX15/SP3/SPINT1/SPINT2/ST14/STK3/TFEB/TMED2/TRIM28/VASH1/VASH2/WNT2/WN…	74
BP	GO:1903305	regulation of regulated secretory pathway	122/14254	136/18862	2.3663e-05	0.000307183	0.000196007	ADCY1/ADGRE2/ADORA2A/ADRA1A/ADRA2A/AP1G1/APBA1/ARF1/ATP2A2/BACE1/BLK/C12orf4/CACNA1G/CACNA1H/CACNA1I/CACNB2/CALM1/CALM3/CBARP/CD177/CD300A/CDK5/CDK5R2/CHRNA5/CLTRN/CNR1/CSPG5/DNM1L/DOC2A/DOC2B/DRD2/DTNBP1/DVL1/F2RL1/FER/FES/FGR/FMR1/FOXF1/GAB2/GATA2/GIPC1/GIT1/GNAI2/GRIN3A/GSK3B/HLA-F/HMOX1/HTR1B/HYAL3/IL13/IL4/IL4R/ITGAM/ITGB2/KCNB1/LAMP1/LGALS9/LRRK2/LYN/MICAL1/NCS1/NLGN1/NOTCH1/P2RX1/P2RY1/PDP…	122
BP	GO:1903844	regulation of cellular response to transforming growth factor beta stimulus	117/14254	130/18862	2.38513e-05	0.000308995	0.000197164	ADAM17/ADAMTSL2/BAMBI/BCL9L/CAV1/CAV2/CAV3/CD109/CDKN1C/CDKN2B/CFLAR/CHST11/CIDEA/CITED1/CITED2/CREBBP/DAB2/DAND5/DKK3/DLX1/DNM2/EID2/EMILIN1/ENG/FBN1/FBN2/FERMT1/FLCN/FOLR1/GIPC1/GLG1/GOT1/HIPK2/HSP90AB1/HSPA1A/HSPA5/HTRA1/HTRA3/HTRA4/IL17RD/IL4/ING2/ITGA3/LATS1/LATS2/LDLRAD4/LEMD3/LOX/LRG1/LTBP1/LTBP4/MEN1/MIR17HG/MIR21/MTMR4/MYOCD/NKX2-1/NREP/NRROS/ONECUT1/ONECUT2/PALS1/PBLD/PDPK1/PEG10/PIN1/P…	117
BP	GO:0051588	regulation of neurotransmitter transport	91/14254	99/18862	2.39503e-05	0.000309647	0.000197579	ADCY1/ADORA2A/ADRA1A/ADRA2A/APBA1/ASIC1/ATP1A2/ATP2A2/BACE1/BAIAP3/CACNB2/CALM1/CALM3/CAMK2A/CDK5/CHRNA3/CHRNA5/CHRNB4/CNR1/CPLX1/CPLX2/CPLX3/CPLX4/CSPG5/DNM1L/DRD1/DRD2/DRD3/DRD4/DTNBP1/DVL1/FLOT1/FMR1/GDNF/GIPC1/GIT1/GPER1/GPM6B/GRIN3A/GSK3B/HCRT/HTR1B/ITGB1/ITGB3/KCNMB4/LRRK2/MCTP1/MCTP2/MEF2C/NCS1/NLGN1/NOS1/P2RX1/P2RY1/PER2/PNKD/PPFIA2/PPP1R9A/PRKCB/PRKCG/PRKN/RAB3A/RAB3B/RAB3GAP1/RAP1A/RAP1…	91
BP	GO:0010976	positive regulation of neuron projection development	136/14254	153/18862	2.58401e-05	0.000332355	0.000212069	ABL2/ACTR2/ADCYAP1/ALK/ALKAL1/ALKAL2/AMIGO1/ANKRD27/AP2A1/APOE/ARSB/ATF1/ATP1B2/ATP8A2/BDNF/BHLHB9/BMP5/BMP7/CAMK1/CAMK1D/CAMK2B/CAPRIN1/CAPRIN2/CBFA2T2/CFLAR/CNR1/CNTN1/COBL/CREB3L2/CRTC1/CUX2/CX3CL1/CYFIP1/DAB2IP/DBN1/DBNL/DDX56/DHX36/DISC1/DNM1L/DPYSL3/DVL1/DYNLT1/EEF2K/EPHA3/EPO/EZH2/FBXO38/FES/FEZ1/FKBP1B/FLNA/FUT9/FYN/FZD1/GPC2/GRN/HGF/HSPA5/IQGAP1/ITGA3/ITGA6/ITPKA/KALRN/KATNB1/KDM1A/KIDIN…	136
BP	GO:0042303	molting cycle	96/14254	105/18862	2.58638e-05	0.000332355	0.000212069	ACVR1B/ALX4/APCDD1/ARNTL/ATP7A/BCL2/CD109/CDH3/CLOCK/DNASE1L2/DSG4/EDA/EDAR/EGFR/EPS8L3/ERCC2/FA2H/FARP2/FERMT1/FGF7/FGFR2/FOXE1/FOXN1/FOXQ1/FST/FUZ/FZD3/FZD6/GAL/GLI2/GORAB/HDAC1/HDAC2/HOXC13/HPSE/IGFBP5/INHBA/INTU/KRT14/KRT16/KRT17/KRT27/KRT33B/KRT71/KRT83/KRT84/KRTAP4-3/KRTAP4-5/KRTAP4-8/KRTAP4-9/LAMA5/LDB1/LDB2/LGR4/LGR5/LRIG1/LRP4/NGFR/NIPBL/NOM1/NOTCH1/NSUN2/NUMA1/PDGFA/PER1/PPP1R13L/PTCH2/…	96
BP	GO:0042633	hair cycle	96/14254	105/18862	2.58638e-05	0.000332355	0.000212069	ACVR1B/ALX4/APCDD1/ARNTL/ATP7A/BCL2/CD109/CDH3/CLOCK/DNASE1L2/DSG4/EDA/EDAR/EGFR/EPS8L3/ERCC2/FA2H/FARP2/FERMT1/FGF7/FGFR2/FOXE1/FOXN1/FOXQ1/FST/FUZ/FZD3/FZD6/GAL/GLI2/GORAB/HDAC1/HDAC2/HOXC13/HPSE/IGFBP5/INHBA/INTU/KRT14/KRT16/KRT17/KRT27/KRT33B/KRT71/KRT83/KRT84/KRTAP4-3/KRTAP4-5/KRTAP4-8/KRTAP4-9/LAMA5/LDB1/LDB2/LGR4/LGR5/LRIG1/LRP4/NGFR/NIPBL/NOM1/NOTCH1/NSUN2/NUMA1/PDGFA/PER1/PPP1R13L/PTCH2/…	96
BP	GO:0032259	methylation	303/14254	359/18862	2.60862e-05	0.000334536	0.00021346	AASS/AHCY/AS3MT/ASH1L/ASH2L/ASMT/ASMTL/ATF7IP/ATPSCKMT/ATRX/AUTS2/BAZ2A/BCDIN3D/BCOR/BEND3/BHMT/BHMT2/BMT2/BRCA1/BRD4/BTG2/BUD23/CAMKMT/CARM1/CARNMT1/CBLL1/CHD5/CHTOP/CMTR1/CMTR2/COMT/COMTD1/COPRS/COQ3/COQ5/CREBBP/CTCF/CTCFL/CTNNB1/CTR9/CXXC1/CYP1A1/CYP1A2/DDX4/DIMT1/DMAP1/DNMT1/DNMT3A/DNMT3B/DNMT3L/DOT1L/DPH5/DYDC1/DYDC2/ECE2/EED/EEF1AKMT1/EEF1AKMT2/EEF1AKMT3/EEF1AKNMT/EEF2KMT/EHMT1/EHMT2/ETF1/E…	303
BP	GO:0051893	regulation of focal adhesion assembly	61/14254	64/18862	2.62587e-05	0.000335392	0.000214007	ABL1/ACTG1/ACVRL1/APOD/ARHGAP6/BCAS3/CAMSAP3/CLASP1/CLASP2/COL16A1/CORO1C/DAPK3/DLC1/DMTN/DUSP22/DUSP3/EFNA5/EPB41L5/EPHA3/FAM107A/FERMT2/FMN1/GPM6B/GREM1/IQGAP1/ITGB1BP1/KDR/LDB1/LIMCH1/LIMS1/LRP1/MACF1/MAP4K4/MMP14/MYOC/NRP1/PEAK1/PHLDB2/PPM1F/PTK2/PTPRA/PTPRJ/RAC1/RCC2/RHOA/ROCK1/ROCK2/S100A10/SDC4/SFRP1/SLC9A1/SLK/SMAD3/SRC/TEK/THBS1/THY1/TSC1/VCL/VEGFA/WNT4	61
BP	GO:0090109	regulation of cell-substrate junction assembly	61/14254	64/18862	2.62587e-05	0.000335392	0.000214007	ABL1/ACTG1/ACVRL1/APOD/ARHGAP6/BCAS3/CAMSAP3/CLASP1/CLASP2/COL16A1/CORO1C/DAPK3/DLC1/DMTN/DUSP22/DUSP3/EFNA5/EPB41L5/EPHA3/FAM107A/FERMT2/FMN1/GPM6B/GREM1/IQGAP1/ITGB1BP1/KDR/LDB1/LIMCH1/LIMS1/LRP1/MACF1/MAP4K4/MMP14/MYOC/NRP1/PEAK1/PHLDB2/PPM1F/PTK2/PTPRA/PTPRJ/RAC1/RCC2/RHOA/ROCK1/ROCK2/S100A10/SDC4/SFRP1/SLC9A1/SLK/SMAD3/SRC/TEK/THBS1/THY1/TSC1/VCL/VEGFA/WNT4	61
BP	GO:0033500	carbohydrate homeostasis	199/14254	230/18862	2.67116e-05	0.000339811	0.000216826	AACS/ACSM2A/ADCY5/ADCY8/ADGRF5/ADIPOQ/ADIPOR1/ADIPOR2/ADRA2A/AGER/AKT1/ALOX5/ANO1/APPL2/ASPSCR1/BACE2/BAIAP3/BHLHA15/BRSK2/C1QTNF12/C2CD2L/CAMK2N1/CARTPT/CASR/CAV3/CCDC186/CCN4/CDK16/CEBPA/CFTR/CLTRN/CMA1/CNR1/CRTC2/CRY1/CRY2/CYB5R4/CYP11B1/DBH/DUSP29/DYNLL1/EFNA5/ENDOG/EPHA5/ERN1/FABP5/FAM3B/FFAR1/FFAR2/FGFR4/FKBP1B/FOXA1/FOXA2/FOXK1/FOXK2/FOXO1/GAS6/GATA4/GCGR/GCK/GCLM/GHRHR/GHRL/GJB6/GPER1/GPR…	199
BP	GO:0043406	positive regulation of MAP kinase activity	199/14254	230/18862	2.67116e-05	0.000339811	0.000216826	ADAM8/ADORA2B/ADRA2A/ADRA2B/AGER/AGT/AJUBA/AKAP13/ALK/ARHGEF5/ARRB1/AVPI1/BIRC7/BMP2/C5AR1/CD24/CD40/CD74/CD81/CDK1/CHRNA7/CRKL/CSK/CSPG4/CXCR4/DAB2IP/DAXX/DBNL/DKK1/DRD4/DUSP5/DUSP6/DUSP7/DUSP9/DVL2/DVL3/EDN3/EGFR/ELANE/EPHA4/ERBB2/ERCC6/ERN1/ERN2/ERP29/EZH2/FGD2/FGF1/FGF18/FGF2/FGFR1/FLT1/FLT3/FRS2/FZD10/FZD5/GADD45A/GADD45B/GADD45G/GDF15/GHR/GHRL/GRM1/GRM4/HACD3/HGF/HRAS/IGFBP6/IKBKG/IL34/INAV…	199
BP	GO:0031099	regeneration	168/14254	192/18862	2.71929e-05	0.000345168	0.000220244	ADAM15/ADM/AKIRIN1/ANGPT2/ANXA1/ANXA3/APOA1/APOA5/APOD/ATIC/AURKA/AXL/BAAT/BAK1/BCL2/BCL9/BIN3/C5AR1/CAD/CCN3/CCNA2/CCNB1/CCND1/CD81/CD9/CDK4/CDKN1A/CDKN1B/CEBPB/CERS2/CFLAR/CHL1/CLDN1/CPQ/CPT1A/CSNK2A2/CTNNA1/CXCL12/DAG1/DHFR/DUSP10/EGFR/ENO3/EPHA4/EPPK1/ERBB4/EYS/EZH2/F7/FKBP1B/FLNA/FLT3/FOLR1/FPGS/FZD7/FZD9/GAP43/GAS6/GATA4/GLI1/GLI3/GPX1/GRN/GSN/GSTP1/HAMP/HFE/HGF/HMOX1/IGF2R/IGFBP1/IL10/IL6/…	168
BP	GO:0006664	glycolipid metabolic process	101/14254	111/18862	2.72415e-05	0.000345168	0.000220244	A3GALT2/A4GALT/ABCA2/ARSA/ASAH1/B3GALNT1/B3GALT1/B3GALT2/B3GALT4/B3GNT5/B4GALNT1/B4GALT3/B4GALT5/B4GALT6/BAX/CERK/CLN6/CTSA/CWH43/DPM1/DPM2/DPM3/ENPP7/ESYT1/ESYT2/ESYT3/FA2H/FUCA1/GAL3ST1/GAL3ST2/GAL3ST3/GAL3ST4/GALC/GBA/GBA2/GBA3/GBGT1/GLB1/GLTP/GM2A/GPAA1/HEXA/HEXB/ITGB8/KIT/LARGE1/MPPE1/NAGA/NEU1/NEU2/NEU3/NEU4/PGAP1/PGAP2/PGAP3/PGAP4/PIGA/PIGB/PIGC/PIGF/PIGG/PIGH/PIGM/PIGN/PIGO/PIGP/PIGQ/PIGS…	101
BP	GO:0031668	cellular response to extracellular stimulus	203/14254	235/18862	2.79531e-05	0.000353478	0.000225547	AKR1C3/AMBRA1/AOC1/AQP2/AQP3/ASGR1/ASNS/ATF3/ATF4/ATG14/ATG5/ATG7/AXL/BCL2/BECN1/BGLAP/BHLHA15/BMPR2/BMT2/BRSK1/BRSK2/CACNB3/CARTPT/CASR/CBL/CBS/CDKN1A/CDKN2B/CLEC16A/COL1A1/CPEB4/CYP24A1/CYP27B1/DAP/DCTPP1/DEPDC5/DNM1L/DSC2/EHMT2/EIF2AK2/EIF2AK3/EIF2AK4/EIF2S1/EIF4G1/ELAPOR1/FADS1/FAM107A/FAS/FES/FGF23/FLCN/FOLR1/FOS/FOSL1/FOXA2/FOXO1/FOXO3/GABARAP/GABARAPL1/GABARAPL2/GAS2L1/GAS6/GBA/GCGR/GCN1/G…	203
BP	GO:0046546	development of primary male sexual characteristics	121/14254	135/18862	2.8239e-05	0.000356384	0.000227401	ACVR2A/ADAM15/ADAM20/ADAM29/ADGRG1/AGO4/AKR1C3/AR/ARID5B/ATRX/BAX/BCL2/BCL2L11/BIK/BOK/CBL/CCND1/CITED2/COL9A3/CRKL/CSDE1/CTNNA1/DHH/DHX37/DMRT1/DNAAF11/EIF2S2/ERCC1/ESR1/FANCA/FGF9/FLNA/FSHB/FSHR/FSTL3/GATA3/GATA4/GATA6/H3-3A/H3-3B/HMGB2/HMGCS1/HOXA10/HOXA11/HOXA9/HSD17B4/ICAM1/ING2/INHA/INHBA/KDM5A/KIT/KITLG/LHB/LHCGR/LHFPL2/LHX9/LRP2/MAMLD1/MAS1/MGST1/MMP14/MSH2/NASP/NCOA1/NCOA4/NHLH2/NKX2-1/N…	121
BP	GO:0045921	positive regulation of exocytosis	79/14254	85/18862	2.8365e-05	0.000357263	0.000227962	AP1G1/ARF1/ATP13A2/ATP6AP1/CACNA1G/CACNA1H/CACNA1I/CACNB2/CADPS/CADPS2/CD177/CDK5/CDK5R2/CFTR/CHMP2A/CLASP1/CLASP2/CLTRN/CNR1/DNM1L/DOC2B/EXPH5/F2RL1/FGG/FGR/GAB2/GATA2/HGS/HLA-F/HYAL3/IFNG/IL13/IL4/IL4R/ITGAM/ITGB2/KCNB1/LAMP1/NCS1/NLGN1/PDCD6IP/PLA2G3/RAB15/RAB27A/RAB27B/RAB2B/RAB3A/RAB3D/RAB7A/RAB9A/SCAMP5/SDC1/SDC4/SDCBP/SLC4A8/SMPD3/SNCA/SNF8/SNX4/SPHK2/STAM/STX1A/STX4/STXBP1/STXBP5/SYK/SYT1…	79
BP	GO:0006790	sulfur compound metabolic process	318/14254	378/18862	2.9232e-05	0.000366563	0.000233896	AADAT/AASS/ABCC2/ABCD1/ABHD14B/ACACA/ACACB/ACAN/ACAT1/ACBD6/ACLY/ACOT1/ACOT11/ACOT12/ACOT2/ACOT4/ACOT6/ACOT7/ACOT8/ACOT9/ACSBG1/ACSF2/ACSF3/ACSL1/ACSL3/ACSL4/ACSL5/ACSL6/ACSM2A/ACSM2B/ACSM6/ACSS1/ACSS2/ADI1/ADO/AGXT/AHCY/AHCYL1/AHCYL2/AKR1A1/AMD1/ANGPT1/APIP/ARL6IP5/ARSB/ARSG/B3GALT6/B3GNT2/B3GNT3/B3GNT4/B3GNT7/B4GALT1/B4GALT2/B4GALT3/B4GALT4/B4GALT5/B4GALT6/B4GAT1/BAAT/BCAN/BGN/BHMT/BHMT2/BLMH/B…	318
BP	GO:0110020	regulation of actomyosin structure organization	90/14254	98/18862	2.92696e-05	0.000366563	0.000233896	ABL1/ACTG1/AKAP13/ALMS1/APOA1/ARAP1/ARHGAP28/ARHGAP6/ARHGEF10/ARHGEF10L/ARHGEF15/ARHGEF18/ARHGEF5/ASAP3/BAG4/CARMIL1/CAV3/CCDC88A/CCN2/CD47/CDC42/CGNL1/CLASP1/CLASP2/CORO2B/DLC1/ECT2/EPHA1/EVL/F11R/FERMT2/FHOD1/INPP5K/ITGB1BP1/LIMCH1/LIMK1/LPAR1/MET/MIR138-1/MIR149/MIR21/MKKS/MTOR/MYLK3/MYOC/NF2/NRP1/PAK1/PAK2/PFN1/PFN2/PHLDB2/PIK3R1/PPFIA1/PPM1E/PPM1F/PPP1R9A/PROX1/PTGER4/PXN/RAC1/RAPGEF3/RGCC/R…	90
BP	GO:0007219	Notch signaling pathway	163/14254	186/18862	2.93169e-05	0.000366563	0.000233896	AAK1/ADAM10/ADAM17/AKT1/ANGPT4/ANXA4/APH1A/APH1B/APP/ARRB1/ARRDC1/ASCL1/ATOH1/BCL6/BEND6/BMP2/BMP2K/BMP7/CBFA2T2/CCN3/CD46/CDH6/CEBPA/CFD/CHAC1/CNTN1/CNTN6/CREBBP/DLK1/DLK2/DLL1/DLL3/DLL4/DLX1/DLX2/DNER/DTX1/DTX2/DTX3/DTX3L/DTX4/EGFL7/EGFR/ELF3/ENHO/EPN2/ETV2/FAT4/FCER2/FOXA1/FOXC1/FOXC2/GALNT11/GAS2/GATA2/GATA5/GMDS/GOT1/GSX2/HES1/HES3/HES5/HES7/HEY1/HEY2/HEYL/HIF1AN/HOXD3/IFT74/IL2RA/IL6ST/ITCH…	163
BP	GO:0000302	response to reactive oxygen species	194/14254	224/18862	2.93343e-05	0.000366563	0.000233896	ABL1/ADA/ADPRS/AGAP3/AKR1C3/AKT1/ANKZF1/ANXA1/APOA4/APOD/APOE/APTX/AQP1/ATP7A/AXL/BAK1/BCL2/BECN1/BMP7/BNIP3/CAMKK2/CAPN2/CASP3/CAT/CBX8/CCNA2/CCR7/CDK2/CFLAR/COA8/COL1A1/CRK/CRYGD/CYP1B1/CYP2E1/DHFR/DNM2/DPEP1/DUSP1/ECT2/EEF2/EGFR/EGLN1/ENDOG/ERCC6/ERCC6L2/ERN1/ETS1/EZH2/FANCC/FBLN5/FER/FKBP1B/FOS/FOSL1/FOXO1/FXN/FYN/GCH1/GLRX2/GNAO1/GPR37/GPR37L1/GPX1/GSTP1/GUCY1B1/H19/HBA1/HBA2/HDAC2/HDAC6/HGF…	194
BP	GO:0007528	neuromuscular junction development	46/14254	47/18862	3.05502e-05	0.000381008	0.000243113	AFG3L2/AGRN/ANK3/APP/CACNB1/CACNB2/CACNB3/CACNB4/CACNG2/CHRNA1/COL4A1/CRKL/DCTN1/DNAJA3/DOK7/DVL1/ERBB2/F2R/FNTA/FZD9/GPHN/KALRN/LAMB2/LRP4/LRRK2/MESD/MUSK/NEDD4/P2RX2/PDZRN3/PPFIBP1/PPFIBP2/PTN/RER1/SHANK1/SHANK2/SHANK3/SIX1/SIX4/SNTA1/TNC/UNC13A/UNC13B/UNC13C/UTRN/ZC4H2	46
BP	GO:0042593	glucose homeostasis	198/14254	229/18862	3.07641e-05	0.000382922	0.000244335	AACS/ACSM2A/ADCY5/ADCY8/ADGRF5/ADIPOQ/ADIPOR1/ADIPOR2/ADRA2A/AGER/AKT1/ALOX5/ANO1/APPL2/ASPSCR1/BACE2/BAIAP3/BHLHA15/BRSK2/C1QTNF12/C2CD2L/CAMK2N1/CARTPT/CASR/CAV3/CCDC186/CCN4/CDK16/CEBPA/CFTR/CLTRN/CMA1/CNR1/CRTC2/CRY1/CRY2/CYB5R4/CYP11B1/DBH/DUSP29/DYNLL1/EFNA5/ENDOG/EPHA5/ERN1/FABP5/FAM3B/FFAR1/FFAR2/FGFR4/FKBP1B/FOXA1/FOXA2/FOXK1/FOXK2/FOXO1/GAS6/GATA4/GCGR/GCK/GCLM/GHRHR/GHRL/GJB6/GPER1/GPR…	198
BP	GO:0043405	regulation of MAP kinase activity	261/14254	307/18862	3.0965e-05	0.000384669	0.000245449	ADAM8/ADIPOQ/ADORA2B/ADRA2A/ADRA2B/AGER/AGT/AJUBA/AKAP13/ALK/APOE/ARHGEF5/ARRB1/AVPI1/BIRC7/BMP2/BMP4/BMP7/C5AR1/CAV1/CAV3/CD24/CD300A/CD40/CD74/CD81/CDK1/CDK12/CDK5RAP3/CHRNA7/CRKL/CSK/CSPG4/CXCR4/DAB2IP/DAXX/DBNL/DKK1/DNAJA1/DRD4/DTNBP1/DUSP1/DUSP10/DUSP14/DUSP16/DUSP18/DUSP2/DUSP29/DUSP3/DUSP4/DUSP5/DUSP6/DUSP7/DUSP8/DUSP9/DVL2/DVL3/EDN3/EGFR/ELANE/EPHA4/EPHB2/ERBB2/ERCC6/ERN1/ERN2/ERP29/EZH2/…	261
BP	GO:0031032	actomyosin structure organization	167/14254	191/18862	3.1668e-05	0.000392634	0.000250531	ABL1/ACTA1/ACTC1/ACTG1/ACTN2/AKAP13/ALKBH4/ALMS1/ANLN/APOA1/ARAP1/ARHGAP28/ARHGAP6/ARHGEF10/ARHGEF10L/ARHGEF15/ARHGEF18/ARHGEF5/ARRB1/ASAP3/BAG4/CARMIL1/CAV3/CCDC88A/CCN2/CD47/CDC42/CDC42BPA/CDC42BPB/CDC42BPG/CFL2/CFLAR/CGNL1/CIT/CLASP1/CLASP2/CNN1/CNN2/CNN3/CORO2B/CSRP1/CSRP2/CUL3/DLC1/ECT2/ELN/EPB41/EPB41L1/EPB41L2/EPB41L3/EPB41L4A/EPB41L4B/EPB41L5/EPHA1/EVL/F11R/FAM171A1/FERMT2/FHDC1/FHOD1/FHO…	167
BP	GO:0030510	regulation of BMP signaling pathway	84/14254	91/18862	3.24554e-05	0.000401612	0.00025626	ABL1/ACVRL1/BAMBI/BMP4/BMPER/BMPR2/CCN1/CDH5/CHRD/CHRDL1/CRB2/CRIM1/CTDSPL2/DAND5/DLX1/ELAPOR2/ENG/FBN1/FKBP8/FST/FSTL1/FSTL3/GATA4/GDF2/GDF5/GPC3/GREM1/HES1/HES5/HIPK2/HOXA13/HTRA1/HTRA3/ITGA3/LEMD2/LEMD3/LRP2/MIR140/MIR26A1/MSX1/NBL1/NEO1/NOG/NOTCH1/NOTCH2/NUMA1/PCSK6/PELO/PPARG/PPM1A/RBPJ/RBPMS2/RNF165/SFRP1/SFRP2/SFRP4/SFRP5/SKI/SKIL/SKOR1/SKOR2/SMAD2/SMAD4/SMAD6/SMAD7/SMURF1/SMURF2/SORL1/SOS…	84
BP	GO:0090174	organelle membrane fusion	100/14254	110/18862	3.29656e-05	0.000407132	0.000259782	AKT2/ANKFY1/ANKRD27/ANXA1/ANXA2/ATP13A2/BET1/BNIP1/C2CD5/CALR/CAV2/CHMP2B/CHMP3/CHP1/CLN3/CLTRN/CORO1A/CPLANE2/CPLX1/CPLX2/CPLX3/DOC2B/DYSF/EEA1/FER1L5/GNAI3/GOSR1/GOSR2/GRIK5/KIF5B/MFN1/NKD2/PIKFYVE/PIP4K2A/PIP4K2B/PLA2G5/PRRT2/RAB13/RAB20/RAB39A/RAB3A/RAB7A/RAB8A/RAB8B/RCC1L/RUBCNL/SEC22B/SEPTIN8/SNAP23/SNAP25/SNAPIN/SNCA/SOX30/SPG11/SPHK1/STX10/STX11/STX12/STX16/STX17/STX19/STX1A/STX1B/STX2/ST…	100
BP	GO:0008584	male gonad development	120/14254	134/18862	3.36733e-05	0.000415064	0.000264844	ACVR2A/ADAM15/ADAM20/ADAM29/ADGRG1/AGO4/AKR1C3/AR/ARID5B/ATRX/BAX/BCL2/BCL2L11/BIK/BOK/CBL/CCND1/CITED2/COL9A3/CRKL/CSDE1/CTNNA1/DHH/DHX37/DMRT1/DNAAF11/EIF2S2/ERCC1/ESR1/FANCA/FGF9/FLNA/FSHB/FSHR/FSTL3/GATA3/GATA4/GATA6/H3-3A/H3-3B/HMGB2/HMGCS1/HOXA10/HOXA11/HOXA9/HSD17B4/ICAM1/ING2/INHA/INHBA/KDM5A/KIT/KITLG/LHB/LHCGR/LHX9/LRP2/MAMLD1/MAS1/MGST1/MMP14/MSH2/NASP/NCOA1/NCOA4/NHLH2/NKX2-1/NKX3-1/N…	120
BP	GO:0010721	negative regulation of cell development	153/14254	174/18862	3.37618e-05	0.000415349	0.000265025	ACTN4/ADCYAP1/AP1AR/APPL2/ARHGAP4/ARHGDIA/ASCL2/BCL11A/BMP7/BMPR1A/BRINP1/CAV3/CCL11/CDK5/CDK5R1/CERS2/CLDN18/CORO1C/CTNNA1/DAAM2/DAB1/DCC/DICER1/DIO3/DIP2B/DLL3/DLX1/DLX2/DMTN/DRAXIN/DRD3/DUSP10/DYNLT1/EFNA5/EFNB3/EPHA7/EPHB2/F2/FBLN1/FBN1/FGF13/FRZB/FSTL4/GBP1/GDI1/GORASP1/GPR37L1/GSK3A/GSK3B/HES1/HES5/HOOK3/ID1/IDH2/IL6/ITGB1BP1/KANK1/LDLR/LILRB1/LIN28A/LINGO1/LRP4/LTF/MAG/MAP2/MCF2/MELTF/MIR1…	153
BP	GO:0031929	TOR signaling	110/14254	122/18862	3.42533e-05	0.00042058	0.000268363	AKT1/AKT1S1/AKT3/ARAF/ARNTL/ATM/BMT2/C9orf72/CARD11/CASTOR1/CASTOR3/CCDC88A/CLEC16A/DDIT4/DEPDC5/DEPTOR/DGKQ/DISC1/DYRK3/EIF4EBP1/EIF4EBP2/EPM2A/FAM83D/FBXO9/FLCN/GAS6/GATA3/GBA/GNA12/GOLPH3/GPAT3/GPR137/GPR137B/GPR137C/GSK3A/HIF1A/HTR6/ITFG2/KICS2/KLHL22/LAMTOR1/LAMTOR2/LAMTOR3/LAMTOR4/LARP1/LEP/LIN28A/MAPKAP1/MAPKAPK5/MEAK7/MFSD8/MINAR1/MIOS/MIR199A1/MTM1/MTOR/NPRL2/NPRL3/PDCD6/PIK3CA/PINK1/PIP…	110
BP	GO:0060538	skeletal muscle organ development	139/14254	157/18862	3.43999e-05	0.000421565	0.000268992	ACTA1/ACTN3/AKIRIN1/ANKRD33/ARNTL/ASB2/ASS1/ATF3/BASP1/BCL2/BCL9/BCL9L/BIN3/BTG2/BVES/CAV1/CAV2/CDK5/CDON/CFL2/CFLAR/CHRNA1/CHRND/CNTFR/COL19A1/COPS2/CYP26B1/DAG1/DCN/DDX17/DDX5/DISP1/DLL1/DMRTA2/DNER/EEF2/EGR1/EGR2/ELN/EMD/EPHB1/FBXO22/FLOT1/FOS/FOXL2/FOXN2/FXR1/GPC1/GPCPD1/GPX1/GTF3C5/HDAC4/HDAC9/HEYL/HIVEP3/HLF/HLX/HMG20B/HOMER1/HOXD10/HOXD9/IGF2/IGSF8/KCNAB1/KLF5/KLHL40/KLHL41/LARGE1/LEMD2/MA…	139
BP	GO:0120162	positive regulation of cold-induced thermogenesis	89/14254	97/18862	3.57408e-05	0.000437153	0.000278938	ACADL/ACHE/ACSL1/ADCYAP1/ADIPOQ/ADIPOR1/ADIPOR2/ADRB1/ADRB2/ADRB3/ALMS1/APC/APPL2/BSCL2/CAV1/CEBPB/CMKLR1/CNOT3/CPT2/CXCR4/DBH/DECR1/DIO2/DYNC1H1/EBF2/EHMT1/ELOVL3/ELOVL6/EPAS1/ESRRG/FABP5/FFAR4/FH/G0S2/GADD45G/GHRL/GJA1/GNAS/GPR3/GRB10/HADH/HCRT/HSF1/IGF1R/IL13/IL4/IL4R/IRF4/JAK2/KDM1A/KDM3A/KDM6B/KSR2/LCN2/LEP/LEPR/LPIN1/MFAP2/MFN2/OGT/OMA1/OXT/OXTR/PDGFC/PEMT/PER2/PHOX2B/PLAC8/PPARGC1A/PPARGC1…	89
BP	GO:0008360	regulation of cell shape	134/14254	151/18862	3.61197e-05	0.000440938	0.000281353	ALDOA/ANXA1/ARAP1/ARHGAP15/ARHGAP18/ARHGEF18/ATP10A/BAIAP2/BAMBI/BRWD1/BRWD3/BVES/C15orf62/CCL11/CDC42EP1/CDC42EP2/CDC42EP3/CDC42EP4/CDC42EP5/CDC42SE2/CFAP410/CFDP1/COCH/CORO1A/CRK/CSF1R/CYFIP1/DAG1/DAPK3/DIAPH1/DLC1/DLG1/DMTN/DNMBP/EPB41/EPB41L3/EPB42/EPS8/ERMN/EZR/F11R/F2/FAM171A1/FBLIM1/FERMT2/FES/FGD1/FGD2/FGD3/FGD4/FGD5/FGR/FMNL1/FMNL2/FMNL3/FN1/FYN/GAS2/HCK/HEXB/HPN/ICAM1/ITGA7/ITGB2/KDR/KI…	134
BP	GO:0071383	cellular response to steroid hormone stimulus	175/14254	201/18862	3.62837e-05	0.00044209	0.000282088	ABCC2/ABHD2/ADCYAP1/ADTRP/AKR1C3/ANXA1/AQP1/AR/ARID1A/ARNTL/ASS1/ATP1A1/ATP1A2/ATP1A3/AXIN1/BCL2L11/BMP4/BMP7/BRCA1/CALCOCO1/CALR/CARM1/CBFB/CBX3/CFLAR/CLOCK/CNOT1/CNOT2/CRY1/CRY2/CYP7B1/DAB2/DAXX/DDIT4/DDRGK1/DDX17/DDX5/DDX54/DEFA1B/DNAJA1/DNMT3B/EGFR/EGLN2/EIF4E/ERRFI1/ESR1/ESR2/ESRRA/ESRRB/ESRRG/FAM107A/FBXO32/FECH/FLT3/FOXA1/FOXH1/FOXO1/FOXP1/GHRHR/GJB2/GPAM/GPER1/GSTP1/HDAC1/HDAC6/HEY1/HEYL/…	175
BP	GO:0002262	myeloid cell homeostasis	129/14254	145/18862	3.76896e-05	0.00045834	0.000292457	ACIN1/ACVR1B/ACVR2A/ADAM17/ADAR/ADD1/ADGRF5/AHSP/ALAS1/ANKRD54/ANXA1/ARNT/ATP5IF1/AXL/BAK1/BAP1/BAX/BCL2L11/BCL6/BMP4/BRD1/CASP3/CDIN1/CDK5RAP3/CDK6/CEBPG/DMTN/DNASE2/DYRK3/EPAS1/EPB42/EPO/ERCC2/ETS1/ETV2/FAM210B/FANCC/FLVCR1/FOXO3/FOXP3/G6PD/GATA2/GATA3/HAMP/HCAR2/HCLS1/HIF1A/HIPK2/HMGB1/HMGB2/HMOX1/HOXA5/HOXB6/HSPA1A/HSPA1B/HSPA9/IKZF1/IL6/INHA/INHBA/INPP5D/IREB2/ISG15/ITPKB/JAK2/JAK3/JAM3/JMJD…	129
BP	GO:0050919	negative chemotaxis	45/14254	46/18862	3.9648e-05	0.000481234	0.000307065	APOA1/DPP4/EPHA7/FLRT2/FLRT3/ITGAV/ITGB3/LGR6/LRTM1/LRTM2/NRG1/NRG3/NRP2/NTN1/PDGFA/PLXNA3/PLXNA4/RHOA/ROBO1/ROBO2/RYK/SEMA3A/SEMA3B/SEMA3C/SEMA3D/SEMA3E/SEMA3F/SEMA3G/SEMA4A/SEMA4B/SEMA4C/SEMA4D/SEMA4F/SEMA4G/SEMA5B/SEMA6A/SEMA6B/SEMA6C/SEMA6D/SEMA7A/SLIT1/SLIT2/SLIT3/UNC5C/WNT5A	45
BP	GO:0050768	negative regulation of neurogenesis	119/14254	133/18862	4.01211e-05	0.000486047	0.000310137	ADCYAP1/APPL2/ARHGAP4/ARHGDIA/ASCL2/BMP7/BMPR1A/BRINP1/CCL11/CDK5/CDK5R1/CERS2/CTNNA1/DAAM2/DAB1/DCC/DICER1/DIP2B/DLL3/DLX1/DLX2/DRAXIN/DRD3/DUSP10/DYNLT1/EFNB3/EPHA7/EPHB2/F2/FGF13/FSTL4/GDI1/GORASP1/GPR37L1/HES1/HES5/HOOK3/ID1/IDH2/IL6/LDLR/LIN28A/LINGO1/LRP4/MAG/MAP2/MCF2/MIR181C/MT3/NF1/NFATC4/NGFR/NKX6-1/NKX6-2/NOG/NOTCH1/NR1D1/NR2E1/NRP1/NTN1/PAX6/PCM1/PITX3/PLXNA3/PPP3CA/PRTG/PSEN1/PTN/PTP…	119
BP	GO:0007009	plasma membrane organization	104/14254	115/18862	4.0793e-05	0.000491819	0.00031382	A4GALT/ABCA7/ABCD1/AKT1/AKT2/ANK2/ANK3/ANO3/ANO4/ANO6/ANO7/ANO9/ANXA6/AR/ARV1/ASAP1/ATP10A/ATP2A2/ATP8B1/BAIAP2/BAIAP2L1/BAIAP2L2/BIN1/BIN2/BIN3/CAV1/CAV2/CAV3/CAVIN2/CLN3/CLU/COL5A1/CR1/CRB1/CXCR4/DEGS1/DMKN/DNM2/DYSF/EHD2/EPB41L3/FA2H/FASLG/FAT4/FER1L5/FER1L6/FLOT1/FNBP1L/GSN/MICALL1/MIR138-1/MIR26A1/MTSS1/MTSS2/MYH9/MYOF/MYRF/NDRG1/OSBPL2/OTOF/P2RX7/PACSIN1/PACSIN2/PACSIN3/PALS1/PLEKHM2/PLSCR1…	104
BP	GO:0048593	camera-type eye morphogenesis	104/14254	115/18862	4.0793e-05	0.000491819	0.00031382	ABI2/AHI1/ALDH1A3/AQP5/ATF4/ATP8A2/BAK1/BAX/BCAR3/BMP4/BMP7/C12orf57/CABP4/CALB1/CDON/COL8A1/COL8A2/CRB1/CRB2/DIO3/DLL1/DSCAM/EPHA2/EPHB2/FJX1/FOXE3/FOXF2/FOXN4/FRS2/FZD5/GDF11/GLI3/HCN1/HIF1A/HIPK1/HIPK2/IFT122/IGFN1/JAG1/KDM2B/LCTL/LHX1/LRP5/LRP6/MAN2A1/MEGF11/MEIS1/MFSD2A/NAGLU/NECTIN1/NECTIN3/NF1/NOTCH2/NRL/NTRK2/OBSL1/PAX2/PAX6/PHACTR4/PITX2/PITX3/PROM1/PROX1/PTF1A/PTN/PTPRM/RBP4/RDH13/RING1…	104
BP	GO:0017015	regulation of transforming growth factor beta receptor signaling pathway	114/14254	127/18862	4.083e-05	0.000491819	0.00031382	ADAM17/ADAMTSL2/BAMBI/BCL9L/CAV1/CAV2/CAV3/CD109/CDKN1C/CDKN2B/CHST11/CIDEA/CITED1/CITED2/CREBBP/DAB2/DAND5/DKK3/DNM2/EID2/EMILIN1/ENG/FBN1/FBN2/FERMT1/FLCN/FOLR1/GIPC1/GLG1/GOT1/HIPK2/HSP90AB1/HSPA1A/HSPA5/HTRA1/HTRA3/HTRA4/IL17RD/ING2/ITGA3/LATS1/LATS2/LDLRAD4/LEMD3/LOX/LRG1/LTBP1/LTBP4/MEN1/MIR17HG/MIR21/MTMR4/MYOCD/NKX2-1/NREP/NRROS/ONECUT1/ONECUT2/PALS1/PBLD/PDPK1/PEG10/PIN1/PMEPA1/PPARA/PPM…	114
BP	GO:0014037	Schwann cell differentiation	36/14254	36/18862	4.12922e-05	0.000496445	0.000316771	ADAM22/ADGRG6/AKT1/AKT2/ARHGEF10/CDK1/CDK5/CNTNAP1/DAG1/DICER1/EGR2/ERBB3/FA2H/GPC1/ITGB4/LAMA2/LAMB2/LGI4/MED12/MYOC/NAB1/NAB2/NCMAP/NDRG1/NF1/NTRK2/PALS1/PARD3/POU3F1/POU3F2/PRX/RELA/SH3TC2/SIRT2/SKI/SOD1	36
BP	GO:0019933	cAMP-mediated signaling	59/14254	62/18862	4.20277e-05	0.000503381	0.000321197	ADCY1/ADCY2/ADCYAP1/ADGRG6/AHR/AKAP6/APLNR/CAP1/CAP2/CDC34/CGAS/CRTC3/DEFB1/DGKQ/EIF4EBP2/EPHA5/FFAR4/GAL/GHRHR/GIPR/GLP1R/GNAI1/GPR61/GPR62/HTR5A/KSR1/LPAR1/MAPK7/MGRN1/NDUFS4/NPY2R/OR51E2/PCLO/PDE11A/PDE2A/PDE3A/PDE3B/PDE4A/PDE4D/PDE7A/PDE7B/PEX5L/PRKAR1A/PRKAR1B/PRKAR2A/PRKAR2B/RAPGEF2/RAPGEF3/RAPGEF4/RASD2/RGS2/RIMS2/RNF157/RXFP2/SCTR/SOX9/TCP11/UBE2B/UCN	59
BP	GO:0045453	bone resorption	59/14254	62/18862	4.20277e-05	0.000503381	0.000321197	ACP5/ADAM8/ADRB2/ATP6AP1/BGLAP/CA2/CALCA/CARTPT/CD38/CLDN18/CSF1R/CSK/DCSTAMP/DEF8/EGFR/FSHB/GPR137/GPR137B/GPR55/HAMP/IL20RA/IL6/IL7/INPP5D/ITGB3/LRRK1/LTBP3/MC4R/NCDN/NF1/P2RX7/PDK4/PLEKHM1/PPARGC1B/PRKCA/PTH1R/PTK2B/RAB3D/RAC1/RAC2/S1PR1/SIGLEC15/SNX10/SPP1/SRC/SYK/TCIRG1/TF/TFRC/TMEM119/TMEM64/TNFAIP3/TNFRSF11A/TNFRSF11B/TNFSF11/TPP1/TRAF6/UBASH3B/ZNF675	59
BP	GO:0006813	potassium ion transport	200/14254	232/18862	4.24203e-05	0.000507126	0.000323586	ABCB8/ABCC8/ACTN2/ADCYAP1/ADORA1/ADRA2A/AKAP6/AKAP9/ALG10B/AMIGO1/ANK2/ANK3/ANO6/AQP1/ATF4/ATP12A/ATP1A1/ATP1A2/ATP1A3/ATP1B1/ATP1B2/ATP1B3/ATP4A/ATP4B/BIN1/CAB39/CACNA1D/CAV1/CAV3/CCT8L2/CD63/CHP1/DLG1/DNM2/DPP6/DRD1/DRD2/DRD3/EDN3/FHL1/FLNA/FXYD1/FXYD2/FXYD3/FXYD4/GAL/GALR2/HCN1/HCN2/HCN4/HCRT/HPN/ITGB1/KCNA1/KCNA10/KCNA2/KCNA3/KCNA4/KCNA5/KCNA6/KCNA7/KCNAB1/KCNAB2/KCNAB3/KCNB1/KCNB2/KCNC1/KCNC…	200
BP	GO:0071248	cellular response to metal ion	165/14254	189/18862	4.28581e-05	0.000511397	0.000326312	A3GALT2/ADCY1/ADCY7/ADCY8/ADD1/ADGRV1/AKR1C3/AKT1/ALAD/ALOX15/ALOX5AP/ANK3/AOC1/APP/AQP1/AQP2/ATF4/ATP13A2/ATP7A/BACE1/BECN1/BMP6/BNIP3/BRAF/CACNA1H/CACYBP/CALR/CAMK2D/CCNB1/CDH1/CDKN1B/CEBPA/CHP2/CLDN1/CLIC4/CPNE1/CPNE2/CPNE3/CPNE4/CPNE5/CPNE6/CPNE7/CPNE8/CPNE9/CREB1/CRHBP/CYP11B1/CYP11B2/CYP1A1/CYP1A2/DAXX/DLG2/DLG4/DMTN/DPEP1/ECT2/EEF2K/EGFR/EIF2AK3/EIF2S1/ENDOG/FBP1/FOS/FOSB/FSTL3/GLRA1/GLRA2…	165
BP	GO:0060606	tube closure	77/14254	83/18862	4.32485e-05	0.000514123	0.000328051	ABL1/ADM/APAF1/BCL10/BMP4/BRD2/CASP3/CECR2/CELSR1/COBL/CTHRC1/DEAF1/DLC1/DVL1/DVL2/DVL3/FOLR1/FUZ/FZD2/FZD3/FZD6/GLMN/GRHL2/GRHL3/IFT122/IFT57/KAT2A/KDM2B/KIF20B/LIAS/LMO4/LRP2/LRP6/MED12/MTHFD1/MTHFD1L/MTHFR/NOG/NPHP3/OPA1/PAX2/PHACTR4/PLXNB2/PRICKLE1/PRKACA/PRKACB/PTCH1/PTK7/RALA/RARG/RPS7/SALL4/SCRIB/SDC4/SEMA4C/SFRP1/SFRP2/SHROOM3/SKI/SPINT1/SPINT2/ST14/STIL/SUFU/TEAD2/TGFB1/TGFB2/TMED2/TRAF6…	77
BP	GO:1901292	nucleoside phosphate catabolic process	77/14254	83/18862	4.32485e-05	0.000514123	0.000328051	ABCD1/ACAT1/ACOT7/ADA/AMPD3/CNP/DCTPP1/DERA/DNPH1/DPYD/DPYS/DUT/ENPP1/ENPP3/ENTPD1/ENTPD2/ENTPD3/ENTPD4/ENTPD6/ENTPD8/FHIT/FITM2/GDA/GPX1/HINT1/HPRT1/ITPA/LOC100506422/MLYCD/NEIL1/NEIL2/NT5C/NT5C1A/NT5C2/NT5E/NT5M/NTHL1/NUDT1/NUDT10/NUDT11/NUDT12/NUDT15/NUDT16/NUDT17/NUDT18/NUDT3/NUDT4/NUDT5/NUDT7/NUDT9/OGG1/PDE10A/PDE1A/PDE2A/PDE4A/PDE4B/PDE4C/PDE4D/PDE5A/PDE7A/PDE7B/PDE8A/PDE8B/PDE9A/PNP/SAMHD1…	77
BP	GO:0045444	fat cell differentiation	191/14254	221/18862	4.48587e-05	0.000532268	0.000339629	AACS/AAMDC/ADGRF5/ADIPOQ/ADIRF/ADRB1/ADRB2/AKT1/AKT2/ALDH6A1/ALOX5/ALOXE3/ANGPTL8/ANKRD26/ARID5B/ARL4A/ARNTL/ASXL1/ASXL2/ATF5/BBS2/BBS7/BBS9/BMP2/BMP7/BNIP3/BSCL2/C1QL4/C1QTNF3/CARM1/CCDC3/CCDC71L/CCDC85B/CCN4/CCND1/CDS1/CEBPA/CEBPB/CLIP3/CMKLR1/CREB1/CREBL2/CTBP1/CTBP2/DDIT3/DIO2/DLK2/DUSP10/E2F1/EBF2/EGR2/ENPP1/ERAP1/ERO1A/FABP3/FAM120B/FBXO9/FERMT2/FFAR2/FFAR4/FLCN/FNDC5/FOXO1/FRZB/FTO/GATA2/G…	191
BP	GO:0002244	hematopoietic progenitor cell differentiation	142/14254	161/18862	4.5003e-05	0.000532984	0.000340086	ABL1/ACE/ACP6/ADAR/AGPAT5/AP3B1/BATF/BCL2/BMP4/BVES/C12orf29/CBFB/CIAO3/CSF1R/DHTKD1/DHX36/DPF2/EEF2/EIF2AK2/ERCC2/ESCO2/EXT1/FLCN/FLT1/FLT3/FLT4/FOXC1/FST/FSTL3/GATA2/GATA3/HES1/HES5/HOXB3/HOXB4/HSPA9/HYAL2/INHBA/ITCH/JAM3/KDR/KIT/KITLG/KMT2A/LDB1/LIG4/LMBR1L/LMO1/LMO2/MEOX1/METTL14/METTL3/MIXL1/MLF1/MLLT3/MMP21/MYB/N4BP2L2/NFE2L2/NOTCH1/NUDT21/OCIAD1/OCIAD2/OSM/PDCD2/PDGFRA/PLD4/PRKDC/PRRC2C/PS…	142
BP	GO:0086001	cardiac muscle cell action potential	71/14254	76/18862	4.53448e-05	0.000536031	0.00034203	AKAP9/ANK2/ANK3/ATP1A1/ATP1A2/ATP1B1/ATP2A2/BIN1/CACNA1C/CACNA1D/CACNA1G/CACNA2D1/CACNB2/CALM1/CALM3/CAMK2D/CAV1/CAV3/CTNNA3/CXADR/DLG1/DMD/DSC2/DSG2/DSP/FGF12/FGF13/FLNA/GJA1/GJC1/GPD1L/HCN2/HCN4/JUP/KCNA5/KCND3/KCNE1/KCNE2/KCNE3/KCNE4/KCNE5/KCNH2/KCNIP2/KCNJ2/KCNJ3/KCNJ5/KCNJ8/KCNN2/KCNQ1/MIR208A/MIR328/NEDD4L/NOS1AP/PKP2/RANGRF/RNF207/RYR2/SCN10A/SCN1A/SCN1B/SCN2B/SCN3B/SCN4B/SCN5A/SLC4A3/SLC8…	71
BP	GO:0051235	maintenance of location	270/14254	319/18862	4.5906e-05	0.000541657	0.00034562	ABCA1/ABCG1/ABHD5/ABL1/ACACB/ACVR1C/AKAP6/AKAP9/AKT1/ANK2/ANK3/ANXA6/AP3D1/APLNR/APOA1/APOB/APOE/ARHGAP21/ARL2/ARL2BP/ASXL1/ASXL2/ATG5/ATP1A2/ATP2A1/ATP7B/B4GALNT1/BARD1/BAX/BCL3/BDKRB1/BSCL2/C3/CACNA1C/CALM1/CALM2/CALM3/CALR/CAMK2D/CAV1/CCDC22/CCDC88A/CCL21/CCR7/CD4/CDK5/CDS1/CEMIP/CES1/CHCHD10/CHD7/CHERP/CIDEA/CLIC2/CORO1A/CPT1A/CRP/CRY1/CX3CL1/CXCL11/DAND5/DBN1/DDIT3/DGAT1/DGAT2/DHRS7C/DIAPH1/…	270
BP	GO:0061025	membrane fusion	151/14254	172/18862	4.62047e-05	0.000544169	0.000347223	ADAM2/AKT2/ANKFY1/ANKRD27/ANXA1/ANXA2/ANXA7/ATP13A2/BET1/BET1L/BNIP1/C16orf92/C2CD5/CALR/CAV2/CD4/CD9/CHMP2B/CHMP3/CHP1/CLN3/CLTRN/CORO1A/CPLANE2/CPLX1/CPLX2/CPLX3/CTSL/CXCR4/DCSTAMP/DNM1/DNM1L/DNM2/DNM3/DOC2B/DYSF/EEA1/EQTN/FER1L5/FOLR1/FOLR3/GAS6/GCA/GNAI3/GOSR1/GOSR2/GRIK5/HACE1/HUWE1/HYAL2/IZUMO1R/KIF5B/MFN1/MX1/MX2/MYMK/MYOF/NAPA/NAPG/NECTIN2/NKD2/NOX5/NSF/NSFL1C/OPA1/OTOF/PIKFYVE/PIP4K2A/PI…	151
BP	GO:0033044	regulation of chromosome organization	233/14254	273/18862	4.65988e-05	0.000547795	0.000349537	ACD/AICDA/AKAP8/AKAP8L/ANAPC1/ANAPC15/ANAPC4/ANAPC5/ANAPC7/APC/APOBEC1/ARRB1/ATF7IP/ATM/ATR/ATRX/AURKB/AUTS2/AXIN2/BCL6/BECN1/BRCA1/BRD4/BRD7/BUB1/BUB1B/BUB3/C6orf89/CCNB1/CCT2/CCT4/CCT7/CCT8/CDC16/CDC20/CDC23/CDC27/CDC6/CDCA5/CDK5RAP2/CDK9/CDT1/CENPE/CENPF/CENPV/CHFR/CHTOP/CTBP1/CTC1/CTCF/CTNNB1/CTR9/CUL3/DCP2/DDX11/DHX36/DKC1/DNMT1/DNMT3B/DUSP1/DYNC1LI1/ERCC1/ERCC4/ESPL1/EXOSC10/FBXO4/FBXO5/FEN…	233
BP	GO:0006006	glucose metabolic process	182/14254	210/18862	4.69974e-05	0.000551459	0.000351875	ACACB/ACTN3/ADIPOQ/ADIPOR1/ADPGK/AKR1A1/AKT1/AKT2/ALDOA/ALDOC/APOD/ARPP19/ATF3/ATF4/BCKDK/BRAT1/C1QTNF1/C1QTNF12/C1QTNF3/CLK2/COX11/CPT1A/CREM/CRTC2/CRY1/DCXR/DDB1/DGAT2/DGKQ/DLAT/DUSP12/DYRK2/ENO1/ENO2/ENO3/ENPP1/ESRRB/FABP5/FAM3A/FAM3C/FBP1/FBP2/FOXA2/FOXK1/FOXK2/G6PC3/G6PD/GAA/GALM/GAPDH/GAPDHS/GCGR/GCK/GHRL/GNB3/GNMT/GOT1/GOT2/GPD1/GPI/GSK3A/GSK3B/H6PD/HECTD4/HK1/HK2/HK3/HMGB1/IGF2/IGFBP3/IGF…	182
BP	GO:0006023	aminoglycan biosynthetic process	103/14254	114/18862	4.90751e-05	0.000574776	0.000366753	ABCC5/ACAN/AGRN/ANGPT1/AP2A1/B3GALNT1/B3GALT1/B3GALT2/B3GALT5/B3GALT6/B3GAT3/B3GNT2/B3GNT3/B3GNT4/B3GNT6/B3GNT7/B3GNT8/B3GNT9/B4GALT1/B4GALT2/B4GALT3/B4GALT4/B4GALT5/B4GALT6/B4GALT7/B4GAT1/BCAN/BGN/CEMIP/CHPF/CHPF2/CHST1/CHST11/CHST12/CHST13/CHST14/CHST15/CHST2/CHST3/CHST5/CHST6/CHST7/CHST9/CHSY1/CHSY3/CLTC/CSGALNACT1/CSGALNACT2/CSPG4/CSPG5/DCN/DSE/DSEL/EXT1/EXT2/FMOD/GCNT2/GLCE/GPC1/GPC2/GPC3/GP…	103
BP	GO:0051260	protein homooligomerization	155/14254	177/18862	5.0136e-05	0.00058612	0.000373991	ABCA3/ACACA/ACACB/ADCY8/ALAD/ALDH1A2/ALDH1A3/ALDH9A1/ALDOA/ALOX5AP/ALS2/APIP/APPL2/AQP11/AQP2/AQP4/AQP5/ARC/ASIC1/ATL1/ATL2/ATL3/BEND3/BLM/C9/CALHM1/CBR4/CHMP2A/CLYBL/CRTC1/CRTC2/CRTC3/CTH/DISP1/ECT2/EHD1/EHD3/EHD4/ELAVL1/EVL/FUS/G3BP2/GBP5/GLRA3/GLS/GNMT/GOLGA2/GSDMD/HCN1/HLA-G/HPRT1/HSD17B10/JMJD6/KCNA1/KCNA10/KCNA2/KCNA3/KCNA4/KCNA5/KCNA6/KCNA7/KCNB1/KCNB2/KCNC1/KCNC2/KCNC3/KCNC4/KCND1/KCND2/K…	155
BP	GO:0048538	thymus development	44/14254	45/18862	5.14328e-05	0.000599943	0.000382811	ABL1/AIRE/ASXL1/ATM/BCL11B/BCL2/BCL2L11/CCNB2/CRKL/CTC1/EPHB3/FADD/FOXE1/FOXN1/GATA3/HAND2/HES1/HOXA3/JARID2/LMO4/MAD1L1/MAFB/MAP2K1/MAPK1/MAPK3/PAX1/PBX1/PRDX2/PRKDC/PSEN1/RAF1/RAG1/RIPK3/SHH/SIX1/SIX4/SLC46A2/SOD1/SRF/TBX1/TGFBR1/TYR/ZBTB1/ZMPSTE24	44
BP	GO:0002573	myeloid leukocyte differentiation	177/14254	204/18862	5.15074e-05	0.000599943	0.000382811	ACIN1/ADIPOQ/ANXA2/AP3B1/APP/ATP6AP1/BATF/BATF3/BGLAP/BMP4/C1QC/CA2/CAMK4/CARTPT/CASP8/CBFA2T3/CCN4/CCR7/CD101/CD109/CD4/CD74/CD81/CDC42/CDK6/CEBPA/CEBPB/CEBPE/CLDN18/CREB1/CSF1/CSF1R/CSF2/CSF3/CTNNBIP1/DCSTAMP/DHRS2/EFNA2/EIF2AK1/EPHA2/F2RL1/FADD/FARP2/FASN/FBN1/FES/FOS/FOXP1/FSHB/FSTL3/GAB2/GAB3/GATA2/GATA3/GBA/GLO1/GNAS/GPC3/GPR137/GPR137B/GPR55/GPR68/HAX1/HCLS1/HOXA7/IFNG/IL12B/IL15/IL25/IL31…	177
BP	GO:0048592	eye morphogenesis	127/14254	143/18862	5.27805e-05	0.000612524	0.000390839	ABI2/AGTPBP1/AHI1/ALDH1A3/AQP5/ATF4/ATP8A2/BAK1/BAX/BCAR3/BCL2/BMP4/BMP7/C12orf57/CABP4/CALB1/CDON/COL5A1/COL8A1/COL8A2/CRB1/CRB2/DIO3/DLL1/DSCAM/EFEMP1/EPHA2/EPHB2/FASLG/FBN1/FBN2/FJX1/FOXE3/FOXF2/FOXN4/FRS2/FSCN2/FZD5/GDF11/GLI3/GNAT1/GNGT1/HCN1/HIF1A/HIPK1/HIPK2/IFT122/IGFN1/JAG1/KDM2B/LCTL/LHX1/LRP5/LRP6/MAN2A1/MEGF11/MEIS1/MFAP2/MFRP/MFSD2A/MYO7A/NAGLU/NECTIN1/NECTIN3/NF1/NIPBL/NKD1/NOTCH2/N…	127
BP	GO:0048754	branching morphogenesis of an epithelial tube	127/14254	143/18862	5.27805e-05	0.000612524	0.000390839	ABL1/ACVR1/ADAMTS16/AGT/AR/BCL2/BMP2/BMP4/BMP7/BTRC/CASR/CAV3/CCL11/CELSR1/CITED1/CLIC4/COL4A1/CSF1/CTNNB1/CTNNBIP1/CTSH/DAG1/DCHS1/DDR1/DLG1/DLG5/DLL4/EDNRA/ENG/EPHA2/ESR1/ESRP2/EXT1/FAT4/FGF1/FGF2/FGF8/FGFR2/FOXA1/FOXC2/FOXF1/GBX2/GDF2/GDF7/GDNF/GLI2/GLI3/GPC3/GREM1/GZF1/HHIP/HOXA11/HOXA5/HOXB7/HOXD11/KDM5B/KDR/KRAS/LAMA1/LAMA5/LEF1/LGR4/LHX1/LRP5/LRP5L/LRP6/MET/MMP14/MYC/NFATC4/NKX2-1/NKX3-1/N…	127
BP	GO:0048645	animal organ formation	58/14254	61/18862	5.31121e-05	0.000614277	0.000391958	AR/AXIN2/BMP2/BMP4/BMP7/BMPR1A/CITED2/DKK1/EXT1/FGF1/FGF8/FGFR2/FOLR1/FOXH1/FRS2/GATA5/GATA6/GDNF/GLI2/GLI3/HAND2/HES1/HOXA11/HOXA3/ISL1/LEMD2/LRP2/MAP2K1/MAPK1/MAPK3/MEF2C/MESP1/NKX3-2/NOG/NOTCH1/NTF4/PAX2/PAX8/PIM1/RBPJ/ROBO1/ROBO2/SHH/SIX1/SMARCD3/SOX17/SPRY1/SULF1/TBR1/TBX5/TGFBR2/TP63/WNT11/WNT2/WNT2B/WNT3A/WNT5A/WT1	58
BP	GO:0044272	sulfur compound biosynthetic process	168/14254	193/18862	5.31251e-05	0.000614277	0.000391958	ACACA/ACACB/ACAN/ACAT1/ACLY/ACSBG1/ACSF3/ACSL1/ACSL3/ACSL4/ACSL5/ACSL6/ACSS1/ACSS2/ADI1/AKR1A1/AMD1/ANGPT1/APIP/B3GALT6/B3GNT2/B3GNT3/B3GNT4/B3GNT7/B4GALT1/B4GALT2/B4GALT3/B4GALT4/B4GALT5/B4GALT6/B4GAT1/BCAN/BGN/BHMT/BHMT2/CBR4/CBS/CDO1/CHAC1/CHAC2/CHPF/CHPF2/CHST1/CHST11/CHST12/CHST13/CHST14/CHST15/CHST2/CHST3/CHST5/CHST6/CHST7/CHST9/CHSY1/CHSY3/CNDP2/CSGALNACT1/CSGALNACT2/CSPG4/CSPG5/CTH/DCN/DI…	168
BP	GO:0001707	mesoderm formation	64/14254	68/18862	5.66507e-05	0.000650305	0.000414946	ACVR1/BMP4/BMP7/BMPR1A/BMPR2/CRB2/DKK1/EOMES/EPB41L5/EPHA2/ETV2/EXOC4/EXT2/EYA2/FGFR2/FOXC1/FOXC2/FOXF1/GJA1/HAND1/HMGA2/HOXA11/INHBA/ITGA2/ITGA3/ITGA8/ITGB1/ITGB3/ITGB4/KDM6B/KLF4/LEF1/MESP1/MESP2/MIR150/MSGN1/NF2/NODAL/NOG/PAX2/POFUT2/PRKACA/PRKAR1A/SCX/SFRP2/SIX2/SMAD1/SMAD2/SMAD3/SNAI1/SRF/TAL1/TBX19/TBX20/TBX6/TBXT/TLX2/TRIM15/TWSG1/TXNRD1/WNT11/WNT3/WNT3A/WNT5A	64
BP	GO:0008306	associative learning	64/14254	68/18862	5.66507e-05	0.000650305	0.000414946	ABCA7/ACTR2/ADCY3/APP/ASIC1/ATP1A2/B4GALT2/BRSK1/BTG2/CCK/CDK5/CHRNB2/CLN3/CLN8/CREB1/DBH/DDHD2/DRD1/DRD2/DRD3/DRD5/EIF4A3/FOS/FOXB1/GABRA5/GRIN1/GRIN2A/HIF1A/HRH1/IFT20/KIT/KRAS/LGMN/LRRN4/MAP1A/MECP2/MEIS2/MTOR/NDRG4/NETO1/NEUROD2/NF1/NPS/NPTN/NPTX2/NRGN/PDE1B/PIAS1/PPP1R1B/RAG1/RGS14/RIC8A/SHANK1/SLC6A1/SNAP25/SRF/SYNGAP1/TAC1/TAFA2/TANC1/TBR1/TNR/TPBG/UCN	64
BP	GO:0045685	regulation of glial cell differentiation	64/14254	68/18862	5.66507e-05	0.000650305	0.000414946	BIN1/BMP2/CDK1/CLCF1/CXCR4/DAAM2/DAB1/DAG1/DICER1/DLX1/DLX2/DRD3/DUSP10/EGR2/EPHA4/F2/GPR37L1/GSX2/HDAC1/HDAC2/HES1/HES5/IL34/IL6/IL6ST/LDLR/LIF/LIN28A/MAG/MIR142/MIR181C/MTOR/NF1/NKX2-2/NKX6-1/NKX6-2/NOG/NOTCH1/NR1D1/NR2E1/OLIG2/OPALIN/PPARG/PRMT5/PRPF19/PTN/RELA/RHEB/RNF112/SERPINE2/SHH/SLC45A3/SOX1/SPINT1/TENM4/TGFB1/TLR2/TMEM98/TNFRSF1B/TNFRSF21/TP73/TTBK1/WDR1/ZNF365	64
BP	GO:0046513	ceramide biosynthetic process	64/14254	68/18862	5.66507e-05	0.000650305	0.000414946	AGK/ALOX12B/ALOXE3/ASAH1/B3GALT1/B3GALT2/B3GALT4/B4GALNT1/B4GALT3/B4GALT5/B4GALT6/CCN1/CERS1/CERS2/CERS3/CERS4/CERS5/CERS6/CLN8/CYP4F22/DEGS1/DEGS2/ELOVL1/ENPP7/FA2H/GAL3ST1/GBA/NSMAF/ORMDL2/ORMDL3/P2RX1/PNPLA1/PRKAA1/PRKCD/RACK1/SAMD8/SGMS1/SGMS2/SIRT3/SMPD1/SMPD3/SMPD4/SPHK1/SPHK2/SPTLC1/SPTLC2/SPTLC3/SPTSSA/SPTSSB/ST3GAL1/ST3GAL2/ST3GAL5/ST6GALNAC3/ST6GALNAC4/ST6GALNAC5/ST6GALNAC6/ST8SIA2/ST8S…	64
BP	GO:0003179	heart valve morphogenesis	51/14254	53/18862	5.68856e-05	0.000650648	0.000415165	ACVR1/ADAMTS9/BMP2/BMP4/BMPR1A/BMPR2/CCN1/DCHS1/DLL4/EFNA1/ELN/EMILIN1/GATA3/GATA4/GATA5/HEY1/HEY2/HEYL/JAG1/MDM4/MEF2C/MTOR/NFATC1/NKX2-5/NOS3/NOTCH1/NOTCH2/OLFM1/RB1/ROBO1/ROBO2/ROCK1/ROCK2/SCX/SLIT2/SLIT3/SMAD4/SMAD6/SNAI1/SNAI2/SOX4/SOX9/STRA6/TBX20/TBX5/TGFB1/TGFB2/TGFBR2/TIE1/TWIST1/ZFPM1	51
BP	GO:0007215	glutamate receptor signaling pathway	51/14254	53/18862	5.68856e-05	0.000650648	0.000415165	APP/CDK5R1/CLN3/CPEB4/CX3CL1/DAGLA/DAGLB/FMR1/FRRS1L/FYN/GNAQ/GRIA1/GRIA2/GRIA3/GRIA4/GRID1/GRID2/GRIK1/GRIK2/GRIK3/GRIK4/GRIK5/GRIN1/GRIN2A/GRIN2B/GRIN2C/GRIN2D/GRIN3A/GRIN3B/GRM1/GRM2/GRM3/GRM4/GRM5/GRM6/GRM7/GRM8/HOMER1/HOMER2/HOMER3/KCNB1/NECAB2/PLCB1/PRNP/PTK2B/SHANK3/SSTR1/SULT1A3/SULT1A4/TIAM1/TRPM1	51
BP	GO:0007613	memory	97/14254	107/18862	5.81244e-05	0.000663622	0.000423443	ABCA7/ADCY1/ADCY8/APOE/ARC/ASIC1/ATAD1/ATXN1/ATXN1L/B4GALT2/BDNF/BRINP1/BTBD9/CALB1/CAMK4/CCK/CEBPB/CHRNA7/CHRNB2/CIC/CNR1/CPEB3/CREB1/CRTC1/CUX2/CX3CR1/DBH/DRD2/EIF2AK4/EIF4EBP2/FEN1/FGF13/GRIA1/GRIN2A/HRH1/INSR/ITGA3/ITGA5/ITPR3/JPH3/KALRN/KAT2A/KCNK10/KCNK2/KCNK4/KLK8/LDLR/LGMN/LMX1A/LRRN4/MAP1A/MAPT/MECP2/MTOR/MUSK/NETO1/NFATC4/NGF/NPAS4/NQO2/NTF3/NTF4/OXT/OXTR/PAIP2/PAK5/PAK6/PJA2/PLCB1/PLK2…	97
BP	GO:0003018	vascular process in circulatory system	210/14254	245/18862	6.136e-05	0.000699306	0.000446213	ABCA2/ABCB1/ABCC1/ABCC2/ABCC3/ABCC4/ABCC5/ABCG2/ACE/ADCY6/ADM/ADORA1/ADORA2A/ADRA1A/ADRA1B/ADRA1D/ADRA2A/ADRA2B/ADRA2C/ADRB1/ADRB2/ADRB3/AGER/AGT/AGTR1/AKAP12/AKT1/ANGPT1/APLN/APOE/ARHGAP42/ASIC2/ATG5/ATP1A2/ATP1B2/ATP2A3/ATP2B4/ATP8A1/AVP/AVPR1B/AVPR2/AZU1/BBS2/BDKRB2/BMP6/BMPR2/C2CD4A/C2CD4B/CALCA/CASR/CAV1/CD38/CDH5/CHRM3/CLDN5/COMP/CRP/CTNNBIP1/DBH/DDAH1/DOCK4/DOCK5/DRD1/DRD5/ECE1/EDN2/EDN3/E…	210
BP	GO:0019693	ribose phosphate metabolic process	362/14254	435/18862	6.16672e-05	0.000701548	0.000447643	AAAS/AADAT/AASS/ABCD1/ABHD14B/ACACA/ACACB/ACAT1/ACBD6/ACLY/ACOT1/ACOT11/ACOT12/ACOT2/ACOT4/ACOT6/ACOT7/ACOT8/ACOT9/ACSBG1/ACSF2/ACSF3/ACSL1/ACSL3/ACSL4/ACSL5/ACSL6/ACSM2A/ACSM2B/ACSM6/ACSS1/ACSS2/ACTN3/ADCY1/ADCY10/ADCY2/ADCY3/ADCY4/ADCY5/ADCY6/ADCY7/ADCY8/ADCY9/ADK/ADPGK/ADSL/ADSS1/ADSS2/AK1/AK2/AK3/AK4/AK5/AK9/ALDOA/ALDOC/AMPD2/AMPD3/APP/APRT/ARNT/ATIC/ATP5F1A/ATP5F1B/ATP5F1D/ATP5F1E/ATP5F1EP2/…	362
BP	GO:0006486	protein glycosylation	214/14254	250/18862	6.2972e-05	0.000713833	0.000455482	ABCA2/ABO/ACER2/ALG1/ALG10/ALG10B/ALG12/ALG13/ALG1L/ALG1L2/ALG2/ALG3/ALG5/ALG6/ALG9/AQP11/ARFGEF1/ASGR1/ASGR2/B3GALNT1/B3GALNT2/B3GALT1/B3GALT2/B3GALT4/B3GALT5/B3GALT6/B3GAT1/B3GAT2/B3GAT3/B3GLCT/B3GNT2/B3GNT3/B3GNT4/B3GNT5/B3GNT6/B3GNT7/B3GNT8/B3GNT9/B4GALNT2/B4GALT1/B4GALT2/B4GALT3/B4GALT4/B4GALT5/B4GALT6/B4GALT7/B4GAT1/C1GALT1/C1GALT1C1/C1GALT1C1L/CHP1/COG3/COG7/CRPPA/DAD1/DDOST/DERL3/DHDDS/DO…	214
BP	GO:0043413	macromolecule glycosylation	214/14254	250/18862	6.2972e-05	0.000713833	0.000455482	ABCA2/ABO/ACER2/ALG1/ALG10/ALG10B/ALG12/ALG13/ALG1L/ALG1L2/ALG2/ALG3/ALG5/ALG6/ALG9/AQP11/ARFGEF1/ASGR1/ASGR2/B3GALNT1/B3GALNT2/B3GALT1/B3GALT2/B3GALT4/B3GALT5/B3GALT6/B3GAT1/B3GAT2/B3GAT3/B3GLCT/B3GNT2/B3GNT3/B3GNT4/B3GNT5/B3GNT6/B3GNT7/B3GNT8/B3GNT9/B4GALNT2/B4GALT1/B4GALT2/B4GALT3/B4GALT4/B4GALT5/B4GALT6/B4GALT7/B4GAT1/C1GALT1/C1GALT1C1/C1GALT1C1L/CHP1/COG3/COG7/CRPPA/DAD1/DDOST/DERL3/DHDDS/DO…	214
BP	GO:0045785	positive regulation of cell adhesion	354/14254	425/18862	6.34451e-05	0.000717914	0.000458086	ABL1/ADA/ADAM19/ADAM8/ADGRG1/AFDN/AGER/AGR2/AKT1/ALOX15/ALOX5/ANGPT1/ANK3/ANXA1/AP3B1/AP3D1/APBB1IP/APOA1/ARHGEF7/ARL2/ARPC2/ATM/AZU1/BAG4/BCL10/BCL6/BMP7/C1QBP/CALR/CARD11/CARMIL1/CAV1/CBFB/CCDC80/CCDC88B/CCL21/CCL25/CCL28/CCN1/CCR7/CD160/CD1D/CD209/CD24/CD274/CD276/CD28/CD4/CD44/CD46/CD47/CD5/CD55/CD6/CD70/CD74/CD81/CD83/CD86/CDC42/CDH13/CDK6/CHRD/CIB1/CITED2/CLECL1/COL16A1/COL26A1/COL8A1/CORO1…	354
BP	GO:0051259	protein complex oligomerization	197/14254	229/18862	6.40011e-05	0.000722917	0.000461278	ABCA3/ACACA/ACACB/ADCY8/ALAD/ALDH1A2/ALDH1A3/ALDH9A1/ALDOA/ALOX5AP/ALS2/APIP/APPL2/AQP11/AQP2/AQP4/AQP5/ARC/ASIC1/ATL1/ATL2/ATL3/BEND3/BLM/BOK/C9/CALHM1/CALHM3/CBR4/CD74/CHMP2A/CHP1/CLDN1/CLYBL/COL1A2/CPSF6/CRTC1/CRTC2/CRTC3/CTH/CUTC/DISP1/DNM1L/ECT2/EHD1/EHD3/EHD4/ELAVL1/EVL/FARSA/FARSB/FUS/G3BP2/GBP5/GLRA3/GLS/GNMT/GOLGA2/GRIN1/GRIN2B/GSDMD/HCN1/HGSNAT/HLA-G/HOMER1/HPRT1/HSCB/HSD17B10/HSD17B8/J…	197
BP	GO:0042158	lipoprotein biosynthetic process	86/14254	94/18862	6.47408e-05	0.000729973	0.00046578	ALOX12B/APOA1/APOB/APOE/ATG10/ATG5/ATG7/CLIP3/CWH43/DBI/DPM1/DPM2/DPM3/GBA/GLUL/GOLGA7/GOLGA7B/GPAA1/HHAT/HHATL/IRGM/LCAT/MAP6D1/MPPE1/MTTP/NMT1/NMT2/PGAP1/PGAP2/PGAP3/PGAP4/PIGA/PIGB/PIGC/PIGF/PIGG/PIGH/PIGM/PIGN/PIGO/PIGP/PIGQ/PIGS/PIGT/PIGU/PIGV/PIGW/PIGX/PIGZ/PIK3C3/PORCN/PPM1A/PPM1B/PYURF/RAB3GAP1/RAB3GAP2/RABL3/SELENOK/SVIP/UGCG/WDR45/WDR45B/WIPI1/WIPI2/ZDHHC1/ZDHHC11/ZDHHC12/ZDHHC13/ZDHHC1…	86
BP	GO:0021954	central nervous system neuron development	75/14254	81/18862	6.57184e-05	0.000738372	0.00047114	ADARB1/AGBL4/ARX/ASCL1/ATF5/ATP7A/B4GALT5/B4GALT6/BTG2/C12orf57/CDH11/CDK5/CHRNB2/CRK/CRKL/DCC/DCLK1/DISC1/DRAXIN/DRD1/DRD2/EPHA4/EPHB1/EPHB2/EPHB3/EPHB6/FBXO45/FEZF2/FGF8/FGFR2/FOXG1/GABRB1/GATA2/GBA2/GBX2/GLI2/HPRT1/HSP90AA1/HSP90AB1/LEP/LHX6/LHX8/MAP2/MAPT/MYCBP2/NANOS1/NDEL1/NDNF/NFIB/NIN/NPY/NR2E1/NR4A2/NRP2/NTRK2/PAFAH1B1/PALS1/PHOX2B/PLXNA3/PLXNA4/RAPGEF2/ROBO1/ROBO2/SCN1B/SCYL2/SEMA3A/SLI…	75
BP	GO:0099601	regulation of neurotransmitter receptor activity	75/14254	81/18862	6.57184e-05	0.000738372	0.00047114	ACTN2/ADRB2/AKAP9/APP/ARC/BEGAIN/CACNG2/CACNG3/CACNG4/CACNG5/CACNG7/CACNG8/CAPN1/CDK5/CNIH2/CNIH3/CRHBP/DAPK1/DLG1/DLG2/DLG3/DLG4/DLGAP1/DLGAP2/DLGAP3/DLGAP4/EPHB2/FNTA/GRIA1/GRIA2/GRIA3/GRIA4/GRIN1/GRIN2A/GRIN2B/GSG1L/HOMER1/IFNG/KLHL24/LRRC7/LYNX1/LYPD6/LYPD6B/MAPK8IP2/MEF2C/MINK1/NEFL/NETO1/NETO2/NLGN1/NLGN2/NLGN3/NPTX1/NPTX2/NPTXR/OPRM1/PINK1/PPARGC1A/PRRT1/PSCA/PTK2B/RASGRF1/RASGRF2/RELN/RGS…	75
BP	GO:0018215	protein phosphopantetheinylation	279/14254	331/18862	6.59316e-05	0.000739459	0.000471833	ABHD10/ABHD12/ABHD12B/ABHD16A/ABHD16B/ABHD17A/ABHD17B/ABHD17C/ABO/AKTIP/ALG13/ARIH1/ASPH/ATG10/ATG16L1/ATG3/ATG7/ATXN3/B3GALT6/B3GNT3/B3GNT6/B3GNT8/B4GALNT3/B4GALNT4/B4GALT7/BAP1/C1GALT1/C1GALT1C1/C1GALT1C1L/CERCAM/CHM/COLGALT1/COLGALT2/CREBBP/CRELD1/CRELD2/CYLD/DESI2/DLAT/DLST/DOHH/EIF3F/EIF3H/EOGT/EPB42/ERO1A/ERO1B/ERP29/ERP44/ESCO1/F13A1/FN3K/FN3KRP/FNTA/FNTB/GALNT1/GALNT10/GALNT11/GALNT12/GAL…	279
BP	GO:0006904	vesicle docking involved in exocytosis	43/14254	44/18862	6.66904e-05	0.000744026	0.000474748	BLOC1S6/CFTR/CPLX2/CTBP2/EXOC4/EXOC6/EXOC6B/KCNB1/PPFIA3/RAB10/RAB12/RAB13/RAB15/RAB3A/RAB3B/RAB3C/RAB3D/RAB8A/RAB8B/RABEPK/RALB/SCFD1/SCFD2/SNAP25/SNPH/STX1A/STX1B/STX3/STXBP1/STXBP2/STXBP3/SYTL2/UNC13A/UNC13B/UNC13C/VAMP3/VPS11/VPS18/VPS33A/VPS33B/VPS45/VTI1B/YKT6	43
BP	GO:0045124	regulation of bone resorption	43/14254	44/18862	6.66904e-05	0.000744026	0.000474748	ADAM8/ATP6AP1/BGLAP/CA2/CALCA/CARTPT/CD38/CLDN18/CSF1R/CSK/DCSTAMP/DEF8/EGFR/FSHB/GPR137/GPR137B/HAMP/IL20RA/IL6/INPP5D/ITGB3/LTBP3/MC4R/NF1/P2RX7/PDK4/PLEKHM1/PPARGC1B/PRKCA/S1PR1/SIGLEC15/SPP1/SRC/SYK/TF/TFRC/TMEM119/TMEM64/TNFAIP3/TNFRSF11A/TNFRSF11B/TNFSF11/UBASH3B	43
BP	GO:1903573	negative regulation of response to endoplasmic reticulum stress	43/14254	44/18862	6.66904e-05	0.000744026	0.000474748	ABCA7/ALOX5/AQP11/BCL2L1/BFAR/CLU/CREB3/CREB3L1/DDRGK1/DNAJB9/DNAJC3/GRINA/HERPUD1/HSPA1A/HSPA5/LPCAT3/LRRK2/MAGEA3/NCK1/NCK2/NR1H2/NR1H3/OPA1/PARK7/PDX1/PPP1R15A/PPP1R15B/PRKN/PTPN1/RACK1/SELENOS/SGTA/SVIP/SYVN1/TMBIM6/TMED2/TXNDC12/UBXN1/UFL1/USP14/USP25/WFS1/XBP1	43
BP	GO:0016239	positive regulation of macroautophagy	57/14254	60/18862	6.70692e-05	0.000745631	0.000475772	ADRB2/BAG3/BECN1/BNIP3/BNIP3L/C9orf72/CALCOCO2/DCN/ELAPOR1/EPM2A/FYCO1/GNAI3/GPSM1/HIF1A/HMOX1/HSPB8/HTT/IKBKG/IL4/IRGM/KDR/LARP1/LRSAM1/MAP3K7/MAPK3/NOD1/NOD2/OPTN/PAFAH1B2/PINK1/PIP4K2A/PIP4K2B/PIP4K2C/PRKAA2/RAB3GAP1/RAB3GAP2/RALB/RIPK2/RUFY4/SCOC/SESN1/SESN2/SESN3/SH3GLB1/SIRT1/SMCR8/SPTLC1/SPTLC2/STING1/SUPT5H/TBK1/TSC1/TSC2/ULK1/UVRAG/VDAC1/VPS13D	57
BP	GO:0099072	regulation of postsynaptic membrane neurotransmitter receptor levels	57/14254	60/18862	6.70692e-05	0.000745631	0.000475772	ADAM10/ADAM22/AP2B1/ARC/ARHGAP44/ATAD1/CACNG2/CACNG3/CACNG4/CACNG5/CACNG7/CACNG8/CALY/CLSTN1/CPLX1/CPT1C/CTNND1/DAG1/DLG1/DLG4/DNM1/DNM2/DNM3/DRD3/DRD4/EPS15/ERBIN/FRRS1L/GHSR/GPC4/GPC6/GPHN/GRIP2/GSG1L/HPCA/HRAS/IQSEC2/ITGB3/MX1/MX2/NSG1/NUMB/OPHN1/PORCN/PRKCI/PRKCZ/RAB11A/RAB8A/RAP1A/SCRIB/SHISA6/SNAP25/STX1B/STX3/TAMALIN/USP46/YWHAE	57
BP	GO:0006939	smooth muscle contraction	91/14254	100/18862	6.8121e-05	0.000756	0.000482388	ADA/ADORA1/ADRA1A/ADRA2A/ADRA2B/ADRA2C/ADRB2/ARHGAP42/ATP1A2/ATP2B4/BBS2/BDKRB2/CALCA/CAV1/CD38/CHRM2/CHRM3/CHRNA3/CHRNB2/CNN1/COMP/CTTN/DAPK3/DCANP1/DLG1/DOCK4/DOCK5/DRD2/EDN2/EDN3/EDNRA/F2R/FKBP1B/GDNF/GHRL/GHSR/GPER1/GUCY1A1/HTR1D/HTR7/ITGA2/KCNB2/KCNMA1/KIT/MIR143/MIR153-1/MIR21/MKKS/MYH11/MYLK/MYOCD/NEUROG1/NMU/NMUR1/NMUR2/NPY2R/ORMDL3/OXT/OXTR/P2RX1/P2RX2/P2RX3/PIK3C2A/PLCE1/PRKG1/PROK2/PTG…	91
BP	GO:0007043	cell-cell junction assembly	130/14254	147/18862	6.99129e-05	0.000773183	0.000493352	ACE/ACTB/ACTG1/AFDN/AGT/APC/ARL2/ARVCF/CAV1/CBFB/CD9/CDH11/CDH12/CDH18/CDH19/CDH2/CDH20/CDH22/CDH24/CDH5/CDH6/CDH7/CDH8/CDH9/CDHR3/CLDN1/CLDN10/CLDN11/CLDN14/CLDN15/CLDN18/CLDN19/CLDN20/CLDN23/CLDN24/CLDN3/CLDN34/CLDN4/CLDN5/CLDN6/CLDN7/CLDN9/CNTNAP1/CRB3/CTNNA1/CTNNB1/CTNND1/CTNND2/DCHS1/DLG1/DLG5/DSG1/ECT2/EPB41L3/EPHA2/ESAM/F11R/FBF1/FLCN/FRMPD2/FRMPD2B/FSCN1/FZD5/GJA1/GJA4/GJB2/GJB6/GJC1/GJD3…	130
BP	GO:0007519	skeletal muscle tissue development	130/14254	147/18862	6.99129e-05	0.000773183	0.000493352	ACTA1/ACTN3/AKIRIN1/ANKRD33/ARNTL/ASB2/ATF3/BCL2/BCL9/BCL9L/BIN3/BTG2/BVES/CAV1/CAV2/CDK5/CDON/CFL2/CFLAR/CHRNA1/CHRND/COL19A1/COPS2/CYP26B1/DCN/DDX17/DDX5/DLL1/DMRTA2/DNER/EEF2/EGR1/EGR2/ELN/EMD/EPHB1/FBXO22/FLOT1/FOS/FOXL2/FOXN2/GPC1/GPCPD1/GPX1/GTF3C5/HDAC4/HDAC9/HEYL/HIVEP3/HLF/HLX/HMG20B/HOMER1/HOXD10/HOXD9/IGF2/IGSF8/KCNAB1/KLF5/KLHL40/KLHL41/LEMD2/MAFF/MAPK14/MEF2C/MEF2D/MEGF10/MEOX2/MTM1/…	130
BP	GO:0120034	positive regulation of plasma membrane bounded cell projection assembly	96/14254	106/18862	7.00979e-05	0.000773881	0.000493797	ABI2/ACTR2/ACTR3/AGRN/AKIRIN1/ANLN/APC/ARAP1/ARPC2/ATMIN/ATP7A/AUTS2/BCAS3/BRK1/C15orf62/CARMIL2/CCDC88A/CCL21/CCP110/CCR7/CDC42/CDC42EP1/CDC42EP2/CDC42EP3/CDC42EP4/CDC42EP5/CEP120/CEP135/COBL/CROCC/CYFIP1/DEF8/DNM2/DNM3/DOCK11/DPYSL3/DYNLL1/DZIP1/ENTR1/EPS8/EPS8L1/EPS8L2/EPS8L3/F2RL1/FAM98A/FMR1/FNBP1L/FSCN1/FUZ/GPM6A/HAP1/HDAC4/HRAS/HTT/KCTD17/KIT/MARK4/MIEN1/MNS1/MTOR/NCKAP1/NDEL1/NEURL1/NLGN1…	96
BP	GO:0021782	glial cell development	101/14254	112/18862	7.08422e-05	0.000778061	0.000496465	ABCA2/ADAM22/ADGRG6/ADORA2A/AGER/AKT1/AKT2/APP/ARHGEF10/ASCL1/B4GALT5/B4GALT6/BACE2/C1QA/C5AR1/CDK5/CDK6/CLU/CNTNAP1/CSPG5/DAG1/DICER1/DLL1/EGFR/EIF2B2/EIF2B3/EIF2B4/EIF2B5/ERCC2/FA2H/GRN/GSN/GSTP1/HDAC10/HDAC11/HES5/IFNG/IFNGR1/IL6/ITGB4/KCNJ10/KRAS/LAMB2/LAMC3/LDLR/LGI4/LPAR1/LRP1/LYN/MAG/MAPT/MED12/MIR142/MIR181C/MIR26A1/MOBP/MT3/MXRA8/MYOC/MYRF/NCMAP/NDRG1/NF1/NKX2-2/NKX6-2/NR1D1/NRROS/NSUN5/…	101
BP	GO:0006687	glycosphingolipid metabolic process	63/14254	67/18862	7.08443e-05	0.000778061	0.000496465	A3GALT2/A4GALT/ABCA2/ARSA/ASAH1/B3GALNT1/B3GALT1/B3GALT2/B3GALT4/B4GALNT1/B4GALT3/B4GALT5/B4GALT6/BAX/CERK/CLN6/CTSA/ENPP7/ESYT1/ESYT2/ESYT3/FA2H/GAL3ST1/GALC/GBA/GBA2/GBA3/GLB1/GLTP/GM2A/HEXA/HEXB/ITGB8/KIT/LARGE1/NAGA/NEU1/NEU2/NEU3/NEU4/PRKAA1/PRKCD/PSAP/SMPD1/SMPD3/SMPD4/ST3GAL1/ST3GAL2/ST3GAL5/ST6GALNAC3/ST6GALNAC4/ST6GALNAC5/ST6GALNAC6/ST8SIA1/ST8SIA2/ST8SIA3/ST8SIA4/ST8SIA5/ST8SIA6/SUMF1/S…	63
BP	GO:0019226	transmission of nerve impulse	63/14254	67/18862	7.08443e-05	0.000778061	0.000496465	ANK3/AVP/CACNA1G/CACNA1H/CACNA1I/CACNG2/CACNG3/CACNG4/CACNG5/CACNG7/CACNG8/CARTPT/CHRM5/CHRNA1/CLCN1/CLDN19/CNTNAP1/CNTNAP2/DMRT3/DRD1/DRD5/FGF12/FKBP1B/FMR1/GBA/GHRL/GHSR/GLRA1/GPER1/GPR35/GPR88/GRIK2/HCRT/ITGA2/JAM3/KCNA1/KCNA2/KCND2/KCNMB2/KCNMB3/KCNMB4/MAG/MTNR1B/MYH14/NFASC/NTRK2/P2RX1/P2RX3/P2RX4/PAFAH1B1/S1PR1/SCN10A/SCN11A/SCN1A/SCN1B/SCN4A/SCN5A/SCN7A/SCN8A/SOD1/SPTBN4/TNR/TYMP	63
BP	GO:0002064	epithelial cell development	179/14254	207/18862	7.20324e-05	0.000789744	0.000503919	ABI2/ADAMTSL4/ADD1/ADIPOQ/AFDN/AKR1B1/AR/ARHGEF26/ARNTL/ASXL1/ATF4/ATRX/B4GALT1/BCL11B/BFSP1/BFSP2/BMP15/BMP4/BMP5/BMP6/CCDC88C/CCM2/CDH2/CDH5/CDK6/CDKN1A/CDSN/CLDN1/CLDN3/CLDN5/CLIC4/CLOCK/CNMD/COL15A1/COL18A1/COL22A1/CXCR4/DACT2/DLL1/DMRT1/DNASE1L2/E2F4/ENG/EPB41L5/EPHA2/ESR1/EXPH5/EZR/F11R/F2RL1/FASN/FEM1B/FLNA/FOSL2/FOXA1/FOXC2/FOXJ1/FRS2/GPAT4/GPX1/GRHL2/GSK3A/GSK3B/GSTM3/HAPLN2/HEG1/HIF1A/H…	179
BP	GO:0001658	branching involved in ureteric bud morphogenesis	50/14254	52/18862	7.26572e-05	0.000792488	0.00050567	ADAMTS16/AGT/BCL2/BMP2/BMP4/CITED1/CTNNBIP1/DCHS1/DLG1/FAT4/FGF1/FGF2/FGF8/GDNF/GLI3/GPC3/GREM1/GZF1/HOXA11/HOXB7/HOXD11/LAMA5/LGR4/LHX1/MYC/NOG/NPNT/PAX2/PAX8/PBX1/PKD2/PTCH1/SALL1/SHH/SIX1/SIX2/SIX4/SMAD4/SMO/SOX8/SOX9/TACSTD2/TCF21/VEGFA/WNT1/WNT2B/WNT4/WNT6/WNT9B/WT1	50
BP	GO:0035196	production of miRNAs involved in gene silencing by miRNA	50/14254	52/18862	7.26572e-05	0.000792488	0.00050567	ADAR/AGO1/AGO2/AGO3/AGO4/BCDIN3D/BMP4/DDX5/DGCR8/DICER1/DROSHA/EGFR/ESR1/H19/HNRNPA2B1/IL6/LIN28A/LIN28B/MAP2K1/MAP2K2/METTL3/MRPL44/MYCN/MYOCD/NCOR1/NCOR2/PPP3CA/PRKRA/PUM1/PUM2/PUS10/RIPK1/SMAD1/SMAD2/SMAD3/SNIP1/SPOUT1/SRRT/STAT3/TARBP2/TERT/TGFB1/TRIM71/TUT4/TUT7/ZC3H10/ZC3H12A/ZC3H7A/ZC3H7B/ZMPSTE24	50
BP	GO:0051496	positive regulation of stress fiber assembly	50/14254	52/18862	7.26572e-05	0.000792488	0.00050567	ABL1/APOA1/ARHGEF10/ARHGEF10L/ARHGEF15/ARHGEF5/BAG4/CARMIL1/CCDC88A/CCN2/CD47/CDC42/EPHA1/EVL/FERMT2/FHOD1/ITGB1BP1/LIMCH1/LIMK1/LPAR1/MTOR/MYOC/NF2/NRP1/PAK1/PFN2/PPM1E/PPM1F/PXN/RAC1/RAPGEF3/RGCC/RHOA/RHOC/ROCK2/S100A10/SDC4/SERPINF2/SFRP1/SMAD3/SORBS3/SYNPO2L/TAC1/TESK1/TGFB3/TGFBR1/TPM1/TSC1/WNT11/WNT4	50
BP	GO:0006112	energy reserve metabolic process	80/14254	87/18862	7.32303e-05	0.000796003	0.000507913	ADGRF5/ADRB3/AGL/AKT1/AKT2/CALM1/DYRK2/ENPP1/ESRRB/GAA/GBE1/GCGR/GCK/GFPT1/GFPT2/GNAS/GNMT/GSK3A/GSK3B/GYG1/GYG2/GYS1/HMGB1/IGF2/IL6ST/INPP5K/INS/INSR/IRS1/IRS2/KHK/KL/LEP/LEPR/MC4R/MRAP2/MT3/MTOR/MYC/NR1D1/PASK/PCDH12/PER2/PGM1/PGM2/PGM2L1/PHKA1/PHKA2/PHKB/PHKG1/PHKG2/PHLDA2/PID1/POMC/PPP1CA/PPP1CB/PPP1CC/PPP1R1A/PPP1R2/PPP1R2B/PPP1R3A/PPP1R3B/PPP1R3C/PPP1R3D/PPP1R3E/PPP1R3F/PPP1R3G/PRKAG2/PRKAG…	80
BP	GO:0099175	regulation of postsynapse organization	80/14254	87/18862	7.32303e-05	0.000796003	0.000507913	ABHD17A/ABHD17B/ABHD17C/ABI2/ACTR2/ADAM10/APOE/ARC/ARF4/ARHGAP22/ARHGAP33/ARHGAP44/BHLHB9/CAMK2B/CAPRIN1/CAPRIN2/CBLN1/CDH2/CDK5/CDK5R1/CDKL5/CFL1/CUX2/DBN1/DBNL/DGKB/DHX36/DNM1L/DNM3/EEF2K/EFNA1/EPHA4/EPHA7/FYN/GHRL/GHSR/GRID2/GRIN2B/HOMER1/HSPA8/IL1RAP/IL1RAPL1/INS/ITPKA/KALRN/KIF1A/LILRB2/LRFN1/LRFN2/LRFN4/LRP8/LRRC4B/LRRK2/LRRTM1/LZTS3/NGEF/NLGN1/NRP2/OPA1/PAK3/PDLIM5/PPFIA2/PPP1R9A/PRNP/PTPR…	80
BP	GO:0051051	negative regulation of transport	364/14254	438/18862	7.45318e-05	0.000808766	0.000516057	ABCA2/ABCA7/ABCG5/ABCG8/ACTN2/ACVR1C/ADA/ADCYAP1/ADIPOQ/ADORA1/ADRA2A/ADRA2B/ADRA2C/ADTRP/AKT1/AKT2/ANGPT1/ANK3/ANKRD13A/ANKRD13B/ANKRD13D/ANKRD27/ANO9/ANXA1/APOC3/APOD/APOE/APPL1/APPL2/ARF6/ARFIP1/ARHGAP1/ARL6IP5/ASIC1/ATF4/ATG3/ATG5/ATP1A2/ATP7A/ATXN2/BAG3/BAG4/BARD1/BCL2/BIN1/BMP8A/BST2/CAB39/CABP1/CACNB3/CALM1/CALM2/CALM3/CAMK2D/CARTPT/CAV1/CAV3/CBARP/CCN3/CD200/CD300A/CD300LF/CD47/CD74/CDK5/…	364
BP	GO:0048017	inositol lipid-mediated signaling	170/14254	196/18862	7.53251e-05	0.00081598	0.00052066	ADAP2/AGT/AKT1/ANGPT1/BECN1/C1QBP/CA8/CAT/CBL/CD160/CD28/CEP55/CSF1R/CSF3/DAB2IP/DCN/DIPK2A/EGFR/EPO/EPOR/ERBB2/ERBB3/ERBB4/EXOC1/EZR/F2/F2R/F2RL1/FBXL2/FGF2/FGFR1/FGR/FLT1/FLT3/FN1/FSHR/FYN/GAB1/GAB2/GATA3/GPER1/GPR143/GSN/HAX1/HCLS1/HCST/HGF/IGF1R/INPP5E/INPP5F/INS/INSR/IRS1/IRS2/JAK2/KBTBD2/KCNH1/KDR/KIT/KLF4/LEP/LIME1/LTK/LYN/MAPK1/MAPK3/MAZ/MIR21/MYDGF/MYO16/MYOC/NCF1/NCS1/NEDD4/NF1/NGF/NKX3…	170
BP	GO:1902275	regulation of chromatin organization	161/14254	185/18862	7.7821e-05	0.00084158	0.000536995	AASS/AICDA/AKAP8/AKAP8L/ALKBH4/APOBEC1/ARRB1/ASF1A/ATAD2/ATAD2B/ATF7IP/ATG5/ATM/ATRX/AUTS2/BCL6/BCOR/BRCA1/BRD4/BRD7/C6orf89/CAMK2D/CCNB1/CDK9/CHEK1/CHTOP/CTBP1/CTCF/CTCFL/CTNNB1/CTR9/DNMT1/DNMT3B/EID1/FLCN/FMR1/FOXP3/GATA2/GATA3/GFI1/H1-0/H1-1/H1-10/H1-2/H1-4/H1-5/H1-8/H1-9P/HMGA1/HNRNPU/IGF2/ING2/ISL1/IWS1/JARID2/JDP2/KAT2A/KAT7/KDM1A/KDM3A/KDM5A/KMT2A/LIF/LRRK2/MACROH2A1/MAP1S/MAPK3/MAPK8/MECP…	161
BP	GO:0048709	oligodendrocyte differentiation	85/14254	93/18862	7.87799e-05	0.000850502	0.000542687	ABCA2/ASCL1/B4GALT5/B4GALT6/BNIP3/BOK/CDK5/CDKN2C/CLU/CNP/CNTNAP1/CSK/CXCR4/DAAM2/DAG1/DLX1/DLX2/DRD3/DUSP10/EIF2B2/EIF2B3/EIF2B4/EIF2B5/ERBB2/ERCC2/FA2H/GLI3/GPR17/GSN/GSTP1/GSX2/HDAC1/HDAC10/HDAC11/HDAC2/HES1/HES5/IL34/KCNJ10/LPAR1/LYN/MAG/MED12/MIR26A1/MOBP/MTOR/MYRF/NF1/NKX2-1/NKX2-2/NKX6-1/NKX6-2/NOTCH1/NSUN5/NTRK2/OLIG1/OLIG2/OPALIN/PPARG/PRDM8/PRMT5/PTN/RHEB/SHH/SLC45A3/SLC8A3/SOX1/SOX10/S…	85
BP	GO:0034250	positive regulation of cellular amide metabolic process	143/14254	163/18862	7.92354e-05	0.000853966	0.000544898	ABCA2/ABCG1/AGO2/BARHL2/BCL3/BOLL/C1QBP/CASP3/CCN1/CD28/CDC123/CDK4/CDK5RAP1/CHRNA7/CIRBP/CLU/CNBP/COA3/CPEB3/CTIF/DAZL/DDX3X/DHX36/DHX9/DNAJC3/EEF2/EFNA1/EIF2AK4/EIF2B5/EIF2S3/EIF3C/EIF3D/EIF4A3/EIF4G1/EIF4G2/EIF5A/EIF5A2/EIF6/ELAVL1/ENPP7/EPHA4/ERBB2/FMR1/FXR1/FXR2/GSAP/GSK3A/GUF1/HABP4/HNRNPD/IFNG/IFNGR1/IL6/IMPACT/ITGA2/JMJD4/KHDRBS1/KRT17/LARP1/LARP4/LARP4B/LARP6/LIN28A/LRRTM3/MAPK1/MAPK3/ME…	143
BP	GO:0048144	fibroblast proliferation	74/14254	80/18862	8.09041e-05	0.000870473	0.000555431	AGT/AQP1/B4GALT7/BAX/BMI1/BTC/C1QL4/CCNA2/CCNB1/CD300A/CD74/CDC6/CDC73/CDK4/CDK6/CDKN1A/CREB1/CTC1/CTNNB1/DAB2IP/DDR2/DHX9/E2F1/EMD/EREG/ESR1/FBXO4/FN1/FOSL2/FTH1/GAS6/GSTP1/IFI30/IL13/LIG4/LTA/MED25/MED31/MIF/MIR494/MORC3/MYB/MYC/NDUFS4/NF1/NGFR/NLRC3/NUPR1/PARP10/PAWR/PDGFA/PDGFB/PDGFC/PDGFD/PDGFRA/PDGFRB/PEX2/PLA2G1B/PML/PPARG/PRKDC/S100A6/SFRP1/SKI/SPHK1/TP53INP1/TRIM32/WAPL/WNT1/WNT2/WNT5A/W…	74
BP	GO:0001736	establishment of planar polarity	110/14254	123/18862	8.26474e-05	0.000886226	0.000565482	ABL1/ANKRD6/AP2A1/AP2A2/AP2B1/AP2M1/AP2S1/ARHGEF19/ARRB2/ASTN2/BRSK1/BRSK2/CDC42/CELSR1/CELSR2/CELSR3/CLTC/CTHRC1/DAAM1/DAB2/DACT1/DKK1/DVL1/DVL2/DVL3/FOXF2/FUZ/FZD1/FZD2/FZD3/FZD5/FZD6/FZD7/GPC3/GPC4/GPC6/GRHL3/IFT20/INTU/JHY/MED12/MLLT3/NKD1/NPHP1/NPHP3/PARD6A/PFN1/PKHD1/PRICKLE1/PRICKLE2/PSMA1/PSMA4/PSMA5/PSMA6/PSMA7/PSMA8/PSMB1/PSMB10/PSMB11/PSMB2/PSMB4/PSMB5/PSMB7/PSMB9/PSMC1/PSMC2/PSMC3/PSM…	110
BP	GO:0007164	establishment of tissue polarity	110/14254	123/18862	8.26474e-05	0.000886226	0.000565482	ABL1/ANKRD6/AP2A1/AP2A2/AP2B1/AP2M1/AP2S1/ARHGEF19/ARRB2/ASTN2/BRSK1/BRSK2/CDC42/CELSR1/CELSR2/CELSR3/CLTC/CTHRC1/DAAM1/DAB2/DACT1/DKK1/DVL1/DVL2/DVL3/FOXF2/FUZ/FZD1/FZD2/FZD3/FZD5/FZD6/FZD7/GPC3/GPC4/GPC6/GRHL3/IFT20/INTU/JHY/MED12/MLLT3/NKD1/NPHP1/NPHP3/PARD6A/PFN1/PKHD1/PRICKLE1/PRICKLE2/PSMA1/PSMA4/PSMA5/PSMA6/PSMA7/PSMA8/PSMB1/PSMB10/PSMB11/PSMB2/PSMB4/PSMB5/PSMB7/PSMB9/PSMC1/PSMC2/PSMC3/PSM…	110
BP	GO:0006888	endoplasmic reticulum to Golgi vesicle-mediated transport	178/14254	206/18862	8.29352e-05	0.000887812	0.000566494	ACTR10/ACTR1A/ANK1/ANK2/ANK3/ANKRD28/ARCN1/ARF1/ARF4/ARFGAP1/ARFGAP2/ARFGAP3/BCAP29/BCAP31/BET1/BET1L/BGLAP/CAPZA2/CAPZB/CD55/CD59/CNIH1/CNIH2/CNIH3/CNIH4/COG1/COG2/COG3/COG6/COG7/COL7A1/COPA/COPB1/COPB2/COPE/COPG1/COPG2/CREB3L2/CSNK1D/CTAGE1/CTAGE4/CTAGE6/CTAGE9/CTSC/CTSZ/CUL3/DCTN1/DCTN2/DCTN3/DCTN4/DCTN6/DYNC1H1/DYNC1I1/DYNC1I2/DYNC1LI1/DYNC1LI2/DYNLL1/DYNLL2/ERGIC1/ERGIC3/F10/F2/F7/F8/FOLR1/G…	178
BP	GO:0030534	adult behavior	105/14254	117/18862	8.43214e-05	0.000899865	0.000574185	ABAT/ABHD12/ADAM22/AGRP/ALK/APP/ARRB2/ASIP/ATP1A2/ATP6V1B1/BBS2/BTBD9/CARTPT/CDK5/CEND1/CHD7/CHRNA3/CHRNA4/CHRNA5/CHRNB1/CHRNB2/CLCN3/CLN8/CNP/CNTNAP2/CRHBP/CSTB/CXCL12/DAB1/DBH/DMBX1/DMRT3/DRD1/DRD2/DRD3/DRD4/EFNB3/EN1/EPHA4/FADD/FGF12/FOXA2/FXN/GABRG2/GBX1/GDNF/GHRL/GHSR/GLRA1/GLRB/GRIN2D/HDAC2/HIPK2/HOMER1/HOMER2/HOXB8/HOXD10/HOXD9/HTRA2/INPP5F/KALRN/KCNJ10/LEP/LGI4/MAFG/MECP2/NLGN3/NLGN4X/NPC…	105
BP	GO:0035601	protein deacylation	95/14254	105/18862	8.44625e-05	0.000899865	0.000574185	ABHD10/ABHD12/ABHD17A/ABHD17B/ABHD17C/AKAP8/AKAP8L/BAZ2A/BCL6/BEX4/BRMS1/BRMS1L/C6orf89/CAMK2D/CCAR2/CTBP1/DYRK1A/ELK4/FLNA/FNTA/FOXP3/HDAC1/HDAC10/HDAC11/HDAC2/HDAC4/HDAC5/HDAC6/HDAC7/HDAC9/IFNG/ING2/JDP2/KDM5A/LRRK2/LYPLA1/LYPLA2/LYPLAL1/MAPK8/MAPT/MIDEAS/MIER1/MIER2/MIR182/MORF4L1/MSL3/MSL3P1/MTA1/MTA2/MTA3/NDN/NIPBL/NOTUM/PER1/PER2/PHB/PINK1/PPT1/PRDM5/PRKAA1/PRKAA2/PRKD1/PRKD2/PRMT6/RBM14/RC…	95
BP	GO:0048488	synaptic vesicle endocytosis	56/14254	59/18862	8.46281e-05	0.000899865	0.000574185	AMPH/ARF6/BTBD8/BTBD9/CALM1/CALM3/CANX/CDK5/CEL/DENND1A/DGKQ/DNAJC6/DNM1/DNM1L/DNM2/DNM3/FCHO2/GAK/ITSN1/ITSN2/KIAA1109/LRRK2/MX1/MX2/NLGN1/NLGN2/NLGN3/NLGN4X/OPHN1/PACSIN1/PICALM/PIP5K1C/PPP3CB/PPP3CC/RAB27B/ROCK1/SH3GL1/SH3GL2/SLC17A7/SLC2A4/SNAP91/SNCA/STON1/STON2/STX1A/SYNJ1/SYNJ2/SYP/SYT1/SYT11/SYT2/SYT5/SYT8/TOR1A/VAMP2/VAMP4	56
BP	GO:0140238	presynaptic endocytosis	56/14254	59/18862	8.46281e-05	0.000899865	0.000574185	AMPH/ARF6/BTBD8/BTBD9/CALM1/CALM3/CANX/CDK5/CEL/DENND1A/DGKQ/DNAJC6/DNM1/DNM1L/DNM2/DNM3/FCHO2/GAK/ITSN1/ITSN2/KIAA1109/LRRK2/MX1/MX2/NLGN1/NLGN2/NLGN3/NLGN4X/OPHN1/PACSIN1/PICALM/PIP5K1C/PPP3CB/PPP3CC/RAB27B/ROCK1/SH3GL1/SH3GL2/SLC17A7/SLC2A4/SNAP91/SNCA/STON1/STON2/STX1A/SYNJ1/SYNJ2/SYP/SYT1/SYT11/SYT2/SYT5/SYT8/TOR1A/VAMP2/VAMP4	56
BP	GO:0046660	female sex differentiation	100/14254	111/18862	8.50031e-05	0.000899997	0.000574269	ACVR1B/ADAMTS1/ADCYAP1/AMH/ANG/ARID5B/ARRB1/ARRB2/ATM/AXL/BAK1/BAX/BCL2/BMP15/BMPR1B/BRCA2/CASP2/CASP3/CEBPB/CHD7/COL9A3/CTNNA1/CYP19A1/DACH2/DMC1/DMRTA1/EIF2B2/EIF2B4/EIF2B5/EREG/ESR1/FANCA/FANCG/FOXC1/FOXL2/FSHB/FSHR/FST/GAS2/GDF9/GPR149/HSPA5/HYAL3/ICAM1/IDH1/IMMP2L/INHA/INHBA/INHBB/KIT/KITLG/LEP/LHCGR/LHFPL2/LHX1/LHX8/LHX9/LRP2/MERTK/MMP14/MSH4/NR5A1/NRIP1/NUPR1/PDGFRA/PGR/PHB/PLEKHA1/PTPRN/P…	100
BP	GO:0009267	cellular response to starvation	138/14254	157/18862	8.5054e-05	0.000899997	0.000574269	AKR1C3/AMBRA1/AOC1/ASNS/ATF3/ATF4/ATG14/ATG5/ATG7/BCL2/BECN1/BHLHA15/BMPR2/BMT2/BRSK1/BRSK2/CARTPT/CDKN1A/CLEC16A/CPEB4/DAP/DEPDC5/DSC2/EHMT2/EIF2AK2/EIF2AK3/EIF2AK4/EIF2S1/ELAPOR1/FADS1/FAS/FLCN/FOXO1/FOXO3/GABARAP/GABARAPL1/GABARAPL2/GAS2L1/GAS6/GBA/GCGR/GCN1/HFE/HSPA5/HSPA8/IMPACT/INHBB/ITFG2/KICS2/KLF10/LAMP2/LRRK2/MAP1LC3A/MAP1LC3C/MAP3K5/MAPK1/MAPK3/MAPK8/MARS1/MAX/MFSD2A/MIOS/MTMR3/MTOR/MY…	138
BP	GO:0000086	G2/M transition of mitotic cell cycle	220/14254	258/18862	8.50659e-05	0.000899997	0.000574269	ABCB1/ACTR1A/AJUBA/AKAP9/ALMS1/APP/ARPP19/ATM/AURKA/AURKB/AVEN/BACH1/BLM/BRCA1/BRD4/BRSK1/BRSK2/BTRC/CALM1/CALM3/CCDC57/CCNA2/CCNB1/CCNB2/CCND1/CCNH/CCNY/CCP110/CDC25A/CDC25B/CDC25C/CDC6/CDC7/CDK1/CDK14/CDK2/CDK4/CDK5RAP2/CDK5RAP3/CDK7/CDKN1A/CDKN2B/CENPF/CENPJ/CEP131/CEP135/CEP152/CEP164/CEP192/CEP250/CEP41/CEP43/CEP63/CEP70/CEP72/CEP76/CEP78/CETN2/CHEK1/CHMP4C/CKAP5/CLASP1/CLSPN/CNTRL/CSNK1D/CS…	220
BP	GO:0009166	nucleotide catabolic process	68/14254	73/18862	8.65633e-05	0.000914316	0.000583406	ABCD1/ACAT1/ACOT7/ADA/AMPD3/CNP/DCTPP1/DERA/DNPH1/DPYD/DPYS/DUT/ENTPD4/FHIT/FITM2/GDA/GPX1/HINT1/HPRT1/ITPA/LOC100506422/MLYCD/NEIL1/NEIL2/NT5C/NT5C1A/NT5C2/NT5E/NT5M/NTHL1/NUDT1/NUDT10/NUDT11/NUDT12/NUDT15/NUDT16/NUDT17/NUDT18/NUDT3/NUDT4/NUDT7/NUDT9/OGG1/PDE10A/PDE1A/PDE2A/PDE4A/PDE4B/PDE4C/PDE4D/PDE5A/PDE7A/PDE7B/PDE8A/PDE8B/PDE9A/PNP/SAMHD1/SARM1/SMUG1/TDG/TYMP/UNG/UPB1/UPP1/UPP2/VCP/XDH	68
BP	GO:0061008	hepaticobiliary system development	124/14254	140/18862	8.69357e-05	0.000915743	0.000584316	AACS/ADA/AK4/ALDH1A2/ANXA1/ARF6/ARID5B/ASNS/ASS1/ATP7A/AURKA/BAAT/CAD/CCDC39/CCDC40/CCND1/CDK5RAP3/CEBPA/CEBPB/CEBPG/CFLAR/CITED2/CLDN1/COBL/CPT1A/CSNK2A2/CUL3/CYP1A1/DBP/DNAAF1/DUT/E2F7/E2F8/EGFR/EZH2/FGF1/FPGS/FRZB/GATA6/GFER/GLI1/GLI3/GNPNAT1/HAMP/HES1/HFE/HGF/HLX/HMGCL/HMGCS1/HMOX1/HNF1A/HNF1B/HNF4A/HNRNPD/HPN/HRAS/IGF2R/IL10/IL6/ITGA2/JARID2/KRAS/LIMS2/LSR/MAN2A1/MESP1/MET/NF1/NIPBL/NKX2-8/N…	124
BP	GO:0046390	ribose phosphate biosynthetic process	169/14254	195/18862	8.69869e-05	0.000915743	0.000584316	ACACA/ACACB/ACAT1/ACLY/ACOT7/ACSBG1/ACSF3/ACSL1/ACSL3/ACSL4/ACSL5/ACSL6/ACSS1/ACSS2/ADCY1/ADCY10/ADCY2/ADCY3/ADCY4/ADCY5/ADCY6/ADCY7/ADCY8/ADCY9/ADK/ADSL/ADSS1/ADSS2/AK1/AK2/AK3/AK4/AK5/AK9/ALDOA/AMPD2/AMPD3/APRT/ATIC/ATP5F1A/ATP5F1B/ATP5F1D/ATP5F1E/ATP5F1EP2/ATP5MC1/ATP5MC2/ATP5MC3/ATP5MF/ATP5MG/ATP5MGL/ATP5PB/ATP5PD/ATP5PF/ATP5PO/ATP6V0C/ATP6V1A/ATPSCKMT/CAD/CBR4/CMPK1/COASY/CTPS1/CTPS2/DCAKD/D…	169
BP	GO:0061035	regulation of cartilage development	62/14254	66/18862	8.85191e-05	0.00093033	0.000593624	ACVRL1/ADAMTS12/ADAMTS7/AXIN2/BMP1/BMP2/BMP4/BMP6/BMPR1B/BMPR2/CCN1/CCN2/CCN4/CHADL/EFEMP1/FGF18/FRZB/GDF2/GDF5/GDF6/GLG1/GLI2/GLI3/GREM1/HOXA11/KAT2A/LEP/LNPK/LOXL2/LTBP3/MAF/MBOAT2/MIR21/NKX3-2/NOG/PKDCC/PTHLH/PTPN11/RARG/RFLNA/RFLNB/SCIN/SCX/SHOX2/SIX2/SMAD1/SMAD3/SMAD7/SMPD3/SNAI2/SOX5/SOX6/SOX9/TAPT1/TGFBR1/TRPS1/WNT11/WNT5A/WNT9A/ZBTB16/ZNF219/ZNF664-RFLNA	62
BP	GO:0034637	cellular carbohydrate biosynthetic process	79/14254	86/18862	8.95527e-05	0.000939637	0.000599563	AGL/AKR1B1/AKT1/AKT2/B3GALNT1/B3GALT1/B3GALT2/B3GALT5/B3GNT2/B3GNT3/B3GNT4/B3GNT6/B3GNT7/B3GNT8/B3GNT9/B4GALT1/B4GALT5/CSGALNACT1/CSGALNACT2/DYRK2/ENPP1/ESRRB/EXT1/EXT2/FBP1/FBP2/FUT9/GBE1/GCK/GOT1/GSK3A/GSK3B/GYG1/GYG2/GYS1/HAS1/HAS2/HAS3/IGF2/IMPA1/IMPA2/INPP5K/INS/INSR/IRS1/IRS2/ISYNA1/LALBA/LEP/MTOR/NDST1/NDST2/NDST3/NDST4/NR1D1/PASK/PCK1/PDXP/PER2/PGM1/PGM2/PGM2L1/PGP/PHKG1/PHKG2/PPP1CA/PPP1…	79
BP	GO:0060401	cytosolic calcium ion transport	151/14254	173/18862	9.21483e-05	0.000964349	0.000615331	ABL1/ADRA1A/AFG3L2/AKAP6/ANK2/APLNR/ATG5/ATP1A2/ATP2A2/ATP2A3/ATP2B3/ATP2B4/BAK1/BAX/BCL2/BDKRB1/CACNA1C/CACNA2D1/CACNB3/CALCR/CALM1/CALM2/CALM3/CAMK2D/CAV1/CCL21/CCN2/CCR7/CD4/CEMIP/CHD7/CHERP/CLIC2/CORO1A/CX3CL1/CXCL11/DDIT3/DHRS7C/DIAPH1/DMD/DRD1/DRD2/EPO/ERO1A/F2/F2R/F2RL3/FAM155A/FAM155B/FASLG/FGF2/FKBP1B/FYN/GPER1/GRIN1/GRIN2A/GRIN2B/GRIN2C/GRIN2D/GSTM2/GSTO1/HAP1/HRC/HTR2C/HTT/IBTK/IL13/IT…	151
BP	GO:0072521	purine-containing compound metabolic process	381/14254	460/18862	9.22117e-05	0.000964349	0.000615331	AAAS/AADAT/AASS/ABCD1/ABHD14B/ACACA/ACACB/ACAT1/ACBD6/ACLY/ACOT1/ACOT11/ACOT12/ACOT2/ACOT4/ACOT6/ACOT7/ACOT8/ACOT9/ACSBG1/ACSF2/ACSF3/ACSL1/ACSL3/ACSL4/ACSL5/ACSL6/ACSM2A/ACSM2B/ACSM6/ACSS1/ACSS2/ACTN3/ADA/ADA2/ADCY1/ADCY10/ADCY2/ADCY3/ADCY4/ADCY5/ADCY6/ADCY7/ADCY8/ADCY9/ADK/ADPGK/ADSL/ADSS1/ADSS2/AHCY/AK1/AK2/AK3/AK4/AK5/AK9/ALDOA/ALDOC/AMD1/AMPD2/AMPD3/APP/APRT/ARNT/ATIC/ATP5F1A/ATP5F1B/ATP5F1D…	381
BP	GO:0000186	activation of MAPKK activity	49/14254	51/18862	9.27385e-05	0.000965088	0.000615803	ADORA1/ARAF/BMP4/BRAF/CARTPT/CRK/CRKL/EGFR/EIF2AK2/ERCC6/F2R/FRS2/GRM1/JAK2/KIDINS220/LAMTOR2/LAMTOR3/LRRK2/MAP3K1/MAP3K10/MAP3K11/MAP3K12/MAP3K13/MAP3K14/MAP3K15/MAP3K2/MAP3K20/MAP3K21/MAP3K3/MAP3K4/MAP3K5/MAP3K6/MAP3K7/MAP3K8/MAP3K9/MAPK1/MAPK3/MLKL/MOS/NGF/NTRK1/PSEN1/RAF1/RAPGEF1/RIPK1/RIPK2/TAOK2/TGFBR1/TNIK	49
BP	GO:0042733	embryonic digit morphogenesis	49/14254	51/18862	9.27385e-05	0.000965088	0.000615803	ALX4/BAX/BCL2L11/BMP4/BMPR1A/BPNT2/C2CD3/CHST11/CREBBP/ECE1/FLVCR1/FREM2/FZD6/GLI2/GLI3/GRHL2/HAND2/HDAC1/HDAC2/HOXA11/HOXD12/HOXD13/IFT140/IFT52/INTU/LNPK/LRP4/LRP5/MAP3K20/MSX1/NOG/NOTCH1/OSR1/OSR2/ROR2/SALL1/SFRP2/SHH/SMAD4/TBC1D32/TBX2/TBX3/TMEM107/TMEM231/TULP3/TWIST1/WNT5A/WNT7A/ZBTB16	49
BP	GO:0046850	regulation of bone remodeling	49/14254	51/18862	9.27385e-05	0.000965088	0.000615803	ADAM8/ATP6AP1/BGLAP/CA2/CALCA/CARTPT/CD38/CLDN18/CSF1R/CSK/DCSTAMP/DEF8/EGFR/FSHB/GPR137/GPR137B/GREM1/HAMP/IL20RA/IL6/INPP5D/ITGB3/LEP/LEPR/LTBP3/MC4R/NF1/P2RX7/PDK4/PLEKHM1/PPARGC1B/PRKCA/S1PR1/SFRP1/SIGLEC15/SPP1/SRC/SUCO/SYK/SYT7/TF/TFRC/TMEM119/TMEM64/TNFAIP3/TNFRSF11A/TNFRSF11B/TNFSF11/UBASH3B	49
BP	GO:0031396	regulation of protein ubiquitination	177/14254	205/18862	9.54205e-05	0.000991373	0.000632575	ABL1/ADGRB1/AKT1/AMER1/ANGPT1/ARRB1/ARRB2/ARRDC3/ARRDC4/ATG5/AXIN1/BAG2/BAG5/BCL10/BIRC2/BIRC3/BIRC7/BMI1/BRCA1/BTRC/CAMLG/CAV1/CBLB/CDC14B/CDC20/CDC20B/CDK5/CDK5RAP3/CDK9/CENPX/CHFR/CHP1/CRY1/CTR9/CUL3/DAXX/DCUN1D1/DCUN1D4/DCUN1D5/DDX3X/DERL1/DNAJA1/DNAJB2/DTX3L/FAM107A/FANCI/FBXO2/FBXO4/FBXO5/FOXF2/FYN/FZR1/GLMN/GNL3L/GOLGA2/GORASP1/GPS2/GSK3A/GTPBP4/HERPUD1/HSP90AA1/HSP90AB1/HSPA1A/HSPA1B/HSPA…	177
BP	GO:0031112	positive regulation of microtubule polymerization or depolymerization	33/14254	33/18862	9.58478e-05	0.000994186	0.000634369	AKAP9/ANKRD53/ARL2/CAV3/CDK5R1/CDK5RAP2/CKAP5/CLASP1/CLIP1/DCTN1/DRG1/FES/HSPA1A/HSPA1B/KATNB1/MAP1B/MAPRE1/MAPT/MECP2/MET/NAV3/NIN/NUMA1/OCLN/PAK1/PSRC1/RAC1/RPS3/SLAIN2/SPAST/STMN2/TOGARAM1/TRPV4	33
BP	GO:0071453	cellular response to oxygen levels	198/14254	231/18862	9.87599e-05	0.00102272	0.000652577	ACAA2/ADAM8/AJUBA/AK4/AKT1/ANGPT4/AQP1/AQP3/ARNT/ATF4/ATG7/ATP6AP1/ATP6V0A2/ATP6V0D1/ATP6V1A/ATP6V1G1/ATP7A/B3GAT1/BACH1/BCL2/BMP7/BNIP3/BNIP3L/CACNB3/CASR/CAV1/CBL/CCDC115/CCNA2/CCNB1/CD34/CFLAR/CHCHD2/CITED2/COX4I2/CPEB1/CPEB2/CPEB4/CREBBP/CUL2/DDAH1/DNM1L/DNMT3A/DNMT3B/E2F1/EEF2K/EGLN1/EGLN2/EGLN3/EGR1/EIF4EBP1/ELOB/ELOC/ENDOG/ENO1/EPAS1/EPO/ERO1A/FAS/FMN2/FOXO1/GATA6/GNB1/GNGT1/HIF1A/HIF1AN/H…	198
BP	GO:1901293	nucleoside phosphate biosynthetic process	227/14254	267/18862	9.94466e-05	0.00102379	0.000653259	ACACA/ACACB/ACAT1/ACLY/ACOT7/ACSBG1/ACSF3/ACSL1/ACSL3/ACSL4/ACSL5/ACSL6/ACSS1/ACSS2/ADA/ADCY1/ADCY10/ADCY2/ADCY3/ADCY4/ADCY5/ADCY6/ADCY7/ADCY8/ADCY9/ADK/ADSL/ADSS1/ADSS2/AK1/AK2/AK3/AK4/AK5/AK7/AK9/ALDOA/AMPD2/AMPD3/APRT/ASPDH/ATIC/ATP5F1A/ATP5F1B/ATP5F1D/ATP5F1E/ATP5F1EP2/ATP5MC1/ATP5MC2/ATP5MC3/ATP5MF/ATP5MG/ATP5MGL/ATP5PB/ATP5PD/ATP5PF/ATP5PO/ATP6V0C/ATP6V1A/ATPSCKMT/CAD/CBR4/CMPK1/CMPK2/COASY…	227
BP	GO:0015844	monoamine transport	73/14254	79/18862	9.95083e-05	0.00102379	0.000653259	ACTB/ADORA2A/ADRA2A/ADRA2B/ADRA2C/CARTPT/CHGA/CHRM5/CHRNA4/CHRNB2/CNR1/CXCL12/DRD1/DRD2/DRD3/DRD4/DTNBP1/FFAR3/FGF20/GDNF/GHSR/GPM6B/GRK2/HRH3/HTR1A/HTR1B/ITGB3/KCNA2/KCNB1/LILRB1/MAOB/MAPK15/NISCH/NOS1/NPY2R/OXT/OXTR/P2RX1/P2RY1/PARK7/PICK1/PINK1/PRKN/RAB3A/RAB3B/SLC18A2/SLC22A1/SLC22A2/SLC22A3/SLC29A4/SLC6A2/SLC6A3/SLC6A4/SNCA/STX1A/SYK/SYT1/SYT10/SYT11/SYT12/SYT13/SYT15/SYT17/SYT2/SYT3/SYT4/SY…	73
BP	GO:0031397	negative regulation of protein ubiquitination	73/14254	79/18862	9.95083e-05	0.00102379	0.000653259	ABL1/ADGRB1/AKT1/ARRB1/ARRB2/ATG5/BAG2/BAG5/CAMLG/CAV1/CDK5/CHP1/CRY1/DNAJA1/DTX3L/FBXO5/FYN/GLMN/GNL3L/GPS2/GTPBP4/HSPA1A/HSPA1B/ISG15/IVNS1ABP/KLHL40/LIMK1/MAD2L1/MAD2L2/MINAR1/MIR101-1/MIR138-1/MTOR/N4BP1/NXN/OGT/OTUB1/OTUB2/PARK7/PARP10/PER2/PINX1/PPIA/PRKCE/PRKCG/PRMT3/PRR7/PSEN1/RASD2/RPL11/RPL23/RPL5/RPS3/RPS7/SENP2/SIRT7/SMAD7/SOX4/SPOPL/SPRY2/SQSTM1/TAF1/TNFAIP3/TRIM44/TRIP12/TSPO/U2AF2/…	73
[truncated: 6,755 more rows]

## Sheet: TableS20
TableS20: BRD4-bound peaks-linked programs in LuCaP145.2 tumors
ONTOLOGY	ID	Description	GeneRatio	BgRatio	pvalue	p.adjust	qvalue	geneID	Count
[truncated: 7,144 more rows]

## Sheet: TableS21
TableS21: BRD4-bound peaks in C4-2B
[truncated: 27,616 more rows]

[truncated: 5 more sheets: TableS22, TableS23, TableS24, TableS25, TableS26]
